# Supplementary material for: Attosecond spectroscopy of molecular charge transfer uncovers a 1.5-fs delay in population transfer
Source: Nat Commun. 2025 Aug 5;16:7211. doi: 10.1038/s41467-025-62162-6 (PMC12325650; doi:10.1038/s41467-025-62162-6)
Supplement: Supplementary file 4 — Source Data [file 41467_2025_62162_MOESM4_ESM.zip]

Archive with 54 entries (52 files):
- SourceData/
- SourceData/Fig1.xlsx
- SourceData/Fig3.xlsx
- SourceData/Fig4.xlsx
- SourceData/Fig5.xlsx
- SourceData/FigS1.xlsx
- SourceData/FigS10.xlsx
- SourceData/FigS11.xlsx
- SourceData/FigS12.xlsx
- SourceData/FigS13.xlsx
- SourceData/FigS14.xlsx
- SourceData/FigS2.xlsx
- SourceData/FigS3.xlsx
- SourceData/FigS4.xlsx
- SourceData/FigS7.xlsx
- SourceData/FigS8.xlsx
- SourceData/geoms/
- SourceData/geoms/0.xyz
- SourceData/geoms/1.xyz
- SourceData/geoms/10.xyz
- SourceData/geoms/11.xyz
- SourceData/geoms/12.xyz
- SourceData/geoms/13.xyz
- SourceData/geoms/14.xyz
- SourceData/geoms/15.xyz
- SourceData/geoms/16.xyz
- SourceData/geoms/17.xyz
- SourceData/geoms/18.xyz
- SourceData/geoms/19.xyz
- SourceData/geoms/2.xyz
- SourceData/geoms/20.xyz
- SourceData/geoms/21.xyz
- SourceData/geoms/22.xyz
- SourceData/geoms/23.xyz
- SourceData/geoms/24.xyz
- SourceData/geoms/25.xyz
- SourceData/geoms/26.xyz
- SourceData/geoms/27.xyz
- SourceData/geoms/28.xyz
- SourceData/geoms/29.xyz
- SourceData/geoms/3.xyz
- SourceData/geoms/30.xyz
- SourceData/geoms/31.xyz
- SourceData/geoms/32.xyz
- SourceData/geoms/33.xyz
- SourceData/geoms/34.xyz
- SourceData/geoms/35.xyz
- SourceData/geoms/36.xyz
- SourceData/geoms/4.xyz
- SourceData/geoms/5.xyz
- SourceData/geoms/6.xyz
- SourceData/geoms/7.xyz
- SourceData/geoms/8.xyz
- SourceData/geoms/9.xyz
