# Supplementary material for: Attosecond spectroscopy of molecular charge transfer uncovers a 1.5-fs delay in population transfer
Source: Nat Commun. 2025 Aug 5;16:7211. doi: 10.1038/s41467-025-62162-6 (PMC12325650; doi:10.1038/s41467-025-62162-6)
Supplement: Supplementary file 4 — Source Data [file 41467_2025_62162_MOESM4_ESM.zip › SourceData/Fig1.xlsx]

## Sheet: A
x (bohr)	V00 (Hartree)	V11 (Hartree)	V22 (Hartree)	Psi_0^2
-5	0.5	1.614	2.5	0
-4.998	0.4998	1.6134	2.499	0
-4.996	0.4996	1.6128	2.498	0
-4.994	0.4994	1.6122	2.497	0
-4.992	0.4992	1.6116	2.496	0
-4.99	0.499	1.611	2.495	0
-4.988	0.4988	1.6104	2.494	0
-4.986	0.4986	1.6098	2.493	0
-4.984	0.4984	1.6092	2.492	0
-4.982	0.4982	1.6086	2.491	0
-4.98	0.498	1.608	2.49	0
-4.978	0.4978	1.6074	2.489	0
-4.976	0.4976	1.6068	2.488	0
-4.974	0.4974	1.6062	2.487	0
-4.972	0.4972	1.6056	2.486	0
-4.97	0.497	1.605	2.485	0
-4.968	0.4968	1.6044	2.484	0
-4.966	0.4966	1.6038	2.483	0
-4.964	0.4964	1.6032	2.482	0
-4.962	0.4962	1.6026	2.481	0
-4.96	0.496	1.602	2.48	0
-4.958	0.4958	1.6014	2.479	0
-4.956	0.4956	1.6008	2.478	0
-4.954	0.4954	1.6002	2.477	0
-4.952	0.4952	1.5996	2.476	0
-4.95	0.495	1.599	2.475	0
-4.948	0.4948	1.5984	2.474	0
-4.946	0.4946	1.5978	2.473	0
-4.944	0.4944	1.5972	2.472	0
-4.942	0.4942	1.5966	2.471	0
-4.94	0.494	1.596	2.47	0
-4.938	0.4938	1.5954	2.469	0
-4.936	0.4936	1.5948	2.468	0
-4.934	0.4934	1.5942	2.467	0
-4.932	0.4932	1.5936	2.466	0
-4.93	0.493	1.593	2.465	0
-4.928	0.4928	1.5924	2.464	0
-4.926	0.4926	1.5918	2.463	0
-4.924	0.4924	1.5912	2.462	0
-4.922	0.4922	1.5906	2.461	0
-4.92	0.492	1.59	2.46	0
-4.918	0.4918	1.5894	2.459	0
-4.916	0.4916	1.5888	2.458	0
-4.914	0.4914	1.5882	2.457	0
-4.912	0.4912	1.5876	2.456	0
-4.91	0.491	1.587	2.455	0
-4.908	0.4908	1.5864	2.454	0
-4.906	0.4906	1.5858	2.453	0
-4.904	0.4904	1.5852	2.452	0
-4.902	0.4902	1.5846	2.451	0
-4.9	0.49	1.584	2.45	0
-4.898	0.4898	1.5834	2.449	0
-4.896	0.4896	1.5828	2.448	0
-4.894	0.4894	1.5822	2.447	0
-4.892	0.4892	1.5816	2.446	0
-4.89	0.489	1.581	2.445	0
-4.888	0.4888	1.5804	2.444	0
-4.886	0.4886	1.5798	2.443	0
-4.884	0.4884	1.5792	2.442	0
-4.882	0.4882	1.5786	2.441	0
-4.88	0.488	1.578	2.44	0
-4.878	0.4878	1.5774	2.439	0
-4.876	0.4876	1.5768	2.438	0
-4.874	0.4874	1.5762	2.437	0
-4.872	0.4872	1.5756	2.436	0
-4.87	0.487	1.575	2.435	0
-4.868	0.4868	1.5744	2.434	0
-4.866	0.4866	1.5738	2.433	0
-4.864	0.4864	1.5732	2.432	0
-4.862	0.4862	1.5726	2.431	0
-4.86	0.486	1.572	2.43	0
-4.858	0.4858	1.5714	2.429	0
-4.856	0.4856	1.5708	2.428	0
-4.854	0.4854	1.5702	2.427	0
-4.852	0.4852	1.5696	2.426	0
-4.85	0.485	1.569	2.425	0
-4.848	0.4848	1.5684	2.424	0
-4.846	0.4846	1.5678	2.423	0
-4.844	0.4844	1.5672	2.422	0
-4.842	0.4842	1.5666	2.421	0
-4.84	0.484	1.566	2.42	0
-4.838	0.4838	1.5654	2.419	0
-4.836	0.4836	1.5648	2.418	0
-4.834	0.4834	1.5642	2.417	0
-4.832	0.4832	1.5636	2.416	0
-4.83	0.483	1.563	2.415	0
-4.828	0.4828	1.5624	2.414	0
-4.826	0.4826	1.5618	2.413	0
-4.824	0.4824	1.5612	2.412	0
-4.822	0.4822	1.5606	2.411	0
-4.82	0.482	1.56	2.41	0
-4.818	0.4818	1.5594	2.409	0
-4.816	0.4816	1.5588	2.408	0
-4.814	0.4814	1.5582	2.407	0
-4.812	0.4812	1.5576	2.406	0
-4.81	0.481	1.557	2.405	0
-4.808	0.4808	1.5564	2.404	0
-4.806	0.4806	1.5558	2.403	0
-4.804	0.4804	1.5552	2.402	0
-4.802	0.4802	1.5546	2.401	0
-4.8	0.48	1.554	2.4	0
-4.798	0.4798	1.5534	2.399	0
-4.796	0.4796	1.5528	2.398	0
-4.794	0.4794	1.5522	2.397	0
-4.792	0.4792	1.5516	2.396	0
-4.79	0.479	1.551	2.395	0
-4.788	0.4788	1.5504	2.394	0
-4.786	0.4786	1.5498	2.393	0
-4.784	0.4784	1.5492	2.392	0
-4.782	0.4782	1.5486	2.391	0
-4.78	0.478	1.548	2.39	0
-4.778	0.4778	1.5474	2.389	0
-4.776	0.4776	1.5468	2.388	0
-4.774	0.4774	1.5462	2.387	0
-4.772	0.4772	1.5456	2.386	0
-4.77	0.477	1.545	2.385	0
-4.768	0.4768	1.5444	2.384	0
-4.766	0.4766	1.5438	2.383	0
-4.764	0.4764	1.5432	2.382	0
-4.762	0.4762	1.5426	2.381	0
-4.76	0.476	1.542	2.38	0
-4.758	0.4758	1.5414	2.379	0
-4.756	0.4756	1.5408	2.378	0
-4.754	0.4754	1.5402	2.377	0
-4.752	0.4752	1.5396	2.376	0
-4.75	0.475	1.539	2.375	0
-4.748	0.4748	1.5384	2.374	0
-4.746	0.4746	1.5378	2.373	0
-4.744	0.4744	1.5372	2.372	0
-4.742	0.4742	1.5366	2.371	0
-4.74	0.474	1.536	2.37	0
-4.738	0.4738	1.5354	2.369	0
-4.736	0.4736	1.5348	2.368	0
-4.734	0.4734	1.5342	2.367	0
-4.732	0.4732	1.5336	2.366	0
-4.73	0.473	1.533	2.365	0
-4.728	0.4728	1.5324	2.364	0
-4.726	0.4726	1.5318	2.363	0
-4.724	0.4724	1.5312	2.362	0
-4.722	0.4722	1.5306	2.361	0
-4.72	0.472	1.53	2.36	0
-4.718	0.4718	1.5294	2.359	0
-4.716	0.4716	1.5288	2.358	0
-4.714	0.4714	1.5282	2.357	0
-4.712	0.4712	1.5276	2.356	0
-4.71	0.471	1.527	2.355	0
-4.708	0.4708	1.5264	2.354	0
-4.706	0.4706	1.5258	2.353	0
-4.704	0.4704	1.5252	2.352	0
-4.702	0.4702	1.5246	2.351	0
-4.7	0.47	1.524	2.35	0
-4.698	0.4698	1.5234	2.349	0
-4.696	0.4696	1.5228	2.348	0
-4.694	0.4694	1.5222	2.347	0
-4.692	0.4692	1.5216	2.346	0
-4.69	0.469	1.521	2.345	0
-4.688	0.4688	1.5204	2.344	0
-4.686	0.4686	1.5198	2.343	0
-4.684	0.4684	1.5192	2.342	0
-4.682	0.4682	1.5186	2.341	0
-4.68	0.468	1.518	2.34	0
-4.678	0.4678	1.5174	2.339	0
-4.676	0.4676	1.5168	2.338	0
-4.674	0.4674	1.5162	2.337	0
-4.672	0.4672	1.5156	2.336	0
-4.67	0.467	1.515	2.335	0
-4.668	0.4668	1.5144	2.334	0
-4.666	0.4666	1.5138	2.333	0
-4.664	0.4664	1.5132	2.332	0
-4.662	0.4662	1.5126	2.331	0
-4.66	0.466	1.512	2.33	0
-4.658	0.4658	1.5114	2.329	0
-4.656	0.4656	1.5108	2.328	0
-4.654	0.4654	1.5102	2.327	0
-4.652	0.4652	1.5096	2.326	0
-4.65	0.465	1.509	2.325	0
-4.648	0.4648	1.5084	2.324	0
-4.646	0.4646	1.5078	2.323	0
-4.644	0.4644	1.5072	2.322	0
-4.642	0.4642	1.5066	2.321	0
-4.64	0.464	1.506	2.32	0
-4.638	0.4638	1.5054	2.319	0
-4.636	0.4636	1.5048	2.318	0
-4.634	0.4634	1.5042	2.317	0
-4.632	0.4632	1.5036	2.316	0
-4.63	0.463	1.503	2.315	0
-4.628	0.4628	1.5024	2.314	0
-4.626	0.4626	1.5018	2.313	0
-4.624	0.4624	1.5012	2.312	0
-4.622	0.4622	1.5006	2.311	0
-4.62	0.462	1.5	2.31	0
-4.618	0.4618	1.4994	2.309	0
-4.616	0.4616	1.4988	2.308	0
-4.614	0.4614	1.4982	2.307	0
-4.612	0.4612	1.4976	2.306	0
-4.61	0.461	1.497	2.305	0
-4.608	0.4608	1.4964	2.304	0
-4.606	0.4606	1.4958	2.303	0
-4.604	0.4604	1.4952	2.302	0
-4.602	0.4602	1.4946	2.301	0
-4.6	0.46	1.494	2.3	0
-4.598	0.4598	1.4934	2.299	0
-4.596	0.4596	1.4928	2.298	0
-4.594	0.4594	1.4922	2.297	0
-4.592	0.4592	1.4916	2.296	0
-4.59	0.459	1.491	2.295	0
-4.588	0.4588	1.4904	2.294	0
-4.586	0.4586	1.4898	2.293	0
-4.584	0.4584	1.4892	2.292	0
-4.582	0.4582	1.4886	2.291	0
-4.58	0.458	1.488	2.29	0
-4.578	0.4578	1.4874	2.289	0
-4.576	0.4576	1.4868	2.288	0
-4.574	0.4574	1.4862	2.287	0
-4.572	0.4572	1.4856	2.286	0
-4.57	0.457	1.485	2.285	0
-4.568	0.4568	1.4844	2.284	0
-4.566	0.4566	1.4838	2.283	0
-4.564	0.4564	1.4832	2.282	0
-4.562	0.4562	1.4826	2.281	0
-4.56	0.456	1.482	2.28	0
-4.558	0.4558	1.4814	2.279	0
-4.556	0.4556	1.4808	2.278	0
-4.554	0.4554	1.4802	2.277	0
-4.552	0.4552	1.4796	2.276	0
-4.55	0.455	1.479	2.275	0
-4.548	0.4548	1.4784	2.274	0
-4.546	0.4546	1.4778	2.273	0
-4.544	0.4544	1.4772	2.272	0
-4.542	0.4542	1.4766	2.271	0
-4.54	0.454	1.476	2.27	0
-4.538	0.4538	1.4754	2.269	0
-4.536	0.4536	1.4748	2.268	0
-4.534	0.4534	1.4742	2.267	0
-4.532	0.4532	1.4736	2.266	0
-4.53	0.453	1.473	2.265	0
-4.528	0.4528	1.4724	2.264	0
-4.526	0.4526	1.4718	2.263	0
-4.524	0.4524	1.4712	2.262	0
-4.522	0.4522	1.4706	2.261	0
-4.52	0.452	1.47	2.26	0
-4.518	0.4518	1.4694	2.259	0
-4.516	0.4516	1.4688	2.258	0
-4.514	0.4514	1.4682	2.257	0
-4.512	0.4512	1.4676	2.256	0
-4.51	0.451	1.467	2.255	0
-4.508	0.4508	1.4664	2.254	0
-4.506	0.4506	1.4658	2.253	0
-4.504	0.4504	1.4652	2.252	0
-4.502	0.4502	1.4646	2.251	0
-4.5	0.45	1.464	2.25	0
-4.498	0.4498	1.4634	2.249	0
-4.496	0.4496	1.4628	2.248	0
-4.494	0.4494	1.4622	2.247	0
-4.492	0.4492	1.4616	2.246	0
-4.49	0.449	1.461	2.245	0
-4.488	0.4488	1.4604	2.244	0
-4.486	0.4486	1.4598	2.243	0
-4.484	0.4484	1.4592	2.242	0
-4.482	0.4482	1.4586	2.241	0
-4.48	0.448	1.458	2.24	0
-4.478	0.4478	1.4574	2.239	0
-4.476	0.4476	1.4568	2.238	0
-4.474	0.4474	1.4562	2.237	0
-4.472	0.4472	1.4556	2.236	0
-4.47	0.447	1.455	2.235	0
-4.468	0.4468	1.4544	2.234	0
-4.466	0.4466	1.4538	2.233	0
-4.464	0.4464	1.4532	2.232	0
-4.462	0.4462	1.4526	2.231	0
-4.46	0.446	1.452	2.23	0
-4.458	0.4458	1.4514	2.229	0
-4.456	0.4456	1.4508	2.228	0
-4.454	0.4454	1.4502	2.227	0
-4.452	0.4452	1.4496	2.226	0
-4.45	0.445	1.449	2.225	0
-4.448	0.4448	1.4484	2.224	0
-4.446	0.4446	1.4478	2.223	0
-4.444	0.4444	1.4472	2.222	0
-4.442	0.4442	1.4466	2.221	0
-4.44	0.444	1.446	2.22	0
-4.438	0.4438	1.4454	2.219	0
-4.436	0.4436	1.4448	2.218	0
-4.434	0.4434	1.4442	2.217	0
-4.432	0.4432	1.4436	2.216	0
-4.43	0.443	1.443	2.215	0
-4.428	0.4428	1.4424	2.214	0
-4.426	0.4426	1.4418	2.213	0
-4.424	0.4424	1.4412	2.212	0
-4.422	0.4422	1.4406	2.211	0
-4.42	0.442	1.44	2.21	0
-4.418	0.4418	1.4394	2.209	0
-4.416	0.4416	1.4388	2.208	0
-4.414	0.4414	1.4382	2.207	0
-4.412	0.4412	1.4376	2.206	0
-4.41	0.441	1.437	2.205	0
-4.408	0.4408	1.4364	2.204	0
-4.406	0.4406	1.4358	2.203	0
-4.404	0.4404	1.4352	2.202	0
-4.402	0.4402	1.4346	2.201	0
-4.4	0.44	1.434	2.2	0
-4.398	0.4398	1.4334	2.199	0
-4.396	0.4396	1.4328	2.198	0
-4.394	0.4394	1.4322	2.197	0
-4.392	0.4392	1.4316	2.196	0
-4.39	0.439	1.431	2.195	0
-4.388	0.4388	1.4304	2.194	0
-4.386	0.4386	1.4298	2.193	0
-4.384	0.4384	1.4292	2.192	0
-4.382	0.4382	1.4286	2.191	0
-4.38	0.438	1.428	2.19	0
-4.378	0.4378	1.4274	2.189	0
-4.376	0.4376	1.4268	2.188	0
-4.374	0.4374	1.4262	2.187	0
-4.372	0.4372	1.4256	2.186	0
-4.37	0.437	1.425	2.185	0
-4.368	0.4368	1.4244	2.184	0
-4.366	0.4366	1.4238	2.183	0
-4.364	0.4364	1.4232	2.182	0
-4.362	0.4362	1.4226	2.181	0
-4.36	0.436	1.422	2.18	0
-4.358	0.4358	1.4214	2.179	0
-4.356	0.4356	1.4208	2.178	0
-4.354	0.4354	1.4202	2.177	0
-4.352	0.4352	1.4196	2.176	0
-4.35	0.435	1.419	2.175	0
-4.348	0.4348	1.4184	2.174	0
-4.346	0.4346	1.4178	2.173	0
-4.344	0.4344	1.4172	2.172	0
-4.342	0.4342	1.4166	2.171	0
-4.34	0.434	1.416	2.17	0
-4.338	0.4338	1.4154	2.169	0
-4.336	0.4336	1.4148	2.168	0
-4.334	0.4334	1.4142	2.167	0
-4.332	0.4332	1.4136	2.166	0
-4.33	0.433	1.413	2.165	0
-4.328	0.4328	1.4124	2.164	0
-4.326	0.4326	1.4118	2.163	0
-4.324	0.4324	1.4112	2.162	0
-4.322	0.4322	1.4106	2.161	0
-4.32	0.432	1.41	2.16	0
-4.318	0.4318	1.4094	2.159	0
-4.316	0.4316	1.4088	2.158	0
-4.314	0.4314	1.4082	2.157	0
-4.312	0.4312	1.4076	2.156	0
-4.31	0.431	1.407	2.155	0
-4.308	0.4308	1.4064	2.154	0
-4.306	0.4306	1.4058	2.153	0
-4.304	0.4304	1.4052	2.152	0
-4.302	0.4302	1.4046	2.151	0
-4.3	0.43	1.404	2.15	0
-4.298	0.4298	1.4034	2.149	0
-4.296	0.4296	1.4028	2.148	0
-4.294	0.4294	1.4022	2.147	0
-4.292	0.4292	1.4016	2.146	0
-4.29	0.429	1.401	2.145	0
-4.288	0.4288	1.4004	2.144	0
-4.286	0.4286	1.3998	2.143	0
-4.284	0.4284	1.3992	2.142	0
-4.282	0.4282	1.3986	2.141	0
-4.28	0.428	1.398	2.14	0
-4.278	0.4278	1.3974	2.139	0
-4.276	0.4276	1.3968	2.138	0
-4.274	0.4274	1.3962	2.137	0
-4.272	0.4272	1.3956	2.136	0
-4.27	0.427	1.395	2.135	0
-4.268	0.4268	1.3944	2.134	0
-4.266	0.4266	1.3938	2.133	0
-4.264	0.4264	1.3932	2.132	0
-4.262	0.4262	1.3926	2.131	0
-4.26	0.426	1.392	2.13	0
-4.258	0.4258	1.3914	2.129	0
-4.256	0.4256	1.3908	2.128	0
-4.254	0.4254	1.3902	2.127	0
-4.252	0.4252	1.3896	2.126	0
-4.25	0.425	1.389	2.125	0
-4.248	0.4248	1.3884	2.124	0
-4.246	0.4246	1.3878	2.123	0
-4.244	0.4244	1.3872	2.122	0
-4.242	0.4242	1.3866	2.121	0
-4.24	0.424	1.386	2.12	0
-4.238	0.4238	1.3854	2.119	0
-4.236	0.4236	1.3848	2.118	0
-4.234	0.4234	1.3842	2.117	0
-4.232	0.4232	1.3836	2.116	0
-4.23	0.423	1.383	2.115	0
-4.228	0.4228	1.3824	2.114	0
-4.226	0.4226	1.3818	2.113	0
-4.224	0.4224	1.3812	2.112	0
-4.222	0.4222	1.3806	2.111	0
-4.22	0.422	1.38	2.11	0
-4.218	0.4218	1.3794	2.109	0
-4.216	0.4216	1.3788	2.108	0
-4.214	0.4214	1.3782	2.107	0
-4.212	0.4212	1.3776	2.106	0
-4.21	0.421	1.377	2.105	0
-4.208	0.4208	1.3764	2.104	0
-4.206	0.4206	1.3758	2.103	0
-4.204	0.4204	1.3752	2.102	0
-4.202	0.4202	1.3746	2.101	0
-4.2	0.42	1.374	2.1	0
-4.198	0.4198	1.3734	2.099	0
-4.196	0.4196	1.3728	2.098	0
-4.194	0.4194	1.3722	2.097	0
-4.192	0.4192	1.3716	2.096	0
-4.19	0.419	1.371	2.095	0
-4.188	0.4188	1.3704	2.094	0
-4.186	0.4186	1.3698	2.093	0
-4.184	0.4184	1.3692	2.092	0
-4.182	0.4182	1.3686	2.091	0
-4.18	0.418	1.368	2.09	0
-4.178	0.4178	1.3674	2.089	0
-4.176	0.4176	1.3668	2.088	0
-4.174	0.4174	1.3662	2.087	0
-4.172	0.4172	1.3656	2.086	0
-4.17	0.417	1.365	2.085	0
-4.168	0.4168	1.3644	2.084	0
-4.166	0.4166	1.3638	2.083	0
-4.164	0.4164	1.3632	2.082	0
-4.162	0.4162	1.3626	2.081	0
-4.16	0.416	1.362	2.08	0
-4.158	0.4158	1.3614	2.079	0
-4.156	0.4156	1.3608	2.078	0
-4.154	0.4154	1.3602	2.077	0
-4.152	0.4152	1.3596	2.076	0
-4.15	0.415	1.359	2.075	0
-4.148	0.4148	1.3584	2.074	0
-4.146	0.4146	1.3578	2.073	0
-4.144	0.4144	1.3572	2.072	0
-4.142	0.4142	1.3566	2.071	0
-4.14	0.414	1.356	2.07	0
-4.138	0.4138	1.3554	2.069	0
-4.136	0.4136	1.3548	2.068	0
-4.134	0.4134	1.3542	2.067	0
-4.132	0.4132	1.3536	2.066	0
-4.13	0.413	1.353	2.065	0
-4.128	0.4128	1.3524	2.064	0
-4.126	0.4126	1.3518	2.063	0
-4.124	0.4124	1.3512	2.062	0
-4.122	0.4122	1.3506	2.061	0
-4.12	0.412	1.35	2.06	0
-4.118	0.4118	1.3494	2.059	0
-4.116	0.4116	1.3488	2.058	0
-4.114	0.4114	1.3482	2.057	0
-4.112	0.4112	1.3476	2.056	0
-4.11	0.411	1.347	2.055	0
-4.108	0.4108	1.3464	2.054	0
-4.106	0.4106	1.3458	2.053	0
-4.104	0.4104	1.3452	2.052	0
-4.102	0.4102	1.3446	2.051	0
-4.1	0.41	1.344	2.05	0
-4.098	0.4098	1.3434	2.049	0
-4.096	0.4096	1.3428	2.048	0
-4.094	0.4094	1.3422	2.047	0
-4.092	0.4092	1.3416	2.046	0
-4.09	0.409	1.341	2.045	0
-4.088	0.4088	1.3404	2.044	0
-4.086	0.4086	1.3398	2.043	0
-4.084	0.4084	1.3392	2.042	0
-4.082	0.4082	1.3386	2.041	0
-4.08	0.408	1.338	2.04	0
-4.078	0.4078	1.3374	2.039	0
-4.076	0.4076	1.3368	2.038	0
-4.074	0.4074	1.3362	2.037	0
-4.072	0.4072	1.3356	2.036	0
-4.07	0.407	1.335	2.035	0
-4.068	0.4068	1.3344	2.034	0
-4.066	0.4066	1.3338	2.033	0
-4.064	0.4064	1.3332	2.032	0
-4.062	0.4062	1.3326	2.031	0
-4.06	0.406	1.332	2.03	0
-4.058	0.4058	1.3314	2.029	0
-4.056	0.4056	1.3308	2.028	0
-4.054	0.4054	1.3302	2.027	0
-4.052	0.4052	1.3296	2.026	0
-4.05	0.405	1.329	2.025	0
-4.048	0.4048	1.3284	2.024	0
-4.046	0.4046	1.3278	2.023	0
-4.044	0.4044	1.3272	2.022	0
-4.042	0.4042	1.3266	2.021	0
-4.04	0.404	1.326	2.02	0
-4.038	0.4038	1.3254	2.019	0
-4.036	0.4036	1.3248	2.018	0
-4.034	0.4034	1.3242	2.017	0
-4.032	0.4032	1.3236	2.016	0
-4.03	0.403	1.323	2.015	0
-4.028	0.4028	1.3224	2.014	0
-4.026	0.4026	1.3218	2.013	0
-4.024	0.4024	1.3212	2.012	0
-4.022	0.4022	1.3206	2.011	0
-4.02	0.402	1.32	2.01	0
-4.018	0.4018	1.3194	2.009	0
-4.016	0.4016	1.3188	2.008	0
-4.014	0.4014	1.3182	2.007	0
-4.012	0.4012	1.3176	2.006	0
-4.01	0.401	1.317	2.005	0
-4.008	0.4008	1.3164	2.004	0
-4.006	0.4006	1.3158	2.003	0
-4.004	0.4004	1.3152	2.002	0
-4.002	0.4002	1.3146	2.001	0
-4	0.4	1.314	2	0
-3.998	0.3998	1.3134	1.999	0
-3.996	0.3996	1.3128	1.998	0
-3.994	0.3994	1.3122	1.997	0
-3.992	0.3992	1.3116	1.996	0
-3.99	0.399	1.311	1.995	0
-3.988	0.3988	1.3104	1.994	0
-3.986	0.3986	1.3098	1.993	0
-3.984	0.3984	1.3092	1.992	0
-3.982	0.3982	1.3086	1.991	0
-3.98	0.398	1.308	1.99	0
-3.978	0.3978	1.3074	1.989	0
-3.976	0.3976	1.3068	1.988	0
-3.974	0.3974	1.3062	1.987	0
-3.972	0.3972	1.3056	1.986	0
-3.97	0.397	1.305	1.985	0
-3.968	0.3968	1.3044	1.984	0
-3.966	0.3966	1.3038	1.983	0
-3.964	0.3964	1.3032	1.982	0
-3.962	0.3962	1.3026	1.981	0
-3.96	0.396	1.302	1.98	0
-3.958	0.3958	1.3014	1.979	0
-3.956	0.3956	1.3008	1.978	0
-3.954	0.3954	1.3002	1.977	0
-3.952	0.3952	1.2996	1.976	0
-3.95	0.395	1.299	1.975	0
-3.948	0.3948	1.2984	1.974	0
-3.946	0.3946	1.2978	1.973	0
-3.944	0.3944	1.2972	1.972	0
-3.942	0.3942	1.2966	1.971	0
-3.94	0.394	1.296	1.97	0
-3.938	0.3938	1.2954	1.969	0
-3.936	0.3936	1.2948	1.968	0
-3.934	0.3934	1.2942	1.967	0
-3.932	0.3932	1.2936	1.966	0
-3.93	0.393	1.293	1.965	0
-3.928	0.3928	1.2924	1.964	0
-3.926	0.3926	1.2918	1.963	0
-3.924	0.3924	1.2912	1.962	0
-3.922	0.3922	1.2906	1.961	0
-3.92	0.392	1.29	1.96	0
-3.918	0.3918	1.2894	1.959	0
-3.916	0.3916	1.2888	1.958	0
-3.914	0.3914	1.2882	1.957	0
-3.912	0.3912	1.2876	1.956	0
-3.91	0.391	1.287	1.955	0
-3.908	0.3908	1.2864	1.954	0
-3.906	0.3906	1.2858	1.953	0
-3.904	0.3904	1.2852	1.952	0
-3.902	0.3902	1.2846	1.951	0
-3.9	0.39	1.284	1.95	0
-3.898	0.3898	1.2834	1.949	0
-3.896	0.3896	1.2828	1.948	0
-3.894	0.3894	1.2822	1.947	0
-3.892	0.3892	1.2816	1.946	0
-3.89	0.389	1.281	1.945	0
-3.888	0.3888	1.2804	1.944	0
-3.886	0.3886	1.2798	1.943	0
-3.884	0.3884	1.2792	1.942	0
-3.882	0.3882	1.2786	1.941	0
-3.88	0.388	1.278	1.94	0
-3.878	0.3878	1.2774	1.939	0
-3.876	0.3876	1.2768	1.938	0
-3.874	0.3874	1.2762	1.937	0
-3.872	0.3872	1.2756	1.936	0
-3.87	0.387	1.275	1.935	0
-3.868	0.3868	1.2744	1.934	0
-3.866	0.3866	1.2738	1.933	0
-3.864	0.3864	1.2732	1.932	0
-3.862	0.3862	1.2726	1.931	0
-3.86	0.386	1.272	1.93	0
-3.858	0.3858	1.2714	1.929	0
-3.856	0.3856	1.2708	1.928	0
-3.854	0.3854	1.2702	1.927	0
-3.852	0.3852	1.2696	1.926	0
-3.85	0.385	1.269	1.925	0
-3.848	0.3848	1.2684	1.924	0
-3.846	0.3846	1.2678	1.923	0
-3.844	0.3844	1.2672	1.922	0
-3.842	0.3842	1.2666	1.921	0
-3.84	0.384	1.266	1.92	0
-3.838	0.3838	1.2654	1.919	0
-3.836	0.3836	1.2648	1.918	0
-3.834	0.3834	1.2642	1.917	0
-3.832	0.3832	1.2636	1.916	0
-3.83	0.383	1.263	1.915	0
-3.828	0.3828	1.2624	1.914	0
-3.826	0.3826	1.2618	1.913	0
-3.824	0.3824	1.2612	1.912	0
-3.822	0.3822	1.2606	1.911	0
-3.82	0.382	1.26	1.91	0
-3.818	0.3818	1.2594	1.909	0
-3.816	0.3816	1.2588	1.908	0
-3.814	0.3814	1.2582	1.907	0
-3.812	0.3812	1.2576	1.906	0
-3.81	0.381	1.257	1.905	0
-3.808	0.3808	1.2564	1.904	0
-3.806	0.3806	1.2558	1.903	0
-3.804	0.3804	1.2552	1.902	0
-3.802	0.3802	1.2546	1.901	0
-3.8	0.38	1.254	1.9	0
-3.798	0.3798	1.2534	1.899	0
-3.796	0.3796	1.2528	1.898	0
-3.794	0.3794	1.2522	1.897	0
-3.792	0.3792	1.2516	1.896	0
-3.79	0.379	1.251	1.895	0
-3.788	0.3788	1.2504	1.894	0
-3.786	0.3786	1.2498	1.893	0
-3.784	0.3784	1.2492	1.892	0
-3.782	0.3782	1.2486	1.891	0
-3.78	0.378	1.248	1.89	0
-3.778	0.3778	1.2474	1.889	0
-3.776	0.3776	1.2468	1.888	0
-3.774	0.3774	1.2462	1.887	0
-3.772	0.3772	1.2456	1.886	0
-3.77	0.377	1.245	1.885	0
-3.768	0.3768	1.2444	1.884	0
-3.766	0.3766	1.2438	1.883	0
-3.764	0.3764	1.2432	1.882	0
-3.762	0.3762	1.2426	1.881	0
-3.76	0.376	1.242	1.88	0
-3.758	0.3758	1.2414	1.879	0
-3.756	0.3756	1.2408	1.878	0
-3.754	0.3754	1.2402	1.877	0
-3.752	0.3752	1.2396	1.876	0
-3.75	0.375	1.239	1.875	0
-3.748	0.3748	1.2384	1.874	0
-3.746	0.3746	1.2378	1.873	0
-3.744	0.3744	1.2372	1.872	0
-3.742	0.3742	1.2366	1.871	0
-3.74	0.374	1.236	1.87	0
-3.738	0.3738	1.2354	1.869	0
-3.736	0.3736	1.2348	1.868	0
-3.734	0.3734	1.2342	1.867	0
-3.732	0.3732	1.2336	1.866	0
-3.73	0.373	1.233	1.865	0
-3.728	0.3728	1.2324	1.864	0
-3.726	0.3726	1.2318	1.863	0
-3.724	0.3724	1.2312	1.862	0
-3.722	0.3722	1.2306	1.861	0
-3.72	0.372	1.23	1.86	0
-3.718	0.3718	1.2294	1.859	0
-3.716	0.3716	1.2288	1.858	0
-3.714	0.3714	1.2282	1.857	0
-3.712	0.3712	1.2276	1.856	0
-3.71	0.371	1.227	1.855	0
-3.708	0.3708	1.2264	1.854	0
-3.706	0.3706	1.2258	1.853	0
-3.704	0.3704	1.2252	1.852	0
-3.702	0.3702	1.2246	1.851	0
-3.7	0.37	1.224	1.85	0
-3.698	0.3698	1.2234	1.849	0
-3.696	0.3696	1.2228	1.848	0
-3.694	0.3694	1.2222	1.847	0
-3.692	0.3692	1.2216	1.846	0
-3.69	0.369	1.221	1.845	0
-3.688	0.3688	1.2204	1.844	0
-3.686	0.3686	1.2198	1.843	0
-3.684	0.3684	1.2192	1.842	0
-3.682	0.3682	1.2186	1.841	0
-3.68	0.368	1.218	1.84	0
-3.678	0.3678	1.2174	1.839	0
-3.676	0.3676	1.2168	1.838	0
-3.674	0.3674	1.2162	1.837	0
-3.672	0.3672	1.2156	1.836	0
-3.67	0.367	1.215	1.835	0
-3.668	0.3668	1.2144	1.834	0
-3.666	0.3666	1.2138	1.833	0
-3.664	0.3664	1.2132	1.832	0
-3.662	0.3662	1.2126	1.831	0
-3.66	0.366	1.212	1.83	0
-3.658	0.3658	1.2114	1.829	0
-3.656	0.3656	1.2108	1.828	0
-3.654	0.3654	1.2102	1.827	0
-3.652	0.3652	1.2096	1.826	0
-3.65	0.365	1.209	1.825	0
-3.648	0.3648	1.2084	1.824	0
-3.646	0.3646	1.2078	1.823	0
-3.644	0.3644	1.2072	1.822	0
-3.642	0.3642	1.2066	1.821	0
-3.64	0.364	1.206	1.82	0
-3.638	0.3638	1.2054	1.819	0
-3.636	0.3636	1.2048	1.818	0
-3.634	0.3634	1.2042	1.817	0
-3.632	0.3632	1.2036	1.816	0
-3.63	0.363	1.203	1.815	0
-3.628	0.3628	1.2024	1.814	0
-3.626	0.3626	1.2018	1.813	0
-3.624	0.3624	1.2012	1.812	0
-3.622	0.3622	1.2006	1.811	0
-3.62	0.362	1.2	1.81	0
-3.618	0.3618	1.1994	1.809	0
-3.616	0.3616	1.1988	1.808	0
-3.614	0.3614	1.1982	1.807	0
-3.612	0.3612	1.1976	1.806	0
-3.61	0.361	1.197	1.805	0
-3.608	0.3608	1.1964	1.804	0
-3.606	0.3606	1.1958	1.803	0
-3.604	0.3604	1.1952	1.802	0
-3.602	0.3602	1.1946	1.801	0
-3.6	0.36	1.194	1.8	0
-3.598	0.3598	1.1934	1.799	0
-3.596	0.3596	1.1928	1.798	0
-3.594	0.3594	1.1922	1.797	0
-3.592	0.3592	1.1916	1.796	0
-3.59	0.359	1.191	1.795	0
-3.588	0.3588	1.1904	1.794	0
-3.586	0.3586	1.1898	1.793	0
-3.584	0.3584	1.1892	1.792	0
-3.582	0.3582	1.1886	1.791	0
-3.58	0.358	1.188	1.79	0
-3.578	0.3578	1.1874	1.789	0
-3.576	0.3576	1.1868	1.788	4.94066e-324
-3.574	0.3574	1.1862	1.787	9.88131e-324
-3.572	0.3572	1.1856	1.786	1.97626e-323
-3.57	0.357	1.185	1.785	5.43472e-323
-3.568	0.3568	1.1844	1.784	1.38338e-322
-3.566	0.3566	1.1838	1.783	3.55727e-322
-3.564	0.3564	1.1832	1.782	9.09081e-322
-3.562	0.3562	1.1826	1.781	2.31717e-321
-3.56	0.356	1.182	1.78	5.89914e-321
-3.558	0.3558	1.1814	1.779	1.50295e-320
-3.556	0.3556	1.1808	1.778	3.82703e-320
-3.554	0.3554	1.1802	1.777	9.73705e-320
-3.552	0.3552	1.1796	1.776	2.47591e-319
-3.55	0.355	1.179	1.775	6.29222e-319
-3.548	0.3548	1.1784	1.774	1.59812e-318
-3.546	0.3546	1.1778	1.773	4.05659e-318
-3.544	0.3544	1.1772	1.772	1.02909e-317
-3.542	0.3542	1.1766	1.771	2.6091e-317
-3.54	0.354	1.176	1.77	6.61105e-317
-3.538	0.3538	1.1754	1.769	1.67414e-316
-3.536	0.3536	1.1748	1.768	4.23699e-316
-3.534	0.3534	1.1742	1.767	1.07168e-315
-3.532	0.3532	1.1736	1.766	2.70904e-315
-3.53	0.353	1.173	1.765	6.844e-315
-3.528	0.3528	1.1724	1.764	1.72801e-314
-3.526	0.3526	1.1718	1.763	4.3604e-314
-3.524	0.3524	1.1712	1.762	1.09963e-313
-3.522	0.3522	1.1706	1.761	2.77149e-313
-3.52	0.352	1.17	1.76	6.98107e-313
-3.518	0.3518	1.1694	1.759	1.75741e-312
-3.516	0.3516	1.1688	1.758	4.42147e-312
-3.514	0.3514	1.1682	1.757	1.11174e-311
-3.512	0.3512	1.1676	1.756	2.79372e-311
-3.51	0.351	1.167	1.755	7.01627e-311
-3.508	0.3508	1.1664	1.754	1.76105e-310
-3.506	0.3506	1.1658	1.753	4.41754e-310
-3.504	0.3504	1.1652	1.752	0
-3.502	0.3502	1.1646	1.751	0
-3.5	0.35	1.164	1.75	0
-3.498	0.3498	1.1634	1.749	0
-3.496	0.3496	1.1628	1.748	4.34877e-308
-3.494	0.3494	1.1622	1.747	1.08701e-307
-3.492	0.3492	1.1616	1.746	2.71544e-307
-3.49	0.349	1.161	1.745	6.77942e-307
-3.488	0.3488	1.1604	1.744	1.69156e-306
-3.486	0.3486	1.1598	1.743	4.21817e-306
-3.484	0.3484	1.1592	1.742	1.05125e-305
-3.482	0.3482	1.1586	1.741	2.61835e-305
-3.48	0.348	1.158	1.74	6.5177e-305
-3.478	0.3478	1.1574	1.739	1.62145e-304
-3.476	0.3476	1.1568	1.738	4.03139e-304
-3.474	0.3474	1.1562	1.737	1.00173e-303
-3.472	0.3472	1.1556	1.736	2.48764e-303
-3.47	0.347	1.155	1.735	6.17402e-303
-3.468	0.3468	1.1544	1.734	1.53141e-302
-3.466	0.3466	1.1538	1.733	3.79628e-302
-3.464	0.3464	1.1532	1.732	9.40519e-302
-3.462	0.3462	1.1526	1.731	2.32873e-301
-3.46	0.346	1.152	1.73	5.76255e-301
-3.458	0.3458	1.1514	1.729	1.42512e-300
-3.456	0.3456	1.1508	1.728	3.52236e-300
-3.454	0.3454	1.1502	1.727	8.70077e-300
-3.452	0.3452	1.1496	1.726	2.14795e-299
-3.45	0.345	1.149	1.725	5.29949e-299
-3.448	0.3448	1.1484	1.724	1.30673e-298
-3.446	0.3446	1.1478	1.723	3.22019e-298
-3.444	0.3444	1.1472	1.722	7.93086e-298
-3.442	0.3442	1.1466	1.721	1.9521e-297
-3.44	0.344	1.146	1.72	4.80204e-297
-3.438	0.3438	1.1454	1.719	1.18057e-296
-3.436	0.3436	1.1448	1.718	2.9007e-296
-3.434	0.3434	1.1442	1.717	7.12287e-296
-3.432	0.3432	1.1436	1.716	1.74804e-295
-3.43	0.343	1.143	1.715	4.28736e-295
-3.428	0.3428	1.1424	1.714	1.05092e-294
-3.426	0.3426	1.1418	1.713	2.57451e-294
-3.424	0.3424	1.1412	1.712	6.30322e-294
-3.422	0.3422	1.1406	1.711	1.54231e-293
-3.42	0.342	1.14	1.71	3.7716e-293
-3.418	0.3418	1.1394	1.709	9.21768e-293
-3.416	0.3416	1.1388	1.708	2.25144e-292
-3.414	0.3414	1.1382	1.707	5.49595e-292
-3.412	0.3412	1.1376	1.706	1.34081e-291
-3.41	0.341	1.137	1.705	3.26915e-291
-3.408	0.3408	1.1364	1.704	7.96609e-291
-3.406	0.3406	1.1358	1.703	1.93999e-290
-3.404	0.3404	1.1352	1.702	4.72166e-290
-3.402	0.3402	1.1346	1.701	1.14851e-289
-3.4	0.34	1.134	1.7	2.792e-289
-3.398	0.3398	1.1334	1.699	6.7833e-289
-3.396	0.3396	1.1328	1.698	1.64706e-288
-3.394	0.3394	1.1322	1.697	3.99687e-288
-3.392	0.3392	1.1316	1.696	9.69333e-288
-3.39	0.339	1.131	1.695	2.34947e-287
-3.388	0.3388	1.1304	1.694	5.69127e-287
-3.386	0.3386	1.1298	1.693	1.37782e-286
-3.384	0.3384	1.1292	1.692	3.33362e-286
-3.382	0.3382	1.1286	1.691	8.06092e-286
-3.38	0.338	1.128	1.69	1.94803e-285
-3.378	0.3378	1.1274	1.689	4.70489e-285
-3.376	0.3376	1.1268	1.688	1.13566e-284
-3.374	0.3374	1.1262	1.687	2.73959e-284
-3.372	0.3372	1.1256	1.686	6.60494e-284
-3.37	0.337	1.125	1.685	1.59146e-283
-3.368	0.3368	1.1244	1.684	3.83233e-283
-3.366	0.3366	1.1238	1.683	9.22304e-283
-3.364	0.3364	1.1232	1.682	2.21834e-282
-3.362	0.3362	1.1226	1.681	5.33243e-282
-3.36	0.336	1.122	1.68	1.28105e-281
-3.358	0.3358	1.1214	1.679	3.07573e-281
-3.356	0.3356	1.1208	1.678	7.3803e-281
-3.354	0.3354	1.1202	1.677	1.76988e-280
-3.352	0.3352	1.1196	1.676	4.24184e-280
-3.35	0.335	1.119	1.675	1.01604e-279
-3.348	0.3348	1.1184	1.674	2.43224e-279
-3.346	0.3346	1.1178	1.673	5.81898e-279
-3.344	0.3344	1.1172	1.672	1.39133e-278
-3.342	0.3342	1.1166	1.671	3.32473e-278
-3.34	0.334	1.116	1.67	7.94008e-278
-3.338	0.3338	1.1154	1.669	1.89512e-277
-3.336	0.3336	1.1148	1.668	4.52055e-277
-3.334	0.3334	1.1142	1.667	1.07768e-276
-3.332	0.3332	1.1136	1.666	2.56761e-276
-3.33	0.333	1.113	1.665	6.11383e-276
-3.328	0.3328	1.1124	1.664	1.45492e-275
-3.326	0.3326	1.1118	1.663	3.46026e-275
-3.324	0.3324	1.1112	1.662	8.22472e-275
-3.322	0.3322	1.1106	1.661	1.95378e-274
-3.32	0.332	1.11	1.66	4.63846e-274
-3.318	0.3318	1.1094	1.659	1.10056e-273
-3.316	0.3316	1.1088	1.658	2.60975e-273
-3.314	0.3314	1.1082	1.657	6.1848e-273
-3.312	0.3312	1.1076	1.656	1.46486e-272
-3.31	0.331	1.107	1.655	3.46743e-272
-3.308	0.3308	1.1064	1.654	8.20281e-272
-3.306	0.3306	1.1058	1.653	1.93937e-271
-3.304	0.3304	1.1052	1.652	4.5825e-271
-3.302	0.3302	1.1046	1.651	1.08215e-270
-3.3	0.33	1.104	1.65	2.55395e-270
-3.298	0.3298	1.1034	1.649	6.02397e-270
-3.296	0.3296	1.1028	1.648	1.42002e-269
-3.294	0.3294	1.1022	1.647	3.34542e-269
-3.292	0.3292	1.1016	1.646	7.8768e-269
-3.29	0.329	1.101	1.645	1.85349e-268
-3.288	0.3288	1.1004	1.644	4.35889e-268
-3.286	0.3286	1.0998	1.643	1.02448e-267
-3.284	0.3284	1.0992	1.642	2.40643e-267
-3.282	0.3282	1.0986	1.641	5.64919e-267
-3.28	0.328	1.098	1.64	1.32538e-266
-3.278	0.3278	1.0974	1.639	3.10771e-266
-3.276	0.3276	1.0968	1.638	7.28253e-266
-3.274	0.3274	1.0962	1.637	1.70556e-265
-3.272	0.3272	1.0956	1.636	3.99204e-265
-3.27	0.327	1.095	1.635	9.33823e-265
-3.268	0.3268	1.0944	1.634	2.18312e-264
-3.266	0.3266	1.0938	1.633	5.10075e-264
-3.264	0.3264	1.0932	1.632	1.19106e-263
-3.262	0.3262	1.0926	1.631	2.77956e-263
-3.26	0.326	1.092	1.63	6.48276e-263
-3.258	0.3258	1.0914	1.629	1.51108e-262
-3.256	0.3256	1.0908	1.628	3.52013e-262
-3.254	0.3254	1.0902	1.627	8.19544e-262
-3.252	0.3252	1.0896	1.626	1.9069e-261
-3.25	0.325	1.089	1.625	4.43433e-261
-3.248	0.3248	1.0884	1.624	1.03055e-260
-3.246	0.3246	1.0878	1.623	2.39362e-260
-3.244	0.3244	1.0872	1.622	5.55627e-260
-3.242	0.3242	1.0866	1.621	1.28901e-259
-3.24	0.324	1.086	1.62	2.9886e-259
-3.238	0.3238	1.0854	1.619	6.92509e-259
-3.236	0.3236	1.0848	1.618	1.60371e-258
-3.234	0.3234	1.0842	1.617	3.71165e-258
-3.232	0.3232	1.0836	1.616	8.58525e-258
-3.23	0.323	1.083	1.615	1.98464e-257
-3.228	0.3228	1.0824	1.614	4.58514e-257
-3.226	0.3226	1.0818	1.613	1.05868e-256
-3.224	0.3224	1.0812	1.612	2.443e-256
-3.222	0.3222	1.0806	1.611	5.63409e-256
-3.22	0.322	1.08	1.61	1.29857e-255
-3.218	0.3218	1.0794	1.609	2.99125e-255
-3.216	0.3216	1.0788	1.608	6.88622e-255
-3.214	0.3214	1.0782	1.607	1.58435e-254
-3.212	0.3212	1.0776	1.606	3.64306e-254
-3.21	0.321	1.077	1.605	8.3719e-254
-3.208	0.3208	1.0764	1.604	1.92276e-253
-3.206	0.3206	1.0758	1.603	4.41334e-253
-3.204	0.3204	1.0752	1.602	1.0124e-252
-3.202	0.3202	1.0746	1.601	2.32104e-252
-3.2	0.32	1.074	1.6	5.31807e-252
-3.198	0.3198	1.0734	1.599	1.21778e-251
-3.196	0.3196	1.0728	1.598	2.78693e-251
-3.194	0.3194	1.0722	1.597	6.37422e-251
-3.192	0.3192	1.0716	1.596	1.45704e-250
-3.19	0.319	1.071	1.595	3.32856e-250
-3.188	0.3188	1.0704	1.594	7.59952e-250
-3.186	0.3186	1.0698	1.593	1.73404e-249
-3.184	0.3184	1.0692	1.592	3.95433e-249
-3.182	0.3182	1.0686	1.591	9.0122e-249
-3.18	0.318	1.068	1.59	2.05273e-248
-3.178	0.3178	1.0674	1.589	4.67278e-248
-3.176	0.3176	1.0668	1.588	1.06307e-247
-3.174	0.3174	1.0662	1.587	2.41708e-247
-3.172	0.3172	1.0656	1.586	5.49242e-247
-3.17	0.317	1.065	1.585	1.24732e-246
-3.168	0.3168	1.0644	1.584	2.83098e-246
-3.166	0.3166	1.0638	1.583	6.42153e-246
-3.164	0.3164	1.0632	1.582	1.45574e-245
-3.162	0.3162	1.0626	1.581	3.29814e-245
-3.16	0.316	1.062	1.58	7.46791e-245
-3.158	0.3158	1.0614	1.579	1.68994e-244
-3.156	0.3156	1.0608	1.578	3.82197e-244
-3.154	0.3154	1.0602	1.577	8.63865e-244
-3.152	0.3152	1.0596	1.576	1.9514e-243
-3.15	0.315	1.059	1.575	4.40546e-243
-3.148	0.3148	1.0584	1.574	9.93982e-243
-3.146	0.3146	1.0578	1.573	2.24134e-242
-3.144	0.3144	1.0572	1.572	5.05105e-242
-3.142	0.3142	1.0566	1.571	1.13762e-241
-3.14	0.314	1.056	1.57	2.56069e-241
-3.138	0.3138	1.0554	1.569	5.76047e-241
-3.136	0.3136	1.0548	1.568	1.2951e-240
-3.134	0.3134	1.0542	1.567	2.90998e-240
-3.132	0.3132	1.0536	1.566	6.53462e-240
-3.13	0.313	1.053	1.565	1.46654e-239
-3.128	0.3128	1.0524	1.564	3.28935e-239
-3.126	0.3126	1.0518	1.563	7.37341e-239
-3.124	0.3124	1.0512	1.562	1.65185e-238
-3.122	0.3122	1.0506	1.561	3.69841e-238
-3.12	0.312	1.05	1.56	8.27567e-238
-3.118	0.3118	1.0494	1.559	1.85069e-237
-3.116	0.3116	1.0488	1.558	4.13625e-237
-3.114	0.3114	1.0482	1.557	9.23897e-237
-3.112	0.3112	1.0476	1.556	2.06245e-236
-3.11	0.311	1.047	1.555	4.60135e-236
-3.108	0.3108	1.0464	1.554	1.02596e-235
-3.106	0.3106	1.0458	1.553	2.28622e-235
-3.104	0.3104	1.0452	1.552	5.09154e-235
-3.102	0.3102	1.0446	1.551	1.13324e-234
-3.1	0.31	1.044	1.55	2.52081e-234
-3.098	0.3098	1.0434	1.549	5.60402e-234
-3.096	0.3096	1.0428	1.548	1.24509e-233
-3.094	0.3094	1.0422	1.547	2.76469e-233
-3.092	0.3092	1.0416	1.546	6.1353e-233
-3.09	0.309	1.041	1.545	1.36071e-232
-3.088	0.3088	1.0404	1.544	3.01607e-232
-3.086	0.3086	1.0398	1.543	6.68125e-232
-3.084	0.3084	1.0392	1.542	1.47917e-231
-3.082	0.3082	1.0386	1.541	3.27281e-231
-3.08	0.308	1.038	1.54	7.23713e-231
-3.078	0.3078	1.0374	1.539	1.59939e-230
-3.076	0.3076	1.0368	1.538	3.53253e-230
-3.074	0.3074	1.0362	1.537	7.79759e-230
-3.072	0.3072	1.0356	1.536	1.7202e-229
-3.07	0.307	1.035	1.535	3.79261e-229
-3.068	0.3068	1.0344	1.534	8.35682e-229
-3.066	0.3066	1.0338	1.533	1.84029e-228
-3.064	0.3064	1.0332	1.532	4.05019e-228
-3.062	0.3062	1.0326	1.531	8.90856e-228
-3.06	0.306	1.032	1.53	1.95831e-227
-3.058	0.3058	1.0314	1.529	4.30229e-227
-3.056	0.3056	1.0308	1.528	9.44627e-227
-3.054	0.3054	1.0302	1.527	2.07283e-226
-3.052	0.3052	1.0296	1.526	4.54579e-226
-3.05	0.305	1.029	1.525	9.9632e-226
-3.048	0.3048	1.0284	1.524	2.18238e-225
-3.046	0.3046	1.0278	1.523	4.77756e-225
-3.044	0.3044	1.0272	1.522	1.04526e-224
-3.042	0.3042	1.0266	1.521	2.28552e-224
-3.04	0.304	1.026	1.52	4.99446e-224
-3.038	0.3038	1.0254	1.519	1.09077e-223
-3.036	0.3036	1.0248	1.518	2.38081e-223
-3.034	0.3034	1.0242	1.517	5.19346e-223
-3.032	0.3032	1.0236	1.516	1.13222e-222
-3.03	0.303	1.023	1.515	2.46689e-222
-3.028	0.3028	1.0224	1.514	5.37169e-222
-3.026	0.3026	1.0218	1.513	1.169e-221
-3.024	0.3024	1.0212	1.512	2.5425e-221
-3.022	0.3022	1.0206	1.511	5.52651e-221
-3.02	0.302	1.02	1.51	1.20056e-220
-3.018	0.3018	1.0194	1.509	2.60651e-220
-3.016	0.3016	1.0188	1.508	5.65559e-220
-3.014	0.3014	1.0182	1.507	1.22642e-219
-3.012	0.3012	1.0176	1.506	2.65793e-219
-3.01	0.301	1.017	1.505	5.75692e-219
-3.008	0.3008	1.0164	1.504	1.24618e-218
-3.006	0.3006	1.0158	1.503	2.69596e-218
-3.004	0.3004	1.0152	1.502	5.82893e-218
-3.002	0.3002	1.0146	1.501	1.25953e-217
-3	0.3	1.014	1.5	2.72e-217
-2.998	0.2998	1.0134	1.499	5.87048e-217
-2.996	0.2996	1.0128	1.498	1.26625e-216
-2.994	0.2994	1.0122	1.497	2.72968e-216
-2.992	0.2992	1.0116	1.496	5.88091e-216
-2.99	0.299	1.011	1.495	1.26625e-215
-2.988	0.2988	1.0104	1.494	2.72483e-215
-2.986	0.2986	1.0098	1.493	5.86005e-215
-2.984	0.2984	1.0092	1.492	1.25952e-214
-2.982	0.2982	1.0086	1.491	2.70554e-214
-2.98	0.298	1.008	1.49	5.80824e-214
-2.978	0.2978	1.0074	1.489	1.24617e-213
-2.976	0.2976	1.0068	1.488	2.67211e-213
-2.974	0.2974	1.0062	1.487	5.72629e-213
-2.972	0.2972	1.0056	1.486	1.22641e-212
-2.97	0.297	1.005	1.485	2.62507e-212
-2.968	0.2968	1.0044	1.484	5.6155e-212
-2.966	0.2966	1.0038	1.483	1.20055e-211
-2.964	0.2964	1.0032	1.482	2.56515e-211
-2.962	0.2962	1.0026	1.481	5.4776e-211
-2.96	0.296	1.002	1.48	1.16899e-210
-2.958	0.2958	1.0014	1.479	2.49329e-210
-2.956	0.2956	1.0008	1.478	5.31468e-210
-2.954	0.2954	1.0002	1.477	1.13221e-209
-2.952	0.2952	0.9996	1.476	2.41055e-209
-2.95	0.295	0.999	1.475	5.12921e-209
-2.948	0.2948	0.9984	1.474	1.09076e-208
-2.946	0.2946	0.9978	1.473	2.31818e-208
-2.944	0.2944	0.9972	1.472	4.92391e-208
-2.942	0.2942	0.9966	1.471	1.04524e-207
-2.94	0.294	0.996	1.47	2.2175e-207
-2.938	0.2938	0.9954	1.469	4.70171e-207
-2.936	0.2936	0.9948	1.468	9.963e-207
-2.934	0.2934	0.9942	1.467	2.10993e-206
-2.932	0.2932	0.9936	1.466	4.46568e-206
-2.93	0.293	0.993	1.465	9.44605e-206
-2.928	0.2928	0.9924	1.464	1.9969e-205
-2.926	0.2926	0.9918	1.463	4.21896e-205
-2.924	0.2924	0.9912	1.462	8.90834e-205
-2.922	0.2922	0.9906	1.461	1.87988e-204
-2.92	0.292	0.99	1.46	3.96469e-204
-2.918	0.2918	0.9894	1.459	8.35659e-204
-2.916	0.2916	0.9888	1.458	1.76032e-203
-2.914	0.2914	0.9882	1.457	3.70594e-203
-2.912	0.2912	0.9876	1.456	7.79736e-203
-2.91	0.291	0.987	1.455	1.63961e-202
-2.908	0.2908	0.9864	1.454	3.44568e-202
-2.906	0.2906	0.9858	1.453	7.2369e-202
-2.904	0.2904	0.9852	1.452	1.51905e-201
-2.902	0.2902	0.9846	1.451	3.18667e-201
-2.9	0.29	0.984	1.45	6.68102e-201
-2.898	0.2898	0.9834	1.449	1.39989e-200
-2.896	0.2896	0.9828	1.448	2.93146e-200
-2.894	0.2894	0.9822	1.447	6.13507e-200
-2.892	0.2892	0.9816	1.446	1.28321e-199
-2.89	0.289	0.981	1.445	2.68237e-199
-2.888	0.2888	0.9804	1.444	5.6038e-199
-2.886	0.2886	0.9798	1.443	1.17001e-198
-2.884	0.2884	0.9792	1.442	2.4414e-198
-2.882	0.2882	0.9786	1.441	5.09133e-198
-2.88	0.288	0.978	1.44	1.06113e-197
-2.878	0.2878	0.9774	1.439	2.21027e-197
-2.876	0.2876	0.9768	1.438	4.60115e-197
-2.874	0.2874	0.9762	1.437	9.57262e-197
-2.872	0.2872	0.9756	1.436	1.99039e-196
-2.87	0.287	0.975	1.435	4.13607e-196
-2.868	0.2868	0.9744	1.434	8.58975e-196
-2.866	0.2866	0.9738	1.433	1.78286e-195
-2.864	0.2864	0.9732	1.432	3.69824e-195
-2.862	0.2862	0.9726	1.431	7.66684e-195
-2.86	0.286	0.972	1.43	1.58848e-194
-2.858	0.2858	0.9714	1.429	3.28918e-194
-2.856	0.2856	0.9708	1.428	6.80673e-194
-2.854	0.2854	0.9702	1.427	1.40777e-193
-2.852	0.2852	0.9696	1.426	2.90983e-193
-2.85	0.285	0.969	1.425	6.011e-193
-2.848	0.2848	0.9684	1.424	1.24099e-192
-2.846	0.2846	0.9678	1.423	2.56055e-192
-2.844	0.2844	0.9672	1.422	5.28008e-192
-2.842	0.2842	0.9666	1.421	1.08816e-191
-2.84	0.284	0.966	1.42	2.24122e-191
-2.838	0.2838	0.9654	1.419	4.6134e-191
-2.836	0.2836	0.9648	1.418	9.49074e-191
-2.834	0.2834	0.9642	1.417	1.95129e-190
-2.832	0.2832	0.9636	1.416	4.00947e-190
-2.83	0.283	0.963	1.415	8.2337e-190
-2.828	0.2828	0.9624	1.414	1.68984e-189
-2.826	0.2826	0.9618	1.413	3.46609e-189
-2.824	0.2824	0.9612	1.412	7.10519e-189
-2.822	0.2822	0.9606	1.411	1.45564e-188
-2.82	0.282	0.96	1.41	2.98042e-188
-2.818	0.2818	0.9594	1.409	6.09878e-188
-2.816	0.2816	0.9588	1.408	1.24724e-187
-2.814	0.2814	0.9582	1.407	2.54919e-187
-2.812	0.2812	0.9576	1.406	5.2071e-187
-2.81	0.281	0.957	1.405	1.063e-186
-2.808	0.2808	0.9564	1.404	2.16877e-186
-2.806	0.2806	0.9558	1.403	4.42217e-186
-2.804	0.2804	0.9552	1.402	9.01158e-186
-2.802	0.2802	0.9546	1.401	1.83531e-185
-2.8	0.28	0.954	1.4	3.73561e-185
-2.798	0.2798	0.9534	1.399	7.59898e-185
-2.796	0.2796	0.9528	1.398	1.54487e-184
-2.794	0.2794	0.9522	1.397	3.13886e-184
-2.792	0.2792	0.9516	1.396	6.37375e-184
-2.79	0.279	0.951	1.395	1.29348e-183
-2.788	0.2788	0.9504	1.394	2.62343e-183
-2.786	0.2786	0.9498	1.393	5.31767e-183
-2.784	0.2784	0.9492	1.392	1.07725e-182
-2.782	0.2782	0.9486	1.391	2.18099e-182
-2.78	0.278	0.948	1.39	4.413e-182
-2.778	0.2778	0.9474	1.389	8.92395e-182
-2.776	0.2776	0.9468	1.388	1.80353e-181
-2.774	0.2774	0.9462	1.387	3.64277e-181
-2.772	0.2772	0.9456	1.386	7.35333e-181
-2.77	0.277	0.945	1.385	1.48347e-180
-2.768	0.2768	0.9444	1.384	2.991e-180
-2.766	0.2766	0.9438	1.383	6.02695e-180
-2.764	0.2764	0.9432	1.382	1.21373e-179
-2.762	0.2762	0.9426	1.381	2.4428e-179
-2.76	0.276	0.942	1.38	4.91356e-179
-2.758	0.2758	0.9414	1.379	9.87754e-179
-2.756	0.2756	0.9408	1.378	1.98447e-178
-2.754	0.2754	0.9402	1.377	3.98457e-178
-2.752	0.2752	0.9396	1.376	7.99581e-178
-2.75	0.275	0.939	1.375	1.60356e-177
-2.748	0.2748	0.9384	1.374	3.21405e-177
-2.746	0.2746	0.9378	1.373	6.43817e-177
-2.744	0.2744	0.9372	1.372	1.28889e-176
-2.742	0.2742	0.9366	1.371	2.57876e-176
-2.74	0.274	0.936	1.37	5.15643e-176
-2.738	0.2738	0.9354	1.369	1.03046e-175
-2.736	0.2736	0.9348	1.368	2.05804e-175
-2.734	0.2734	0.9342	1.367	4.10791e-175
-2.732	0.2732	0.9336	1.366	8.19466e-175
-2.73	0.273	0.933	1.365	1.63374e-174
-2.728	0.2728	0.9324	1.364	3.25521e-174
-2.726	0.2726	0.9318	1.363	6.48213e-174
-2.724	0.2724	0.9312	1.362	1.29003e-173
-2.722	0.2722	0.9306	1.361	2.56581e-173
-2.72	0.272	0.93	1.36	5.10025e-173
-2.718	0.2718	0.9294	1.359	1.01321e-172
-2.716	0.2716	0.9288	1.358	2.01166e-172
-2.714	0.2714	0.9282	1.357	3.99163e-172
-2.712	0.2712	0.9276	1.356	7.9157e-172
-2.71	0.271	0.927	1.355	1.56881e-171
-2.708	0.2708	0.9264	1.354	3.10739e-171
-2.706	0.2706	0.9258	1.353	6.15125e-171
-2.704	0.2704	0.9252	1.352	1.21695e-170
-2.702	0.2702	0.9246	1.351	2.40617e-170
-2.7	0.27	0.924	1.35	4.7547e-170
-2.698	0.2698	0.9234	1.349	9.38993e-170
-2.696	0.2696	0.9228	1.348	1.85329e-169
-2.694	0.2694	0.9222	1.347	3.65569e-169
-2.692	0.2692	0.9216	1.346	7.20671e-169
-2.69	0.269	0.921	1.345	1.41987e-168
-2.688	0.2688	0.9204	1.344	2.79577e-168
-2.686	0.2686	0.9198	1.343	5.50171e-168
-2.684	0.2684	0.9192	1.342	1.08202e-167
-2.682	0.2682	0.9186	1.341	2.12677e-167
-2.68	0.268	0.918	1.34	4.17777e-167
-2.678	0.2678	0.9174	1.339	8.20187e-167
-2.676	0.2676	0.9168	1.338	1.60925e-166
-2.674	0.2674	0.9162	1.337	3.15557e-166
-2.672	0.2672	0.9156	1.336	6.18407e-166
-2.67	0.267	0.915	1.335	1.2112e-165
-2.668	0.2668	0.9144	1.334	2.37081e-165
-2.666	0.2666	0.9138	1.333	4.63791e-165
-2.664	0.2664	0.9132	1.332	9.06757e-165
-2.662	0.2662	0.9126	1.331	1.77175e-164
-2.66	0.266	0.912	1.33	3.45984e-164
-2.658	0.2658	0.9114	1.329	6.75232e-164
-2.656	0.2656	0.9108	1.328	1.31702e-163
-2.654	0.2654	0.9102	1.327	2.5673e-163
-2.652	0.2652	0.9096	1.326	5.00152e-163
-2.65	0.265	0.909	1.325	9.73802e-163
-2.648	0.2648	0.9084	1.324	1.89488e-162
-2.646	0.2646	0.9078	1.323	3.68499e-162
-2.644	0.2644	0.9072	1.322	7.162e-162
-2.642	0.2642	0.9066	1.321	1.39115e-161
-2.64	0.264	0.906	1.32	2.70058e-161
-2.638	0.2638	0.9054	1.319	5.23942e-161
-2.636	0.2636	0.9048	1.318	1.0159e-160
-2.634	0.2634	0.9042	1.317	1.96863e-160
-2.632	0.2632	0.9036	1.316	3.81258e-160
-2.63	0.263	0.903	1.315	7.37933e-160
-2.628	0.2628	0.9024	1.314	1.42744e-159
-2.626	0.2626	0.9018	1.313	2.75957e-159
-2.624	0.2624	0.9012	1.312	5.33172e-159
-2.622	0.2622	0.9006	1.311	1.02952e-158
-2.62	0.262	0.9	1.31	1.98677e-158
-2.618	0.2618	0.8994	1.309	3.83181e-158
-2.616	0.2616	0.8988	1.308	7.38587e-158
-2.614	0.2614	0.8982	1.307	1.42279e-157
-2.612	0.2612	0.8976	1.306	2.73921e-157
-2.61	0.261	0.897	1.305	5.27051e-157
-2.608	0.2608	0.8964	1.304	1.0135e-156
-2.606	0.2606	0.8958	1.303	1.94776e-156
-2.604	0.2604	0.8952	1.302	3.74102e-156
-2.602	0.2602	0.8946	1.301	7.18105e-156
-2.6	0.26	0.894	1.3	1.37762e-155
-2.598	0.2598	0.8934	1.299	2.64127e-155
-2.596	0.2596	0.8928	1.298	5.06105e-155
-2.594	0.2594	0.8922	1.297	9.69192e-155
-2.592	0.2592	0.8916	1.296	1.85491e-154
-2.59	0.259	0.891	1.295	3.54796e-154
-2.588	0.2588	0.8904	1.294	6.7823e-154
-2.586	0.2586	0.8898	1.293	1.29574e-153
-2.584	0.2584	0.8892	1.292	2.47402e-153
-2.582	0.2582	0.8886	1.291	4.72095e-153
-2.58	0.258	0.888	1.29	9.00326e-153
-2.578	0.2578	0.8874	1.289	1.71598e-152
-2.576	0.2576	0.8868	1.288	3.26865e-152
-2.574	0.2574	0.8862	1.287	6.22254e-152
-2.572	0.2572	0.8856	1.286	1.18388e-151
-2.57	0.257	0.885	1.285	2.25109e-151
-2.568	0.2568	0.8844	1.284	4.27781e-151
-2.566	0.2566	0.8838	1.283	8.12441e-151
-2.564	0.2564	0.8832	1.282	1.54207e-150
-2.562	0.2562	0.8826	1.281	2.92524e-150
-2.56	0.256	0.882	1.28	5.54575e-150
-2.558	0.2558	0.8814	1.279	1.05076e-149
-2.556	0.2556	0.8808	1.278	1.9897e-149
-2.554	0.2554	0.8802	1.277	3.76543e-149
-2.552	0.2552	0.8796	1.276	7.12173e-149
-2.55	0.255	0.879	1.275	1.34617e-148
-2.548	0.2548	0.8784	1.274	2.54305e-148
-2.546	0.2546	0.8778	1.273	4.80126e-148
-2.544	0.2544	0.8772	1.272	9.05935e-148
-2.542	0.2542	0.8766	1.271	1.70837e-147
-2.54	0.254	0.876	1.27	3.21966e-147
-2.538	0.2538	0.8754	1.269	6.06431e-147
-2.536	0.2536	0.8748	1.268	1.14155e-146
-2.534	0.2534	0.8742	1.267	2.14759e-146
-2.532	0.2532	0.8736	1.266	4.03786e-146
-2.53	0.253	0.873	1.265	7.58742e-146
-2.528	0.2528	0.8724	1.264	1.42488e-145
-2.526	0.2526	0.8718	1.263	2.67429e-145
-2.524	0.2524	0.8712	1.262	5.01625e-145
-2.522	0.2522	0.8706	1.261	9.40358e-145
-2.52	0.252	0.87	1.26	1.76177e-144
-2.518	0.2518	0.8694	1.259	3.29875e-144
-2.516	0.2516	0.8688	1.258	6.17295e-144
-2.514	0.2514	0.8682	1.257	1.15446e-143
-2.512	0.2512	0.8676	1.256	2.15778e-143
-2.51	0.251	0.867	1.255	4.03068e-143
-2.508	0.2508	0.8664	1.254	7.52477e-143
-2.506	0.2506	0.8658	1.253	1.40395e-142
-2.504	0.2504	0.8652	1.252	2.61789e-142
-2.502	0.2502	0.8646	1.251	4.87858e-142
-2.5	0.25	0.864	1.25	9.08615e-142
-2.498	0.2498	0.8634	1.249	1.69125e-141
-2.496	0.2496	0.8628	1.248	3.14616e-141
-2.494	0.2494	0.8622	1.247	5.84918e-141
-2.492	0.2492	0.8616	1.246	1.08681e-140
-2.49	0.249	0.861	1.245	2.01815e-140
-2.488	0.2488	0.8604	1.244	3.74539e-140
-2.486	0.2486	0.8598	1.243	6.94677e-140
-2.484	0.2484	0.8592	1.242	1.28769e-139
-2.482	0.2482	0.8586	1.241	2.38553e-139
-2.48	0.248	0.858	1.24	4.41671e-139
-2.478	0.2478	0.8574	1.239	8.17254e-139
-2.476	0.2476	0.8568	1.238	1.51132e-138
-2.474	0.2474	0.8562	1.237	2.7932e-138
-2.472	0.2472	0.8556	1.236	5.15927e-138
-2.47	0.247	0.855	1.235	9.52396e-138
-2.468	0.2468	0.8544	1.234	1.75707e-137
-2.466	0.2466	0.8538	1.233	3.2397e-137
-2.464	0.2464	0.8532	1.232	5.96985e-137
-2.462	0.2462	0.8526	1.231	1.09942e-136
-2.46	0.246	0.852	1.23	2.02352e-136
-2.458	0.2458	0.8514	1.229	3.72216e-136
-2.456	0.2456	0.8508	1.228	6.84266e-136
-2.454	0.2454	0.8502	1.227	1.25718e-135
-2.452	0.2452	0.8496	1.226	2.30841e-135
-2.45	0.245	0.849	1.225	4.23615e-135
-2.448	0.2448	0.8484	1.224	7.76914e-135
-2.446	0.2446	0.8478	1.223	1.42402e-134
-2.444	0.2444	0.8472	1.222	2.60858e-134
-2.442	0.2442	0.8466	1.221	4.77567e-134
-2.44	0.244	0.846	1.22	8.7379e-134
-2.438	0.2438	0.8454	1.219	1.5978e-133
-2.436	0.2436	0.8448	1.218	2.91999e-133
-2.434	0.2434	0.8442	1.217	5.33314e-133
-2.432	0.2432	0.8436	1.216	9.73482e-133
-2.43	0.243	0.843	1.215	1.77589e-132
-2.428	0.2428	0.8424	1.214	3.23777e-132
-2.426	0.2426	0.8418	1.213	5.89955e-132
-2.424	0.2424	0.8412	1.212	1.07432e-131
-2.422	0.2422	0.8406	1.211	1.95521e-131
-2.42	0.242	0.84	1.21	3.55628e-131
-2.418	0.2418	0.8394	1.209	6.46458e-131
-2.416	0.2416	0.8388	1.208	1.17443e-130
-2.414	0.2414	0.8382	1.207	2.13235e-130
-2.412	0.2412	0.8376	1.206	3.8693e-130
-2.41	0.241	0.837	1.205	7.01696e-130
-2.408	0.2408	0.8364	1.204	1.27177e-129
-2.406	0.2406	0.8358	1.203	2.30362e-129
-2.404	0.2404	0.8352	1.202	4.17019e-129
-2.402	0.2402	0.8346	1.201	7.54472e-129
-2.4	0.24	0.834	1.2	1.36419e-128
-2.398	0.2398	0.8334	1.199	2.46518e-128
-2.396	0.2396	0.8328	1.198	4.4521e-128
-2.394	0.2394	0.8322	1.197	8.03571e-128
-2.392	0.2392	0.8316	1.196	1.44953e-127
-2.39	0.239	0.831	1.195	2.6132e-127
-2.388	0.2388	0.8304	1.194	4.70826e-127
-2.386	0.2386	0.8298	1.193	8.47796e-127
-2.384	0.2384	0.8292	1.192	1.52569e-126
-2.382	0.2382	0.8286	1.191	2.74399e-126
-2.38	0.238	0.828	1.19	4.93222e-126
-2.378	0.2378	0.8274	1.189	8.86024e-126
-2.376	0.2376	0.8268	1.188	1.59071e-125
-2.374	0.2374	0.8262	1.187	2.85417e-125
-2.372	0.2372	0.8256	1.186	5.11813e-125
-2.37	0.237	0.825	1.185	9.17245e-125
-2.368	0.2368	0.8244	1.184	1.64287e-124
-2.366	0.2366	0.8238	1.183	2.94078e-124
-2.364	0.2364	0.8232	1.182	5.26097e-124
-2.362	0.2362	0.8226	1.181	9.40614e-124
-2.36	0.236	0.822	1.18	1.68074e-123
-2.358	0.2358	0.8214	1.179	3.00146e-123
-2.356	0.2356	0.8208	1.178	5.35682e-123
-2.354	0.2354	0.8202	1.177	9.55486e-123
-2.352	0.2352	0.8196	1.176	1.70328e-122
-2.35	0.235	0.819	1.175	3.03451e-122
-2.348	0.2348	0.8184	1.174	5.40299e-122
-2.346	0.2346	0.8178	1.173	9.61443e-122
-2.344	0.2344	0.8172	1.172	1.70984e-121
-2.342	0.2342	0.8166	1.171	3.039e-121
-2.34	0.234	0.816	1.17	5.39819e-121
-2.338	0.2338	0.8154	1.169	9.58316e-121
-2.336	0.2336	0.8148	1.168	1.70025e-120
-2.334	0.2334	0.8142	1.167	3.0148e-120
-2.332	0.2332	0.8136	1.166	5.34255e-120
-2.33	0.233	0.813	1.165	9.46195e-120
-2.328	0.2328	0.8124	1.164	1.67477e-119
-2.326	0.2326	0.8118	1.163	2.96261e-119
-2.324	0.2324	0.8112	1.162	5.23763e-119
-2.322	0.2322	0.8106	1.161	9.2542e-119
-2.32	0.232	0.81	1.16	1.63413e-118
-2.318	0.2318	0.8094	1.159	2.88387e-118
-2.316	0.2316	0.8088	1.158	5.08637e-118
-2.314	0.2314	0.8082	1.157	8.96569e-118
-2.312	0.2312	0.8076	1.156	1.57944e-117
-2.31	0.231	0.807	1.155	2.78076e-117
-2.308	0.2308	0.8064	1.154	4.89291e-117
-2.306	0.2306	0.8058	1.153	8.60428e-117
-2.304	0.2304	0.8052	1.152	1.51218e-116
-2.302	0.2302	0.8046	1.151	2.65606e-116
-2.3	0.23	0.804	1.15	4.66244e-116
-2.298	0.2298	0.8034	1.149	8.17959e-116
-2.296	0.2296	0.8028	1.148	1.43415e-115
-2.294	0.2294	0.8022	1.147	2.51303e-115
-2.292	0.2292	0.8016	1.146	4.40094e-115
-2.29	0.229	0.801	1.145	7.70256e-115
-2.288	0.2288	0.8004	1.144	1.34731e-114
-2.286	0.2286	0.7998	1.143	2.35529e-114
-2.284	0.2284	0.7992	1.142	4.11494e-114
-2.282	0.2282	0.7986	1.141	7.18498e-114
-2.28	0.228	0.798	1.14	1.25381e-113
-2.278	0.2278	0.7974	1.139	2.18664e-113
-2.276	0.2276	0.7968	1.138	3.81126e-113
-2.274	0.2274	0.7962	1.137	6.63899e-113
-2.272	0.2272	0.7956	1.136	1.15579e-112
-2.27	0.227	0.795	1.135	2.01093e-112
-2.268	0.2268	0.7944	1.134	3.49671e-112
-2.266	0.2266	0.7938	1.133	6.07665e-112
-2.264	0.2264	0.7932	1.132	1.05539e-111
-2.262	0.2262	0.7926	1.131	1.83191e-111
-2.26	0.226	0.792	1.13	3.17788e-111
-2.258	0.2258	0.7914	1.129	5.50952e-111
-2.256	0.2256	0.7908	1.128	9.54625e-111
-2.254	0.2254	0.7902	1.127	1.65309e-110
-2.252	0.2252	0.7896	1.126	2.86089e-110
-2.25	0.225	0.789	1.125	4.94822e-110
-2.248	0.2248	0.7884	1.124	8.55343e-110
-2.246	0.2246	0.7878	1.123	1.47766e-109
-2.244	0.2244	0.7872	1.122	2.55124e-109
-2.242	0.2242	0.7866	1.121	4.40221e-109
-2.24	0.224	0.786	1.12	7.5916e-109
-2.238	0.2238	0.7854	1.119	1.3084e-108
-2.236	0.2236	0.7848	1.118	2.25366e-108
-2.234	0.2234	0.7842	1.117	3.87953e-108
-2.232	0.2232	0.7836	1.116	6.67442e-108
-2.23	0.223	0.783	1.115	1.1476e-107
-2.228	0.2228	0.7824	1.114	1.97202e-107
-2.226	0.2226	0.7818	1.113	3.38667e-107
-2.224	0.2224	0.7812	1.112	5.81272e-107
-2.222	0.2222	0.7806	1.111	9.97076e-107
-2.22	0.222	0.78	1.11	1.70931e-106
-2.218	0.2218	0.7794	1.109	2.92856e-106
-2.216	0.2216	0.7788	1.108	5.01455e-106
-2.214	0.2214	0.7782	1.107	8.58128e-106
-2.212	0.2212	0.7776	1.106	1.46763e-105
-2.21	0.221	0.777	1.105	2.50854e-105
-2.208	0.2208	0.7764	1.104	4.2852e-105
-2.206	0.2206	0.7758	1.103	7.31581e-105
-2.204	0.2204	0.7752	1.102	1.24824e-104
-2.202	0.2202	0.7746	1.101	2.12851e-104
-2.2	0.22	0.774	1.1	3.6274e-104
-2.198	0.2198	0.7734	1.099	6.17816e-104
-2.196	0.2196	0.7728	1.098	1.05164e-103
-2.194	0.2194	0.7722	1.097	1.78902e-103
-2.192	0.2192	0.7716	1.096	3.04164e-103
-2.19	0.219	0.771	1.095	5.16824e-103
-2.188	0.2188	0.7704	1.094	8.77649e-103
-2.186	0.2186	0.7698	1.093	1.4895e-102
-2.184	0.2184	0.7692	1.092	2.52642e-102
-2.182	0.2182	0.7686	1.091	4.28265e-102
-2.18	0.218	0.768	1.09	7.25541e-102
-2.178	0.2178	0.7674	1.089	1.22844e-101
-2.176	0.2176	0.7668	1.088	2.07869e-101
-2.174	0.2174	0.7662	1.087	3.51535e-101
-2.172	0.2172	0.7656	1.086	5.94141e-101
-2.17	0.217	0.765	1.085	1.00358e-100
-2.168	0.2168	0.7644	1.084	1.69418e-100
-2.166	0.2166	0.7638	1.083	2.85832e-100
-2.164	0.2164	0.7632	1.082	4.81951e-100
-2.162	0.2162	0.7626	1.081	8.12155e-100
-2.16	0.216	0.762	1.08	1.36778e-99
-2.158	0.2158	0.7614	1.079	2.30218e-99
-2.156	0.2156	0.7608	1.078	3.87261e-99
-2.154	0.2154	0.7602	1.077	6.51044e-99
-2.152	0.2152	0.7596	1.076	1.09386e-98
-2.15	0.215	0.759	1.075	1.83677e-98
-2.148	0.2148	0.7584	1.074	3.08241e-98
-2.146	0.2146	0.7578	1.073	5.16974e-98
-2.144	0.2144	0.7572	1.072	8.66544e-98
-2.142	0.2142	0.7566	1.071	1.45163e-97
-2.14	0.214	0.756	1.07	2.43032e-97
-2.138	0.2138	0.7554	1.069	4.06643e-97
-2.136	0.2136	0.7548	1.068	6.79997e-97
-2.134	0.2134	0.7542	1.067	1.13643e-96
-2.132	0.2132	0.7536	1.066	1.89811e-96
-2.13	0.213	0.753	1.065	3.16843e-96
-2.128	0.2128	0.7524	1.064	5.28578e-96
-2.126	0.2126	0.7518	1.063	8.81286e-96
-2.124	0.2124	0.7512	1.062	1.46848e-95
-2.122	0.2122	0.7506	1.061	2.44547e-95
-2.12	0.212	0.75	1.06	4.07003e-95
-2.118	0.2118	0.7494	1.059	6.76983e-95
-2.116	0.2116	0.7488	1.058	1.12538e-94
-2.114	0.2114	0.7482	1.057	1.86967e-94
-2.112	0.2112	0.7476	1.056	3.10437e-94
-2.11	0.211	0.747	1.055	5.15139e-94
-2.108	0.2108	0.7464	1.054	8.54315e-94
-2.106	0.2106	0.7458	1.053	1.41597e-93
-2.104	0.2104	0.7452	1.052	2.3455e-93
-2.102	0.2102	0.7446	1.051	3.88291e-93
-2.1	0.21	0.744	1.05	6.42426e-93
-2.098	0.2098	0.7434	1.049	1.06226e-92
-2.096	0.2096	0.7428	1.048	1.75543e-92
-2.094	0.2094	0.7422	1.047	2.89919e-92
-2.092	0.2092	0.7416	1.046	4.78535e-92
-2.09	0.209	0.741	1.045	7.89395e-92
-2.088	0.2088	0.7404	1.044	1.30142e-91
-2.086	0.2086	0.7398	1.043	2.14429e-91
-2.084	0.2084	0.7392	1.042	3.53095e-91
-2.082	0.2082	0.7386	1.041	5.8109e-91
-2.08	0.208	0.738	1.04	9.55736e-91
-2.078	0.2078	0.7374	1.039	1.571e-90
-2.076	0.2076	0.7368	1.038	2.58081e-90
-2.074	0.2074	0.7362	1.037	4.2372e-90
-2.072	0.2072	0.7356	1.036	6.95256e-90
-2.07	0.207	0.735	1.035	1.14013e-89
-2.068	0.2068	0.7344	1.034	1.86855e-89
-2.066	0.2066	0.7338	1.033	3.06056e-89
-2.064	0.2064	0.7332	1.032	5.01e-89
-2.062	0.2062	0.7326	1.031	8.19632e-89
-2.06	0.206	0.732	1.03	1.34012e-88
-2.058	0.2058	0.7314	1.029	2.18982e-88
-2.056	0.2056	0.7308	1.028	3.57617e-88
-2.054	0.2054	0.7302	1.027	5.83674e-88
-2.052	0.2052	0.7296	1.026	9.52062e-88
-2.05	0.205	0.729	1.025	1.55204e-87
-2.048	0.2048	0.7284	1.024	2.52862e-87
-2.046	0.2046	0.7278	1.023	4.11726e-87
-2.044	0.2044	0.7272	1.022	6.69999e-87
-2.042	0.2042	0.7266	1.021	1.08964e-86
-2.04	0.204	0.726	1.02	1.77107e-86
-2.038	0.2038	0.7254	1.019	2.87695e-86
-2.036	0.2036	0.7248	1.018	4.67057e-86
-2.034	0.2034	0.7242	1.017	7.57794e-86
-2.032	0.2032	0.7236	1.016	1.22878e-85
-2.03	0.203	0.723	1.015	1.99133e-85
-2.028	0.2028	0.7224	1.014	3.22517e-85
-2.026	0.2026	0.7218	1.013	5.22041e-85
-2.024	0.2024	0.7212	1.012	8.44502e-85
-2.022	0.2022	0.7206	1.011	1.36533e-84
-2.02	0.202	0.72	1.01	2.20608e-84
-2.018	0.2018	0.7194	1.009	3.56242e-84
-2.016	0.2016	0.7188	1.008	5.74926e-84
-2.014	0.2014	0.7182	1.007	9.27304e-84
-2.012	0.2012	0.7176	1.006	1.49477e-83
-2.01	0.201	0.717	1.005	2.40808e-83
-2.008	0.2008	0.7164	1.004	3.87713e-83
-2.006	0.2006	0.7158	1.003	6.23867e-83
-2.004	0.2004	0.7152	1.002	1.00327e-82
-2.002	0.2002	0.7146	1.001	1.61244e-82
-2	0.2	0.714	1	2.58997e-82
-1.998	0.1998	0.7134	0.999	4.15765e-82
-1.996	0.1996	0.7128	0.998	6.67028e-82
-1.994	0.1994	0.7122	0.997	1.06951e-81
-1.992	0.1992	0.7116	0.996	1.71382e-81
-1.99	0.199	0.711	0.995	2.74467e-81
-1.988	0.1988	0.7104	0.994	4.39296e-81
-1.986	0.1986	0.7098	0.993	7.02697e-81
-1.984	0.1984	0.7092	0.992	1.12337e-80
-1.982	0.1982	0.7086	0.991	1.79481e-80
-1.98	0.198	0.708	0.99	2.86588e-80
-1.978	0.1978	0.7074	0.989	4.57341e-80
-1.976	0.1976	0.7068	0.988	7.29399e-80
-1.974	0.1974	0.7062	0.987	1.16261e-79
-1.972	0.1972	0.7056	0.986	1.85201e-79
-1.97	0.197	0.705	0.985	2.94848e-79
-1.968	0.1968	0.7044	0.984	4.69132e-79
-1.966	0.1966	0.7038	0.983	7.45993e-79
-1.964	0.1964	0.7032	0.982	1.18554e-78
-1.962	0.1962	0.7026	0.981	1.88297e-78
-1.96	0.196	0.702	0.98	2.9889e-78
-1.958	0.1958	0.7014	0.979	4.74157e-78
-1.956	0.1956	0.7008	0.978	7.51755e-78
-1.954	0.1954	0.7002	0.977	1.19117e-77
-1.952	0.1952	0.6996	0.976	1.88631e-77
-1.95	0.195	0.699	0.975	2.98536e-77
-1.948	0.1948	0.6984	0.974	4.72196e-77
-1.946	0.1946	0.6978	0.973	7.46433e-77
-1.944	0.1944	0.6972	0.972	1.17924e-76
-1.942	0.1942	0.6966	0.971	1.8619e-76
-1.94	0.194	0.696	0.97	2.93802e-76
-1.938	0.1938	0.6954	0.969	4.63334e-76
-1.936	0.1936	0.6948	0.968	7.3026e-76
-1.934	0.1934	0.6942	0.967	1.15028e-75
-1.932	0.1932	0.6936	0.966	1.81081e-75
-1.93	0.193	0.693	0.965	2.84895e-75
-1.928	0.1928	0.6924	0.964	4.4796e-75
-1.926	0.1926	0.6918	0.963	7.03942e-75
-1.924	0.1924	0.6912	0.962	1.10555e-74
-1.922	0.1922	0.6906	0.961	1.73524e-74
-1.92	0.192	0.69	0.96	2.72199e-74
-1.918	0.1918	0.6894	0.959	4.26733e-74
-1.916	0.1916	0.6888	0.958	6.68603e-74
-1.914	0.1914	0.6882	0.957	1.04694e-73
-1.912	0.1912	0.6876	0.956	1.63841e-73
-1.91	0.191	0.687	0.955	2.56249e-73
-1.908	0.1908	0.6864	0.954	4.0054e-73
-1.906	0.1906	0.6858	0.953	6.25709e-73
-1.904	0.1904	0.6852	0.952	9.76882e-73
-1.902	0.1902	0.6846	0.951	1.52424e-72
-1.9	0.19	0.684	0.95	2.37689e-72
-1.898	0.1898	0.6834	0.949	3.70431e-72
-1.896	0.1896	0.6828	0.948	5.76964e-72
-1.894	0.1894	0.6822	0.947	8.98117e-72
-1.892	0.1892	0.6816	0.946	1.3972e-71
-1.89	0.189	0.681	0.945	2.17235e-71
-1.888	0.1888	0.6804	0.944	3.37553e-71
-1.886	0.1886	0.6798	0.943	5.24201e-71
-1.884	0.1884	0.6792	0.942	8.13573e-71
-1.882	0.1882	0.6786	0.941	1.26194e-70
-1.88	0.188	0.678	0.94	1.95624e-70
-1.878	0.1878	0.6774	0.939	3.03074e-70
-1.876	0.1876	0.6768	0.938	4.69266e-70
-1.874	0.1874	0.6762	0.937	7.2616e-70
-1.872	0.1872	0.6756	0.936	1.12302e-69
-1.87	0.187	0.675	0.935	1.73575e-69
-1.868	0.1868	0.6744	0.934	2.6812e-69
-1.866	0.1866	0.6738	0.933	4.13917e-69
-1.864	0.1864	0.6732	0.932	6.38617e-69
-1.862	0.1862	0.6726	0.931	9.84716e-69
-1.86	0.186	0.672	0.93	1.51748e-68
-1.858	0.1858	0.6714	0.929	2.33712e-68
-1.856	0.1856	0.6708	0.928	3.59732e-68
-1.854	0.1854	0.6702	0.927	5.53377e-68
-1.852	0.1852	0.6696	0.926	8.50758e-68
-1.85	0.185	0.669	0.925	1.30718e-67
-1.848	0.1848	0.6684	0.924	2.00726e-67
-1.846	0.1846	0.6678	0.923	3.08048e-67
-1.844	0.1844	0.6672	0.922	4.7247e-67
-1.842	0.1842	0.6666	0.921	7.24226e-67
-1.84	0.184	0.666	0.92	1.10947e-66
-1.838	0.1838	0.6654	0.919	1.69864e-66
-1.836	0.1836	0.6648	0.918	2.59914e-66
-1.834	0.1834	0.6642	0.917	3.97466e-66
-1.832	0.1832	0.6636	0.916	6.07455e-66
-1.83	0.183	0.663	0.915	9.27835e-66
-1.828	0.1828	0.6624	0.914	1.41635e-65
-1.826	0.1826	0.6618	0.913	2.16079e-65
-1.824	0.1824	0.6612	0.912	3.29457e-65
-1.822	0.1822	0.6606	0.911	5.02026e-65
-1.82	0.182	0.66	0.91	7.64536e-65
-1.818	0.1818	0.6594	0.909	1.16362e-64
-1.816	0.1816	0.6588	0.908	1.76998e-64
-1.814	0.1814	0.6582	0.907	2.69072e-64
-1.812	0.1812	0.6576	0.906	4.08801e-64
-1.81	0.181	0.657	0.905	6.20722e-64
-1.808	0.1808	0.6564	0.904	9.41946e-64
-1.806	0.1806	0.6558	0.903	1.42856e-63
-1.804	0.1804	0.6552	0.902	2.16527e-63
-1.802	0.1802	0.6546	0.901	3.27996e-63
-1.8	0.18	0.654	0.9	4.96557e-63
-1.798	0.1798	0.6534	0.899	7.51298e-63
-1.796	0.1796	0.6528	0.898	1.13605e-62
-1.794	0.1794	0.6522	0.897	1.71683e-62
-1.792	0.1792	0.6516	0.896	2.59298e-62
-1.79	0.179	0.651	0.895	3.91394e-62
-1.788	0.1788	0.6504	0.894	5.90434e-62
-1.786	0.1786	0.6498	0.893	8.90167e-62
-1.784	0.1784	0.6492	0.892	1.34127e-61
-1.782	0.1782	0.6486	0.891	2.01977e-61
-1.78	0.178	0.648	0.89	3.0397e-61
-1.778	0.1778	0.6474	0.889	4.57196e-61
-1.776	0.1776	0.6468	0.888	6.87254e-61
-1.774	0.1774	0.6462	0.887	1.03247e-60
-1.772	0.1772	0.6456	0.886	1.55016e-60
-1.77	0.177	0.645	0.885	2.32605e-60
-1.768	0.1768	0.6444	0.884	3.48824e-60
-1.766	0.1766	0.6438	0.883	5.228e-60
-1.764	0.1764	0.6432	0.882	7.83084e-60
-1.762	0.1762	0.6426	0.881	1.17226e-59
-1.76	0.176	0.642	0.88	1.75381e-59
-1.758	0.1758	0.6414	0.879	2.6223e-59
-1.756	0.1756	0.6408	0.878	3.91856e-59
-1.754	0.1754	0.6402	0.877	5.85212e-59
-1.752	0.1752	0.6396	0.876	8.7346e-59
-1.75	0.175	0.639	0.875	1.30291e-58
-1.748	0.1748	0.6384	0.874	1.94237e-58
-1.746	0.1746	0.6378	0.873	2.89394e-58
-1.744	0.1744	0.6372	0.872	4.30914e-58
-1.742	0.1742	0.6366	0.871	6.41261e-58
-1.74	0.174	0.636	0.87	9.53723e-58
-1.738	0.1738	0.6354	0.869	1.4176e-57
-1.736	0.1736	0.6348	0.868	2.10584e-57
-1.734	0.1734	0.6342	0.867	3.12637e-57
-1.732	0.1732	0.6336	0.866	4.63874e-57
-1.73	0.173	0.633	0.865	6.87862e-57
-1.728	0.1728	0.6324	0.864	1.0194e-56
-1.726	0.1726	0.6318	0.863	1.50985e-56
-1.724	0.1724	0.6312	0.862	2.23493e-56
-1.722	0.1722	0.6306	0.861	3.30626e-56
-1.72	0.172	0.63	0.86	4.88824e-56
-1.718	0.1718	0.6294	0.859	7.2229e-56
-1.716	0.1716	0.6288	0.858	1.06663e-55
-1.714	0.1714	0.6282	0.857	1.57419e-55
-1.712	0.1712	0.6276	0.856	2.32191e-55
-1.71	0.171	0.627	0.855	3.42276e-55
-1.708	0.1708	0.6264	0.854	5.04255e-55
-1.706	0.1706	0.6258	0.853	7.42449e-55
-1.704	0.1704	0.6252	0.852	1.09251e-54
-1.702	0.1702	0.6246	0.851	1.60667e-54
-1.7	0.17	0.624	0.85	2.36142e-54
-1.698	0.1698	0.6234	0.849	3.46865e-54
-1.696	0.1696	0.6228	0.848	5.09204e-54
-1.694	0.1694	0.6222	0.847	7.47077e-54
-1.692	0.1692	0.6216	0.846	1.09542e-53
-1.69	0.169	0.621	0.845	1.60525e-53
-1.688	0.1688	0.6204	0.844	2.35095e-53
-1.686	0.1686	0.6198	0.843	3.44104e-53
-1.684	0.1684	0.6192	0.842	5.03359e-53
-1.682	0.1682	0.6186	0.841	7.35883e-53
-1.68	0.168	0.618	0.84	1.07518e-52
-1.678	0.1678	0.6174	0.839	1.57e-52
-1.676	0.1676	0.6168	0.838	2.29118e-52
-1.674	0.1674	0.6162	0.837	3.34166e-52
-1.672	0.1672	0.6156	0.836	4.87089e-52
-1.67	0.167	0.615	0.835	7.09572e-52
-1.668	0.1668	0.6144	0.834	1.03307e-51
-1.666	0.1666	0.6138	0.833	1.50315e-51
-1.664	0.1664	0.6132	0.832	2.18585e-51
-1.662	0.1662	0.6126	0.831	3.17673e-51
-1.66	0.166	0.612	0.83	4.61406e-51
-1.658	0.1658	0.6114	0.829	6.69775e-51
-1.656	0.1656	0.6108	0.828	9.71667e-51
-1.654	0.1654	0.6102	0.827	1.4088e-50
-1.652	0.1652	0.6096	0.826	2.04138e-50
-1.65	0.165	0.609	0.825	2.95625e-50
-1.648	0.1648	0.6084	0.824	4.2786e-50
-1.646	0.1646	0.6078	0.823	6.18878e-50
-1.644	0.1644	0.6072	0.822	8.94646e-50
-1.642	0.1642	0.6066	0.821	1.29253e-49
-1.64	0.164	0.606	0.82	1.86626e-49
-1.638	0.1638	0.6054	0.819	2.69307e-49
-1.636	0.1636	0.6048	0.818	3.88387e-49
-1.634	0.1634	0.6042	0.817	5.59791e-49
-1.632	0.1632	0.6036	0.816	8.06361e-49
-1.63	0.163	0.603	0.815	1.16085e-48
-1.628	0.1628	0.6024	0.814	1.67019e-48
-1.626	0.1626	0.6018	0.813	2.40158e-48
-1.624	0.1624	0.6012	0.812	3.45122e-48
-1.622	0.1622	0.6006	0.811	4.95668e-48
-1.62	0.162	0.6	0.81	7.11462e-48
-1.618	0.1618	0.5994	0.809	1.0206e-47
-1.616	0.1616	0.5988	0.808	1.4632e-47
-1.614	0.1614	0.5982	0.807	2.09649e-47
-1.612	0.1612	0.5976	0.806	3.0021e-47
-1.61	0.161	0.597	0.805	4.29635e-47
-1.608	0.1608	0.5964	0.804	6.14495e-47
-1.606	0.1606	0.5958	0.803	8.78375e-47
-1.604	0.1604	0.5952	0.802	1.25483e-46
-1.602	0.1602	0.5946	0.801	1.79156e-46
-1.6	0.16	0.594	0.8	2.55635e-46
-1.598	0.1598	0.5934	0.799	3.64547e-46
-1.596	0.1596	0.5928	0.798	5.19553e-46
-1.594	0.1594	0.5922	0.797	7.40028e-46
-1.592	0.1592	0.5916	0.796	1.05344e-45
-1.59	0.159	0.591	0.795	1.4987e-45
-1.588	0.1588	0.5904	0.794	2.13089e-45
-1.586	0.1586	0.5898	0.793	3.02797e-45
-1.584	0.1584	0.5892	0.792	4.30016e-45
-1.582	0.1582	0.5886	0.791	6.10325e-45
-1.58	0.158	0.588	0.79	8.65725e-45
-1.578	0.1578	0.5874	0.789	1.22727e-44
-1.576	0.1576	0.5868	0.788	1.73879e-44
-1.574	0.1574	0.5862	0.787	2.46203e-44
-1.572	0.1572	0.5856	0.786	3.48405e-44
-1.57	0.157	0.585	0.785	4.9274e-44
-1.568	0.1568	0.5844	0.784	6.96457e-44
-1.566	0.1566	0.5838	0.783	9.83815e-44
-1.564	0.1564	0.5832	0.782	1.38891e-43
-1.562	0.1562	0.5826	0.781	1.95966e-43
-1.56	0.156	0.582	0.78	2.7633e-43
-1.558	0.1558	0.5814	0.779	3.89421e-43
-1.556	0.1556	0.5808	0.778	5.4847e-43
-1.554	0.1554	0.5802	0.777	7.72022e-43
-1.552	0.1552	0.5796	0.776	1.08605e-42
-1.55	0.155	0.579	0.775	1.5269e-42
-1.548	0.1548	0.5784	0.774	2.14544e-42
-1.546	0.1546	0.5778	0.773	3.01276e-42
-1.544	0.1544	0.5772	0.772	4.2282e-42
-1.542	0.1542	0.5766	0.771	5.93048e-42
-1.54	0.154	0.576	0.77	8.31317e-42
-1.538	0.1538	0.5754	0.769	1.16463e-41
-1.536	0.1536	0.5748	0.768	1.63061e-41
-1.534	0.1534	0.5742	0.767	2.28168e-41
-1.532	0.1532	0.5736	0.766	3.19083e-41
-1.53	0.153	0.573	0.765	4.45959e-41
-1.528	0.1528	0.5724	0.764	6.22915e-41
-1.526	0.1526	0.5718	0.763	8.69573e-41
-1.524	0.1524	0.5712	0.762	1.21318e-40
-1.522	0.1522	0.5706	0.761	1.69157e-40
-1.52	0.152	0.57	0.76	2.35719e-40
-1.518	0.1518	0.5694	0.759	3.2828e-40
-1.516	0.1516	0.5688	0.758	4.56915e-40
-1.514	0.1514	0.5682	0.757	6.3558e-40
-1.512	0.1512	0.5676	0.756	8.83583e-40
-1.51	0.151	0.567	0.755	1.22763e-39
-1.508	0.1508	0.5664	0.754	1.70463e-39
-1.506	0.1506	0.5658	0.753	2.36558e-39
-1.504	0.1504	0.5652	0.752	3.28085e-39
-1.502	0.1502	0.5646	0.751	4.54756e-39
-1.5	0.15	0.564	0.75	6.2996e-39
-1.498	0.1498	0.5634	0.749	8.72149e-39
-1.496	0.1496	0.5628	0.748	1.20673e-38
-1.494	0.1494	0.5622	0.747	1.66869e-38
-1.492	0.1492	0.5616	0.746	2.30612e-38
-1.49	0.149	0.561	0.745	3.18516e-38
-1.488	0.1488	0.5604	0.744	4.39666e-38
-1.486	0.1486	0.5598	0.743	6.06538e-38
-1.484	0.1484	0.5592	0.742	8.3625e-38
-1.482	0.1482	0.5586	0.741	1.15228e-37
-1.48	0.148	0.558	0.74	1.58679e-37
-1.478	0.1478	0.5574	0.739	2.18387e-37
-1.476	0.1476	0.5568	0.738	3.00384e-37
-1.474	0.1474	0.5562	0.737	4.12923e-37
-1.472	0.1472	0.5556	0.736	5.6729e-37
-1.47	0.147	0.555	0.735	7.78903e-37
-1.468	0.1468	0.5544	0.734	1.06882e-36
-1.466	0.1466	0.5538	0.733	1.46578e-36
-1.464	0.1464	0.5532	0.732	2.00898e-36
-1.462	0.1462	0.5526	0.731	2.75185e-36
-1.46	0.146	0.552	0.73	3.7672e-36
-1.458	0.1458	0.5514	0.729	5.15411e-36
-1.456	0.1456	0.5508	0.728	7.04746e-36
-1.454	0.1454	0.5502	0.727	9.63061e-36
-1.452	0.1452	0.5496	0.726	1.31528e-35
-1.45	0.145	0.549	0.725	1.79525e-35
-1.448	0.1448	0.5484	0.724	2.44893e-35
-1.446	0.1446	0.5478	0.723	3.33863e-35
-1.444	0.1444	0.5472	0.722	4.54888e-35
-1.442	0.1442	0.5466	0.721	6.19418e-35
-1.44	0.144	0.546	0.72	8.42957e-35
-1.438	0.1438	0.5454	0.719	1.14649e-34
-1.436	0.1436	0.5448	0.718	1.5584e-34
-1.434	0.1434	0.5442	0.717	2.11704e-34
-1.432	0.1432	0.5436	0.716	2.87423e-34
-1.43	0.143	0.543	0.715	3.89994e-34
-1.428	0.1428	0.5424	0.714	5.28855e-34
-1.426	0.1426	0.5418	0.713	7.16736e-34
-1.424	0.1424	0.5412	0.712	9.70787e-34
-1.422	0.1422	0.5406	0.711	1.31411e-33
-1.42	0.142	0.54	0.71	1.7778e-33
-1.418	0.1418	0.5394	0.709	2.40368e-33
-1.416	0.1416	0.5388	0.708	3.24797e-33
-1.414	0.1414	0.5382	0.707	4.38624e-33
-1.412	0.1412	0.5376	0.706	5.9199e-33
-1.41	0.141	0.537	0.705	7.98509e-33
-1.408	0.1408	0.5364	0.704	1.07643e-32
-1.406	0.1406	0.5358	0.703	1.45024e-32
-1.404	0.1404	0.5352	0.702	1.95269e-32
-1.402	0.1402	0.5346	0.701	2.62766e-32
-1.4	0.14	0.534	0.7	3.53386e-32
-1.398	0.1398	0.5334	0.699	4.74976e-32
-1.396	0.1396	0.5328	0.698	6.38025e-32
-1.394	0.1394	0.5322	0.697	8.56536e-32
-1.392	0.1392	0.5316	0.696	1.1492e-31
-1.39	0.139	0.531	0.695	1.54096e-31
-1.388	0.1388	0.5304	0.694	2.06504e-31
-1.386	0.1386	0.5298	0.693	2.76572e-31
-1.384	0.1384	0.5292	0.692	3.70196e-31
-1.382	0.1382	0.5286	0.691	4.95219e-31
-1.38	0.138	0.528	0.69	6.62073e-31
-1.378	0.1378	0.5274	0.689	8.84621e-31
-1.376	0.1376	0.5268	0.688	1.18128e-30
-1.374	0.1374	0.5262	0.687	1.57648e-30
-1.372	0.1372	0.5256	0.686	2.10266e-30
-1.37	0.137	0.525	0.685	2.8028e-30
-1.368	0.1368	0.5244	0.684	3.73387e-30
-1.366	0.1366	0.5238	0.683	4.97128e-30
-1.364	0.1364	0.5232	0.682	6.61485e-30
-1.362	0.1362	0.5226	0.681	8.79659e-30
-1.36	0.136	0.522	0.68	1.1691e-29
-1.358	0.1358	0.5214	0.679	1.55286e-29
-1.356	0.1356	0.5208	0.678	2.06137e-29
-1.354	0.1354	0.5202	0.677	2.73478e-29
-1.352	0.1352	0.5196	0.676	3.62603e-29
-1.35	0.135	0.519	0.675	4.8049e-29
-1.348	0.1348	0.5184	0.674	6.36325e-29
-1.346	0.1346	0.5178	0.673	8.42203e-29
-1.344	0.1344	0.5172	0.672	1.11403e-28
-1.342	0.1342	0.5166	0.671	1.47272e-28
-1.34	0.134	0.516	0.67	1.94576e-28
-1.338	0.1338	0.5154	0.669	2.5692e-28
-1.336	0.1336	0.5148	0.668	3.39039e-28
-1.334	0.1334	0.5142	0.667	4.47142e-28
-1.332	0.1332	0.5136	0.666	5.89364e-28
-1.33	0.133	0.513	0.665	7.76363e-28
-1.328	0.1328	0.5124	0.664	1.02209e-27
-1.326	0.1326	0.5118	0.663	1.34479e-27
-1.324	0.1324	0.5112	0.662	1.76834e-27
-1.322	0.1322	0.5106	0.661	2.32391e-27
-1.32	0.132	0.51	0.66	3.05221e-27
-1.318	0.1318	0.5094	0.659	4.00638e-27
-1.316	0.1316	0.5088	0.658	5.25574e-27
-1.314	0.1314	0.5082	0.657	6.89062e-27
-1.312	0.1312	0.5076	0.656	9.02871e-27
-1.31	0.131	0.507	0.655	1.18232e-26
-1.308	0.1308	0.5064	0.654	1.54735e-26
-1.306	0.1306	0.5058	0.653	2.02388e-26
-1.304	0.1304	0.5052	0.652	2.6456e-26
-1.302	0.1302	0.5046	0.651	3.45625e-26
-1.3	0.13	0.504	0.65	4.51263e-26
-1.298	0.1298	0.5034	0.649	5.8884e-26
-1.296	0.1296	0.5028	0.648	7.67905e-26
-1.294	0.1294	0.5022	0.647	1.00083e-25
-1.292	0.1292	0.5016	0.646	1.30364e-25
-1.29	0.129	0.501	0.645	1.69706e-25
-1.288	0.1288	0.5004	0.644	2.20789e-25
-1.286	0.1286	0.4998	0.643	2.8708e-25
-1.284	0.1284	0.4992	0.642	3.73053e-25
-1.282	0.1282	0.4986	0.641	4.84486e-25
-1.28	0.128	0.498	0.64	6.28833e-25
-1.278	0.1278	0.4974	0.639	8.15702e-25
-1.276	0.1276	0.4968	0.638	1.05748e-24
-1.274	0.1274	0.4962	0.637	1.3701e-24
-1.272	0.1272	0.4956	0.636	1.7741e-24
-1.27	0.127	0.495	0.635	2.29587e-24
-1.268	0.1268	0.4944	0.634	2.96932e-24
-1.266	0.1266	0.4938	0.633	3.83806e-24
-1.264	0.1264	0.4932	0.632	4.95802e-24
-1.262	0.1262	0.4926	0.631	6.401e-24
-1.26	0.126	0.492	0.63	8.25905e-24
-1.258	0.1258	0.4914	0.629	1.06501e-23
-1.256	0.1256	0.4908	0.628	1.37254e-23
-1.254	0.1254	0.4902	0.627	1.76781e-23
-1.252	0.1252	0.4896	0.626	2.27557e-23
-1.25	0.125	0.489	0.625	2.92743e-23
-1.248	0.1248	0.4884	0.624	3.7638e-23
-1.246	0.1246	0.4878	0.623	4.83626e-23
-1.244	0.1244	0.4872	0.622	6.21062e-23
-1.242	0.1242	0.4866	0.621	7.97083e-23
-1.24	0.124	0.486	0.62	1.02239e-22
-1.238	0.1238	0.4854	0.619	1.3106e-22
-1.236	0.1236	0.4848	0.618	1.67906e-22
-1.234	0.1234	0.4842	0.617	2.14984e-22
-1.232	0.1232	0.4836	0.616	2.751e-22
-1.23	0.123	0.483	0.615	3.51817e-22
-1.228	0.1228	0.4824	0.614	4.49661e-22
-1.226	0.1226	0.4818	0.613	5.74377e-22
-1.224	0.1224	0.4812	0.612	7.33249e-22
-1.222	0.1222	0.4806	0.611	9.35512e-22
-1.22	0.122	0.48	0.61	1.19286e-21
-1.218	0.1218	0.4794	0.609	1.5201e-21
-1.216	0.1216	0.4788	0.608	1.93597e-21
-1.214	0.1214	0.4782	0.607	2.46416e-21
-1.212	0.1212	0.4776	0.606	3.13459e-21
-1.21	0.121	0.477	0.605	3.98507e-21
-1.208	0.1208	0.4764	0.604	5.0633e-21
-1.206	0.1206	0.4758	0.603	6.42946e-21
-1.204	0.1204	0.4752	0.602	8.1594e-21
-1.202	0.1202	0.4746	0.601	1.03487e-20
-1.2	0.12	0.474	0.6	1.31176e-20
-1.198	0.1198	0.4734	0.599	1.66175e-20
-1.196	0.1196	0.4728	0.598	2.10388e-20
-1.194	0.1194	0.4722	0.597	2.66207e-20
-1.192	0.1192	0.4716	0.596	3.36636e-20
-1.19	0.119	0.471	0.595	4.25447e-20
-1.188	0.1188	0.4704	0.594	5.37368e-20
-1.186	0.1186	0.4698	0.593	6.78331e-20
-1.184	0.1184	0.4692	0.592	8.55765e-20
-1.182	0.1182	0.4686	0.591	1.07897e-19
-1.18	0.118	0.468	0.59	1.35959e-19
-1.178	0.1178	0.4674	0.589	1.71218e-19
-1.176	0.1176	0.4668	0.588	2.15493e-19
-1.174	0.1174	0.4662	0.587	2.71057e-19
-1.172	0.1172	0.4656	0.586	3.40746e-19
-1.17	0.117	0.465	0.585	4.28099e-19
-1.168	0.1168	0.4644	0.584	5.37527e-19
-1.166	0.1166	0.4638	0.583	6.74526e-19
-1.164	0.1164	0.4632	0.582	8.45942e-19
-1.162	0.1162	0.4626	0.581	1.06029e-18
-1.16	0.116	0.462	0.58	1.32817e-18
-1.158	0.1158	0.4614	0.579	1.66273e-18
-1.156	0.1156	0.4608	0.578	2.08035e-18
-1.154	0.1154	0.4602	0.577	2.60131e-18
-1.152	0.1152	0.4596	0.576	3.25081e-18
-1.15	0.115	0.459	0.575	4.06007e-18
-1.148	0.1148	0.4584	0.574	5.06778e-18
-1.146	0.1146	0.4578	0.573	6.32187e-18
-1.144	0.1144	0.4572	0.572	7.88163e-18
-1.142	0.1142	0.4566	0.571	9.82041e-18
-1.14	0.114	0.456	0.57	1.22289e-17
-1.138	0.1138	0.4554	0.569	1.5219e-17
-1.136	0.1136	0.4548	0.568	1.8929e-17
-1.134	0.1134	0.4542	0.567	2.35295e-17
-1.132	0.1132	0.4536	0.566	2.92308e-17
-1.13	0.113	0.453	0.565	3.62921e-17
-1.128	0.1128	0.4524	0.564	4.50324e-17
-1.126	0.1126	0.4518	0.563	5.58447e-17
-1.124	0.1124	0.4512	0.562	6.92121e-17
-1.122	0.1122	0.4506	0.561	8.57283e-17
-1.12	0.112	0.45	0.56	1.06123e-16
-1.118	0.1118	0.4494	0.559	1.31292e-16
-1.116	0.1116	0.4488	0.558	1.62334e-16
-1.114	0.1114	0.4482	0.557	2.00596e-16
-1.112	0.1112	0.4476	0.556	2.47731e-16
-1.11	0.111	0.447	0.555	3.0576e-16
-1.108	0.1108	0.4464	0.554	3.77158e-16
-1.106	0.1106	0.4458	0.553	4.64953e-16
-1.104	0.1104	0.4452	0.552	5.72845e-16
-1.102	0.1102	0.4446	0.551	7.05356e-16
-1.1	0.11	0.444	0.55	8.68007e-16
-1.098	0.1098	0.4434	0.549	1.06753e-15
-1.096	0.1096	0.4428	0.548	1.31214e-15
-1.094	0.1094	0.4422	0.547	1.61185e-15
-1.092	0.1092	0.4416	0.546	1.97883e-15
-1.09	0.109	0.441	0.545	2.42794e-15
-1.088	0.1088	0.4404	0.544	2.97721e-15
-1.086	0.1086	0.4398	0.543	3.64859e-15
-1.084	0.1084	0.4392	0.542	4.46871e-15
-1.082	0.1082	0.4386	0.541	5.46994e-15
-1.08	0.108	0.438	0.54	6.69154e-15
-1.078	0.1078	0.4374	0.539	8.18111e-15
-1.076	0.1076	0.4368	0.538	9.99635e-15
-1.074	0.1074	0.4362	0.537	1.22071e-14
-1.072	0.1072	0.4356	0.536	1.4898e-14
-1.07	0.107	0.435	0.535	1.81713e-14
-1.068	0.1068	0.4344	0.534	2.21507e-14
-1.066	0.1066	0.4338	0.533	2.69855e-14
-1.064	0.1064	0.4332	0.532	3.28562e-14
-1.062	0.1062	0.4326	0.531	3.99803e-14
-1.06	0.106	0.432	0.53	4.86204e-14
-1.058	0.1058	0.4314	0.529	5.90927e-14
-1.056	0.1056	0.4308	0.528	7.17781e-14
-1.054	0.1054	0.4302	0.527	8.71351e-14
-1.052	0.1052	0.4296	0.526	1.05715e-13
-1.05	0.105	0.429	0.525	1.28181e-13
-1.048	0.1048	0.4284	0.524	1.55329e-13
-1.046	0.1046	0.4278	0.523	1.88116e-13
-1.044	0.1044	0.4272	0.522	2.27689e-13
-1.042	0.1042	0.4266	0.521	2.75423e-13
-1.04	0.104	0.426	0.52	3.32967e-13
-1.038	0.1038	0.4254	0.519	4.02296e-13
-1.036	0.1036	0.4248	0.518	4.85772e-13
-1.034	0.1034	0.4242	0.517	5.86223e-13
-1.032	0.1032	0.4236	0.516	7.07026e-13
-1.03	0.103	0.423	0.515	8.52219e-13
-1.028	0.1028	0.4224	0.514	1.02662e-12
-1.026	0.1026	0.4218	0.513	1.23598e-12
-1.024	0.1024	0.4212	0.512	1.48715e-12
-1.022	0.1022	0.4206	0.511	1.78831e-12
-1.02	0.102	0.42	0.51	2.14919e-12
-1.018	0.1018	0.4194	0.509	2.58135e-12
-1.016	0.1016	0.4188	0.508	3.09858e-12
-1.014	0.1014	0.4182	0.507	3.71725e-12
-1.012	0.1012	0.4176	0.506	4.45681e-12
-1.01	0.101	0.417	0.505	5.34034e-12
-1.008	0.1008	0.4164	0.504	6.39523e-12
-1.006	0.1006	0.4158	0.503	7.65397e-12
-1.004	0.1004	0.4152	0.502	9.15504e-12
[truncated: 3,001 more rows]

## Sheet: B
x (bohr)	E0 (hartree)	E1 (hartree)	E2 (hartree)	Gamma01 (bohr-1)
-5	0.496213	1.61303	2.50475	0.0104232
-4.998	0.496012	1.61243	2.50376	0.0104269
-4.996	0.49581	1.61183	2.50276	0.0104344
-4.994	0.495609	1.61123	2.50176	0.0104419
-4.992	0.495408	1.61063	2.50076	0.0104493
-4.99	0.495206	1.61003	2.49977	0.0104568
-4.988	0.495005	1.60943	2.49877	0.0104643
-4.986	0.494804	1.60883	2.49777	0.0104718
-4.984	0.494602	1.60823	2.49677	0.0104793
-4.982	0.494401	1.60763	2.49577	0.0104869
-4.98	0.494199	1.60702	2.49478	0.0104944
-4.978	0.493998	1.60642	2.49378	0.0105019
-4.976	0.493797	1.60582	2.49278	0.0105095
-4.974	0.493595	1.60522	2.49178	0.010517
-4.972	0.493394	1.60462	2.49078	0.0105246
-4.97	0.493193	1.60402	2.48979	0.0105321
-4.968	0.492991	1.60342	2.48879	0.0105397
-4.966	0.49279	1.60282	2.48779	0.0105473
-4.964	0.492589	1.60222	2.48679	0.0105549
-4.962	0.492387	1.60162	2.4858	0.0105625
-4.96	0.492186	1.60102	2.4848	0.0105701
-4.958	0.491984	1.60042	2.4838	0.0105777
-4.956	0.491783	1.59982	2.4828	0.0105853
-4.954	0.491582	1.59921	2.4818	0.0105929
-4.952	0.49138	1.59861	2.48081	0.0106006
-4.95	0.491179	1.59801	2.47981	0.0106082
-4.948	0.490977	1.59741	2.47881	0.0106159
-4.946	0.490776	1.59681	2.47781	0.0106236
-4.944	0.490575	1.59621	2.47681	0.0106312
-4.942	0.490373	1.59561	2.47582	0.0106389
-4.94	0.490172	1.59501	2.47482	0.0106466
-4.938	0.489971	1.59441	2.47382	0.0106543
-4.936	0.489769	1.59381	2.47282	0.010662
-4.934	0.489568	1.59321	2.47183	0.0106697
-4.932	0.489366	1.59261	2.47083	0.0106774
-4.93	0.489165	1.592	2.46983	0.0106852
-4.928	0.488964	1.5914	2.46883	0.0106929
-4.926	0.488762	1.5908	2.46783	0.0107007
-4.924	0.488561	1.5902	2.46684	0.0107084
-4.922	0.488359	1.5896	2.46584	0.0107162
-4.92	0.488158	1.589	2.46484	0.010724
-4.918	0.487957	1.5884	2.46384	0.0107317
-4.916	0.487755	1.5878	2.46285	0.0107395
-4.914	0.487554	1.5872	2.46185	0.0107473
-4.912	0.487352	1.5866	2.46085	0.0107551
-4.91	0.487151	1.586	2.45985	0.0107629
-4.908	0.48695	1.5854	2.45885	0.0107708
-4.906	0.486748	1.58479	2.45786	0.0107786
-4.904	0.486547	1.58419	2.45686	0.0107864
-4.902	0.486345	1.58359	2.45586	0.0107943
-4.9	0.486144	1.58299	2.45486	0.0108021
-4.898	0.485943	1.58239	2.45387	0.01081
-4.896	0.485741	1.58179	2.45287	0.0108179
-4.894	0.48554	1.58119	2.45187	0.0108258
-4.892	0.485338	1.58059	2.45087	0.0108337
-4.89	0.485137	1.57999	2.44987	0.0108416
-4.888	0.484936	1.57939	2.44888	0.0108495
-4.886	0.484734	1.57879	2.44788	0.0108574
-4.884	0.484533	1.57819	2.44688	0.0108653
-4.882	0.484331	1.57758	2.44588	0.0108733
-4.88	0.48413	1.57698	2.44489	0.0108812
-4.878	0.483929	1.57638	2.44389	0.0108892
-4.876	0.483727	1.57578	2.44289	0.0108971
-4.874	0.483526	1.57518	2.44189	0.0109051
-4.872	0.483324	1.57458	2.44089	0.0109131
-4.87	0.483123	1.57398	2.4399	0.0109211
-4.868	0.482921	1.57338	2.4389	0.0109291
-4.866	0.48272	1.57278	2.4379	0.0109371
-4.864	0.482519	1.57218	2.4369	0.0109451
-4.862	0.482317	1.57158	2.43591	0.0109531
-4.86	0.482116	1.57098	2.43491	0.0109611
-4.858	0.481914	1.57037	2.43391	0.0109692
-4.856	0.481713	1.56977	2.43291	0.0109772
-4.854	0.481511	1.56917	2.43192	0.0109853
-4.852	0.48131	1.56857	2.43092	0.0109934
-4.85	0.481109	1.56797	2.42992	0.0110014
-4.848	0.480907	1.56737	2.42892	0.0110095
-4.846	0.480706	1.56677	2.42792	0.0110176
-4.844	0.480504	1.56617	2.42693	0.0110257
-4.842	0.480303	1.56557	2.42593	0.0110338
-4.84	0.480101	1.56497	2.42493	0.0110419
-4.838	0.4799	1.56437	2.42393	0.0110501
-4.836	0.479699	1.56377	2.42294	0.0110582
-4.834	0.479497	1.56316	2.42194	0.0110664
-4.832	0.479296	1.56256	2.42094	0.0110745
-4.83	0.479094	1.56196	2.41994	0.0110827
-4.828	0.478893	1.56136	2.41895	0.0110909
-4.826	0.478691	1.56076	2.41795	0.011099
-4.824	0.47849	1.56016	2.41695	0.0111072
-4.822	0.478288	1.55956	2.41595	0.0111154
-4.82	0.478087	1.55896	2.41495	0.0111237
-4.818	0.477886	1.55836	2.41396	0.0111319
-4.816	0.477684	1.55776	2.41296	0.0111401
-4.814	0.477483	1.55716	2.41196	0.0111483
-4.812	0.477281	1.55656	2.41096	0.0111566
-4.81	0.47708	1.55595	2.40997	0.0111649
-4.808	0.476878	1.55535	2.40897	0.0111731
-4.806	0.476677	1.55475	2.40797	0.0111814
-4.804	0.476475	1.55415	2.40697	0.0111897
-4.802	0.476274	1.55355	2.40598	0.011198
-4.8	0.476072	1.55295	2.40498	0.0112063
-4.798	0.475871	1.55235	2.40398	0.0112146
-4.796	0.47567	1.55175	2.40298	0.0112229
-4.794	0.475468	1.55115	2.40198	0.0112312
-4.792	0.475267	1.55055	2.40099	0.0112396
-4.79	0.475065	1.54995	2.39999	0.0112479
-4.788	0.474864	1.54934	2.39899	0.0112563
-4.786	0.474662	1.54874	2.39799	0.0112647
-4.784	0.474461	1.54814	2.397	0.011273
-4.782	0.474259	1.54754	2.396	0.0112814
-4.78	0.474058	1.54694	2.395	0.0112898
-4.778	0.473856	1.54634	2.394	0.0112982
-4.776	0.473655	1.54574	2.39301	0.0113066
-4.774	0.473453	1.54514	2.39201	0.0113151
-4.772	0.473252	1.54454	2.39101	0.0113235
-4.77	0.47305	1.54394	2.39001	0.0113319
-4.768	0.472849	1.54334	2.38902	0.0113404
-4.766	0.472647	1.54273	2.38802	0.0113489
-4.764	0.472446	1.54213	2.38702	0.0113573
-4.762	0.472245	1.54153	2.38602	0.0113658
-4.76	0.472043	1.54093	2.38502	0.0113743
-4.758	0.471842	1.54033	2.38403	0.0113828
-4.756	0.47164	1.53973	2.38303	0.0113913
-4.754	0.471439	1.53913	2.38203	0.0113998
-4.752	0.471237	1.53853	2.38103	0.0114084
-4.75	0.471036	1.53793	2.38004	0.0114169
-4.748	0.470834	1.53733	2.37904	0.0114254
-4.746	0.470633	1.53673	2.37804	0.011434
-4.744	0.470431	1.53612	2.37704	0.0114426
-4.742	0.47023	1.53552	2.37605	0.0114511
-4.74	0.470028	1.53492	2.37505	0.0114597
-4.738	0.469827	1.53432	2.37405	0.0114683
-4.736	0.469625	1.53372	2.37305	0.0114769
-4.734	0.469424	1.53312	2.37206	0.0114855
-4.732	0.469222	1.53252	2.37106	0.0114942
-4.73	0.469021	1.53192	2.37006	0.0115028
-4.728	0.468819	1.53132	2.36906	0.0115114
-4.726	0.468618	1.53072	2.36807	0.0115201
-4.724	0.468416	1.53012	2.36707	0.0115288
-4.722	0.468215	1.52951	2.36607	0.0115374
-4.72	0.468013	1.52891	2.36507	0.0115461
-4.718	0.467812	1.52831	2.36408	0.0115548
-4.716	0.46761	1.52771	2.36308	0.0115635
-4.714	0.467409	1.52711	2.36208	0.0115722
-4.712	0.467207	1.52651	2.36108	0.011581
-4.71	0.467006	1.52591	2.36009	0.0115897
-4.708	0.466804	1.52531	2.35909	0.0115984
-4.706	0.466603	1.52471	2.35809	0.0116072
-4.704	0.466401	1.52411	2.35709	0.0116159
-4.702	0.4662	1.52351	2.35609	0.0116247
-4.7	0.465998	1.5229	2.3551	0.0116335
-4.698	0.465797	1.5223	2.3541	0.0116423
-4.696	0.465595	1.5217	2.3531	0.0116511
-4.694	0.465394	1.5211	2.3521	0.0116599
-4.692	0.465192	1.5205	2.35111	0.0116687
-4.69	0.464991	1.5199	2.35011	0.0116776
-4.688	0.464789	1.5193	2.34911	0.0116864
-4.686	0.464588	1.5187	2.34811	0.0116953
-4.684	0.464386	1.5181	2.34712	0.0117041
-4.682	0.464184	1.5175	2.34612	0.011713
-4.68	0.463983	1.5169	2.34512	0.0117219
-4.678	0.463781	1.51629	2.34412	0.0117308
-4.676	0.46358	1.51569	2.34313	0.0117397
-4.674	0.463378	1.51509	2.34213	0.0117486
-4.672	0.463177	1.51449	2.34113	0.0117575
-4.67	0.462975	1.51389	2.34013	0.0117664
-4.668	0.462774	1.51329	2.33914	0.0117754
-4.666	0.462572	1.51269	2.33814	0.0117843
-4.664	0.462371	1.51209	2.33714	0.0117933
-4.662	0.462169	1.51149	2.33614	0.0118023
-4.66	0.461968	1.51089	2.33515	0.0118112
-4.658	0.461766	1.51028	2.33415	0.0118202
-4.656	0.461565	1.50968	2.33315	0.0118292
-4.654	0.461363	1.50908	2.33215	0.0118383
-4.652	0.461161	1.50848	2.33116	0.0118473
-4.65	0.46096	1.50788	2.33016	0.0118563
-4.648	0.460758	1.50728	2.32916	0.0118654
-4.646	0.460557	1.50668	2.32816	0.0118744
-4.644	0.460355	1.50608	2.32717	0.0118835
-4.642	0.460154	1.50548	2.32617	0.0118926
-4.64	0.459952	1.50488	2.32517	0.0119017
-4.638	0.459751	1.50427	2.32417	0.0119108
-4.636	0.459549	1.50367	2.32318	0.0119199
-4.634	0.459348	1.50307	2.32218	0.011929
-4.632	0.459146	1.50247	2.32118	0.0119381
-4.63	0.458944	1.50187	2.32018	0.0119472
-4.628	0.458743	1.50127	2.31919	0.0119564
-4.626	0.458541	1.50067	2.31819	0.0119656
-4.624	0.45834	1.50007	2.31719	0.0119747
-4.622	0.458138	1.49947	2.31619	0.0119839
-4.62	0.457937	1.49887	2.3152	0.0119931
-4.618	0.457735	1.49827	2.3142	0.0120023
-4.616	0.457534	1.49766	2.3132	0.0120115
-4.614	0.457332	1.49706	2.3122	0.0120207
-4.612	0.45713	1.49646	2.31121	0.01203
-4.61	0.456929	1.49586	2.31021	0.0120392
-4.608	0.456727	1.49526	2.30921	0.0120485
-4.606	0.456526	1.49466	2.30822	0.0120577
-4.604	0.456324	1.49406	2.30722	0.012067
-4.602	0.456123	1.49346	2.30622	0.0120763
-4.6	0.455921	1.49286	2.30522	0.0120856
-4.598	0.455719	1.49226	2.30423	0.0120949
-4.596	0.455518	1.49165	2.30323	0.0121042
-4.594	0.455316	1.49105	2.30223	0.0121136
-4.592	0.455115	1.49045	2.30123	0.0121229
-4.59	0.454913	1.48985	2.30024	0.0121323
-4.588	0.454712	1.48925	2.29924	0.0121416
-4.586	0.45451	1.48865	2.29824	0.012151
-4.584	0.454308	1.48805	2.29724	0.0121604
-4.582	0.454107	1.48745	2.29625	0.0121698
-4.58	0.453905	1.48685	2.29525	0.0121792
-4.578	0.453704	1.48625	2.29425	0.0121886
-4.576	0.453502	1.48564	2.29325	0.012198
-4.574	0.4533	1.48504	2.29226	0.0122075
-4.572	0.453099	1.48444	2.29126	0.0122169
-4.57	0.452897	1.48384	2.29026	0.0122264
-4.568	0.452696	1.48324	2.28926	0.0122359
-4.566	0.452494	1.48264	2.28827	0.0122453
-4.564	0.452292	1.48204	2.28727	0.0122548
-4.562	0.452091	1.48144	2.28627	0.0122643
-4.56	0.451889	1.48084	2.28527	0.0122739
-4.558	0.451688	1.48023	2.28428	0.0122834
-4.556	0.451486	1.47963	2.28328	0.0122929
-4.554	0.451284	1.47903	2.28228	0.0123025
-4.552	0.451083	1.47843	2.28129	0.012312
-4.55	0.450881	1.47783	2.28029	0.0123216
-4.548	0.45068	1.47723	2.27929	0.0123312
-4.546	0.450478	1.47663	2.27829	0.0123408
-4.544	0.450276	1.47603	2.2773	0.0123504
-4.542	0.450075	1.47543	2.2763	0.01236
-4.54	0.449873	1.47483	2.2753	0.0123696
-4.538	0.449672	1.47422	2.2743	0.0123793
-4.536	0.44947	1.47362	2.27331	0.0123889
-4.534	0.449268	1.47302	2.27231	0.0123986
-4.532	0.449067	1.47242	2.27131	0.0124083
-4.53	0.448865	1.47182	2.27031	0.0124179
-4.528	0.448664	1.47122	2.26932	0.0124276
-4.526	0.448462	1.47062	2.26832	0.0124374
-4.524	0.44826	1.47002	2.26732	0.0124471
-4.522	0.448059	1.46942	2.26633	0.0124568
-4.52	0.447857	1.46882	2.26533	0.0124665
-4.518	0.447655	1.46821	2.26433	0.0124763
-4.516	0.447454	1.46761	2.26333	0.0124861
-4.514	0.447252	1.46701	2.26234	0.0124958
-4.512	0.447051	1.46641	2.26134	0.0125056
-4.51	0.446849	1.46581	2.26034	0.0125154
-4.508	0.446647	1.46521	2.25934	0.0125252
-4.506	0.446446	1.46461	2.25835	0.0125351
-4.504	0.446244	1.46401	2.25735	0.0125449
-4.502	0.446042	1.46341	2.25635	0.0125547
-4.5	0.445841	1.4628	2.25535	0.0125646
-4.498	0.445639	1.4622	2.25436	0.0125745
-4.496	0.445438	1.4616	2.25336	0.0125843
-4.494	0.445236	1.461	2.25236	0.0125942
-4.492	0.445034	1.4604	2.25137	0.0126041
-4.49	0.444833	1.4598	2.25037	0.012614
-4.488	0.444631	1.4592	2.24937	0.012624
-4.486	0.444429	1.4586	2.24837	0.0126339
-4.484	0.444228	1.458	2.24738	0.0126439
-4.482	0.444026	1.45739	2.24638	0.0126538
-4.48	0.443824	1.45679	2.24538	0.0126638
-4.478	0.443623	1.45619	2.24438	0.0126738
-4.476	0.443421	1.45559	2.24339	0.0126838
-4.474	0.443219	1.45499	2.24239	0.0126938
-4.472	0.443018	1.45439	2.24139	0.0127038
-4.47	0.442816	1.45379	2.2404	0.0127138
-4.468	0.442614	1.45319	2.2394	0.0127239
-4.466	0.442413	1.45259	2.2384	0.0127339
-4.464	0.442211	1.45198	2.2374	0.012744
-4.462	0.442009	1.45138	2.23641	0.0127541
-4.46	0.441808	1.45078	2.23541	0.0127642
-4.458	0.441606	1.45018	2.23441	0.0127743
-4.456	0.441404	1.44958	2.23341	0.0127844
-4.454	0.441203	1.44898	2.23242	0.0127945
-4.452	0.441001	1.44838	2.23142	0.0128047
-4.45	0.440799	1.44778	2.23042	0.0128148
-4.448	0.440598	1.44718	2.22943	0.012825
-4.446	0.440396	1.44658	2.22843	0.0128352
-4.444	0.440194	1.44597	2.22743	0.0128453
-4.442	0.439993	1.44537	2.22643	0.0128555
-4.44	0.439791	1.44477	2.22544	0.0128658
-4.438	0.439589	1.44417	2.22444	0.012876
-4.436	0.439388	1.44357	2.22344	0.0128862
-4.434	0.439186	1.44297	2.22245	0.0128965
-4.432	0.438984	1.44237	2.22145	0.0129067
-4.43	0.438783	1.44177	2.22045	0.012917
-4.428	0.438581	1.44117	2.21945	0.0129273
-4.426	0.438379	1.44056	2.21846	0.0129376
-4.424	0.438178	1.43996	2.21746	0.0129479
-4.422	0.437976	1.43936	2.21646	0.0129582
-4.42	0.437774	1.43876	2.21547	0.0129686
-4.418	0.437573	1.43816	2.21447	0.0129789
-4.416	0.437371	1.43756	2.21347	0.0129893
-4.414	0.437169	1.43696	2.21247	0.0129996
-4.412	0.436968	1.43636	2.21148	0.01301
-4.41	0.436766	1.43575	2.21048	0.0130204
-4.408	0.436564	1.43515	2.20948	0.0130308
-4.406	0.436362	1.43455	2.20848	0.0130413
-4.404	0.436161	1.43395	2.20749	0.0130517
-4.402	0.435959	1.43335	2.20649	0.0130621
-4.4	0.435757	1.43275	2.20549	0.0130726
-4.398	0.435556	1.43215	2.2045	0.0130831
-4.396	0.435354	1.43155	2.2035	0.0130936
-4.394	0.435152	1.43095	2.2025	0.0131041
-4.392	0.434951	1.43034	2.2015	0.0131146
-4.39	0.434749	1.42974	2.20051	0.0131251
-4.388	0.434547	1.42914	2.19951	0.0131356
-4.386	0.434345	1.42854	2.19851	0.0131462
-4.384	0.434144	1.42794	2.19752	0.0131567
-4.382	0.433942	1.42734	2.19652	0.0131673
-4.38	0.43374	1.42674	2.19552	0.0131779
-4.378	0.433539	1.42614	2.19452	0.0131885
-4.376	0.433337	1.42554	2.19353	0.0131991
-4.374	0.433135	1.42493	2.19253	0.0132097
-4.372	0.432933	1.42433	2.19153	0.0132204
-4.37	0.432732	1.42373	2.19054	0.013231
-4.368	0.43253	1.42313	2.18954	0.0132417
-4.366	0.432328	1.42253	2.18854	0.0132524
-4.364	0.432127	1.42193	2.18755	0.013263
-4.362	0.431925	1.42133	2.18655	0.0132737
-4.36	0.431723	1.42073	2.18555	0.0132845
-4.358	0.431521	1.42012	2.18455	0.0132952
-4.356	0.43132	1.41952	2.18356	0.0133059
-4.354	0.431118	1.41892	2.18256	0.0133167
-4.352	0.430916	1.41832	2.18156	0.0133275
-4.35	0.430714	1.41772	2.18057	0.0133382
-4.348	0.430513	1.41712	2.17957	0.013349
-4.346	0.430311	1.41652	2.17857	0.0133598
-4.344	0.430109	1.41592	2.17757	0.0133707
-4.342	0.429907	1.41532	2.17658	0.0133815
-4.34	0.429706	1.41471	2.17558	0.0133923
-4.338	0.429504	1.41411	2.17458	0.0134032
-4.336	0.429302	1.41351	2.17359	0.0134141
-4.334	0.4291	1.41291	2.17259	0.0134249
-4.332	0.428899	1.41231	2.17159	0.0134358
-4.33	0.428697	1.41171	2.17059	0.0134468
-4.328	0.428495	1.41111	2.1696	0.0134577
-4.326	0.428293	1.41051	2.1686	0.0134686
-4.324	0.428092	1.4099	2.1676	0.0134796
-4.322	0.42789	1.4093	2.16661	0.0134905
-4.32	0.427688	1.4087	2.16561	0.0135015
-4.318	0.427486	1.4081	2.16461	0.0135125
-4.316	0.427285	1.4075	2.16362	0.0135235
-4.314	0.427083	1.4069	2.16262	0.0135345
-4.312	0.426881	1.4063	2.16162	0.0135456
-4.31	0.426679	1.4057	2.16062	0.0135566
-4.308	0.426478	1.40509	2.15963	0.0135677
-4.306	0.426276	1.40449	2.15863	0.0135787
-4.304	0.426074	1.40389	2.15763	0.0135898
-4.302	0.425872	1.40329	2.15664	0.0136009
-4.3	0.425671	1.40269	2.15564	0.013612
-4.298	0.425469	1.40209	2.15464	0.0136232
-4.296	0.425267	1.40149	2.15365	0.0136343
-4.294	0.425065	1.40089	2.15265	0.0136455
-4.292	0.424863	1.40029	2.15165	0.0136566
-4.29	0.424662	1.39968	2.15065	0.0136678
-4.288	0.42446	1.39908	2.14966	0.013679
-4.286	0.424258	1.39848	2.14866	0.0136902
-4.284	0.424056	1.39788	2.14766	0.0137014
-4.282	0.423855	1.39728	2.14667	0.0137127
-4.28	0.423653	1.39668	2.14567	0.0137239
-4.278	0.423451	1.39608	2.14467	0.0137352
-4.276	0.423249	1.39548	2.14368	0.0137465
-4.274	0.423047	1.39487	2.14268	0.0137578
-4.272	0.422846	1.39427	2.14168	0.0137691
-4.27	0.422644	1.39367	2.14068	0.0137804
-4.268	0.422442	1.39307	2.13969	0.0137917
-4.266	0.42224	1.39247	2.13869	0.0138031
-4.264	0.422038	1.39187	2.13769	0.0138144
-4.262	0.421837	1.39127	2.1367	0.0138258
-4.26	0.421635	1.39067	2.1357	0.0138372
-4.258	0.421433	1.39006	2.1347	0.0138486
-4.256	0.421231	1.38946	2.13371	0.01386
-4.254	0.421029	1.38886	2.13271	0.0138715
-4.252	0.420828	1.38826	2.13171	0.0138829
-4.25	0.420626	1.38766	2.13072	0.0138944
-4.248	0.420424	1.38706	2.12972	0.0139058
-4.246	0.420222	1.38646	2.12872	0.0139173
-4.244	0.42002	1.38586	2.12772	0.0139288
-4.242	0.419819	1.38525	2.12673	0.0139404
-4.24	0.419617	1.38465	2.12573	0.0139519
-4.238	0.419415	1.38405	2.12473	0.0139634
-4.236	0.419213	1.38345	2.12374	0.013975
-4.234	0.419011	1.38285	2.12274	0.0139866
-4.232	0.418809	1.38225	2.12174	0.0139982
-4.23	0.418608	1.38165	2.12075	0.0140098
-4.228	0.418406	1.38104	2.11975	0.0140214
-4.226	0.418204	1.38044	2.11875	0.014033
-4.224	0.418002	1.37984	2.11776	0.0140447
-4.222	0.4178	1.37924	2.11676	0.0140563
-4.22	0.417599	1.37864	2.11576	0.014068
-4.218	0.417397	1.37804	2.11477	0.0140797
-4.216	0.417195	1.37744	2.11377	0.0140914
-4.214	0.416993	1.37684	2.11277	0.0141031
-4.212	0.416791	1.37623	2.11177	0.0141148
-4.21	0.416589	1.37563	2.11078	0.0141266
-4.208	0.416388	1.37503	2.10978	0.0141384
-4.206	0.416186	1.37443	2.10878	0.0141501
-4.204	0.415984	1.37383	2.10779	0.0141619
-4.202	0.415782	1.37323	2.10679	0.0141737
-4.2	0.41558	1.37263	2.10579	0.0141856
-4.198	0.415378	1.37203	2.1048	0.0141974
-4.196	0.415176	1.37142	2.1038	0.0142093
-4.194	0.414975	1.37082	2.1028	0.0142211
-4.192	0.414773	1.37022	2.10181	0.014233
-4.19	0.414571	1.36962	2.10081	0.0142449
-4.188	0.414369	1.36902	2.09981	0.0142568
-4.186	0.414167	1.36842	2.09882	0.0142687
-4.184	0.413965	1.36782	2.09782	0.0142807
-4.182	0.413763	1.36721	2.09682	0.0142926
-4.18	0.413562	1.36661	2.09583	0.0143046
-4.178	0.41336	1.36601	2.09483	0.0143166
-4.176	0.413158	1.36541	2.09383	0.0143286
-4.174	0.412956	1.36481	2.09283	0.0143406
-4.172	0.412754	1.36421	2.09184	0.0143527
-4.17	0.412552	1.36361	2.09084	0.0143647
-4.168	0.41235	1.36301	2.08984	0.0143768
-4.166	0.412149	1.3624	2.08885	0.0143888
-4.164	0.411947	1.3618	2.08785	0.0144009
-4.162	0.411745	1.3612	2.08685	0.014413
-4.16	0.411543	1.3606	2.08586	0.0144252
-4.158	0.411341	1.36	2.08486	0.0144373
-4.156	0.411139	1.3594	2.08386	0.0144495
-4.154	0.410937	1.3588	2.08287	0.0144616
-4.152	0.410735	1.35819	2.08187	0.0144738
-4.15	0.410533	1.35759	2.08087	0.014486
-4.148	0.410332	1.35699	2.07988	0.0144982
-4.146	0.41013	1.35639	2.07888	0.0145105
-4.144	0.409928	1.35579	2.07788	0.0145227
-4.142	0.409726	1.35519	2.07689	0.014535
-4.14	0.409524	1.35459	2.07589	0.0145472
-4.138	0.409322	1.35398	2.07489	0.0145595
-4.136	0.40912	1.35338	2.0739	0.0145718
-4.134	0.408918	1.35278	2.0729	0.0145842
-4.132	0.408716	1.35218	2.0719	0.0145965
-4.13	0.408515	1.35158	2.07091	0.0146089
-4.128	0.408313	1.35098	2.06991	0.0146212
-4.126	0.408111	1.35038	2.06891	0.0146336
-4.124	0.407909	1.34978	2.06792	0.014646
-4.122	0.407707	1.34917	2.06692	0.0146584
-4.12	0.407505	1.34857	2.06592	0.0146709
-4.118	0.407303	1.34797	2.06493	0.0146833
-4.116	0.407101	1.34737	2.06393	0.0146958
-4.114	0.406899	1.34677	2.06293	0.0147083
-4.112	0.406697	1.34617	2.06194	0.0147208
-4.11	0.406495	1.34557	2.06094	0.0147333
-4.108	0.406294	1.34496	2.05994	0.0147458
-4.106	0.406092	1.34436	2.05895	0.0147584
-4.104	0.40589	1.34376	2.05795	0.0147709
-4.102	0.405688	1.34316	2.05695	0.0147835
-4.1	0.405486	1.34256	2.05596	0.0147961
-4.098	0.405284	1.34196	2.05496	0.0148087
-4.096	0.405082	1.34136	2.05396	0.0148213
-4.094	0.40488	1.34075	2.05297	0.014834
-4.092	0.404678	1.34015	2.05197	0.0148466
-4.09	0.404476	1.33955	2.05097	0.0148593
-4.088	0.404274	1.33895	2.04998	0.014872
-4.086	0.404072	1.33835	2.04898	0.0148847
-4.084	0.40387	1.33775	2.04798	0.0148974
-4.082	0.403668	1.33715	2.04699	0.0149102
-4.08	0.403467	1.33654	2.04599	0.0149229
-4.078	0.403265	1.33594	2.04499	0.0149357
-4.076	0.403063	1.33534	2.044	0.0149485
-4.074	0.402861	1.33474	2.043	0.0149613
-4.072	0.402659	1.33414	2.042	0.0149741
-4.07	0.402457	1.33354	2.04101	0.014987
-4.068	0.402255	1.33294	2.04001	0.0149998
-4.066	0.402053	1.33233	2.03901	0.0150127
-4.064	0.401851	1.33173	2.03802	0.0150256
-4.062	0.401649	1.33113	2.03702	0.0150385
-4.06	0.401447	1.33053	2.03602	0.0150514
-4.058	0.401245	1.32993	2.03503	0.0150643
-4.056	0.401043	1.32933	2.03403	0.0150773
-4.054	0.400841	1.32873	2.03303	0.0150903
-4.052	0.400639	1.32812	2.03204	0.0151033
-4.05	0.400437	1.32752	2.03104	0.0151163
-4.048	0.400235	1.32692	2.03004	0.0151293
-4.046	0.400033	1.32632	2.02905	0.0151423
-4.044	0.399831	1.32572	2.02805	0.0151554
-4.042	0.399629	1.32512	2.02705	0.0151684
-4.04	0.399427	1.32451	2.02606	0.0151815
-4.038	0.399225	1.32391	2.02506	0.0151946
-4.036	0.399023	1.32331	2.02406	0.0152078
-4.034	0.398821	1.32271	2.02307	0.0152209
-4.032	0.398619	1.32211	2.02207	0.0152341
-4.03	0.398417	1.32151	2.02108	0.0152472
-4.028	0.398215	1.32091	2.02008	0.0152604
-4.026	0.398013	1.3203	2.01908	0.0152736
-4.024	0.397811	1.3197	2.01809	0.0152869
-4.022	0.397609	1.3191	2.01709	0.0153001
-4.02	0.397407	1.3185	2.01609	0.0153134
-4.018	0.397205	1.3179	2.0151	0.0153266
-4.016	0.397003	1.3173	2.0141	0.0153399
-4.014	0.396801	1.3167	2.0131	0.0153532
-4.012	0.396599	1.31609	2.01211	0.0153666
-4.01	0.396397	1.31549	2.01111	0.0153799
-4.008	0.396195	1.31489	2.01011	0.0153933
-4.006	0.395993	1.31429	2.00912	0.0154067
-4.004	0.395791	1.31369	2.00812	0.0154201
-4.002	0.395589	1.31309	2.00712	0.0154335
-4	0.395387	1.31248	2.00613	0.0154469
-3.998	0.395185	1.31188	2.00513	0.0154604
-3.996	0.394983	1.31128	2.00413	0.0154738
-3.994	0.394781	1.31068	2.00314	0.0154873
-3.992	0.394579	1.31008	2.00214	0.0155008
-3.99	0.394377	1.30948	2.00115	0.0155143
-3.988	0.394175	1.30888	2.00015	0.0155279
-3.986	0.393973	1.30827	1.99915	0.0155414
-3.984	0.393771	1.30767	1.99816	0.015555
-3.982	0.393569	1.30707	1.99716	0.0155686
-3.98	0.393367	1.30647	1.99616	0.0155822
-3.978	0.393165	1.30587	1.99517	0.0155959
-3.976	0.392963	1.30527	1.99417	0.0156095
-3.974	0.392761	1.30466	1.99317	0.0156232
-3.972	0.392559	1.30406	1.99218	0.0156368
-3.97	0.392357	1.30346	1.99118	0.0156505
-3.968	0.392155	1.30286	1.99018	0.0156643
-3.966	0.391953	1.30226	1.98919	0.015678
-3.964	0.391751	1.30166	1.98819	0.0156918
-3.962	0.391549	1.30106	1.9872	0.0157055
-3.96	0.391347	1.30045	1.9862	0.0157193
-3.958	0.391145	1.29985	1.9852	0.0157331
-3.956	0.390943	1.29925	1.98421	0.015747
-3.954	0.390741	1.29865	1.98321	0.0157608
-3.952	0.390539	1.29805	1.98221	0.0157747
-3.95	0.390337	1.29745	1.98122	0.0157885
-3.948	0.390135	1.29684	1.98022	0.0158024
-3.946	0.389933	1.29624	1.97922	0.0158164
-3.944	0.38973	1.29564	1.97823	0.0158303
-3.942	0.389528	1.29504	1.97723	0.0158443
-3.94	0.389326	1.29444	1.97624	0.0158582
-3.938	0.389124	1.29384	1.97524	0.0158722
-3.936	0.388922	1.29323	1.97424	0.0158862
-3.934	0.38872	1.29263	1.97325	0.0159003
-3.932	0.388518	1.29203	1.97225	0.0159143
-3.93	0.388316	1.29143	1.97125	0.0159284
-3.928	0.388114	1.29083	1.97026	0.0159425
-3.926	0.387912	1.29023	1.96926	0.0159566
-3.924	0.38771	1.28963	1.96826	0.0159707
-3.922	0.387508	1.28902	1.96727	0.0159848
-3.92	0.387306	1.28842	1.96627	0.015999
-3.918	0.387104	1.28782	1.96528	0.0160132
-3.916	0.386901	1.28722	1.96428	0.0160274
-3.914	0.386699	1.28662	1.96328	0.0160416
-3.912	0.386497	1.28602	1.96229	0.0160558
-3.91	0.386295	1.28541	1.96129	0.0160701
-3.908	0.386093	1.28481	1.96029	0.0160843
-3.906	0.385891	1.28421	1.9593	0.0160986
-3.904	0.385689	1.28361	1.9583	0.0161129
-3.902	0.385487	1.28301	1.95731	0.0161273
-3.9	0.385285	1.28241	1.95631	0.0161416
-3.898	0.385083	1.2818	1.95531	0.016156
-3.896	0.38488	1.2812	1.95432	0.0161704
-3.894	0.384678	1.2806	1.95332	0.0161848
-3.892	0.384476	1.28	1.95232	0.0161992
-3.89	0.384274	1.2794	1.95133	0.0162137
-3.888	0.384072	1.2788	1.95033	0.0162281
-3.886	0.38387	1.27819	1.94934	0.0162426
-3.884	0.383668	1.27759	1.94834	0.0162571
-3.882	0.383466	1.27699	1.94734	0.0162716
-3.88	0.383264	1.27639	1.94635	0.0162862
-3.878	0.383061	1.27579	1.94535	0.0163007
-3.876	0.382859	1.27519	1.94435	0.0163153
-3.874	0.382657	1.27458	1.94336	0.0163299
-3.872	0.382455	1.27398	1.94236	0.0163446
-3.87	0.382253	1.27338	1.94137	0.0163592
-3.868	0.382051	1.27278	1.94037	0.0163739
-3.866	0.381849	1.27218	1.93937	0.0163885
-3.864	0.381647	1.27158	1.93838	0.0164032
-3.862	0.381444	1.27097	1.93738	0.016418
-3.86	0.381242	1.27037	1.93639	0.0164327
-3.858	0.38104	1.26977	1.93539	0.0164475
-3.856	0.380838	1.26917	1.93439	0.0164622
-3.854	0.380636	1.26857	1.9334	0.016477
-3.852	0.380434	1.26797	1.9324	0.0164918
-3.85	0.380232	1.26736	1.9314	0.0165067
-3.848	0.380029	1.26676	1.93041	0.0165215
-3.846	0.379827	1.26616	1.92941	0.0165364
-3.844	0.379625	1.26556	1.92842	0.0165513
-3.842	0.379423	1.26496	1.92742	0.0165662
-3.84	0.379221	1.26436	1.92642	0.0165812
-3.838	0.379019	1.26375	1.92543	0.0165961
-3.836	0.378816	1.26315	1.92443	0.0166111
-3.834	0.378614	1.26255	1.92344	0.0166261
-3.832	0.378412	1.26195	1.92244	0.0166411
-3.83	0.37821	1.26135	1.92144	0.0166562
-3.828	0.378008	1.26074	1.92045	0.0166713
-3.826	0.377806	1.26014	1.91945	0.0166863
-3.824	0.377603	1.25954	1.91846	0.0167014
-3.822	0.377401	1.25894	1.91746	0.0167166
-3.82	0.377199	1.25834	1.91646	0.0167317
-3.818	0.376997	1.25774	1.91547	0.0167469
-3.816	0.376795	1.25713	1.91447	0.0167621
-3.814	0.376593	1.25653	1.91347	0.0167773
-3.812	0.37639	1.25593	1.91248	0.0167925
-3.81	0.376188	1.25533	1.91148	0.0168077
-3.808	0.375986	1.25473	1.91049	0.016823
-3.806	0.375784	1.25413	1.90949	0.0168383
-3.804	0.375582	1.25352	1.90849	0.0168536
-3.802	0.375379	1.25292	1.9075	0.0168689
-3.8	0.375177	1.25232	1.9065	0.0168843
-3.798	0.374975	1.25172	1.90551	0.0168997
-3.796	0.374773	1.25112	1.90451	0.016915
-3.794	0.374571	1.25051	1.90351	0.0169305
-3.792	0.374368	1.24991	1.90252	0.0169459
-3.79	0.374166	1.24931	1.90152	0.0169613
-3.788	0.373964	1.24871	1.90053	0.0169768
-3.786	0.373762	1.24811	1.89953	0.0169923
-3.784	0.37356	1.24751	1.89853	0.0170078
-3.782	0.373357	1.2469	1.89754	0.0170234
-3.78	0.373155	1.2463	1.89654	0.0170389
-3.778	0.372953	1.2457	1.89555	0.0170545
-3.776	0.372751	1.2451	1.89455	0.0170701
-3.774	0.372548	1.2445	1.89355	0.0170858
-3.772	0.372346	1.24389	1.89256	0.0171014
-3.77	0.372144	1.24329	1.89156	0.0171171
-3.768	0.371942	1.24269	1.89057	0.0171328
-3.766	0.37174	1.24209	1.88957	0.0171485
-3.764	0.371537	1.24149	1.88858	0.0171642
-3.762	0.371335	1.24089	1.88758	0.01718
-3.76	0.371133	1.24028	1.88658	0.0171958
-3.758	0.370931	1.23968	1.88559	0.0172116
-3.756	0.370728	1.23908	1.88459	0.0172274
-3.754	0.370526	1.23848	1.8836	0.0172432
-3.752	0.370324	1.23788	1.8826	0.0172591
-3.75	0.370122	1.23727	1.8816	0.017275
-3.748	0.369919	1.23667	1.88061	0.0172909
-3.746	0.369717	1.23607	1.87961	0.0173068
-3.744	0.369515	1.23547	1.87862	0.0173228
-3.742	0.369313	1.23487	1.87762	0.0173387
-3.74	0.36911	1.23427	1.87662	0.0173547
-3.738	0.368908	1.23366	1.87563	0.0173708
-3.736	0.368706	1.23306	1.87463	0.0173868
-3.734	0.368504	1.23246	1.87364	0.0174029
-3.732	0.368301	1.23186	1.87264	0.017419
-3.73	0.368099	1.23126	1.87164	0.0174351
-3.728	0.367897	1.23065	1.87065	0.0174512
-3.726	0.367695	1.23005	1.86965	0.0174673
-3.724	0.367492	1.22945	1.86866	0.0174835
-3.722	0.36729	1.22885	1.86766	0.0174997
-3.72	0.367088	1.22825	1.86667	0.0175159
-3.718	0.366885	1.22764	1.86567	0.0175322
-3.716	0.366683	1.22704	1.86467	0.0175484
-3.714	0.366481	1.22644	1.86368	0.0175647
-3.712	0.366279	1.22584	1.86268	0.017581
-3.71	0.366076	1.22524	1.86169	0.0175974
-3.708	0.365874	1.22464	1.86069	0.0176137
-3.706	0.365672	1.22403	1.8597	0.0176301
-3.704	0.365469	1.22343	1.8587	0.0176465
-3.702	0.365267	1.22283	1.8577	0.0176629
-3.7	0.365065	1.22223	1.85671	0.0176794
-3.698	0.364862	1.22163	1.85571	0.0176959
-3.696	0.36466	1.22102	1.85472	0.0177124
-3.694	0.364458	1.22042	1.85372	0.0177289
-3.692	0.364256	1.21982	1.85272	0.0177454
-3.69	0.364053	1.21922	1.85173	0.017762
-3.688	0.363851	1.21862	1.85073	0.0177786
-3.686	0.363649	1.21801	1.84974	0.0177952
-3.684	0.363446	1.21741	1.84874	0.0178118
-3.682	0.363244	1.21681	1.84775	0.0178285
-3.68	0.363042	1.21621	1.84675	0.0178451
-3.678	0.362839	1.21561	1.84575	0.0178618
-3.676	0.362637	1.215	1.84476	0.0178786
-3.674	0.362435	1.2144	1.84376	0.0178953
-3.672	0.362232	1.2138	1.84277	0.0179121
-3.67	0.36203	1.2132	1.84177	0.0179289
-3.668	0.361828	1.2126	1.84078	0.0179457
-3.666	0.361625	1.21199	1.83978	0.0179626
-3.664	0.361423	1.21139	1.83878	0.0179794
-3.662	0.361221	1.21079	1.83779	0.0179963
-3.66	0.361018	1.21019	1.83679	0.0180132
-3.658	0.360816	1.20959	1.8358	0.0180302
-3.656	0.360614	1.20898	1.8348	0.0180471
-3.654	0.360411	1.20838	1.83381	0.0180641
-3.652	0.360209	1.20778	1.83281	0.0180811
-3.65	0.360007	1.20718	1.83182	0.0180982
-3.648	0.359804	1.20658	1.83082	0.0181152
-3.646	0.359602	1.20597	1.82982	0.0181323
-3.644	0.359399	1.20537	1.82883	0.0181494
-3.642	0.359197	1.20477	1.82783	0.0181666
-3.64	0.358995	1.20417	1.82684	0.0181837
-3.638	0.358792	1.20357	1.82584	0.0182009
-3.636	0.35859	1.20296	1.82485	0.0182181
-3.634	0.358388	1.20236	1.82385	0.0182353
-3.632	0.358185	1.20176	1.82285	0.0182526
-3.63	0.357983	1.20116	1.82186	0.0182699
-3.628	0.357781	1.20056	1.82086	0.0182872
-3.626	0.357578	1.19995	1.81987	0.0183045
-3.624	0.357376	1.19935	1.81887	0.0183219
-3.622	0.357173	1.19875	1.81788	0.0183392
-3.62	0.356971	1.19815	1.81688	0.0183566
-3.618	0.356769	1.19755	1.81589	0.0183741
-3.616	0.356566	1.19694	1.81489	0.0183915
-3.614	0.356364	1.19634	1.81389	0.018409
-3.612	0.356161	1.19574	1.8129	0.0184265
-3.61	0.355959	1.19514	1.8119	0.018444
-3.608	0.355757	1.19454	1.81091	0.0184616
-3.606	0.355554	1.19393	1.80991	0.0184792
-3.604	0.355352	1.19333	1.80892	0.0184968
-3.602	0.355149	1.19273	1.80792	0.0185144
-3.6	0.354947	1.19213	1.80693	0.018532
-3.598	0.354745	1.19152	1.80593	0.0185497
-3.596	0.354542	1.19092	1.80494	0.0185674
-3.594	0.35434	1.19032	1.80394	0.0185851
-3.592	0.354137	1.18972	1.80294	0.0186029
-3.59	0.353935	1.18912	1.80195	0.0186207
-3.588	0.353732	1.18851	1.80095	0.0186385
-3.586	0.35353	1.18791	1.79996	0.0186563
-3.584	0.353328	1.18731	1.79896	0.0186742
-3.582	0.353125	1.18671	1.79797	0.0186921
-3.58	0.352923	1.18611	1.79697	0.01871
-3.578	0.35272	1.1855	1.79598	0.0187279
-3.576	0.352518	1.1849	1.79498	0.0187459
-3.574	0.352315	1.1843	1.79399	0.0187638
-3.572	0.352113	1.1837	1.79299	0.0187818
-3.57	0.351911	1.1831	1.79199	0.0187999
-3.568	0.351708	1.18249	1.791	0.0188179
-3.566	0.351506	1.18189	1.79	0.018836
-3.564	0.351303	1.18129	1.78901	0.0188542
-3.562	0.351101	1.18069	1.78801	0.0188723
-3.56	0.350898	1.18008	1.78702	0.0188905
-3.558	0.350696	1.17948	1.78602	0.0189087
-3.556	0.350493	1.17888	1.78503	0.0189269
-3.554	0.350291	1.17828	1.78403	0.0189451
-3.552	0.350088	1.17768	1.78304	0.0189634
-3.55	0.349886	1.17707	1.78204	0.0189817
-3.548	0.349683	1.17647	1.78105	0.019
-3.546	0.349481	1.17587	1.78005	0.0190184
-3.544	0.349278	1.17527	1.77905	0.0190367
-3.542	0.349076	1.17466	1.77806	0.0190552
-3.54	0.348874	1.17406	1.77706	0.0190736
-3.538	0.348671	1.17346	1.77607	0.019092
-3.536	0.348469	1.17286	1.77507	0.0191105
-3.534	0.348266	1.17226	1.77408	0.019129
-3.532	0.348064	1.17165	1.77308	0.0191476
-3.53	0.347861	1.17105	1.77209	0.0191661
-3.528	0.347659	1.17045	1.77109	0.0191847
-3.526	0.347456	1.16985	1.7701	0.0192034
-3.524	0.347254	1.16924	1.7691	0.019222
-3.522	0.347051	1.16864	1.76811	0.0192407
-3.52	0.346849	1.16804	1.76711	0.0192594
-3.518	0.346646	1.16744	1.76612	0.0192781
-3.516	0.346444	1.16684	1.76512	0.0192969
-3.514	0.346241	1.16623	1.76413	0.0193157
-3.512	0.346039	1.16563	1.76313	0.0193345
-3.51	0.345836	1.16503	1.76214	0.0193533
-3.508	0.345633	1.16443	1.76114	0.0193722
-3.506	0.345431	1.16382	1.76014	0.0193911
-3.504	0.345228	1.16322	1.75915	0.01941
-3.502	0.345026	1.16262	1.75815	0.0194289
-3.5	0.344823	1.16202	1.75716	0.0194479
-3.498	0.344621	1.16142	1.75616	0.0194669
-3.496	0.344418	1.16081	1.75517	0.019486
-3.494	0.344216	1.16021	1.75417	0.019505
-3.492	0.344013	1.15961	1.75318	0.0195241
-3.49	0.343811	1.15901	1.75218	0.0195432
-3.488	0.343608	1.1584	1.75119	0.0195624
-3.486	0.343406	1.1578	1.75019	0.0195815
-3.484	0.343203	1.1572	1.7492	0.0196007
-3.482	0.343	1.1566	1.7482	0.01962
-3.48	0.342798	1.15599	1.74721	0.0196392
-3.478	0.342595	1.15539	1.74621	0.0196585
-3.476	0.342393	1.15479	1.74522	0.0196778
-3.474	0.34219	1.15419	1.74422	0.0196972
-3.472	0.341988	1.15359	1.74323	0.0197165
-3.47	0.341785	1.15298	1.74223	0.0197359
-3.468	0.341583	1.15238	1.74124	0.0197554
-3.466	0.34138	1.15178	1.74024	0.0197748
-3.464	0.341177	1.15118	1.73925	0.0197943
-3.462	0.340975	1.15057	1.73825	0.0198138
-3.46	0.340772	1.14997	1.73726	0.0198334
-3.458	0.34057	1.14937	1.73626	0.019853
-3.456	0.340367	1.14877	1.73527	0.0198726
-3.454	0.340164	1.14816	1.73427	0.0198922
-3.452	0.339962	1.14756	1.73328	0.0199119
-3.45	0.339759	1.14696	1.73228	0.0199315
-3.448	0.339557	1.14636	1.73129	0.0199513
-3.446	0.339354	1.14575	1.73029	0.019971
-3.444	0.339152	1.14515	1.7293	0.0199908
-3.442	0.338949	1.14455	1.7283	0.0200106
-3.44	0.338746	1.14395	1.72731	0.0200304
-3.438	0.338544	1.14334	1.72631	0.0200503
-3.436	0.338341	1.14274	1.72532	0.0200702
-3.434	0.338138	1.14214	1.72432	0.0200901
-3.432	0.337936	1.14154	1.72333	0.0201101
-3.43	0.337733	1.14094	1.72233	0.0201301
-3.428	0.337531	1.14033	1.72134	0.0201501
-3.426	0.337328	1.13973	1.72034	0.0201701
-3.424	0.337125	1.13913	1.71935	0.0201902
-3.422	0.336923	1.13853	1.71835	0.0202103
-3.42	0.33672	1.13792	1.71736	0.0202304
-3.418	0.336517	1.13732	1.71636	0.0202506
-3.416	0.336315	1.13672	1.71537	0.0202708
-3.414	0.336112	1.13612	1.71437	0.020291
-3.412	0.33591	1.13551	1.71338	0.0203113
-3.41	0.335707	1.13491	1.71238	0.0203316
-3.408	0.335504	1.13431	1.71139	0.0203519
-3.406	0.335302	1.13371	1.71039	0.0203722
-3.404	0.335099	1.1331	1.7094	0.0203926
-3.402	0.334896	1.1325	1.7084	0.020413
-3.4	0.334694	1.1319	1.70741	0.0204334
-3.398	0.334491	1.1313	1.70641	0.0204539
-3.396	0.334288	1.13069	1.70542	0.0204744
-3.394	0.334086	1.13009	1.70442	0.0204949
-3.392	0.333883	1.12949	1.70343	0.0205155
-3.39	0.33368	1.12889	1.70243	0.0205361
-3.388	0.333478	1.12828	1.70144	0.0205567
-3.386	0.333275	1.12768	1.70044	0.0205774
-3.384	0.333072	1.12708	1.69945	0.0205981
-3.382	0.33287	1.12648	1.69845	0.0206188
-3.38	0.332667	1.12587	1.69746	0.0206395
-3.378	0.332464	1.12527	1.69647	0.0206603
-3.376	0.332262	1.12467	1.69547	0.0206811
-3.374	0.332059	1.12407	1.69448	0.020702
-3.372	0.331856	1.12346	1.69348	0.0207228
-3.37	0.331653	1.12286	1.69249	0.0207437
-3.368	0.331451	1.12226	1.69149	0.0207647
-3.366	0.331248	1.12166	1.6905	0.0207857
-3.364	0.331045	1.12105	1.6895	0.0208067
-3.362	0.330843	1.12045	1.68851	0.0208277
-3.36	0.33064	1.11985	1.68751	0.0208488
-3.358	0.330437	1.11924	1.68652	0.0208699
-3.356	0.330234	1.11864	1.68552	0.020891
-3.354	0.330032	1.11804	1.68453	0.0209121
-3.352	0.329829	1.11744	1.68353	0.0209333
-3.35	0.329626	1.11683	1.68254	0.0209546
-3.348	0.329424	1.11623	1.68154	0.0209758
-3.346	0.329221	1.11563	1.68055	0.0209971
-3.344	0.329018	1.11503	1.67956	0.0210184
-3.342	0.328815	1.11442	1.67856	0.0210398
-3.34	0.328613	1.11382	1.67757	0.0210612
-3.338	0.32841	1.11322	1.67657	0.0210826
-3.336	0.328207	1.11262	1.67558	0.0211041
-3.334	0.328004	1.11201	1.67458	0.0211255
-3.332	0.327802	1.11141	1.67359	0.0211471
-3.33	0.327599	1.11081	1.67259	0.0211686
-3.328	0.327396	1.11021	1.6716	0.0211902
-3.326	0.327193	1.1096	1.6706	0.0212118
-3.324	0.326991	1.109	1.66961	0.0212335
-3.322	0.326788	1.1084	1.66861	0.0212552
-3.32	0.326585	1.10779	1.66762	0.0212769
-3.318	0.326382	1.10719	1.66663	0.0212986
-3.316	0.326179	1.10659	1.66563	0.0213204
-3.314	0.325977	1.10599	1.66464	0.0213422
-3.312	0.325774	1.10538	1.66364	0.0213641
-3.31	0.325571	1.10478	1.66265	0.021386
-3.308	0.325368	1.10418	1.66165	0.0214079
-3.306	0.325166	1.10358	1.66066	0.0214298
-3.304	0.324963	1.10297	1.65966	0.0214518
-3.302	0.32476	1.10237	1.65867	0.0214738
-3.3	0.324557	1.10177	1.65767	0.0214959
-3.298	0.324354	1.10117	1.65668	0.021518
-3.296	0.324152	1.10056	1.65569	0.0215401
-3.294	0.323949	1.09996	1.65469	0.0215623
-3.292	0.323746	1.09936	1.6537	0.0215845
-3.29	0.323543	1.09875	1.6527	0.0216067
-3.288	0.32334	1.09815	1.65171	0.0216289
-3.286	0.323138	1.09755	1.65071	0.0216512
-3.284	0.322935	1.09695	1.64972	0.0216736
-3.282	0.322732	1.09634	1.64873	0.0216959
-3.28	0.322529	1.09574	1.64773	0.0217183
-3.278	0.322326	1.09514	1.64674	0.0217408
-3.276	0.322123	1.09453	1.64574	0.0217632
-3.274	0.321921	1.09393	1.64475	0.0217857
-3.272	0.321718	1.09333	1.64375	0.0218083
-3.27	0.321515	1.09273	1.64276	0.0218308
-3.268	0.321312	1.09212	1.64176	0.0218534
-3.266	0.321109	1.09152	1.64077	0.0218761
-3.264	0.320906	1.09092	1.63978	0.0218988
-3.262	0.320704	1.09032	1.63878	0.0219215
-3.26	0.320501	1.08971	1.63779	0.0219442
-3.258	0.320298	1.08911	1.63679	0.021967
-3.256	0.320095	1.08851	1.6358	0.0219898
-3.254	0.319892	1.0879	1.6348	0.0220127
-3.252	0.319689	1.0873	1.63381	0.0220356
-3.25	0.319486	1.0867	1.63282	0.0220585
-3.248	0.319283	1.0861	1.63182	0.0220815
-3.246	0.319081	1.08549	1.63083	0.0221045
-3.244	0.318878	1.08489	1.62983	0.0221275
-3.242	0.318675	1.08429	1.62884	0.0221506
-3.24	0.318472	1.08368	1.62784	0.0221737
-3.238	0.318269	1.08308	1.62685	0.0221968
-3.236	0.318066	1.08248	1.62586	0.02222
-3.234	0.317863	1.08188	1.62486	0.0222432
-3.232	0.31766	1.08127	1.62387	0.0222665
-3.23	0.317457	1.08067	1.62287	0.0222898
-3.228	0.317255	1.08007	1.62188	0.0223131
-3.226	0.317052	1.07946	1.62088	0.0223364
-3.224	0.316849	1.07886	1.61989	0.0223598
-3.222	0.316646	1.07826	1.6189	0.0223833
-3.22	0.316443	1.07765	1.6179	0.0224067
-3.218	0.31624	1.07705	1.61691	0.0224303
-3.216	0.316037	1.07645	1.61591	0.0224538
-3.214	0.315834	1.07585	1.61492	0.0224774
-3.212	0.315631	1.07524	1.61393	0.022501
-3.21	0.315428	1.07464	1.61293	0.0225247
-3.208	0.315225	1.07404	1.61194	0.0225484
-3.206	0.315022	1.07343	1.61094	0.0225721
-3.204	0.314819	1.07283	1.60995	0.0225959
-3.202	0.314617	1.07223	1.60896	0.0226197
-3.2	0.314414	1.07162	1.60796	0.0226435
-3.198	0.314211	1.07102	1.60697	0.0226674
-3.196	0.314008	1.07042	1.60597	0.0226913
-3.194	0.313805	1.06982	1.60498	0.0227153
-3.192	0.313602	1.06921	1.60399	0.0227393
-3.19	0.313399	1.06861	1.60299	0.0227633
-3.188	0.313196	1.06801	1.602	0.0227874
-3.186	0.312993	1.0674	1.601	0.0228115
-3.184	0.31279	1.0668	1.60001	0.0228356
-3.182	0.312587	1.0662	1.59902	0.0228598
-3.18	0.312384	1.06559	1.59802	0.0228841
-3.178	0.312181	1.06499	1.59703	0.0229083
-3.176	0.311978	1.06439	1.59603	0.0229326
-3.174	0.311775	1.06379	1.59504	0.022957
-3.172	0.311572	1.06318	1.59405	0.0229814
-3.17	0.311369	1.06258	1.59305	0.0230058
-3.168	0.311166	1.06198	1.59206	0.0230302
-3.166	0.310963	1.06137	1.59106	0.0230547
-3.164	0.31076	1.06077	1.59007	0.0230793
-3.162	0.310557	1.06017	1.58908	0.0231039
-3.16	0.310354	1.05956	1.58808	0.0231285
-3.158	0.310151	1.05896	1.58709	0.0231531
-3.156	0.309948	1.05836	1.58609	0.0231778
-3.154	0.309745	1.05775	1.5851	0.0232026
-3.152	0.309542	1.05715	1.58411	0.0232273
-3.15	0.309339	1.05655	1.58311	0.0232521
-3.148	0.309136	1.05595	1.58212	0.023277
-3.146	0.308933	1.05534	1.58113	0.0233019
-3.144	0.30873	1.05474	1.58013	0.0233268
-3.142	0.308527	1.05414	1.57914	0.0233518
-3.14	0.308324	1.05353	1.57814	0.0233768
-3.138	0.308121	1.05293	1.57715	0.0234019
-3.136	0.307918	1.05233	1.57616	0.023427
-3.134	0.307715	1.05172	1.57516	0.0234521
-3.132	0.307512	1.05112	1.57417	0.0234773
-3.13	0.307308	1.05052	1.57317	0.0235025
-3.128	0.307105	1.04991	1.57218	0.0235278
-3.126	0.306902	1.04931	1.57119	0.0235531
-3.124	0.306699	1.04871	1.57019	0.0235784
-3.122	0.306496	1.0481	1.5692	0.0236038
-3.12	0.306293	1.0475	1.56821	0.0236292
-3.118	0.30609	1.0469	1.56721	0.0236547
-3.116	0.305887	1.04629	1.56622	0.0236802
-3.114	0.305684	1.04569	1.56523	0.0237057
-3.112	0.305481	1.04509	1.56423	0.0237313
-3.11	0.305278	1.04448	1.56324	0.0237569
-3.108	0.305075	1.04388	1.56224	0.0237826
-3.106	0.304872	1.04328	1.56125	0.0238083
-3.104	0.304668	1.04267	1.56026	0.0238341
-3.102	0.304465	1.04207	1.55926	0.0238598
-3.1	0.304262	1.04147	1.55827	0.0238857
-3.098	0.304059	1.04086	1.55728	0.0239116
-3.096	0.303856	1.04026	1.55628	0.0239375
-3.094	0.303653	1.03966	1.55529	0.0239634
-3.092	0.30345	1.03905	1.5543	0.0239895
-3.09	0.303247	1.03845	1.5533	0.0240155
-3.088	0.303043	1.03785	1.55231	0.0240416
-3.086	0.30284	1.03724	1.55132	0.0240677
-3.084	0.302637	1.03664	1.55032	0.0240939
-3.082	0.302434	1.03604	1.54933	0.0241201
-3.08	0.302231	1.03543	1.54833	0.0241464
-3.078	0.302028	1.03483	1.54734	0.0241727
-3.076	0.301825	1.03423	1.54635	0.024199
-3.074	0.301621	1.03362	1.54535	0.0242254
-3.072	0.301418	1.03302	1.54436	0.0242519
-3.07	0.301215	1.03242	1.54337	0.0242783
-3.068	0.301012	1.03181	1.54237	0.0243049
-3.066	0.300809	1.03121	1.54138	0.0243314
-3.064	0.300606	1.03061	1.54039	0.024358
-3.062	0.300403	1.03	1.53939	0.0243847
-3.06	0.300199	1.0294	1.5384	0.0244114
-3.058	0.299996	1.0288	1.53741	0.0244381
-3.056	0.299793	1.02819	1.53641	0.0244649
-3.054	0.29959	1.02759	1.53542	0.0244917
-3.052	0.299387	1.02699	1.53443	0.0245186
-3.05	0.299183	1.02638	1.53343	0.0245455
-3.048	0.29898	1.02578	1.53244	0.0245725
-3.046	0.298777	1.02518	1.53145	0.0245995
-3.044	0.298574	1.02457	1.53045	0.0246265
-3.042	0.298371	1.02397	1.52946	0.0246536
-3.04	0.298167	1.02337	1.52847	0.0246808
-3.038	0.297964	1.02276	1.52747	0.024708
-3.036	0.297761	1.02216	1.52648	0.0247352
-3.034	0.297558	1.02156	1.52549	0.0247625
-3.032	0.297355	1.02095	1.52449	0.0247898
-3.03	0.297151	1.02035	1.5235	0.0248171
-3.028	0.296948	1.01974	1.52251	0.0248446
-3.026	0.296745	1.01914	1.52151	0.024872
-3.024	0.296542	1.01854	1.52052	0.0248995
-3.022	0.296338	1.01793	1.51953	0.0249271
-3.02	0.296135	1.01733	1.51853	0.0249546
-3.018	0.295932	1.01673	1.51754	0.0249823
-3.016	0.295729	1.01612	1.51655	0.02501
-3.014	0.295525	1.01552	1.51555	0.0250377
-3.012	0.295322	1.01492	1.51456	0.0250655
-3.01	0.295119	1.01431	1.51357	0.0250933
-3.008	0.294916	1.01371	1.51258	0.0251212
-3.006	0.294712	1.01311	1.51158	0.0251491
-3.004	0.294509	1.0125	1.51059	0.0251771
-3.002	0.294306	1.0119	1.5096	0.0252051
-3	0.294102	1.01129	1.5086	0.0252331
-2.998	0.293899	1.01069	1.50761	0.0252612
-2.996	0.293696	1.01009	1.50662	0.0252894
-2.994	0.293493	1.00948	1.50562	0.0253176
-2.992	0.293289	1.00888	1.50463	0.0253458
-2.99	0.293086	1.00828	1.50364	0.0253741
-2.988	0.292883	1.00767	1.50264	0.0254025
-2.986	0.292679	1.00707	1.50165	0.0254308
-2.984	0.292476	1.00647	1.50066	0.0254593
-2.982	0.292273	1.00586	1.49967	0.0254878
-2.98	0.292069	1.00526	1.49867	0.0255163
-2.978	0.291866	1.00465	1.49768	0.0255449
-2.976	0.291663	1.00405	1.49669	0.0255735
-2.974	0.291459	1.00345	1.49569	0.0256022
-2.972	0.291256	1.00284	1.4947	0.0256309
-2.97	0.291053	1.00224	1.49371	0.0256597
-2.968	0.290849	1.00164	1.49272	0.0256885
-2.966	0.290646	1.00103	1.49172	0.0257174
-2.964	0.290443	1.00043	1.49073	0.0257463
-2.962	0.290239	0.999824	1.48974	0.0257753
-2.96	0.290036	0.99922	1.48874	0.0258043
-2.958	0.289833	0.998616	1.48775	0.0258333
-2.956	0.289629	0.998013	1.48676	0.0258625
-2.954	0.289426	0.997409	1.48577	0.0258916
-2.952	0.289223	0.996805	1.48477	0.0259208
-2.95	0.289019	0.996201	1.48378	0.0259501
-2.948	0.288816	0.995597	1.48279	0.0259794
-2.946	0.288612	0.994994	1.48179	0.0260088
-2.944	0.288409	0.99439	1.4808	0.0260382
-2.942	0.288206	0.993786	1.47981	0.0260677
-2.94	0.288002	0.993182	1.47882	0.0260972
-2.938	0.287799	0.992578	1.47782	0.0261267
-2.936	0.287595	0.991974	1.47683	0.0261563
-2.934	0.287392	0.99137	1.47584	0.026186
-2.932	0.287189	0.990766	1.47485	0.0262157
-2.93	0.286985	0.990162	1.47385	0.0262455
-2.928	0.286782	0.989559	1.47286	0.0262753
-2.926	0.286578	0.988955	1.47187	0.0263052
-2.924	0.286375	0.988351	1.47087	0.0263351
-2.922	0.286171	0.987747	1.46988	0.0263651
-2.92	0.285968	0.987143	1.46889	0.0263951
-2.918	0.285765	0.986539	1.4679	0.0264252
-2.916	0.285561	0.985935	1.4669	0.0264553
-2.914	0.285358	0.985331	1.46591	0.0264855
-2.912	0.285154	0.984727	1.46492	0.0265157
-2.91	0.284951	0.984123	1.46393	0.026546
-2.908	0.284747	0.983519	1.46293	0.0265763
-2.906	0.284544	0.982915	1.46194	0.0266067
-2.904	0.28434	0.982311	1.46095	0.0266371
-2.902	0.284137	0.981707	1.45996	0.0266676
-2.9	0.283933	0.981103	1.45896	0.0266981
-2.898	0.28373	0.980499	1.45797	0.0267287
-2.896	0.283527	0.979895	1.45698	0.0267594
-2.894	0.283323	0.979291	1.45599	0.0267901
-2.892	0.28312	0.978687	1.45499	0.0268208
-2.89	0.282916	0.978083	1.454	0.0268516
-2.888	0.282713	0.977479	1.45301	0.0268825
-2.886	0.282509	0.976874	1.45202	0.0269134
-2.884	0.282306	0.97627	1.45102	0.0269444
-2.882	0.282102	0.975666	1.45003	0.0269754
-2.88	0.281899	0.975062	1.44904	0.0270065
-2.878	0.281695	0.974458	1.44805	0.0270376
-2.876	0.281491	0.973854	1.44705	0.0270688
-2.874	0.281288	0.97325	1.44606	0.0271
-2.872	0.281084	0.972646	1.44507	0.0271313
-2.87	0.280881	0.972041	1.44408	0.0271626
-2.868	0.280677	0.971437	1.44309	0.027194
-2.866	0.280474	0.970833	1.44209	0.0272255
-2.864	0.28027	0.970229	1.4411	0.027257
-2.862	0.280067	0.969625	1.44011	0.0272886
-2.86	0.279863	0.96902	1.43912	0.0273202
-2.858	0.27966	0.968416	1.43812	0.0273518
-2.856	0.279456	0.967812	1.43713	0.0273836
-2.854	0.279252	0.967208	1.43614	0.0274154
-2.852	0.279049	0.966604	1.43515	0.0274472
-2.85	0.278845	0.965999	1.43416	0.0274791
-2.848	0.278642	0.965395	1.43316	0.027511
-2.846	0.278438	0.964791	1.43217	0.027543
-2.844	0.278235	0.964187	1.43118	0.0275751
-2.842	0.278031	0.963582	1.43019	0.0276072
-2.84	0.277827	0.962978	1.42919	0.0276394
-2.838	0.277624	0.962374	1.4282	0.0276716
-2.836	0.27742	0.961769	1.42721	0.0277039
-2.834	0.277217	0.961165	1.42622	0.0277363
-2.832	0.277013	0.960561	1.42523	0.0277687
-2.83	0.276809	0.959956	1.42423	0.0278011
-2.828	0.276606	0.959352	1.42324	0.0278336
-2.826	0.276402	0.958748	1.42225	0.0278662
-2.824	0.276198	0.958143	1.42126	0.0278988
-2.822	0.275995	0.957539	1.42027	0.0279315
-2.82	0.275791	0.956935	1.41927	0.0279643
-2.818	0.275588	0.95633	1.41828	0.0279971
-2.816	0.275384	0.955726	1.41729	0.0280299
-2.814	0.27518	0.955121	1.4163	0.0280628
-2.812	0.274977	0.954517	1.41531	0.0280958
-2.81	0.274773	0.953912	1.41431	0.0281288
-2.808	0.274569	0.953308	1.41332	0.0281619
-2.806	0.274366	0.952704	1.41233	0.0281951
-2.804	0.274162	0.952099	1.41134	0.0282283
-2.802	0.273958	0.951495	1.41035	0.0282616
-2.8	0.273755	0.95089	1.40936	0.0282949
-2.798	0.273551	0.950286	1.40836	0.0283283
-2.796	0.273347	0.949681	1.40737	0.0283617
-2.794	0.273143	0.949077	1.40638	0.0283952
-2.792	0.27294	0.948472	1.40539	0.0284288
-2.79	0.272736	0.947868	1.4044	0.0284624
-2.788	0.272532	0.947263	1.4034	0.0284961
-2.786	0.272329	0.946658	1.40241	0.0285299
-2.784	0.272125	0.946054	1.40142	0.0285637
-2.782	0.271921	0.945449	1.40043	0.0285975
-2.78	0.271718	0.944845	1.39944	0.0286315
-2.778	0.271514	0.94424	1.39845	0.0286654
-2.776	0.27131	0.943636	1.39745	0.0286995
-2.774	0.271106	0.943031	1.39646	0.0287336
-2.772	0.270903	0.942426	1.39547	0.0287678
-2.77	0.270699	0.941822	1.39448	0.028802
-2.768	0.270495	0.941217	1.39349	0.0288363
-2.766	0.270291	0.940612	1.3925	0.0288706
-2.764	0.270088	0.940008	1.3915	0.0289051
-2.762	0.269884	0.939403	1.39051	0.0289395
-2.76	0.26968	0.938798	1.38952	0.0289741
-2.758	0.269476	0.938194	1.38853	0.0290087
-2.756	0.269272	0.937589	1.38754	0.0290433
-2.754	0.269069	0.936984	1.38655	0.0290781
-2.752	0.268865	0.93638	1.38556	0.0291129
-2.75	0.268661	0.935775	1.38456	0.0291477
-2.748	0.268457	0.93517	1.38357	0.0291826
-2.746	0.268254	0.934565	1.38258	0.0292176
-2.744	0.26805	0.933961	1.38159	0.0292526
-2.742	0.267846	0.933356	1.3806	0.0292877
-2.74	0.267642	0.932751	1.37961	0.0293229
-2.738	0.267438	0.932146	1.37862	0.0293581
-2.736	0.267234	0.931541	1.37762	0.0293934
-2.734	0.267031	0.930937	1.37663	0.0294288
-2.732	0.266827	0.930332	1.37564	0.0294642
-2.73	0.266623	0.929727	1.37465	0.0294997
-2.728	0.266419	0.929122	1.37366	0.0295352
-2.726	0.266215	0.928517	1.37267	0.0295709
-2.724	0.266011	0.927912	1.37168	0.0296065
-2.722	0.265808	0.927307	1.37069	0.0296423
-2.72	0.265604	0.926703	1.36969	0.0296781
-2.718	0.2654	0.926098	1.3687	0.029714
-2.716	0.265196	0.925493	1.36771	0.0297499
-2.714	0.264992	0.924888	1.36672	0.0297859
-2.712	0.264788	0.924283	1.36573	0.029822
-2.71	0.264584	0.923678	1.36474	0.0298581
-2.708	0.26438	0.923073	1.36375	0.0298943
-2.706	0.264177	0.922468	1.36276	0.0299306
-2.704	0.263973	0.921863	1.36176	0.0299669
-2.702	0.263769	0.921258	1.36077	0.0300033
-2.7	0.263565	0.920653	1.35978	0.0300398
-2.698	0.263361	0.920048	1.35879	0.0300763
-2.696	0.263157	0.919443	1.3578	0.0301129
-2.694	0.262953	0.918838	1.35681	0.0301496
-2.692	0.262749	0.918233	1.35582	0.0301863
-2.69	0.262545	0.917628	1.35483	0.0302231
-2.688	0.262341	0.917023	1.35384	0.03026
-2.686	0.262137	0.916418	1.35285	0.0302969
-2.684	0.261933	0.915813	1.35185	0.0303339
-2.682	0.261729	0.915207	1.35086	0.030371
-2.68	0.261525	0.914602	1.34987	0.0304082
-2.678	0.261322	0.913997	1.34888	0.0304454
-2.676	0.261118	0.913392	1.34789	0.0304827
-2.674	0.260914	0.912787	1.3469	0.03052
-2.672	0.26071	0.912182	1.34591	0.0305574
-2.67	0.260506	0.911577	1.34492	0.0305949
-2.668	0.260302	0.910971	1.34393	0.0306325
-2.666	0.260098	0.910366	1.34294	0.0306701
-2.664	0.259894	0.909761	1.34195	0.0307078
-2.662	0.25969	0.909156	1.34095	0.0307455
-2.66	0.259486	0.90855	1.33996	0.0307834
-2.658	0.259282	0.907945	1.33897	0.0308213
-2.656	0.259078	0.90734	1.33798	0.0308593
-2.654	0.258874	0.906735	1.33699	0.0308973
-2.652	0.25867	0.906129	1.336	0.0309354
-2.65	0.258466	0.905524	1.33501	0.0309736
-2.648	0.258262	0.904919	1.33402	0.0310119
-2.646	0.258057	0.904313	1.33303	0.0310502
-2.644	0.257853	0.903708	1.33204	0.0310886
-2.642	0.257649	0.903103	1.33105	0.0311271
-2.64	0.257445	0.902497	1.33006	0.0311656
-2.638	0.257241	0.901892	1.32907	0.0312042
-2.636	0.257037	0.901287	1.32808	0.0312429
-2.634	0.256833	0.900681	1.32709	0.0312817
-2.632	0.256629	0.900076	1.3261	0.0313205
-2.63	0.256425	0.89947	1.3251	0.0313594
-2.628	0.256221	0.898865	1.32411	0.0313984
-2.626	0.256017	0.89826	1.32312	0.0314374
-2.624	0.255813	0.897654	1.32213	0.0314766
-2.622	0.255609	0.897049	1.32114	0.0315158
-2.62	0.255405	0.896443	1.32015	0.031555
-2.618	0.2552	0.895838	1.31916	0.0315944
-2.616	0.254996	0.895232	1.31817	0.0316338
-2.614	0.254792	0.894627	1.31718	0.0316733
-2.612	0.254588	0.894021	1.31619	0.0317129
-2.61	0.254384	0.893416	1.3152	0.0317525
-2.608	0.25418	0.89281	1.31421	0.0317922
-2.606	0.253976	0.892204	1.31322	0.031832
-2.604	0.253771	0.891599	1.31223	0.0318719
-2.602	0.253567	0.890993	1.31124	0.0319118
-2.6	0.253363	0.890388	1.31025	0.0319518
-2.598	0.253159	0.889782	1.30926	0.0319919
-2.596	0.252955	0.889176	1.30827	0.0320321
-2.594	0.252751	0.888571	1.30728	0.0320724
-2.592	0.252547	0.887965	1.30629	0.0321127
-2.59	0.252342	0.887359	1.3053	0.0321531
-2.588	0.252138	0.886754	1.30431	0.0321935
-2.586	0.251934	0.886148	1.30332	0.0322341
-2.584	0.25173	0.885542	1.30233	0.0322747
-2.582	0.251526	0.884936	1.30134	0.0323154
-2.58	0.251321	0.884331	1.30035	0.0323562
-2.578	0.251117	0.883725	1.29936	0.0323971
-2.576	0.250913	0.883119	1.29837	0.032438
-2.574	0.250709	0.882513	1.29738	0.032479
-2.572	0.250504	0.881908	1.29639	0.0325201
-2.57	0.2503	0.881302	1.2954	0.0325613
-2.568	0.250096	0.880696	1.29441	0.0326025
-2.566	0.249892	0.88009	1.29342	0.0326439
-2.564	0.249687	0.879484	1.29243	0.0326853
-2.562	0.249483	0.878878	1.29144	0.0327268
-2.56	0.249279	0.878273	1.29045	0.0327683
-2.558	0.249075	0.877667	1.28946	0.03281
-2.556	0.24887	0.877061	1.28847	0.0328517
-2.554	0.248666	0.876455	1.28748	0.0328935
-2.552	0.248462	0.875849	1.28649	0.0329354
-2.55	0.248258	0.875243	1.2855	0.0329774
-2.548	0.248053	0.874637	1.28451	0.0330194
-2.546	0.247849	0.874031	1.28352	0.0330616
-2.544	0.247645	0.873425	1.28253	0.0331038
-2.542	0.24744	0.872819	1.28154	0.0331461
-2.54	0.247236	0.872213	1.28055	0.0331884
-2.538	0.247032	0.871607	1.27956	0.0332309
-2.536	0.246827	0.871001	1.27857	0.0332734
-2.534	0.246623	0.870395	1.27758	0.033316
-2.532	0.246419	0.869789	1.27659	0.0333587
-2.53	0.246214	0.869183	1.2756	0.0334015
-2.528	0.24601	0.868577	1.27461	0.0334444
-2.526	0.245806	0.86797	1.27362	0.0334873
-2.524	0.245601	0.867364	1.27263	0.0335304
-2.522	0.245397	0.866758	1.27164	0.0335735
-2.52	0.245193	0.866152	1.27066	0.0336167
-2.518	0.244988	0.865546	1.26967	0.03366
-2.516	0.244784	0.86494	1.26868	0.0337033
-2.514	0.244579	0.864333	1.26769	0.0337468
-2.512	0.244375	0.863727	1.2667	0.0337903
-2.51	0.244171	0.863121	1.26571	0.0338339
-2.508	0.243966	0.862515	1.26472	0.0338776
-2.506	0.243762	0.861908	1.26373	0.0339214
-2.504	0.243557	0.861302	1.26274	0.0339653
-2.502	0.243353	0.860696	1.26175	0.0340093
-2.5	0.243149	0.860089	1.26076	0.0340533
-2.498	0.242944	0.859483	1.25977	0.0340975
-2.496	0.24274	0.858877	1.25878	0.0341417
-2.494	0.242535	0.85827	1.25779	0.034186
-2.492	0.242331	0.857664	1.25681	0.0342304
-2.49	0.242126	0.857058	1.25582	0.0342749
-2.488	0.241922	0.856451	1.25483	0.0343194
-2.486	0.241717	0.855845	1.25384	0.0343641
-2.484	0.241513	0.855238	1.25285	0.0344088
-2.482	0.241308	0.854632	1.25186	0.0344537
-2.48	0.241104	0.854025	1.25087	0.0344986
-2.478	0.240899	0.853419	1.24988	0.0345436
-2.476	0.240695	0.852812	1.24889	0.0345887
-2.474	0.24049	0.852206	1.2479	0.0346339
-2.472	0.240286	0.851599	1.24691	0.0346791
-2.47	0.240081	0.850993	1.24593	0.0347245
-2.468	0.239877	0.850386	1.24494	0.03477
-2.466	0.239672	0.84978	1.24395	0.0348155
-2.464	0.239468	0.849173	1.24296	0.0348611
-2.462	0.239263	0.848566	1.24197	0.0349068
-2.46	0.239059	0.84796	1.24098	0.0349527
-2.458	0.238854	0.847353	1.23999	0.0349986
-2.456	0.23865	0.846746	1.239	0.0350446
-2.454	0.238445	0.84614	1.23802	0.0350906
-2.452	0.23824	0.845533	1.23703	0.0351368
-2.45	0.238036	0.844926	1.23604	0.0351831
-2.448	0.237831	0.84432	1.23505	0.0352295
-2.446	0.237627	0.843713	1.23406	0.0352759
-2.444	0.237422	0.843106	1.23307	0.0353225
-2.442	0.237218	0.842499	1.23208	0.0353691
-2.44	0.237013	0.841892	1.23109	0.0354158
-2.438	0.236808	0.841286	1.23011	0.0354626
-2.436	0.236604	0.840679	1.22912	0.0355096
-2.434	0.236399	0.840072	1.22813	0.0355566
-2.432	0.236194	0.839465	1.22714	0.0356037
-2.43	0.23599	0.838858	1.22615	0.0356509
-2.428	0.235785	0.838251	1.22516	0.0356982
-2.426	0.235581	0.837644	1.22418	0.0357456
-2.424	0.235376	0.837037	1.22319	0.035793
-2.422	0.235171	0.83643	1.2222	0.0358406
-2.42	0.234967	0.835823	1.22121	0.0358883
-2.418	0.234762	0.835216	1.22022	0.0359361
-2.416	0.234557	0.834609	1.21923	0.0359839
-2.414	0.234353	0.834002	1.21825	0.0360319
-2.412	0.234148	0.833395	1.21726	0.03608
-2.41	0.233943	0.832788	1.21627	0.0361281
-2.408	0.233738	0.832181	1.21528	0.0361764
-2.406	0.233534	0.831574	1.21429	0.0362247
-2.404	0.233329	0.830967	1.2133	0.0362732
-2.402	0.233124	0.83036	1.21232	0.0363217
-2.4	0.23292	0.829753	1.21133	0.0363704
-2.398	0.232715	0.829146	1.21034	0.0364191
-2.396	0.23251	0.828538	1.20935	0.0364679
-2.394	0.232305	0.827931	1.20836	0.0365169
-2.392	0.232101	0.827324	1.20738	0.0365659
-2.39	0.231896	0.826717	1.20639	0.0366151
-2.388	0.231691	0.826109	1.2054	0.0366643
-2.386	0.231486	0.825502	1.20441	0.0367136
-2.384	0.231281	0.824895	1.20342	0.0367631
-2.382	0.231077	0.824288	1.20244	0.0368126
-2.38	0.230872	0.82368	1.20145	0.0368623
-2.378	0.230667	0.823073	1.20046	0.036912
-2.376	0.230462	0.822465	1.19947	0.0369618
-2.374	0.230257	0.821858	1.19848	0.0370118
-2.372	0.230053	0.821251	1.1975	0.0370618
-2.37	0.229848	0.820643	1.19651	0.037112
-2.368	0.229643	0.820036	1.19552	0.0371622
-2.366	0.229438	0.819428	1.19453	0.0372126
-2.364	0.229233	0.818821	1.19355	0.037263
-2.362	0.229028	0.818213	1.19256	0.0373136
-2.36	0.228824	0.817606	1.19157	0.0373643
-2.358	0.228619	0.816998	1.19058	0.037415
-2.356	0.228414	0.816391	1.1896	0.0374659
-2.354	0.228209	0.815783	1.18861	0.0375169
-2.352	0.228004	0.815175	1.18762	0.037568
-2.35	0.227799	0.814568	1.18663	0.0376191
-2.348	0.227594	0.81396	1.18565	0.0376704
-2.346	0.227389	0.813353	1.18466	0.0377218
-2.344	0.227184	0.812745	1.18367	0.0377733
-2.342	0.22698	0.812137	1.18268	0.0378249
-2.34	0.226775	0.811529	1.1817	0.0378767
-2.338	0.22657	0.810922	1.18071	0.0379285
-2.336	0.226365	0.810314	1.17972	0.0379804
-2.334	0.22616	0.809706	1.17873	0.0380325
-2.332	0.225955	0.809098	1.17775	0.0380846
-2.33	0.22575	0.808491	1.17676	0.0381368
-2.328	0.225545	0.807883	1.17577	0.0381892
-2.326	0.22534	0.807275	1.17479	0.0382417
-2.324	0.225135	0.806667	1.1738	0.0382943
-2.322	0.22493	0.806059	1.17281	0.0383469
-2.32	0.224725	0.805451	1.17182	0.0383997
-2.318	0.22452	0.804843	1.17084	0.0384527
-2.316	0.224315	0.804235	1.16985	0.0385057
-2.314	0.22411	0.803627	1.16886	0.0385588
-2.312	0.223905	0.803019	1.16788	0.038612
-2.31	0.2237	0.802411	1.16689	0.0386654
-2.308	0.223495	0.801803	1.1659	0.0387189
-2.306	0.22329	0.801195	1.16492	0.0387724
-2.304	0.223085	0.800587	1.16393	0.0388261
-2.302	0.22288	0.799979	1.16294	0.0388799
-2.3	0.222675	0.799371	1.16195	0.0389338
-2.298	0.22247	0.798763	1.16097	0.0389878
-2.296	0.222265	0.798154	1.15998	0.039042
-2.294	0.222059	0.797546	1.15899	0.0390962
-2.292	0.221854	0.796938	1.15801	0.0391506
-2.29	0.221649	0.79633	1.15702	0.0392051
-2.288	0.221444	0.795721	1.15603	0.0392597
-2.286	0.221239	0.795113	1.15505	0.0393144
-2.284	0.221034	0.794505	1.15406	0.0393692
-2.282	0.220829	0.793897	1.15307	0.0394241
-2.28	0.220624	0.793288	1.15209	0.0394792
-2.278	0.220419	0.79268	1.1511	0.0395344
-2.276	0.220213	0.792071	1.15012	0.0395897
-2.274	0.220008	0.791463	1.14913	0.0396451
-2.272	0.219803	0.790855	1.14814	0.0397006
-2.27	0.219598	0.790246	1.14716	0.0397562
-2.268	0.219393	0.789638	1.14617	0.039812
-2.266	0.219188	0.789029	1.14518	0.0398679
-2.264	0.218982	0.788421	1.1442	0.0399239
-2.262	0.218777	0.787812	1.14321	0.03998
-2.26	0.218572	0.787203	1.14222	0.0400362
-2.258	0.218367	0.786595	1.14124	0.0400926
-2.256	0.218162	0.785986	1.14025	0.040149
-2.254	0.217956	0.785377	1.13927	0.0402056
-2.252	0.217751	0.784769	1.13828	0.0402623
-2.25	0.217546	0.78416	1.13729	0.0403192
-2.248	0.217341	0.783551	1.13631	0.0403761
-2.246	0.217135	0.782943	1.13532	0.0404332
-2.244	0.21693	0.782334	1.13434	0.0404904
-2.242	0.216725	0.781725	1.13335	0.0405477
-2.24	0.21652	0.781116	1.13236	0.0406052
-2.238	0.216314	0.780507	1.13138	0.0406627
-2.236	0.216109	0.779899	1.13039	0.0407204
-2.234	0.215904	0.77929	1.12941	0.0407782
-2.232	0.215698	0.778681	1.12842	0.0408362
-2.23	0.215493	0.778072	1.12744	0.0408942
-2.228	0.215288	0.777463	1.12645	0.0409524
-2.226	0.215082	0.776854	1.12546	0.0410107
-2.224	0.214877	0.776245	1.12448	0.0410692
-2.222	0.214672	0.775636	1.12349	0.0411278
-2.22	0.214466	0.775027	1.12251	0.0411864
-2.218	0.214261	0.774418	1.12152	0.0412453
-2.216	0.214056	0.773809	1.12054	0.0413042
-2.214	0.21385	0.7732	1.11955	0.0413633
-2.212	0.213645	0.77259	1.11856	0.0414225
-2.21	0.213439	0.771981	1.11758	0.0414818
-2.208	0.213234	0.771372	1.11659	0.0415413
-2.206	0.213029	0.770763	1.11561	0.0416009
-2.204	0.212823	0.770153	1.11462	0.0416606
-2.202	0.212618	0.769544	1.11364	0.0417204
-2.2	0.212412	0.768935	1.11265	0.0417804
-2.198	0.212207	0.768326	1.11167	0.0418405
-2.196	0.212001	0.767716	1.11068	0.0419008
-2.194	0.211796	0.767107	1.1097	0.0419611
-2.192	0.211591	0.766497	1.10871	0.0420216
-2.19	0.211385	0.765888	1.10773	0.0420823
-2.188	0.21118	0.765278	1.10674	0.042143
-2.186	0.210974	0.764669	1.10576	0.0422039
-2.184	0.210769	0.764059	1.10477	0.042265
-2.182	0.210563	0.76345	1.10379	0.0423261
-2.18	0.210358	0.76284	1.1028	0.0423874
-2.178	0.210152	0.762231	1.10182	0.0424489
-2.176	0.209947	0.761621	1.10083	0.0425104
-2.174	0.209741	0.761012	1.09985	0.0425721
-2.172	0.209536	0.760402	1.09886	0.042634
-2.17	0.20933	0.759792	1.09788	0.0426959
-2.168	0.209124	0.759182	1.09689	0.0427581
-2.166	0.208919	0.758573	1.09591	0.0428203
-2.164	0.208713	0.757963	1.09492	0.0428827
-2.162	0.208508	0.757353	1.09394	0.0429452
-2.16	0.208302	0.756743	1.09295	0.0430079
-2.158	0.208097	0.756133	1.09197	0.0430707
-2.156	0.207891	0.755523	1.09099	0.0431336
-2.154	0.207685	0.754914	1.09	0.0431967
-2.152	0.20748	0.754304	1.08902	0.0432599
-2.15	0.207274	0.753694	1.08803	0.0433233
-2.148	0.207068	0.753084	1.08705	0.0433868
-2.146	0.206863	0.752474	1.08606	0.0434504
-2.144	0.206657	0.751864	1.08508	0.0435142
-2.142	0.206451	0.751253	1.0841	0.0435781
-2.14	0.206246	0.750643	1.08311	0.0436422
-2.138	0.20604	0.750033	1.08213	0.0437064
-2.136	0.205834	0.749423	1.08114	0.0437708
-2.134	0.205629	0.748813	1.08016	0.0438353
-2.132	0.205423	0.748203	1.07917	0.0438999
-2.13	0.205217	0.747592	1.07819	0.0439647
-2.128	0.205012	0.746982	1.07721	0.0440296
-2.126	0.204806	0.746372	1.07622	0.0440947
-2.124	0.2046	0.745761	1.07524	0.0441599
-2.122	0.204394	0.745151	1.07425	0.0442253
-2.12	0.204189	0.744541	1.07327	0.0442908
-2.118	0.203983	0.74393	1.07229	0.0443564
-2.116	0.203777	0.74332	1.0713	0.0444223
-2.114	0.203571	0.742709	1.07032	0.0444882
-2.112	0.203365	0.742099	1.06934	0.0445543
-2.11	0.20316	0.741488	1.06835	0.0446206
-2.108	0.202954	0.740877	1.06737	0.044687
-2.106	0.202748	0.740267	1.06639	0.0447535
-2.104	0.202542	0.739656	1.0654	0.0448202
-2.102	0.202336	0.739045	1.06442	0.0448871
-2.1	0.202131	0.738435	1.06343	0.0449541
-2.098	0.201925	0.737824	1.06245	0.0450212
-2.096	0.201719	0.737213	1.06147	0.0450886
-2.094	0.201513	0.736602	1.06048	0.045156
-2.092	0.201307	0.735992	1.0595	0.0452236
-2.09	0.201101	0.735381	1.05852	0.0452914
-2.088	0.200895	0.73477	1.05753	0.0453593
-2.086	0.200689	0.734159	1.05655	0.0454274
-2.084	0.200484	0.733548	1.05557	0.0454956
-2.082	0.200278	0.732937	1.05459	0.045564
-2.08	0.200072	0.732326	1.0536	0.0456326
-2.078	0.199866	0.731715	1.05262	0.0457013
-2.076	0.19966	0.731104	1.05164	0.0457701
-2.074	0.199454	0.730493	1.05065	0.0458391
-2.072	0.199248	0.729881	1.04967	0.0459083
-2.07	0.199042	0.72927	1.04869	0.0459776
-2.068	0.198836	0.728659	1.04771	0.0460471
-2.066	0.19863	0.728048	1.04672	0.0461168
-2.064	0.198424	0.727437	1.04574	0.0461866
-2.062	0.198218	0.726825	1.04476	0.0462565
-2.06	0.198012	0.726214	1.04377	0.0463267
-2.058	0.197806	0.725602	1.04279	0.046397
-2.056	0.1976	0.724991	1.04181	0.0464674
-2.054	0.197394	0.72438	1.04083	0.046538
-2.052	0.197188	0.723768	1.03984	0.0466088
-2.05	0.196982	0.723157	1.03886	0.0466797
-2.048	0.196776	0.722545	1.03788	0.0467508
-2.046	0.196569	0.721933	1.0369	0.0468221
-2.044	0.196363	0.721322	1.03591	0.0468935
-2.042	0.196157	0.72071	1.03493	0.0469651
-2.04	0.195951	0.720098	1.03395	0.0470369
-2.038	0.195745	0.719487	1.03297	0.0471088
-2.036	0.195539	0.718875	1.03199	0.0471809
-2.034	0.195333	0.718263	1.031	0.0472532
-2.032	0.195127	0.717651	1.03002	0.0473256
-2.03	0.19492	0.717039	1.02904	0.0473982
-2.028	0.194714	0.716428	1.02806	0.047471
-2.026	0.194508	0.715816	1.02708	0.047544
-2.024	0.194302	0.715204	1.02609	0.0476171
-2.022	0.194096	0.714592	1.02511	0.0476904
-2.02	0.19389	0.71398	1.02413	0.0477638
-2.018	0.193683	0.713368	1.02315	0.0478374
-2.016	0.193477	0.712755	1.02217	0.0479112
-2.014	0.193271	0.712143	1.02119	0.0479852
-2.012	0.193065	0.711531	1.0202	0.0480593
-2.01	0.192858	0.710919	1.01922	0.0481337
-2.008	0.192652	0.710307	1.01824	0.0482082
-2.006	0.192446	0.709694	1.01726	0.0482828
-2.004	0.19224	0.709082	1.01628	0.0483577
-2.002	0.192033	0.70847	1.0153	0.0484327
-2	0.191827	0.707857	1.01432	0.0485079
-1.998	0.191621	0.707245	1.01333	0.0485833
-1.996	0.191414	0.706632	1.01235	0.0486588
-1.994	0.191208	0.70602	1.01137	0.0487345
-1.992	0.191002	0.705407	1.01039	0.0488105
-1.99	0.190795	0.704795	1.00941	0.0488865
-1.988	0.190589	0.704182	1.00843	0.0489628
-1.986	0.190383	0.703569	1.00745	0.0490393
-1.984	0.190176	0.702957	1.00647	0.0491159
-1.982	0.18997	0.702344	1.00549	0.0491927
-1.98	0.189763	0.701731	1.00451	0.0492697
-1.978	0.189557	0.701118	1.00352	0.0493469
-1.976	0.189351	0.700505	1.00254	0.0494242
-1.974	0.189144	0.699892	1.00156	0.0495018
-1.972	0.188938	0.699279	1.00058	0.0495795
-1.97	0.188731	0.698666	0.999602	0.0496574
-1.968	0.188525	0.698053	0.998622	0.0497355
-1.966	0.188318	0.69744	0.997641	0.0498138
-1.964	0.188112	0.696827	0.996661	0.0498923
-1.962	0.187905	0.696214	0.995681	0.049971
-1.96	0.187699	0.695601	0.9947	0.0500498
-1.958	0.187492	0.694988	0.99372	0.0501289
-1.956	0.187286	0.694374	0.99274	0.0502081
-1.954	0.187079	0.693761	0.99176	0.0502875
-1.952	0.186873	0.693148	0.99078	0.0503672
-1.95	0.186666	0.692534	0.989799	0.050447
-1.948	0.18646	0.691921	0.988819	0.050527
-1.946	0.186253	0.691307	0.987839	0.0506072
-1.944	0.186047	0.690694	0.98686	0.0506875
-1.942	0.18584	0.69008	0.98588	0.0507681
-1.94	0.185633	0.689467	0.9849	0.0508489
-1.938	0.185427	0.688853	0.98392	0.0509299
-1.936	0.18522	0.688239	0.982941	0.051011
-1.934	0.185013	0.687626	0.981961	0.0510924
-1.932	0.184807	0.687012	0.980981	0.051174
-1.93	0.1846	0.686398	0.980002	0.0512557
-1.928	0.184393	0.685784	0.979022	0.0513377
-1.926	0.184187	0.68517	0.978043	0.0514198
-1.924	0.18398	0.684556	0.977064	0.0515022
-1.922	0.183773	0.683942	0.976084	0.0515848
-1.92	0.183567	0.683328	0.975105	0.0516675
-1.918	0.18336	0.682714	0.974126	0.0517505
-1.916	0.183153	0.6821	0.973147	0.0518336
-1.914	0.182947	0.681486	0.972167	0.051917
-1.912	0.18274	0.680872	0.971188	0.0520006
-1.91	0.182533	0.680257	0.970209	0.0520844
-1.908	0.182326	0.679643	0.969231	0.0521683
-1.906	0.182119	0.679029	0.968252	0.0522525
-1.904	0.181913	0.678414	0.967273	0.0523369
-1.902	0.181706	0.6778	0.966294	0.0524215
-1.9	0.181499	0.677186	0.965315	0.0525063
-1.898	0.181292	0.676571	0.964337	0.0525914
-1.896	0.181085	0.675956	0.963358	0.0526766
-1.894	0.180879	0.675342	0.96238	0.052762
-1.892	0.180672	0.674727	0.961401	0.0528477
-1.89	0.180465	0.674112	0.960423	0.0529336
-1.888	0.180258	0.673498	0.959444	0.0530196
-1.886	0.180051	0.672883	0.958466	0.0531059
-1.884	0.179844	0.672268	0.957488	0.0531924
-1.882	0.179637	0.671653	0.95651	0.0532791
-1.88	0.17943	0.671038	0.955532	0.0533661
-1.878	0.179223	0.670423	0.954553	0.0534532
-1.876	0.179016	0.669808	0.953575	0.0535406
-1.874	0.178809	0.669193	0.952598	0.0536282
-1.872	0.178602	0.668578	0.95162	0.053716
-1.87	0.178395	0.667963	0.950642	0.053804
-1.868	0.178188	0.667347	0.949664	0.0538922
-1.866	0.177981	0.666732	0.948686	0.0539807
-1.864	0.177774	0.666117	0.947709	0.0540694
-1.862	0.177567	0.665501	0.946731	0.0541583
-1.86	0.17736	0.664886	0.945754	0.0542474
-1.858	0.177153	0.664271	0.944776	0.0543368
-1.856	0.176946	0.663655	0.943799	0.0544263
-1.854	0.176739	0.663039	0.942821	0.0545161
-1.852	0.176532	0.662424	0.941844	0.0546062
-1.85	0.176325	0.661808	0.940867	0.0546964
-1.848	0.176118	0.661192	0.93989	0.0547869
-1.846	0.175911	0.660577	0.938913	0.0548776
-1.844	0.175704	0.659961	0.937936	0.0549685
-1.842	0.175496	0.659345	0.936959	0.0550597
-1.84	0.175289	0.658729	0.935982	0.0551511
-1.838	0.175082	0.658113	0.935005	0.0552427
-1.836	0.174875	0.657497	0.934028	0.0553346
-1.834	0.174668	0.656881	0.933051	0.0554267
-1.832	0.174461	0.656265	0.932075	0.055519
-1.83	0.174253	0.655648	0.931098	0.0556116
-1.828	0.174046	0.655032	0.930122	0.0557044
-1.826	0.173839	0.654416	0.929145	0.0557974
-1.824	0.173632	0.653799	0.928169	0.0558907
-1.822	0.173424	0.653183	0.927193	0.0559842
-1.82	0.173217	0.652567	0.926216	0.056078
-1.818	0.17301	0.65195	0.92524	0.0561719
-1.816	0.172803	0.651333	0.924264	0.0562662
-1.814	0.172595	0.650717	0.923288	0.0563606
-1.812	0.172388	0.6501	0.922312	0.0564554
-1.81	0.172181	0.649483	0.921336	0.0565503
-1.808	0.171973	0.648867	0.92036	0.0566455
-1.806	0.171766	0.64825	0.919385	0.0567409
-1.804	0.171558	0.647633	0.918409	0.0568366
-1.802	0.171351	0.647016	0.917433	0.0569326
-1.8	0.171144	0.646399	0.916458	0.0570288
-1.798	0.170936	0.645782	0.915482	0.0571252
-1.796	0.170729	0.645165	0.914507	0.0572219
-1.794	0.170521	0.644547	0.913531	0.0573188
-1.792	0.170314	0.64393	0.912556	0.057416
-1.79	0.170106	0.643313	0.911581	0.0575134
-1.788	0.169899	0.642695	0.910606	0.0576111
-1.786	0.169692	0.642078	0.909631	0.057709
-1.784	0.169484	0.64146	0.908656	0.0578072
-1.782	0.169277	0.640843	0.907681	0.0579057
-1.78	0.169069	0.640225	0.906706	0.0580044
-1.778	0.168861	0.639608	0.905731	0.0581033
-1.776	0.168654	0.63899	0.904756	0.0582026
-1.774	0.168446	0.638372	0.903782	0.058302
-1.772	0.168239	0.637754	0.902807	0.0584018
-1.77	0.168031	0.637136	0.901832	0.0585018
-1.768	0.167824	0.636518	0.900858	0.058602
-1.766	0.167616	0.6359	0.899884	0.0587025
-1.764	0.167408	0.635282	0.898909	0.0588033
-1.762	0.167201	0.634664	0.897935	0.0589044
-1.76	0.166993	0.634046	0.896961	0.0590057
-1.758	0.166785	0.633428	0.895987	0.0591073
-1.756	0.166578	0.632809	0.895013	0.0592091
-1.754	0.16637	0.632191	0.894039	0.0593113
-1.752	0.166162	0.631572	0.893065	0.0594136
-1.75	0.165955	0.630954	0.892091	0.0595163
-1.748	0.165747	0.630335	0.891118	0.0596192
-1.746	0.165539	0.629717	0.890144	0.0597224
-1.744	0.165331	0.629098	0.889171	0.0598259
-1.742	0.165124	0.628479	0.888197	0.0599297
-1.74	0.164916	0.62786	0.887224	0.0600337
-1.738	0.164708	0.627242	0.886251	0.060138
-1.736	0.1645	0.626623	0.885277	0.0602426
-1.734	0.164292	0.626004	0.884304	0.0603474
-1.732	0.164085	0.625384	0.883331	0.0604525
-1.73	0.163877	0.624765	0.882358	0.060558
-1.728	0.163669	0.624146	0.881385	0.0606637
-1.726	0.163461	0.623527	0.880412	0.0607696
-1.724	0.163253	0.622907	0.87944	0.0608759
-1.722	0.163045	0.622288	0.878467	0.0609824
-1.72	0.162837	0.621668	0.877494	0.0610893
-1.718	0.162629	0.621049	0.876522	0.0611964
-1.716	0.162421	0.620429	0.875549	0.0613038
-1.714	0.162213	0.61981	0.874577	0.0614115
-1.712	0.162005	0.61919	0.873605	0.0615195
-1.71	0.161797	0.61857	0.872633	0.0616278
-1.708	0.161589	0.61795	0.871661	0.0617363
-1.706	0.161381	0.61733	0.870689	0.0618452
-1.704	0.161173	0.61671	0.869717	0.0619543
-1.702	0.160965	0.61609	0.868745	0.0620638
-1.7	0.160757	0.61547	0.867773	0.0621735
-1.698	0.160549	0.614849	0.866801	0.0622836
-1.696	0.160341	0.614229	0.86583	0.0623939
-1.694	0.160133	0.613609	0.864858	0.0625046
-1.692	0.159925	0.612988	0.863887	0.0626155
-1.69	0.159717	0.612368	0.862916	0.0627268
-1.688	0.159509	0.611747	0.861944	0.0628383
-1.686	0.1593	0.611126	0.860973	0.0629501
-1.684	0.159092	0.610506	0.860002	0.0630623
-1.682	0.158884	0.609885	0.859031	0.0631748
-1.68	0.158676	0.609264	0.85806	0.0632875
-1.678	0.158468	0.608643	0.85709	0.0634006
-1.676	0.158259	0.608022	0.856119	0.063514
-1.674	0.158051	0.607401	0.855148	0.0636277
-1.672	0.157843	0.606779	0.854178	0.0637417
-1.67	0.157635	0.606158	0.853207	0.063856
-1.668	0.157426	0.605537	0.852237	0.0639707
-1.666	0.157218	0.604915	0.851267	0.0640856
-1.664	0.15701	0.604294	0.850296	0.0642009
-1.662	0.156801	0.603672	0.849326	0.0643165
-1.66	0.156593	0.603051	0.848356	0.0644324
-1.658	0.156385	0.602429	0.847387	0.0645486
-1.656	0.156176	0.601807	0.846417	0.0646652
-1.654	0.155968	0.601185	0.845447	0.064782
-1.652	0.155759	0.600563	0.844477	0.0648992
-1.65	0.155551	0.599941	0.843508	0.0650168
-1.648	0.155343	0.599319	0.842538	0.0651346
-1.646	0.155134	0.598697	0.841569	0.0652528
-1.644	0.154926	0.598074	0.8406	0.0653713
-1.642	0.154717	0.597452	0.839631	0.0654901
-1.64	0.154509	0.59683	0.838662	0.0656093
-1.638	0.1543	0.596207	0.837693	0.0657288
-1.636	0.154092	0.595584	0.836724	0.0658487
-1.634	0.153883	0.594962	0.835755	0.0659688
-1.632	0.153675	0.594339	0.834787	0.0660893
-1.63	0.153466	0.593716	0.833818	0.0662102
-1.628	0.153257	0.593093	0.832849	0.0663314
-1.626	0.153049	0.59247	0.831881	0.0664529
-1.624	0.15284	0.591847	0.830913	0.0665748
-1.622	0.152631	0.591224	0.829945	0.066697
-1.62	0.152423	0.590601	0.828977	0.0668195
-1.618	0.152214	0.589977	0.828009	0.0669424
-1.616	0.152005	0.589354	0.827041	0.0670657
-1.614	0.151797	0.58873	0.826073	0.0671893
-1.612	0.151588	0.588107	0.825105	0.0673132
-1.61	0.151379	0.587483	0.824138	0.0674375
-1.608	0.151171	0.586859	0.82317	0.0675622
-1.606	0.150962	0.586235	0.822203	0.0676872
-1.604	0.150753	0.585611	0.821236	0.0678126
-1.602	0.150544	0.584987	0.820269	0.0679383
-1.6	0.150335	0.584363	0.819302	0.0680644
-1.598	0.150127	0.583739	0.818335	0.0681908
-1.596	0.149918	0.583114	0.817368	0.0683176
-1.594	0.149709	0.58249	0.816401	0.0684448
-1.592	0.1495	0.581865	0.815435	0.0685723
-1.59	0.149291	0.581241	0.814468	0.0687002
-1.588	0.149082	0.580616	0.813502	0.0688285
-1.586	0.148873	0.579991	0.812535	0.0689571
-1.584	0.148664	0.579367	0.811569	0.0690861
-1.582	0.148455	0.578742	0.810603	0.0692155
-1.58	0.148246	0.578117	0.809637	0.0693452
-1.578	0.148037	0.577491	0.808671	0.0694753
-1.576	0.147828	0.576866	0.807706	0.0696058
-1.574	0.147619	0.576241	0.80674	0.0697367
-1.572	0.14741	0.575615	0.805774	0.0698679
-1.57	0.147201	0.57499	0.804809	0.0699996
-1.568	0.146992	0.574364	0.803844	0.0701316
-1.566	0.146783	0.573738	0.802879	0.070264
-1.564	0.146574	0.573113	0.801913	0.0703968
-1.562	0.146365	0.572487	0.800948	0.0705299
-1.56	0.146156	0.571861	0.799984	0.0706635
-1.558	0.145946	0.571235	0.799019	0.0707974
-1.556	0.145737	0.570608	0.798054	0.0709318
-1.554	0.145528	0.569982	0.79709	0.0710665
-1.552	0.145319	0.569356	0.796125	0.0712016
-1.55	0.14511	0.568729	0.795161	0.0713372
-1.548	0.1449	0.568103	0.794197	0.0714731
-1.546	0.144691	0.567476	0.793233	0.0716094
-1.544	0.144482	0.566849	0.792269	0.0717461
-1.542	0.144273	0.566222	0.791305	0.0718832
-1.54	0.144063	0.565595	0.790342	0.0720208
-1.538	0.143854	0.564968	0.789378	0.0721587
-1.536	0.143644	0.564341	0.788415	0.072297
-1.534	0.143435	0.563714	0.787451	0.0724358
-1.532	0.143226	0.563086	0.786488	0.0725749
-1.53	0.143016	0.562459	0.785525	0.0727145
-1.528	0.142807	0.561831	0.784562	0.0728545
-1.526	0.142597	0.561203	0.783599	0.0729949
-1.524	0.142388	0.560575	0.782637	0.0731357
-1.522	0.142179	0.559947	0.781674	0.073277
-1.52	0.141969	0.559319	0.780712	0.0734186
-1.518	0.141759	0.558691	0.779749	0.0735607
-1.516	0.14155	0.558063	0.778787	0.0737032
-1.514	0.14134	0.557435	0.777825	0.0738462
-1.512	0.141131	0.556806	0.776863	0.0739895
-1.51	0.140921	0.556177	0.775901	0.0741333
-1.508	0.140712	0.555549	0.77494	0.0742775
-1.506	0.140502	0.55492	0.773978	0.0744222
-1.504	0.140292	0.554291	0.773017	0.0745673
-1.502	0.140083	0.553662	0.772055	0.0747128
-1.5	0.139873	0.553033	0.771094	0.0748588
-1.498	0.139663	0.552403	0.770133	0.0750052
-1.496	0.139454	0.551774	0.769172	0.0751521
-1.494	0.139244	0.551145	0.768212	0.0752994
-1.492	0.139034	0.550515	0.767251	0.0754471
-1.49	0.138824	0.549885	0.76629	0.0755953
-1.488	0.138615	0.549255	0.76533	0.0757439
-1.486	0.138405	0.548625	0.76437	0.075893
-1.484	0.138195	0.547995	0.76341	0.0760426
-1.482	0.137985	0.547365	0.76245	0.0761926
-1.48	0.137775	0.546735	0.76149	0.076343
-1.478	0.137565	0.546104	0.76053	0.076494
-1.476	0.137355	0.545474	0.759571	0.0766454
-1.474	0.137145	0.544843	0.758611	0.0767972
-1.472	0.136935	0.544212	0.757652	0.0769495
-1.47	0.136726	0.543581	0.756693	0.0771023
-1.468	0.136516	0.54295	0.755734	0.0772556
-1.466	0.136306	0.542319	0.754775	0.0774093
-1.464	0.136095	0.541688	0.753816	0.0775635
-1.462	0.135885	0.541057	0.752858	0.0777182
-1.46	0.135675	0.540425	0.7519	0.0778733
-1.458	0.135465	0.539793	0.750941	0.0780289
-1.456	0.135255	0.539162	0.749983	0.0781851
-1.454	0.135045	0.53853	0.749025	0.0783417
-1.452	0.134835	0.537898	0.748067	0.0784987
-1.45	0.134625	0.537266	0.74711	0.0786563
-1.448	0.134415	0.536633	0.746152	0.0788144
-1.446	0.134204	0.536001	0.745195	0.0789729
-1.444	0.133994	0.535368	0.744238	0.079132
-1.442	0.133784	0.534736	0.74328	0.0792915
-1.44	0.133574	0.534103	0.742324	0.0794516
-1.438	0.133363	0.53347	0.741367	0.0796121
-1.436	0.133153	0.532837	0.74041	0.0797732
-1.434	0.132943	0.532204	0.739454	0.0799347
-1.432	0.132732	0.53157	0.738497	0.0800968
-1.43	0.132522	0.530937	0.737541	0.0802594
-1.428	0.132312	0.530303	0.736585	0.0804225
-1.426	0.132101	0.52967	0.735629	0.0805861
-1.424	0.131891	0.529036	0.734674	0.0807502
-1.422	0.13168	0.528402	0.733718	0.0809148
-1.42	0.13147	0.527768	0.732763	0.08108
-1.418	0.131259	0.527133	0.731807	0.0812457
-1.416	0.131049	0.526499	0.730852	0.0814119
-1.414	0.130838	0.525864	0.729897	0.0815786
-1.412	0.130628	0.52523	0.728943	0.0817459
-1.41	0.130417	0.524595	0.727988	0.0819137
-1.408	0.130207	0.52396	0.727034	0.082082
-1.406	0.129996	0.523325	0.726079	0.0822509
-1.404	0.129785	0.522689	0.725125	0.0824203
-1.402	0.129575	0.522054	0.724171	0.0825903
-1.4	0.129364	0.521418	0.723218	0.0827608
-1.398	0.129153	0.520783	0.722264	0.0829318
-1.396	0.128942	0.520147	0.721311	0.0831034
-1.394	0.128732	0.519511	0.720357	0.0832756
-1.392	0.128521	0.518875	0.719404	0.0834483
-1.39	0.12831	0.518238	0.718451	0.0836215
-1.388	0.128099	0.517602	0.717499	0.0837954
-1.386	0.127888	0.516965	0.716546	0.0839698
-1.384	0.127678	0.516329	0.715594	0.0841447
-1.382	0.127467	0.515692	0.714641	0.0843202
-1.38	0.127256	0.515055	0.713689	0.0844963
-1.378	0.127045	0.514418	0.712737	0.084673
-1.376	0.126834	0.51378	0.711786	0.0848502
-1.374	0.126623	0.513143	0.710834	0.0850281
-1.372	0.126412	0.512505	0.709883	0.0852065
-1.37	0.126201	0.511867	0.708932	0.0853854
-1.368	0.12599	0.511229	0.707981	0.085565
-1.366	0.125779	0.510591	0.70703	0.0857452
-1.364	0.125568	0.509953	0.706079	0.0859259
-1.362	0.125357	0.509315	0.705129	0.0861073
-1.36	0.125146	0.508676	0.704178	0.0862892
-1.358	0.124934	0.508037	0.703228	0.0864718
-1.356	0.124723	0.507398	0.702278	0.0866549
-1.354	0.124512	0.506759	0.701329	0.0868387
-1.352	0.124301	0.50612	0.700379	0.087023
-1.35	0.124089	0.505481	0.69943	0.087208
-1.348	0.123878	0.504841	0.698481	0.0873936
-1.346	0.123667	0.504201	0.697532	0.0875798
-1.344	0.123456	0.503562	0.696583	0.0877666
-1.342	0.123244	0.502921	0.695634	0.087954
-1.34	0.123033	0.502281	0.694686	0.0881421
-1.338	0.122821	0.501641	0.693738	0.0883308
-1.336	0.12261	0.501	0.69279	0.0885202
-1.334	0.122399	0.50036	0.691842	0.0887101
-1.332	0.122187	0.499719	0.690894	0.0889007
-1.33	0.121976	0.499078	0.689947	0.089092
-1.328	0.121764	0.498436	0.689	0.0892839
-1.326	0.121553	0.497795	0.688052	0.0894764
-1.324	0.121341	0.497153	0.687106	0.0896696
-1.322	0.121129	0.496512	0.686159	0.0898634
-1.32	0.120918	0.49587	0.685213	0.0900579
-1.318	0.120706	0.495227	0.684266	0.0902531
-1.316	0.120495	0.494585	0.68332	0.0904489
-1.314	0.120283	0.493943	0.682374	0.0906454
-1.312	0.120071	0.4933	0.681429	0.0908425
-1.31	0.119859	0.492657	0.680483	0.0910403
-1.308	0.119648	0.492014	0.679538	0.0912388
-1.306	0.119436	0.491371	0.678593	0.091438
-1.304	0.119224	0.490728	0.677648	0.0916379
-1.302	0.119012	0.490084	0.676704	0.0918384
-1.3	0.1188	0.48944	0.675759	0.0920396
-1.298	0.118589	0.488796	0.674815	0.0922416
-1.296	0.118377	0.488152	0.673871	0.0924442
-1.294	0.118165	0.487508	0.672928	0.0926475
-1.292	0.117953	0.486863	0.671984	0.0928515
-1.29	0.117741	0.486219	0.671041	0.0930563
-1.288	0.117529	0.485574	0.670098	0.0932617
-1.286	0.117317	0.484929	0.669155	0.0934678
-1.284	0.117105	0.484283	0.668212	0.0936747
-1.282	0.116893	0.483638	0.66727	0.0938823
-1.28	0.11668	0.482992	0.666327	0.0940906
-1.278	0.116468	0.482346	0.665385	0.0942996
-1.276	0.116256	0.4817	0.664444	0.0945094
-1.274	0.116044	0.481054	0.663502	0.0947199
-1.272	0.115832	0.480408	0.662561	0.0949311
-1.27	0.115619	0.479761	0.66162	0.0951431
-1.268	0.115407	0.479114	0.660679	0.0953558
-1.266	0.115195	0.478467	0.659738	0.0955693
-1.264	0.114982	0.47782	0.658798	0.0957835
-1.262	0.11477	0.477172	0.657858	0.0959985
-1.26	0.114558	0.476525	0.656918	0.0962142
-1.258	0.114345	0.475877	0.655978	0.0964307
-1.256	0.114133	0.475229	0.655039	0.096648
-1.254	0.11392	0.47458	0.654099	0.0968661
-1.252	0.113708	0.473932	0.65316	0.0970849
-1.25	0.113495	0.473283	0.652222	0.0973045
-1.248	0.113283	0.472634	0.651283	0.0975249
-1.246	0.11307	0.471985	0.650345	0.097746
-1.244	0.112858	0.471336	0.649407	0.097968
-1.242	0.112645	0.470686	0.648469	0.0981908
-1.24	0.112432	0.470036	0.647531	0.0984143
-1.238	0.11222	0.469386	0.646594	0.0986387
-1.236	0.112007	0.468736	0.645657	0.0988638
-1.234	0.111794	0.468086	0.64472	0.0990898
-1.232	0.111581	0.467435	0.643784	0.0993166
-1.23	0.111369	0.466784	0.642847	0.0995443
-1.228	0.111156	0.466133	0.641911	0.0997727
-1.226	0.110943	0.465482	0.640975	0.100002
-1.224	0.11073	0.46483	0.64004	0.100232
-1.222	0.110517	0.464178	0.639105	0.100463
-1.22	0.110304	0.463526	0.63817	0.100695
-1.218	0.110091	0.462874	0.637235	0.100927
-1.216	0.109878	0.462221	0.6363	0.101161
-1.214	0.109665	0.461569	0.635366	0.101395
-1.212	0.109452	0.460916	0.634432	0.10163
-1.21	0.109239	0.460263	0.633498	0.101867
-1.208	0.109026	0.459609	0.632565	0.102104
-1.206	0.108813	0.458956	0.631632	0.102341
-1.204	0.1086	0.458302	0.630699	0.10258
-1.202	0.108386	0.457648	0.629766	0.10282
-1.2	0.108173	0.456993	0.628834	0.10306
-1.198	0.10796	0.456339	0.627901	0.103301
-1.196	0.107747	0.455684	0.62697	0.103544
-1.194	0.107533	0.455029	0.626038	0.103787
-1.192	0.10732	0.454373	0.625107	0.104031
-1.19	0.107106	0.453718	0.624176	0.104276
-1.188	0.106893	0.453062	0.623245	0.104522
-1.186	0.10668	0.452406	0.622314	0.104769
-1.184	0.106466	0.45175	0.621384	0.105016
-1.182	0.106253	0.451093	0.620454	0.105265
-1.18	0.106039	0.450436	0.619525	0.105515
-1.178	0.105825	0.449779	0.618595	0.105765
-1.176	0.105612	0.449122	0.617666	0.106017
-1.174	0.105398	0.448464	0.616738	0.106269
-1.172	0.105184	0.447806	0.615809	0.106523
-1.17	0.104971	0.447148	0.614881	0.106777
-1.168	0.104757	0.44649	0.613953	0.107032
-1.166	0.104543	0.445831	0.613025	0.107289
-1.164	0.104329	0.445173	0.612098	0.107546
-1.162	0.104116	0.444513	0.611171	0.107804
-1.16	0.103902	0.443854	0.610244	0.108064
-1.158	0.103688	0.443194	0.609318	0.108324
-1.156	0.103474	0.442534	0.608392	0.108585
-1.154	0.10326	0.441874	0.607466	0.108847
-1.152	0.103046	0.441214	0.60654	0.109111
-1.15	0.102832	0.440553	0.605615	0.109375
-1.148	0.102618	0.439892	0.60469	0.10964
-1.146	0.102404	0.439231	0.603766	0.109907
-1.144	0.10219	0.438569	0.602841	0.110174
-1.142	0.101975	0.437907	0.601917	0.110443
-1.14	0.101761	0.437245	0.600994	0.110712
-1.138	0.101547	0.436583	0.60007	0.110983
-1.136	0.101333	0.43592	0.599147	0.111254
-1.134	0.101118	0.435257	0.598225	0.111527
-1.132	0.100904	0.434594	0.597302	0.111801
-1.13	0.10069	0.43393	0.59638	0.112076
-1.128	0.100475	0.433266	0.595458	0.112351
-1.126	0.100261	0.432602	0.594537	0.112628
-1.124	0.100046	0.431938	0.593616	0.112907
-1.122	0.099832	0.431273	0.592695	0.113186
-1.12	0.0996174	0.430608	0.591774	0.113466
-1.118	0.0994029	0.429943	0.590854	0.113748
-1.116	0.0991882	0.429277	0.589935	0.11403
-1.114	0.0989736	0.428611	0.589015	0.114314
-1.112	0.0987589	0.427945	0.588096	0.114599
-1.11	0.0985442	0.427279	0.587177	0.114885
-1.108	0.0983295	0.426612	0.586259	0.115172
-1.106	0.0981147	0.425945	0.585341	0.11546
-1.104	0.0978999	0.425277	0.584423	0.11575
-1.102	0.097685	0.42461	0.583505	0.11604
-1.1	0.0974701	0.423942	0.582588	0.116332
-1.098	0.0972552	0.423273	0.581671	0.116625
-1.096	0.0970402	0.422605	0.580755	0.116919
-1.094	0.0968252	0.421936	0.579839	0.117215
-1.092	0.0966102	0.421267	0.578923	0.117511
-1.09	0.0963951	0.420597	0.578008	0.117809
-1.088	0.09618	0.419927	0.577093	0.118108
-1.086	0.0959648	0.419257	0.576178	0.118408
-1.084	0.0957496	0.418586	0.575264	0.11871
-1.082	0.0955344	0.417916	0.57435	0.119012
-1.08	0.0953192	0.417244	0.573436	0.119316
-1.078	0.0951039	0.416573	0.572523	0.119622
-1.076	0.0948885	0.415901	0.57161	0.119928
-1.074	0.0946731	0.415229	0.570698	0.120236
-1.072	0.0944577	0.414556	0.569786	0.120545
-1.07	0.0942423	0.413884	0.568874	0.120855
-1.068	0.0940268	0.41321	0.567963	0.121167
-1.066	0.0938113	0.412537	0.567052	0.12148
-1.064	0.0935957	0.411863	0.566141	0.121794
-1.062	0.0933801	0.411189	0.565231	0.12211
-1.06	0.0931644	0.410515	0.564321	0.122427
-1.058	0.0929488	0.40984	0.563411	0.122745
-1.056	0.092733	0.409165	0.562502	0.123065
-1.054	0.0925173	0.408489	0.561594	0.123386
-1.052	0.0923015	0.407813	0.560685	0.123708
-1.05	0.0920856	0.407137	0.559777	0.124032
-1.048	0.0918697	0.40646	0.55887	0.124357
-1.046	0.0916538	0.405784	0.557963	0.124684
-1.044	0.0914379	0.405106	0.557056	0.125012
-1.042	0.0912219	0.404429	0.556149	0.125341
-1.04	0.0910058	0.403751	0.555243	0.125672
-1.038	0.0907897	0.403072	0.554338	0.126004
-1.036	0.0905736	0.402394	0.553433	0.126338
-1.034	0.0903574	0.401715	0.552528	0.126673
-1.032	0.0901412	0.401035	0.551623	0.127009
-1.03	0.089925	0.400356	0.550719	0.127347
-1.028	0.0897087	0.399675	0.549816	0.127687
-1.026	0.0894924	0.398995	0.548913	0.128028
-1.024	0.089276	0.398314	0.54801	0.12837
-1.022	0.0890596	0.397633	0.547108	0.128714
-1.02	0.0888431	0.396951	0.546206	0.12906
-1.018	0.0886266	0.396269	0.545304	0.129407
-1.016	0.0884101	0.395587	0.544403	0.129755
-1.014	0.0881935	0.394904	0.543502	0.130105
-1.012	0.0879769	0.394221	0.542602	0.130457
-1.01	0.0877602	0.393537	0.541702	0.13081
-1.008	0.0875435	0.392854	0.540803	0.131165
-1.006	0.0873267	0.392169	0.539904	0.131521
-1.004	0.0871099	0.391485	0.539005	0.131879
[truncated: 3,001 more rows]

## Sheet: C
Time (fs)	P0	P1	P2	P0'	P1'	P2'	Fit P0	Fit P2	renorm P0
0	0.881546	0.103081	0.0153723	1	3.9498e-33	2.47721e-33	0.877212	0.0207785	0.0215558
0.120944	0.881546	0.103082	0.0153722	1	4.97785e-08	1.66027e-09	0.877167	0.0207788	0.0216031
0.241888	0.881545	0.103086	0.0153696	1	1.8586e-07	4.36716e-09	0.877121	0.0207792	0.0216533
0.362833	0.881541	0.103098	0.0153608	1	3.76025e-07	4.57186e-09	0.877071	0.0207797	0.0217063
0.483777	0.881537	0.103116	0.0153473	0.999999	5.85807e-07	2.28211e-09	0.877019	0.0207803	0.0217625
0.604721	0.881528	0.103133	0.0153387	0.999999	7.91621e-07	6.0363e-10	0.876964	0.0207809	0.0218221
0.725665	0.881504	0.10315	0.0153466	0.999999	9.8129e-07	1.52535e-09	0.876905	0.0207816	0.0218851
0.846609	0.881438	0.103186	0.0153761	0.999999	1.14403e-06	3.90524e-09	0.876843	0.0207825	0.0219518
0.967554	0.88131	0.103266	0.0154239	0.999999	1.2609e-06	5.14459e-09	0.876777	0.0207834	0.0220224
1.0885	0.881131	0.103385	0.0154844	0.999999	1.30631e-06	3.91542e-09	0.876707	0.0207845	0.0220972
1.20944	0.880939	0.103508	0.0155529	0.999999	1.26192e-06	1.66708e-09	0.876633	0.0207857	0.0221763
1.33039	0.880768	0.103609	0.0156226	0.999999	1.13329e-06	1.4377e-09	0.876555	0.0207872	0.0222601
1.45133	0.880623	0.103693	0.015684	0.999999	9.56705e-07	4.15904e-09	0.876473	0.0207888	0.0223487
1.57227	0.880484	0.103784	0.0157323	0.999999	7.89331e-07	6.72315e-09	0.876386	0.0207906	0.0224424
1.69322	0.880339	0.103887	0.0157741	0.999999	6.87281e-07	5.72119e-09	0.876293	0.0207926	0.0225416
1.81416	0.880184	0.103994	0.0158217	0.999999	6.83631e-07	2.60976e-09	0.876195	0.020795	0.0226464
1.93511	0.88001	0.104108	0.0158823	0.999999	7.7812e-07	2.19101e-09	0.876092	0.0207976	0.0227574
2.05605	0.879801	0.104244	0.0159542	0.999999	9.42638e-07	5.64884e-09	0.875983	0.0208006	0.0228747
2.177	0.879557	0.104409	0.016034	0.999999	1.13758e-06	8.54251e-09	0.875867	0.0208041	0.0229987
2.29794	0.879292	0.104587	0.016121	0.999999	1.32928e-06	7.25685e-09	0.875745	0.0208079	0.0231298
2.41888	0.879023	0.104761	0.0162161	0.999998	1.50033e-06	4.28787e-09	0.875616	0.0208123	0.0232684
2.53983	0.87875	0.104933	0.0163172	0.999998	1.65006e-06	4.40954e-09	0.87548	0.0208172	0.0234149
2.66077	0.878464	0.105115	0.0164211	0.999998	1.78828e-06	7.73318e-09	0.875335	0.0208227	0.0235697
2.78172	0.87816	0.105313	0.0165273	0.999998	1.9273e-06	9.96546e-09	0.875183	0.020829	0.0237333
2.90266	0.87784	0.105521	0.0166384	0.999998	2.07629e-06	8.84191e-09	0.875022	0.020836	0.023906
3.0236	0.877509	0.105734	0.0167567	0.999998	2.23937e-06	6.96657e-09	0.874852	0.0208439	0.0240886
3.14455	0.877163	0.105954	0.0168823	0.999998	2.41659e-06	7.59808e-09	0.874672	0.0208528	0.0242813
3.26549	0.876799	0.106187	0.0170139	0.999997	2.60618e-06	1.02141e-08	0.874483	0.0208628	0.0244849
3.38644	0.876415	0.106434	0.0171512	0.999997	2.8065e-06	1.1854e-08	0.874282	0.020874	0.0246998
3.50738	0.876015	0.10669	0.0172951	0.999997	3.01697e-06	1.13876e-08	0.874071	0.0208866	0.0249267
3.62833	0.8756	0.106953	0.0174465	0.999997	3.23812e-06	1.05666e-08	0.873848	0.0209006	0.0251662
3.74927	0.87517	0.107225	0.0176052	0.999997	3.47127e-06	1.12168e-08	0.873613	0.0209164	0.0254189
3.87021	0.87472	0.107509	0.0177709	0.999996	3.71814e-06	1.29986e-08	0.873364	0.020934	0.0256855
3.99116	0.874252	0.107804	0.0179437	0.999996	3.98081e-06	1.4362e-08	0.873102	0.0209536	0.0259668
4.1121	0.873766	0.10811	0.0181242	0.999996	4.26164e-06	1.46986e-08	0.872826	0.0209756	0.0262636
4.23305	0.873262	0.108425	0.0183128	0.999995	4.56338e-06	1.47849e-08	0.872534	0.021	0.0265765
4.35399	0.872739	0.108751	0.0185099	0.999995	4.8891e-06	1.54869e-08	0.872227	0.0210273	0.0269064
4.47494	0.872197	0.109088	0.0187154	0.999995	5.24224e-06	1.67481e-08	0.871903	0.0210576	0.0272543
4.59588	0.871634	0.109436	0.0189297	0.999994	5.62653e-06	1.79359e-08	0.871561	0.0210913	0.0276209
4.71682	0.871051	0.109796	0.0191531	0.999994	6.046e-06	1.87252e-08	0.871201	0.0211288	0.0280073
4.83777	0.870447	0.110167	0.0193862	0.999993	6.50491e-06	1.93627e-08	0.870822	0.0211703	0.0284144
4.95871	0.869821	0.110549	0.0196291	0.999993	7.00773e-06	2.02261e-08	0.870422	0.0212164	0.0288433
5.07966	0.869174	0.110944	0.0198825	0.999992	7.55898e-06	2.13856e-08	0.870001	0.0212675	0.029295
5.2006	0.868504	0.11135	0.0201465	0.999992	8.16324e-06	2.26275e-08	0.869558	0.021324	0.0297707
5.32154	0.86781	0.111769	0.0204217	0.999991	8.82497e-06	2.37525e-08	0.869092	0.0213865	0.0302715
5.44249	0.867092	0.112199	0.0207085	0.99999	9.5485e-06	2.4757e-08	0.8686	0.0214556	0.0307987
5.56343	0.86635	0.112643	0.0210075	0.99999	1.0338e-05	2.57717e-08	0.868084	0.0215318	0.0313535
5.68438	0.865582	0.113099	0.0213192	0.999989	1.11975e-05	2.69083e-08	0.86754	0.0216159	0.0319372
5.80532	0.864788	0.113568	0.0216441	0.999988	1.21311e-05	2.8184e-08	0.866968	0.0217086	0.0325513
5.92627	0.863967	0.11405	0.0219828	0.999987	1.31428e-05	2.95456e-08	0.866366	0.0218106	0.0331971
6.04721	0.863118	0.114546	0.022336	0.999986	1.4237e-05	3.09271e-08	0.865733	0.0219228	0.0338762
6.16815	0.862241	0.115055	0.0227044	0.999985	1.54185e-05	3.22894e-08	0.865068	0.0220461	0.0345901
6.2891	0.861334	0.115578	0.0230885	0.999983	1.66927e-05	3.36341e-08	0.864369	0.0221814	0.0353404
6.41004	0.860396	0.116115	0.0234892	0.999982	1.80661e-05	3.4999e-08	0.863635	0.0223298	0.0361288
6.53099	0.859426	0.116666	0.0239071	0.99998	1.95463e-05	3.64335e-08	0.862863	0.0224925	0.0369571
6.65193	0.858424	0.117233	0.0243432	0.999979	2.11425e-05	3.79637e-08	0.862052	0.0226706	0.037827
6.77288	0.857388	0.117813	0.0247982	0.999977	2.28657e-05	3.95738e-08	0.861201	0.0228654	0.0387404
6.89382	0.856317	0.11841	0.0252731	0.999975	2.47287e-05	4.12229e-08	0.860308	0.0230782	0.0396993
7.01476	0.85521	0.119021	0.0257687	0.999973	2.67466e-05	4.28836e-08	0.859371	0.0233106	0.0407056
7.13571	0.854066	0.119648	0.0262861	0.999971	2.89365e-05	4.45663e-08	0.858387	0.0235641	0.0417615
7.25665	0.852882	0.120291	0.0268263	0.999969	3.13176e-05	4.63007e-08	0.857355	0.0238403	0.0428691
7.3776	0.851659	0.120951	0.0273905	0.999966	3.39109e-05	4.80971e-08	0.856273	0.0241411	0.0440306
7.49854	0.850394	0.121626	0.0279798	0.999963	3.67393e-05	4.99314e-08	0.855138	0.0244682	0.0452484
7.61948	0.849085	0.122319	0.0285955	0.99996	3.98269e-05	5.17776e-08	0.853949	0.0248237	0.0465247
7.74043	0.847732	0.123029	0.0292389	0.999957	4.31992e-05	5.36513e-08	0.852703	0.0252097	0.0478621
7.86137	0.846332	0.123756	0.0299115	0.999953	4.68824e-05	5.5608e-08	0.851398	0.0256283	0.049263
7.98232	0.844884	0.124502	0.0306149	0.999949	5.09033e-05	5.76831e-08	0.850031	0.026082	0.0507301
8.10326	0.843385	0.125265	0.0313507	0.999945	5.52891e-05	5.9834e-08	0.8486	0.0265731	0.0522661
8.22421	0.841833	0.126046	0.0321207	0.99994	6.00667e-05	6.19608e-08	0.847102	0.0271044	0.0538736
8.34515	0.840227	0.126846	0.0329268	0.999935	6.52636e-05	6.40076e-08	0.845535	0.0276785	0.0555556
8.46609	0.838565	0.127664	0.0337708	0.999929	7.09073e-05	6.60416e-08	0.843896	0.0282983	0.0573149
8.58704	0.836843	0.128502	0.0346549	0.999923	7.70271e-05	6.82094e-08	0.842182	0.0289667	0.0591546
8.70798	0.83506	0.129359	0.0355812	0.999916	8.36537e-05	7.05879e-08	0.840391	0.0296871	0.0610776
8.82893	0.833212	0.130236	0.036552	0.999909	9.08213e-05	7.30828e-08	0.838519	0.0304626	0.0630871
8.94987	0.831299	0.131132	0.0375695	0.999901	9.85682e-05	7.55056e-08	0.836563	0.0312966	0.0651864
9.07081	0.829316	0.132048	0.0386362	0.999893	0.000106938	7.77729e-08	0.83452	0.0321928	0.0673786
9.19176	0.827261	0.132985	0.0397544	0.999884	0.000115983	8.00129e-08	0.832388	0.0331549	0.0696672
9.3127	0.825131	0.133942	0.0409268	0.999874	0.000125759	8.2434e-08	0.830163	0.0341867	0.0720556
9.43365	0.822924	0.13492	0.0421562	0.999864	0.000136331	8.5078e-08	0.827842	0.0352922	0.0745471
9.55459	0.820636	0.135919	0.0434455	0.999852	0.000147771	8.77476e-08	0.825421	0.0364756	0.0771454
9.67554	0.818264	0.136939	0.0447978	0.99984	0.000160152	9.02295e-08	0.822898	0.0377412	0.0798541
9.79648	0.815804	0.13798	0.0462163	0.999826	0.000173554	9.2574e-08	0.820268	0.0390933	0.0826768
9.91742	0.813252	0.139043	0.0477047	0.999812	0.000188052	9.5067e-08	0.817528	0.0405365	0.0856172
10.0384	0.810606	0.140127	0.0492669	0.999796	0.000203721	9.7872e-08	0.814676	0.0420755	0.088679
10.1593	0.807861	0.141232	0.0509071	0.999779	0.000220632	1.0076e-07	0.811707	0.043715	0.091866
10.2803	0.805012	0.142358	0.0526295	0.999761	0.000238852	1.03331e-07	0.808617	0.0454599	0.0951821
10.4012	0.802056	0.143505	0.0544385	0.999741	0.000258445	1.05538e-07	0.805404	0.0473153	0.0986311
10.5221	0.798988	0.144673	0.0563383	0.99972	0.000279476	1.07861e-07	0.802063	0.0492862	0.102217
10.6431	0.795805	0.145862	0.0583335	0.999698	0.000302015	1.10786e-07	0.798592	0.0513778	0.105943
10.764	0.792501	0.14707	0.0604288	0.999674	0.000326139	1.1414e-07	0.794985	0.0535954	0.109814
10.885	0.789073	0.148298	0.0626287	0.999648	0.000351938	1.17168e-07	0.791241	0.0559442	0.113833
11.0059	0.785516	0.149546	0.0649375	0.99962	0.000379512	1.19417e-07	0.787354	0.0584296	0.118005
11.1269	0.781826	0.150814	0.0673601	0.999591	0.000408973	1.21384e-07	0.783323	0.0610571	0.122332
11.2478	0.777997	0.152102	0.0699018	0.999559	0.000440437	1.23973e-07	0.779142	0.063832	0.12682
11.3688	0.774024	0.153407	0.0725684	0.999526	0.000474017	1.27302e-07	0.774808	0.0667598	0.131471
11.4897	0.769904	0.15473	0.0753661	0.99949	0.000509817	1.30416e-07	0.770319	0.0698459	0.13629
11.6106	0.765629	0.156069	0.0783014	0.999452	0.000547925	1.32509e-07	0.765671	0.0730957	0.141279
11.7316	0.761195	0.157424	0.0813803	0.999411	0.000588411	1.3416e-07	0.760859	0.0765145	0.146443
11.8525	0.756597	0.158793	0.0846096	0.999369	0.000631334	1.36756e-07	0.755882	0.0801077	0.151786
11.9735	0.751829	0.160175	0.0879959	0.999323	0.000676743	1.40585e-07	0.750736	0.0838803	0.15731
12.0944	0.746888	0.161567	0.0915454	0.999275	0.00072469	1.4416e-07	0.745417	0.0878375	0.163018
12.2154	0.741767	0.16297	0.0952635	0.999225	0.000775234	1.46057e-07	0.739924	0.0919843	0.168915
12.3363	0.736462	0.164383	0.0991554	0.999171	0.000828443	1.47021e-07	0.734252	0.0963255	0.175002
12.4573	0.730969	0.165804	0.103227	0.999115	0.000884393	1.49222e-07	0.728401	0.100866	0.181283
12.5782	0.725283	0.167231	0.107486	0.999057	0.000943154	1.53274e-07	0.722366	0.105609	0.18776
12.6991	0.7194	0.168662	0.111938	0.998995	0.00100478	1.57105e-07	0.716147	0.110561	0.194436
12.8201	0.713314	0.170094	0.116592	0.998931	0.00106928	1.58749e-07	0.70974	0.115724	0.201313
12.941	0.707021	0.171526	0.121453	0.998863	0.00113665	1.59381e-07	0.703144	0.121102	0.208392
13.062	0.700517	0.172954	0.126529	0.998793	0.00120685	1.61951e-07	0.696358	0.1267	0.215676
13.1829	0.693799	0.174376	0.131826	0.99872	0.0012798	1.66832e-07	0.68938	0.132519	0.223166
13.3039	0.686863	0.175788	0.137349	0.998644	0.00135545	1.70866e-07	0.682209	0.138563	0.230863
13.4248	0.679707	0.17719	0.143104	0.998566	0.00143372	1.7184e-07	0.674844	0.144835	0.238768
13.5458	0.672329	0.178579	0.149093	0.998485	0.00151453	1.72094e-07	0.667286	0.151335	0.246881
13.6667	0.664726	0.179952	0.155322	0.998402	0.00159781	1.75402e-07	0.659532	0.158067	0.255203
13.7876	0.656897	0.181306	0.161797	0.998316	0.00168344	1.81215e-07	0.651585	0.165031	0.263733
13.9086	0.648842	0.182634	0.168524	0.998229	0.00177126	1.85179e-07	0.643445	0.172228	0.272471
14.0295	0.640559	0.183936	0.175505	0.998139	0.00186109	1.85803e-07	0.635111	0.179659	0.281416
14.1505	0.632047	0.185208	0.182745	0.998047	0.0019527	1.87096e-07	0.626587	0.187323	0.290565
14.2714	0.623309	0.186445	0.190246	0.997954	0.00204583	1.92479e-07	0.617873	0.195219	0.299919
14.3924	0.614345	0.187644	0.198011	0.99786	0.00214021	1.99157e-07	0.608972	0.203347	0.309473
14.5133	0.605159	0.1888	0.206041	0.997764	0.00223558	2.02291e-07	0.599886	0.211705	0.319225
14.6342	0.595753	0.189913	0.214334	0.997668	0.00233164	2.0283e-07	0.590618	0.220291	0.329172
14.7552	0.586131	0.190978	0.222892	0.997572	0.00242808	2.06282e-07	0.581173	0.229103	0.339311
14.8761	0.576297	0.191989	0.231714	0.997475	0.00252456	2.13906e-07	0.571553	0.238136	0.349636
14.9971	0.566258	0.192942	0.2408	0.997379	0.00262073	2.20661e-07	0.561764	0.247387	0.360144
15.118	0.556018	0.193835	0.250147	0.997284	0.00271617	2.23532e-07	0.55181	0.256852	0.370828
15.239	0.545585	0.194663	0.259753	0.997189	0.00281049	2.26533e-07	0.541697	0.266526	0.381682
15.3599	0.534966	0.195422	0.269612	0.997097	0.00290324	2.33955e-07	0.531432	0.276403	0.392701
15.4809	0.524171	0.196108	0.279721	0.997006	0.00299398	2.43204e-07	0.521019	0.286478	0.403877
15.6018	0.51321	0.196718	0.290072	0.996917	0.0030823	2.49288e-07	0.510467	0.296744	0.415203
15.7227	0.502093	0.19725	0.300657	0.996832	0.00316777	2.53152e-07	0.499783	0.307194	0.426671
15.8437	0.49083	0.197702	0.311468	0.99675	0.00324997	2.59827e-07	0.488976	0.317821	0.438271
15.9646	0.479435	0.198066	0.322499	0.996671	0.00332847	2.70026e-07	0.478053	0.328616	0.449996
16.0856	0.467919	0.19834	0.333741	0.996597	0.0034028	2.79509e-07	0.467024	0.339571	0.461834
16.2065	0.456297	0.19852	0.345183	0.996527	0.00347251	2.86504e-07	0.455898	0.350676	0.473775
16.3275	0.444581	0.198607	0.356812	0.996463	0.00353718	2.94288e-07	0.444686	0.361923	0.48581
16.4484	0.432788	0.198598	0.368613	0.996403	0.00359642	3.05335e-07	0.433398	0.373301	0.497926
16.5694	0.420934	0.198491	0.380575	0.99635	0.00364989	3.17358e-07	0.422044	0.3848	0.510113
16.6903	0.409034	0.198284	0.392682	0.996302	0.00369728	3.27271e-07	0.410638	0.39641	0.522356
16.8112	0.397103	0.197974	0.404923	0.996261	0.00373826	3.36162e-07	0.399189	0.408119	0.534645
16.9322	0.385158	0.197559	0.417284	0.996227	0.00377249	3.47475e-07	0.38771	0.419916	0.546965
17.0531	0.373216	0.197038	0.429746	0.9962	0.00379969	3.61348e-07	0.376215	0.431789	0.559304
17.1741	0.361296	0.196413	0.442291	0.99618	0.00381967	3.74192e-07	0.364715	0.443727	0.571648
17.295	0.349415	0.195686	0.4549	0.996167	0.0038323	3.84812e-07	0.353224	0.455717	0.583982
17.416	0.337589	0.194854	0.467557	0.996162	0.00383748	3.96917e-07	0.341755	0.467747	0.596292
17.5369	0.325835	0.193916	0.480249	0.996164	0.00383511	4.12496e-07	0.330321	0.479805	0.608564
17.6579	0.314171	0.192872	0.492958	0.996174	0.00382512	4.27585e-07	0.318937	0.491878	0.620783
17.7788	0.302613	0.191724	0.505663	0.996192	0.00380748	4.39554e-07	0.307617	0.503954	0.632934
17.8997	0.291178	0.190479	0.518343	0.996217	0.0037823	4.5245e-07	0.296373	0.516019	0.645003
18.0207	0.279884	0.189135	0.530981	0.99625	0.00374972	4.68746e-07	0.28522	0.528062	0.656974
18.1416	0.268744	0.187693	0.543563	0.99629	0.00370991	4.83904e-07	0.274172	0.54007	0.668833
18.2626	0.257774	0.186154	0.556072	0.996336	0.00366304	4.95951e-07	0.263242	0.55203	0.680564
18.3835	0.246987	0.184523	0.56849	0.99639	0.00360932	5.0991e-07	0.252444	0.56393	0.692154
18.5045	0.236399	0.182804	0.580797	0.99645	0.00354904	5.26811e-07	0.241792	0.575757	0.703588
18.6254	0.226021	0.181001	0.592978	0.996517	0.00348257	5.41272e-07	0.231298	0.587501	0.714852
18.7464	0.215866	0.179116	0.605017	0.996589	0.00341029	5.53331e-07	0.220975	0.599149	0.725932
18.8673	0.205945	0.177152	0.616903	0.996667	0.00333259	5.6789e-07	0.210836	0.610689	0.736814
18.9882	0.196266	0.175112	0.628621	0.99675	0.00324984	5.83292e-07	0.200893	0.622112	0.747487
19.1092	0.186841	0.173003	0.640156	0.996837	0.00316251	5.95335e-07	0.191156	0.633405	0.757938
19.2301	0.177677	0.17083	0.651493	0.996928	0.00307109	6.06742e-07	0.181638	0.644558	0.768155
19.3511	0.16878	0.168597	0.662623	0.997023	0.00297609	6.20193e-07	0.172348	0.655563	0.778126
19.472	0.160157	0.166304	0.673538	0.997121	0.00287798	6.32387e-07	0.163295	0.666408	0.787843
19.593	0.151813	0.16396	0.684227	0.997222	0.00277725	6.42412e-07	0.15449	0.677085	0.797294
19.7139	0.143751	0.16157	0.694679	0.997325	0.0026744	6.53226e-07	0.145939	0.687586	0.806472
19.8348	0.135974	0.159138	0.704888	0.997429	0.00256997	6.63937e-07	0.137651	0.697901	0.815368
19.9558	0.128484	0.156669	0.714848	0.997535	0.00246446	6.72305e-07	0.129633	0.708025	0.823975
20.0767	0.121281	0.154166	0.724553	0.997641	0.00235832	6.79922e-07	0.121889	0.717948	0.832287
20.1977	0.114365	0.151635	0.734	0.997747	0.00225204	6.87592e-07	0.114424	0.727666	0.840299
20.3186	0.107736	0.149081	0.743183	0.997853	0.00214606	6.93698e-07	0.107244	0.737172	0.848006
20.4396	0.101391	0.146509	0.7521	0.997958	0.00204083	6.98605e-07	0.10035	0.746461	0.855406
20.5605	0.0953262	0.143923	0.760751	0.998063	0.00193676	7.03325e-07	0.0937444	0.755528	0.862496
20.6815	0.089539	0.141327	0.769134	0.998165	0.0018342	7.06961e-07	0.0874291	0.764369	0.869274
20.8024	0.0840246	0.138725	0.777251	0.998266	0.00173352	7.09161e-07	0.0814041	0.772979	0.875741
20.9233	0.0787779	0.136122	0.7851	0.998364	0.00163504	7.10492e-07	0.0756685	0.781357	0.881897
21.0443	0.0737931	0.133522	0.792685	0.99846	0.00153905	7.10674e-07	0.0702209	0.789499	0.887745
21.1652	0.0690638	0.130928	0.800008	0.998553	0.0014458	7.09563e-07	0.0650586	0.797403	0.893286
21.2862	0.0645833	0.128344	0.807073	0.998644	0.00135551	7.076e-07	0.0601782	0.805069	0.898524
21.4071	0.0603444	0.125773	0.813883	0.998731	0.00126837	7.04749e-07	0.0555756	0.812494	0.903464
21.5281	0.0563395	0.123219	0.820442	0.998815	0.00118455	7.00847e-07	0.0512456	0.81968	0.908112
21.649	0.0525607	0.120684	0.826756	0.998895	0.00110416	6.95961e-07	0.0471826	0.826626	0.912473
21.77	0.0489999	0.118171	0.832829	0.998972	0.00102729	6.89988e-07	0.04338	0.833332	0.916555
21.8909	0.0456487	0.115683	0.838668	0.999045	0.000954026	6.82882e-07	0.0398306	0.839801	0.920364
22.0118	0.0424988	0.113223	0.844279	0.999115	0.000884392	6.74824e-07	0.0365266	0.846033	0.923911
22.1328	0.0395417	0.110791	0.849667	0.999181	0.000818402	6.65948e-07	0.0334597	0.85203	0.927203
22.2537	0.0367687	0.108391	0.85484	0.999243	0.00075604	6.56321e-07	0.0306211	0.857796	0.930249
22.3747	0.0341715	0.106024	0.859804	0.999302	0.000697274	6.45951e-07	0.0280017	0.863333	0.933061
22.4956	0.0317415	0.103692	0.864566	0.999357	0.000642047	6.34762e-07	0.0255918	0.868644	0.935648
22.6166	0.0294704	0.101396	0.869134	0.999409	0.000590288	6.2273e-07	0.0233815	0.873732	0.93802
22.7375	0.02735	0.0991368	0.873513	0.999457	0.000541905	6.09949e-07	0.0213609	0.878603	0.940189
22.8585	0.0253723	0.0969161	0.877712	0.999503	0.000496797	5.96574e-07	0.0195197	0.883259	0.942165
22.9794	0.0235293	0.0947346	0.881736	0.999545	0.000454851	5.82745e-07	0.0178477	0.887706	0.94396
23.1003	0.0218135	0.0925928	0.885594	0.999583	0.000415942	5.68502e-07	0.0163346	0.891948	0.945584
23.2213	0.0202175	0.0904915	0.889291	0.99962	0.00037994	5.53798e-07	0.0149702	0.89599	0.947048
23.3422	0.018734	0.088431	0.892835	0.999653	0.000346708	5.38605e-07	0.0137444	0.899837	0.948364
23.4632	0.0173563	0.0864116	0.896232	0.999683	0.000316108	5.22996e-07	0.0126473	0.903495	0.949542
23.5841	0.0160776	0.0844335	0.899489	0.999711	0.000287995	5.07127e-07	0.0116691	0.906969	0.950592
23.7051	0.0148918	0.0824967	0.902612	0.999737	0.000262227	4.91135e-07	0.0108004	0.910264	0.951524
23.826	0.0137926	0.0806012	0.905606	0.999761	0.00023866	4.75054e-07	0.0100322	0.913387	0.952349
23.947	0.0127744	0.0787469	0.908479	0.999782	0.000217155	4.58841e-07	0.00935566	0.916342	0.953075
24.0679	0.0118317	0.0769335	0.911235	0.999802	0.000197573	4.42482e-07	0.00876248	0.919137	0.953712
24.1888	0.0109594	0.0751607	0.91388	0.99982	0.000179779	4.26063e-07	0.0082447	0.921776	0.954267
24.3098	0.0101524	0.0734281	0.916419	0.999836	0.000163642	4.09725e-07	0.00779482	0.924265	0.95475
24.4307	0.00940621	0.0717354	0.918858	0.999851	0.000149037	3.93558e-07	0.00740579	0.926611	0.955168
24.5517	0.00871645	0.070082	0.921202	0.999864	0.000135845	3.77554e-07	0.00707102	0.928819	0.955527
24.6726	0.00807902	0.0684674	0.923454	0.999876	0.000123949	3.6167e-07	0.0067844	0.930894	0.955835
24.7936	0.00749009	0.066891	0.925619	0.999886	0.000113243	3.45933e-07	0.00654028	0.932843	0.956097
24.9145	0.00694607	0.0653521	0.927702	0.999896	0.000103623	3.30444e-07	0.00633348	0.934672	0.956319
25.0354	0.00644359	0.0638502	0.929706	0.999905	9.49936e-05	3.15294e-07	0.00615925	0.936385	0.956506
25.1564	0.00597951	0.0623846	0.931636	0.999912	8.72652e-05	3.00491e-07	0.0060133	0.937988	0.956662
25.2773	0.00555092	0.0609546	0.933495	0.999919	8.03539e-05	2.85998e-07	0.00589177	0.939487	0.956793
25.3983	0.00515509	0.0595594	0.935286	0.999926	7.41823e-05	2.71816e-07	0.00579119	0.940887	0.956901
25.5192	0.00478951	0.0581984	0.937012	0.999931	6.86783e-05	2.58009e-07	0.00570846	0.942192	0.95699
25.6402	0.00445182	0.0568708	0.938677	0.999936	6.37759e-05	2.44638e-07	0.00564086	0.943408	0.957062
25.7611	0.00413985	0.0555759	0.940284	0.99994	5.94143e-05	2.31705e-07	0.005586	0.94454	0.957121
25.8821	0.00385159	0.054313	0.941835	0.999944	5.55379e-05	2.1918e-07	0.00554178	0.945592	0.957168
26.003	0.00358518	0.0530813	0.943333	0.999948	5.20961e-05	2.07065e-07	0.0055064	0.946569	0.957206
26.1239	0.00333891	0.0518802	0.944781	0.999951	4.90426e-05	1.95395e-07	0.00547829	0.947475	0.957237
26.2449	0.00311117	0.0507088	0.94618	0.999953	4.63357e-05	1.84196e-07	0.00545614	0.948314	0.95726
26.3658	0.00290052	0.0495664	0.947533	0.999956	4.39374e-05	1.73453e-07	0.00543883	0.94909	0.957279
26.4868	0.00270559	0.0484525	0.948842	0.999958	4.18136e-05	1.63148e-07	0.0054254	0.949807	0.957293
26.6077	0.00252515	0.0473661	0.950109	0.99996	3.99336e-05	1.53288e-07	0.00541508	0.95047	0.957304
26.7287	0.00235806	0.0463068	0.951335	0.999962	3.82697e-05	1.43886e-07	0.00540721	0.95108	0.957313
26.8496	0.00220325	0.0452737	0.952523	0.999963	3.67972e-05	1.34929e-07	0.00540127	0.951643	0.957319
26.9706	0.00205976	0.0442663	0.953674	0.999964	3.54941e-05	1.264e-07	0.00539683	0.95216	0.957324
27.0915	0.0019267	0.0432838	0.95479	0.999966	3.43406e-05	1.18301e-07	0.00539355	0.952635	0.957328
27.2124	0.00180326	0.0423256	0.955871	0.999967	3.33192e-05	1.10631e-07	0.00539114	0.953072	0.95733
27.3334	0.00168867	0.0413911	0.95692	0.999967	3.24143e-05	1.0337e-07	0.00538939	0.953472	0.957332
27.4543	0.00158225	0.0404798	0.957938	0.999968	3.16122e-05	9.64956e-08	0.00538814	0.953838	0.957333
27.5753	0.00148337	0.0395909	0.958926	0.999969	3.09005e-05	9.00099e-08	0.00538726	0.954173	0.957334
27.6962	0.00139144	0.0387239	0.959885	0.99997	3.02685e-05	8.39129e-08	0.00538664	0.954479	0.957335
27.8172	0.00130592	0.0378782	0.960816	0.99997	2.97067e-05	7.81778e-08	0.00538621	0.954758	0.957335
27.9381	0.00122633	0.0370533	0.96172	0.999971	2.92066e-05	7.27759e-08	0.00538592	0.955013	0.957336
28.0591	0.00115222	0.0362487	0.962599	0.999971	2.87609e-05	6.77072e-08	0.00538572	0.955244	0.957336
28.18	0.00108316	0.0354637	0.963453	0.999972	2.83629e-05	6.29747e-08	0.00538559	0.955455	0.957336
28.3009	0.00101878	0.034698	0.964283	0.999972	2.80072e-05	5.85507e-08	0.0053855	0.955646	0.957336
28.4219	0.000958719	0.0339509	0.96509	0.999972	2.76885e-05	5.44035e-08	0.00538545	0.95582	0.957336
28.5428	0.000902669	0.033222	0.965875	0.999973	2.74025e-05	5.05324e-08	0.00538542	0.955977	0.957336
28.6638	0.000850328	0.0325109	0.966639	0.999973	2.71454e-05	4.694e-08	0.00538539	0.956119	0.957336
28.7847	0.00080142	0.031817	0.967382	0.999973	2.69138e-05	4.3599e-08	0.00538538	0.956248	0.957336
28.9057	0.000755698	0.0311399	0.968104	0.999973	2.67046e-05	4.04812e-08	0.00538537	0.956364	0.957336
29.0266	0.000712931	0.0304791	0.968808	0.999973	2.65154e-05	3.75867e-08	0.00538537	0.956468	0.957336

## Sheet: gamma^2 c^-1
0.001	0.00378571	0.00657143	0.00935714	0.0121429	0.0149286	0.0177143	0.0205	0.0232857	0.0260714	0.0288571	0.0316429	0.0344286	0.0372143	0.04

## Sheet: ln(c)
0.02
0.029405
0.0432328
0.0635631
0.0934537
0.1374
0.202013
0.29701
0.43668
0.642029
0.943944
1.38784
2.04047
3

## Sheet: Delay (fs)
-2.35531	-1.93733	-1.38642	-0.79838	-0.257687	0.193337	0.551807	0.834328	1.06039	1.24575	1.40161	1.53559	1.65292	1.75722	1.8511
-3.28474	-2.68967	-1.85198	-0.976683	-0.240943	0.291608	0.664689	0.935882	1.14457	1.31356	1.45584	1.57909	1.6881	1.78606	1.87516
nan	nan	-2.59353	-1.17762	-0.179209	0.381267	0.720601	0.955556	1.13671	1.28621	1.41489	1.5287	1.63124	1.72484	1.81114
nan	nan	nan	-1.22014	-0.0243359	0.443113	0.705579	0.893663	1.04601	1.17711	1.29372	1.39951	1.49672	1.58688	1.67109
nan	nan	nan	-0.52721	0.172737	0.446542	0.626216	0.771138	0.897535	1.01164	1.11648	1.21382	1.3049	1.3906	1.4716
nan	nan	-0.589106	0.0289157	0.241786	0.385772	0.50784	0.618993	0.722527	0.819708	0.91134	0.998106	1.08059	1.15927	1.23451
nan	-0.276961	-0.00681103	0.112698	0.206842	0.295202	0.381979	0.467114	0.549717	0.629288	0.705807	0.779488	0.850577	0.919284	0.985772
-0.393244	-0.0301216	0.0395138	0.0941835	0.149838	0.209345	0.271925	0.33564	0.398893	0.46091	0.521504	0.580717	0.638627	0.695294	0.750754
-0.0807838	0.0040834	0.0346964	0.0657132	0.10143	0.142151	0.186482	0.232528	0.278903	0.324977	0.370582	0.41571	0.460365	0.504537	0.548207
-0.0202992	0.00838364	0.0243004	0.0432186	0.0665916	0.0942226	0.124899	0.157143	0.189931	0.222828	0.255724	0.288599	0.321439	0.354213	0.386887
-0.00443958	0.00691072	0.0159571	0.0278829	0.0432783	0.0619022	0.0828483	0.105055	0.12782	0.150862	0.174114	0.197553	0.221147	0.244849	0.268605
-0.000586139	0.00471788	0.01016	0.0177969	0.0279199	0.0403246	0.054355	0.0692641	0.0845752	0.10011	0.115832	0.131734	0.147803	0.164018	0.180356
0.000697405	0.00319047	0.00654497	0.0114937	0.0181837	0.0264583	0.0358556	0.0458601	0.0561518	0.0666166	0.0772336	0.0879978	0.098899	0.10992	0.121044
0.000757942	0.00210274	0.00423747	0.00748443	0.0119298	0.0174608	0.0237572	0.0304665	0.0373745	0.0444088	0.0515584	0.0588222	0.0661944	0.0736657	0.081226

## Sheet: Trans. Prob.
0.013833	0.140006	0.308092	0.467714	0.602879	0.711047	0.792477	0.851841	0.894083	0.923563	0.943797	0.957474	0.966579	0.972537	0.976354
0.0156401	0.158986	0.349624	0.526732	0.670993	0.777732	0.851954	0.90138	0.933182	0.953044	0.965103	0.972199	0.97621	0.978341	0.979345
0.0164433	0.171851	0.382916	0.576601	0.725968	0.82858	0.893853	0.932976	0.955264	0.967349	0.973528	0.976417	0.977533	0.977722	0.977446
0.0166867	0.180587	0.410023	0.617409	0.768993	0.865744	0.92163	0.951363	0.965992	0.97254	0.975025	0.975576	0.975257	0.974573	0.973755
0.0164522	0.186808	0.43133	0.649117	0.80139	0.891783	0.939029	0.961073	0.970123	0.973101	0.973471	0.972815	0.971802	0.970696	0.96959
0.0158484	0.19044	0.446858	0.673101	0.825286	0.909722	0.949711	0.965914	0.971164	0.971961	0.971151	0.969848	0.968443	0.967058	0.965726
0.015783	0.193848	0.459358	0.691925	0.843374	0.922531	0.956717	0.968675	0.971428	0.970915	0.969427	0.967731	0.966049	0.964435	0.962893
0.0158415	0.197093	0.469611	0.706938	0.857448	0.932259	0.962046	0.971058	0.972235	0.97096	0.969082	0.967138	0.965256	0.963458	0.961736
0.0158916	0.199649	0.477638	0.718704	0.868502	0.940066	0.966741	0.973835	0.974098	0.972435	0.970376	0.968311	0.966322	0.964413	0.96258
0.0159302	0.201567	0.483758	0.72779	0.87721	0.946532	0.971147	0.977093	0.976909	0.975132	0.973065	0.971012	0.969029	0.967116	0.965269
0.0159587	0.202973	0.48843	0.734728	0.884067	0.951972	0.975339	0.98071	0.980433	0.978764	0.976851	0.974938	0.973064	0.971229	0.96943
0.0159794	0.203984	0.491872	0.739852	0.889219	0.956189	0.978751	0.983795	0.983522	0.981993	0.980255	0.978525	0.976835	0.975186	0.973575
0.015994	0.204701	0.494345	0.743626	0.893119	0.959547	0.98167	0.986614	0.986468	0.985152	0.983642	0.982131	0.980647	0.979191	0.97776
0.0160043	0.205204	0.496094	0.746341	0.895977	0.962082	0.983961	0.988902	0.988911	0.987809	0.986527	0.985242	0.983979	0.982741	0.981523
