# Supplementary material for: Attosecond spectroscopy of molecular charge transfer uncovers a 1.5-fs delay in population transfer
Source: Nat Commun. 2025 Aug 5;16:7211. doi: 10.1038/s41467-025-62162-6 (PMC12325650; doi:10.1038/s41467-025-62162-6)
Supplement: Supplementary file 4 — Source Data [file 41467_2025_62162_MOESM4_ESM.zip › SourceData/Fig3.xlsx]

## Sheet: D
mass-to-charge ratio	TOF signal (arb. u.)
0.00302719	0.001498
0.00335546	0.00441526
0.00370063	0.00310063
0.00406269	0.00123566
0.00444165	0.00224411
0.0048375	0.0039405
0.00525024	0.0040183
0.00567988	0.00112599
0.00612642	-0.00219089
0.00658985	0.000729632
0.00707017	0.00402893
0.00756739	0.00302434
0.00808151	-0.00023736
0.00861252	-0.000295689
0.00916042	-0.001932
0.00972522	-0.00337283
0.0103069	-0.000787329
0.0109055	0.0031856
0.011521	0.00329266
0.0121534	0.00509931
0.0128026	0.00243299
0.0134688	-0.0011831
0.0141519	0.00385334
0.0148518	0.00472306
0.0155687	-0.00242117
0.0163024	-0.00268155
0.0170531	0.000883546
0.0178206	-0.00103769
0.018605	-0.00188368
0.0194064	0.00127517
0.0202246	0.00343794
0.0210597	0.00203157
0.0219117	0.00205768
0.0227806	0.00158939
0.0236664	0.00136103
0.0245691	0.00313477
0.0254887	9.57083e-05
0.0264252	-0.00411872
0.0273786	-0.00174461
0.0283488	0.000837555
0.029336	0.00109413
0.0303401	0.00237938
0.031361	0.00573865
0.0323989	0.00551037
0.0334536	0.00125821
0.0345253	-0.00223683
0.0356138	-0.000772854
0.0367192	0.000366397
0.0378416	-0.00226207
0.0389808	-0.0021484
0.0401369	-0.000112602
0.0413099	0.00190703
0.0424998	0.00239529
0.0437066	0.00164961
0.0449303	0.00230082
0.0461709	0.00429782
0.0474284	0.00272706
0.0487028	-0.00359252
0.049994	-0.00515637
0.0513022	0.000202208
0.0526273	0.00323269
0.0539692	0.000995856
0.0553281	0.000111683
0.0567038	0.00123809
0.0580965	0.00257538
0.059506	0.00125364
0.0609325	-0.000363374
0.0623758	-0.000750162
0.063836	9.43173e-05
0.0653131	-0.000107374
0.0668071	-0.000956271
0.068318	-0.000104986
0.0698458	0.00122179
0.0713905	0.00101205
0.0729521	0.00025091
0.0745306	0.00055677
0.076126	0.00175431
0.0777383	0.0012807
0.0793675	0.000379239
0.0810135	0.000392511
0.0826765	0.00061356
0.0843563	0.000157691
0.0860531	-0.000235028
0.0877667	0.00101578
0.0894973	0.00153636
0.0912447	0.00165897
0.093009	0.00122689
0.0947903	-0.000354778
0.0965884	-0.000720671
0.0984034	0.000402846
0.100235	0.000356728
0.102084	5.54606e-05
0.10395	-0.00015705
0.105832	3.57188e-05
0.107732	0.000552364
0.109648	0.00131799
0.111582	0.00126997
0.113532	0.000577929
0.115499	0.000508311
0.117483	-0.000293747
0.119484	-0.000181801
0.121501	6.48649e-05
0.123536	-8.15473e-05
0.125588	5.34732e-05
0.127656	0.000818327
0.129741	0.00122858
0.131844	0.000939707
0.133963	0.000655421
0.136099	0.000547686
0.138252	-0.000113199
0.140421	-0.00052929
0.142608	4.92539e-06
0.144812	0.000328874
0.147032	0.000434609
0.14927	0.000785212
0.151524	0.000412449
0.153795	7.8538e-06
0.156083	0.000607203
0.158388	0.00127145
0.16071	0.00130486
0.163049	0.000899422
0.165404	-0.000238557
0.167777	-0.000660052
0.170166	-8.72362e-05
0.172573	0.000768478
0.174996	0.000564704
0.177436	0.000447782
0.179893	0.000769938
0.182367	0.000215879
0.184858	0.000410326
0.187365	0.000906719
0.18989	0.000567326
0.192431	0.000123897
0.19499	9.2668e-05
0.197565	-0.000457212
0.200157	-0.000552467
0.202766	0.000519192
0.205392	0.000343467
0.208035	-0.000804188
0.210695	0.00019019
0.213372	0.00148655
0.216065	0.000734056
0.218776	0.000116198
0.221503	0.000457844
0.224247	0.000259129
0.227008	0.000242164
0.229786	0.000530999
0.232581	-4.17134e-05
0.235393	0.000112022
0.238222	0.000594042
0.241067	0.000307096
0.24393	0.000211362
0.246809	0.000227335
0.249705	0.00042389
0.252619	0.000360716
0.255549	0.000182367
0.258496	0.000243753
0.26146	0.000309213
0.26444	0.000169766
0.267438	0.000407237
0.270452	0.00042842
0.273484	0.000155271
0.276532	-0.00044681
0.279597	-0.00027352
0.28268	0.00035247
0.285779	0.000642838
0.288895	0.00048721
0.292027	0.00109901
0.295177	0.00126837
0.298344	0.000758776
0.301527	0.000381305
0.304728	6.74974e-05
0.307945	9.79407e-05
0.311179	0.000436599
0.31443	0.000186165
0.317698	-0.000124486
0.320983	0.000341556
0.324285	0.000468426
0.327603	0.000438321
0.330939	0.000970844
0.334291	0.00110108
0.337661	0.000597692
0.341047	4.70726e-05
0.34445	-0.00020899
0.34787	0.000152169
0.351307	0.000301766
0.354761	1.33643e-05
0.358231	0.000149952
0.361719	0.000545
0.365223	0.000598937
0.368745	0.000889577
0.372283	0.000655249
0.375838	0.000206131
0.37941	0.000343884
0.382999	0.00022588
0.386605	-0.000493718
0.390228	-0.000452339
0.393868	9.6321e-05
0.397524	0.000703812
0.401198	0.000912581
0.404888	0.000624477
0.408595	0.00036002
0.412319	0.00042682
0.41606	0.000156164
0.419818	-0.000113944
0.423593	7.78686e-05
0.427385	0.000238104
0.431193	9.76314e-05
0.435019	-7.30685e-05
0.438861	0.000481896
0.442721	0.000487126
0.446597	1.37368e-05
0.45049	0.000210106
0.4544	0.000259905
0.458327	5.86412e-05
0.46227	0.000279216
0.466231	0.000261947
0.470209	-0.000223378
0.474203	0.000369636
0.478214	0.000673463
0.482243	0.000363028
0.486288	0.000753632
0.49035	0.000900422
0.494429	0.000148459
0.498524	-6.47988e-05
0.502637	0.000298772
0.506767	-8.99904e-05
0.510913	-0.000198924
0.515077	-0.000109673
0.519257	0.00030411
0.523454	0.000606592
0.527668	0.00121921
0.531899	0.00108213
0.536147	0.000606033
0.540412	0.000567099
0.544693	0.000295271
0.548992	-0.000508222
0.553307	-0.000539059
0.55764	-0.000419263
0.561989	-0.000389956
0.566355	-6.56607e-05
0.570738	-7.23918e-06
0.575138	-6.67674e-05
0.579555	0.000289458
0.583989	0.000488032
0.588439	0.000457543
0.592907	0.000257648
0.597391	0.00035933
0.601892	0.000145576
0.606411	-0.000276645
0.610946	-6.00962e-05
0.615498	0.000271549
0.620066	0.000377513
0.624652	0.000510496
0.629255	0.000383974
0.633874	-0.000100397
0.638511	9.85647e-05
0.643164	0.000568546
0.647834	0.000352648
0.652522	-0.000121619
0.657226	-1.87913e-05
0.661947	2.779e-05
0.666684	-7.5469e-05
0.671439	6.93056e-05
0.676211	1.41307e-05
0.680999	0.000224132
0.685805	0.00036191
0.690627	-3.00828e-05
0.695466	-0.000316877
0.700322	0.000130585
0.705195	0.000288571
0.710085	0.000113746
0.714992	-0.000145057
0.719915	6.40559e-05
0.724856	0.000340551
0.729813	0.000309391
0.734788	7.19437e-05
0.739779	0.000186663
0.744787	0.000630178
0.749812	0.000480035
0.754854	-8.07598e-05
0.759913	-6.22865e-05
0.764989	0.000249155
0.770081	0.000338753
0.775191	-2.97814e-05
0.780317	-0.000242495
0.78546	-3.64723e-05
0.790621	6.11245e-05
0.795798	7.5969e-05
0.800992	0.000122103
0.806202	0.000144818
0.81143	0.000472294
0.816675	0.000473475
0.821936	-5.85436e-05
0.827215	-0.000152307
0.83251	0.000158567
0.837822	0.000388779
0.843152	0.000169521
0.848498	5.36944e-05
0.853861	4.82444e-05
0.85924	0.000352294
0.864637	0.000587498
0.870051	0.000314763
0.875481	-0.000150659
0.880929	1.75798e-05
0.886393	0.000145887
0.891874	0.000102786
0.897372	0.00013984
0.902887	-3.18563e-06
0.908419	0.000237601
0.913968	0.000626328
0.919533	0.000266716
0.925116	7.04595e-05
0.930715	0.000294215
0.936332	0.000381639
0.941965	0.000137747
0.947615	-0.000262686
0.953282	-0.000345671
0.958966	6.29756e-05
0.964667	0.000413277
0.970385	0.000372406
0.976119	5.87153e-05
0.981871	0.000259342
0.987639	0.000506701
0.993424	0.000141486
0.999227	-0.000247264
1.00505	-0.000156442
1.01088	1.76244e-05
1.01673	-4.2129e-06
1.0226	-0.000138193
1.02849	-0.000111316
1.03439	0.000103849
1.04031	0.000303414
1.04625	0.000331197
1.05221	0.000145802
1.05818	0.000446807
1.06417	0.000606475
1.07017	0.000379394
1.07619	0.000110045
1.08223	-2.63779e-05
1.08829	0.000130491
1.09436	0.00029816
1.10045	0.000224028
1.10655	0.000147976
1.11268	0.00016377
1.11882	0.00020141
1.12498	0.000251497
1.13115	0.000248516
1.13734	0.000250126
1.14355	0.000491449
1.14977	0.000491255
1.15601	0.000201548
1.16227	8.55126e-05
1.16855	0.000417274
1.17484	0.000510757
1.18115	0.000251057
1.18747	0.000215662
1.19382	0.000258663
1.20018	0.000169946
1.20655	0.000262847
1.21295	3.38316e-05
1.21936	2.93141e-05
1.22578	0.000378756
1.23223	0.00030738
1.23869	0.000236387
1.24517	0.000443618
1.25166	0.000378091
1.25817	0.000145308
1.2647	3.96411e-05
1.27125	-0.000176995
1.27781	-0.000124705
1.28439	0.000178283
1.29099	0.000286336
1.2976	0.000170947
1.30423	0.000346874
1.31088	0.000519785
1.31754	0.00013136
1.32422	-7.93484e-06
1.33092	0.000114826
1.33763	5.44718e-07
1.34436	4.6875e-05
1.35111	0.000127618
1.35788	-9.05928e-05
1.36466	-0.000126941
1.37146	0.000238205
1.37828	0.000362385
1.38511	2.75043e-05
1.39196	1.813e-05
1.39882	3.35667e-05
1.40571	-3.03519e-05
1.41261	-0.000116551
1.41953	-0.000276099
1.42646	-0.00019264
1.43341	6.4765e-05
1.44038	0.000170386
1.44736	0.000283617
1.45436	0.00030723
1.46138	0.000202485
1.46842	0.000102271
1.47547	7.58959e-05
1.48254	-8.26908e-05
1.48963	-8.74943e-05
1.49673	0.000135221
1.50385	0.000139874
1.51099	1.54163e-05
1.51814	0.000331418
1.52531	0.000478901
1.5325	0.000312115
1.5397	0.000268099
1.54692	4.86028e-05
1.55416	-3.96371e-05
1.56142	0.000200774
1.56869	0.000314338
1.57598	-1.60246e-05
1.58328	-0.000113001
1.59061	0.00018247
1.59795	0.000227435
1.6053	0.00023269
1.61268	0.000362891
1.62007	0.000336167
1.62747	0.000344972
1.6349	0.000208621
1.64234	0.000159566
1.6498	0.000193422
1.65727	0.000447112
1.66476	0.000278642
1.67227	-0.000243053
1.6798	-0.000102172
1.68734	0.000429954
1.6949	0.000411174
1.70248	0.000187601
1.71007	4.52934e-05
1.71768	5.1709e-05
1.72531	0.000239328
1.73295	0.000269398
1.74061	-3.28282e-05
1.74829	-5.49126e-05
1.75598	0.000152475
1.76369	0.000211891
1.77142	0.000116038
1.77917	0.000116699
1.78693	0.000185852
1.79471	0.000320304
1.8025	0.000289608
1.81032	0.00017376
1.81815	0.000206884
1.82599	0.000107971
1.83385	0.000233038
1.84174	0.000276611
1.84963	0.00019255
1.85755	0.000239604
1.86548	0.000216748
1.87343	0.000251072
1.88139	0.000124165
1.88937	-3.23969e-05
1.89737	-0.000137787
1.90539	-6.94031e-05
1.91342	2.42832e-05
1.92147	0.000246153
1.92953	0.000205216
1.93762	-4.16377e-05
1.94572	-1.70472e-05
1.95383	-1.70118e-05
1.96197	-5.70657e-05
1.97012	-0.000135219
1.97828	-7.41876e-05
1.98647	3.42268e-05
1.99467	-4.53592e-05
2.00289	-0.000172061
2.01112	-0.000156214
2.01937	8.37692e-05
2.02764	0.00027477
2.03593	0.000128772
2.04423	-3.8251e-06
2.05255	-1.48938e-05
2.06089	8.37711e-05
2.06924	5.72964e-05
2.07761	9.19042e-05
2.086	0.000243011
2.0944	0.000371571
2.10282	4.08451e-05
2.11126	-6.42518e-05
2.11972	0.000105239
2.12819	0.000142683
2.13668	8.72865e-05
2.14518	0.000147954
2.1537	0.000247474
2.16224	0.000218762
2.1708	0.000195132
2.17937	6.658e-05
2.18796	-6.17303e-06
2.19657	0.000106681
2.20519	7.85191e-05
2.21383	-8.81789e-05
2.22249	-0.000143687
2.23116	6.8253e-05
2.23986	0.000115427
2.24856	0.000139631
2.25729	0.000284792
2.26603	0.000105033
2.27479	0.000155817
2.28356	0.000383318
2.29236	0.000291476
2.30117	0.000107445
2.30999	9.76007e-05
2.31884	6.53479e-05
2.3277	0.000118033
2.33657	0.000266344
2.34547	0.000103239
2.35438	9.1632e-06
2.36331	-6.0729e-05
2.37225	-2.33643e-05
2.38121	-4.62615e-05
2.39019	5.41001e-05
2.39919	0.00011311
2.4082	0.000154585
2.41723	0.000279133
2.42627	0.000273913
2.43534	0.000206132
2.44442	9.33185e-05
2.45351	0.000102498
2.46263	-2.91549e-05
2.47176	-8.42282e-05
2.4809	-0.000159248
2.49007	-0.000111767
2.49925	2.27971e-05
2.50845	0.00010214
2.51766	0.000275822
2.52689	0.00030757
2.53614	0.00011461
2.54541	4.22456e-06
2.55469	0.000202022
2.56399	0.000234436
2.57331	0.000172371
2.58264	0.000140916
2.59199	0.0001164
2.60136	4.50501e-05
2.61074	7.44285e-05
2.62014	-2.4494e-05
2.62956	1.09275e-05
2.63899	0.000193512
2.64845	0.00024042
2.65791	8.12544e-05
2.6674	4.67299e-05
2.6769	0.000151101
2.68642	0.000182114
2.69596	0.000188479
2.70551	0.000156975
2.71508	0.000150775
2.72467	0.000282881
2.73427	0.000265409
2.74389	-5.63603e-05
2.75353	-3.34572e-05
2.76318	0.000172221
2.77285	7.4424e-05
2.78254	-0.000174518
2.79224	-7.99778e-05
2.80197	0.000157171
2.8117	0.000208586
2.82146	7.74117e-05
2.83123	4.9708e-05
2.84102	-1.77291e-05
2.85083	-2.20363e-05
2.86065	-2.56074e-05
2.87049	-9.40102e-05
2.88035	9.74747e-05
2.89022	0.000308412
2.90011	0.000263439
2.91002	-2.49021e-06
2.91995	-0.000111785
2.92989	-3.67134e-05
2.93985	0.000180491
2.94982	0.000200797
2.95981	5.14586e-05
2.96982	4.00333e-05
2.97985	-3.00396e-05
2.98989	-0.000111175
2.99995	-3.2758e-05
3.01003	0.000165008
3.02012	0.000209684
3.03023	0.000167261
3.04036	0.000238389
3.0505	0.000164608
3.06066	2.82713e-05
3.07084	-5.53652e-05
3.08104	-9.21325e-05
3.09125	-0.000126695
3.10148	1.14531e-05
3.11172	-7.36845e-05
3.12198	-9.15263e-05
3.13226	0.000184516
3.14256	0.000252385
3.15287	-7.45774e-05
3.1632	-0.000172603
3.17355	-5.17215e-05
3.18391	-6.53195e-05
3.19429	-0.000123268
3.20469	-0.000296951
3.21511	-0.000295108
3.22554	0.0001193
3.23599	0.000228358
3.24645	6.74218e-05
3.25693	0.00038049
3.26743	0.000446735
3.27795	7.04718e-05
3.28848	-7.43696e-05
3.29903	-2.58616e-05
3.3096	5.00047e-05
3.32018	0.000150411
3.33078	0.00016221
3.3414	1.17016e-05
3.35203	0.000119693
3.36268	0.000387771
3.37335	0.000249582
3.38403	5.01148e-05
3.39474	0.000249457
3.40545	0.000219298
3.41619	-7.42874e-05
3.42694	-8.07649e-05
3.43771	0.000108316
3.4485	7.59391e-05
3.4593	0.000113887
3.47012	0.000200207
3.48096	9.06293e-05
3.49181	7.41556e-05
3.50268	0.000207753
3.51357	3.68054e-05
3.52447	-0.000145962
3.5354	-5.15996e-05
3.54633	0.000121556
3.55729	0.000239805
3.56826	0.000224576
3.57925	0.000239718
3.59026	0.000217443
3.60128	0.000374063
3.61232	0.00024761
3.62337	-5.35346e-05
3.63445	-6.49788e-05
3.64554	-6.48799e-05
3.65665	2.90602e-05
3.66777	-2.32521e-05
3.67891	-4.8674e-05
3.69007	0.000136323
3.70124	0.000363269
3.71243	0.000302533
3.72364	1.48782e-05
3.73487	1.10681e-05
3.74611	0.000113222
3.75737	0.000109905
3.76865	-0.0001116
3.77994	-0.000162291
3.79125	-7.82389e-06
3.80258	0.000142424
3.81392	0.000144091
3.82528	0.000116416
3.83666	0.000265186
3.84805	0.00037805
3.85946	0.00019916
3.87089	2.94847e-05
3.88234	0.000106265
3.8938	0.000119715
3.90528	6.51814e-05
3.91677	-0.000121189
3.92829	-6.00376e-05
3.93981	0.000107945
3.95136	0.000190688
3.96292	0.000265222
3.9745	0.000272184
3.9861	0.000253446
3.99772	0.000114488
4.00935	1.3729e-05
4.02099	6.66703e-05
4.03266	0.000103045
4.04434	1.42761e-05
4.05604	-0.000100301
4.06775	-2.51058e-05
4.07949	0.000176188
4.09124	0.000242925
4.103	0.000283557
4.11478	0.000254263
4.12658	0.000195008
4.1384	2.85159e-05
4.15024	-0.000135707
4.16209	-0.000118162
4.17395	-2.53815e-05
4.18584	4.38675e-05
4.19774	5.92921e-05
4.20966	0.000121682
4.22159	0.000226072
4.23354	0.000239993
4.24551	0.000150194
4.2575	7.18921e-05
4.2695	0.000135006
4.28152	-1.38518e-05
4.29356	-0.000188211
4.30561	-0.00013559
4.31768	-2.37807e-05
4.32977	1.61428e-05
4.34187	4.8927e-05
4.35399	0.000103267
4.36613	8.03387e-05
4.37828	0.000215572
4.39046	0.000195467
4.40264	3.00251e-07
4.41485	-8.91672e-05
4.42707	-7.82059e-06
4.43931	-4.48892e-05
4.45157	-6.2763e-05
4.46384	0.000171897
4.47613	0.000283596
4.48844	0.000321237
4.50076	0.000286269
4.5131	9.62575e-05
4.52546	-5.59363e-05
4.53783	4.15591e-05
4.55022	-7.23797e-05
4.56263	-0.00013343
4.57506	4.93796e-05
4.5875	9.54738e-05
4.59996	3.84287e-05
4.61243	7.41878e-05
4.62492	0.000139363
4.63743	0.000262748
4.64996	0.000168421
4.6625	-2.85377e-05
4.67506	-4.03554e-05
4.68764	-5.43962e-05
4.70023	-0.000152858
4.71285	-0.000135784
4.72547	2.05077e-05
4.73812	1.43105e-05
4.75078	1.3172e-05
4.76346	5.84596e-05
4.77615	5.83818e-05
4.78886	0.000101254
4.80159	0.000203623
4.81434	-1.02814e-05
4.8271	-0.000142502
4.83988	-4.79851e-05
4.85268	-1.85525e-05
4.86549	-5.83737e-05
4.87832	-3.5813e-06
4.89117	0.000150972
4.90403	0.000274797
4.91692	0.000217736
4.92981	0.000100895
4.94273	-8.04278e-05
4.95566	-0.000148318
4.96861	4.30006e-05
4.98157	2.21601e-05
4.99456	-5.37911e-05
5.00756	7.22911e-05
5.02057	0.000199133
5.03361	0.000112909
5.04666	0.000111134
5.05972	0.000122385
5.07281	0.000141199
5.08591	0.000119364
5.09903	-3.50294e-06
5.11216	-0.000119036
5.12531	-0.000103785
5.13848	-2.23374e-05
5.15166	-2.44602e-05
5.16487	8.89056e-05
5.17809	0.000163359
5.19132	0.000261731
5.20457	0.000346474
5.21784	0.000225793
5.23113	0.000100618
5.24443	7.27706e-05
5.25775	2.74272e-05
5.27109	1.19736e-05
5.28445	-9.10591e-05
5.29782	-0.000140797
5.3112	7.38999e-05
5.32461	0.000248913
5.33803	0.000156664
5.35147	0.000123753
5.36493	0.000232688
5.3784	0.000165023
5.39189	5.07398e-05
5.40539	-2.07286e-05
5.41892	-2.85688e-05
5.43246	-2.5142e-07
5.44601	-2.95436e-05
5.45959	3.78888e-05
5.47318	0.000158894
5.48679	0.000159739
5.50041	7.62633e-05
5.51405	-4.54761e-05
5.52771	-5.68426e-05
5.54138	-2.09914e-05
5.55508	-0.000106423
5.56879	-6.95644e-05
5.58251	8.4999e-05
5.59625	0.000150944
5.61001	8.16999e-05
5.62379	3.7846e-05
5.63758	2.7001e-05
5.65139	9.16683e-05
5.66522	8.98674e-06
5.67907	-0.000197458
5.69293	-0.000186985
5.7068	8.91794e-05
5.7207	0.000206456
5.73461	0.000124136
5.74854	0.000163187
5.76249	0.000225539
5.77645	0.00015822
5.79043	-3.11882e-05
5.80442	1.7848e-06
5.81844	7.56671e-05
5.83247	0.000139264
5.84651	3.71181e-05
5.86058	-3.40263e-05
5.87466	7.58075e-05
5.88875	0.000266369
5.90287	0.000278105
5.917	0.000185436
5.93115	7.09331e-05
5.94531	2.67932e-05
5.9595	-5.37443e-05
5.97369	-0.000157066
5.98791	-0.000116472
6.00214	-2.39191e-07
6.01639	6.49575e-05
6.03066	9.32143e-05
6.04494	0.000124878
6.05924	7.8613e-05
6.07356	8.39657e-05
6.08789	0.000122953
6.10225	0.000172718
6.11661	5.84996e-05
6.131	-0.000111654
6.1454	-5.34177e-05
6.15982	0.000106987
6.17425	7.59094e-05
6.18871	-3.3112e-05
6.20317	0.000104649
6.21766	0.000206355
6.23216	0.00012201
6.24668	0.000105264
6.26122	-4.4628e-05
6.27577	-7.57619e-05
6.29034	3.52983e-05
6.30493	1.77541e-05
6.31954	-6.67585e-05
6.33416	-1.68787e-06
6.3488	7.87361e-05
6.36345	-2.68474e-05
6.37812	-5.63007e-05
6.39281	9.24656e-05
6.40752	6.87273e-05
6.42224	-3.7803e-05
6.43698	-3.82406e-05
6.45174	-3.67551e-05
6.46651	-3.86333e-05
6.4813	-9.46894e-05
6.49611	-7.30292e-05
6.51093	5.14373e-05
6.52577	0.000107287
6.54063	0.00011337
6.5555	0.000104661
6.5704	1.73918e-05
6.5853	2.15105e-06
6.60023	4.96635e-05
6.61517	1.68585e-05
6.63013	1.11499e-05
6.64511	2.72363e-05
6.6601	-7.02324e-05
6.67511	-9.20374e-06
6.69014	9.22742e-05
6.70518	0.000142143
6.72024	0.000186715
6.73532	0.000159696
6.75041	4.95775e-05
6.76552	-3.30769e-05
6.78065	-2.31954e-05
6.7958	1.5229e-05
6.81096	-7.70831e-06
6.82614	-2.59216e-05
6.84133	6.27811e-05
6.85655	7.06358e-05
6.87178	9.24427e-05
6.88702	0.000152813
6.90229	0.00019167
6.91757	9.39955e-05
6.93286	-4.85866e-06
6.94818	-0.000124333
6.96351	-0.000246783
6.97886	-8.38584e-05
6.99422	0.000119327
7.0096	8.04664e-05
7.025	7.62317e-05
7.04042	0.000112494
7.05585	0.000199226
7.0713	0.000153103
7.08676	2.91274e-05
7.10225	-1.76259e-05
7.11775	3.31833e-05
7.13326	-5.96361e-05
7.1488	-0.000121663
7.16435	2.35371e-07
7.17991	0.000121872
7.1955	0.000192731
7.2111	0.000113881
7.22672	3.02055e-05
7.24235	9.5037e-05
7.258	0.000110795
7.27367	-7.03733e-05
7.28936	-0.000108729
7.30506	4.94637e-05
7.32078	3.85816e-05
7.33652	-7.1874e-05
7.35227	-7.41912e-06
7.36804	0.000146389
7.38383	0.000187563
7.39963	9.08821e-05
7.41545	-4.95249e-05
7.43129	7.39901e-06
7.44714	0.000123245
7.46302	5.02772e-05
7.4789	-0.000137695
7.49481	-9.51892e-05
7.51073	7.72905e-05
7.52667	0.000171982
7.54263	0.000145573
7.5586	0.000117892
7.57459	0.000158132
7.5906	0.000158851
7.60662	2.89992e-05
7.62266	-2.18768e-05
7.63872	4.26294e-05
7.65479	0.000104795
7.67088	5.95746e-06
7.68699	1.82793e-05
7.70311	0.000154606
7.71926	0.000149171
7.73542	8.4059e-05
7.75159	0.00012913
7.76778	0.000185933
7.78399	0.000213743
7.80022	0.00010163
7.81646	-1.28715e-05
7.83272	2.37789e-05
7.849	4.98964e-05
7.86529	3.94008e-05
7.8816	2.80542e-05
7.89793	0.000145303
7.91428	0.000152529
7.93064	7.17472e-05
7.94702	2.75058e-05
7.96341	4.95366e-05
7.97982	7.23895e-05
7.99625	4.77091e-05
8.0127	-1.53006e-05
8.02916	2.30557e-05
8.04564	-1.92809e-06
8.06214	-8.70497e-05
8.07865	-4.78782e-05
8.09518	-1.69383e-05
8.11173	2.50833e-05
8.12829	6.05924e-05
8.14487	3.35854e-05
8.16147	4.97895e-05
8.17809	0.000199137
8.19472	0.000100006
8.21137	-1.25582e-05
8.22803	6.36301e-05
8.24471	0.000145189
8.26141	0.000109795
8.27813	9.90764e-05
8.29486	1.80203e-05
8.31161	-2.47615e-05
8.32838	4.71708e-05
8.34516	2.64193e-05
8.36196	1.48701e-06
8.37878	3.64885e-05
8.39562	0.000134612
8.41247	1.36876e-05
8.42934	-2.29061e-05
8.44622	6.32226e-05
8.46312	0.000116031
8.48004	0.00012304
8.49698	0.000167728
8.51393	0.000133255
8.5309	0.000104702
8.54789	6.07591e-05
8.56489	-1.35475e-05
8.58191	9.38389e-06
8.59895	0.000130095
8.616	1.47719e-05
8.63307	-7.58128e-05
8.65016	5.7077e-05
8.66727	0.000110509
8.68439	7.06329e-05
8.70153	6.80818e-05
8.71868	4.56897e-05
8.73585	7.57939e-05
8.75304	7.8197e-05
8.77025	-1.00906e-05
8.78747	5.33368e-05
8.80471	0.000124865
8.82197	5.03538e-05
8.83924	-2.27794e-05
8.85653	-9.22079e-06
8.87384	2.43916e-05
8.89117	3.70581e-05
8.90851	6.23779e-05
8.92587	2.88122e-05
8.94324	7.61371e-05
8.96063	0.000123367
8.97804	6.70251e-05
8.99547	4.3761e-05
9.01291	8.19412e-05
9.03037	8.47039e-05
9.04785	9.95025e-06
9.06534	-1.07358e-05
9.08285	6.42085e-05
9.10038	0.000136982
9.11792	0.000124722
9.13548	0.000109254
9.15306	7.20301e-05
9.17065	5.82569e-05
9.18827	-9.45561e-06
9.2059	6.24563e-06
9.22354	-4.84256e-05
9.2412	1.54674e-05
9.25888	7.84366e-05
9.27658	6.8745e-05
9.29429	3.26406e-05
9.31202	6.14112e-05
9.32977	9.1728e-05
9.34753	0.000165106
9.36531	0.000141013
9.38311	1.45535e-05
9.40092	-0.000118834
9.41876	-0.000106789
9.4366	-7.7408e-06
9.45447	-2.48048e-05
9.47235	-3.70765e-05
9.49025	5.80596e-05
9.50817	0.000183102
9.5261	0.000163551
9.54405	9.30618e-05
9.56201	6.33681e-05
9.58	0.00014692
9.598	0.000140081
9.61601	-2.14462e-05
9.63405	-0.000209416
9.6521	-0.000164427
9.67017	-2.64891e-05
9.68825	6.25619e-05
9.70635	7.85684e-05
9.72447	7.0273e-05
9.74261	9.91473e-05
9.76076	9.08514e-05
9.77893	1.50362e-05
9.79712	-9.49565e-05
9.81532	-0.0001463
9.83354	-7.18131e-05
9.85177	-6.02022e-06
9.87003	7.13062e-05
9.8883	2.89293e-05
9.90659	9.89683e-06
9.92489	0.000129232
9.94321	0.000121369
9.96155	3.1142e-05
9.97991	-3.07116e-05
9.99828	-9.0645e-06
10.0167	-9.05618e-06
10.0351	-5.45186e-05
10.0535	-0.000151872
10.0719	-3.21096e-05
10.0904	0.000156604
10.1089	0.000167595
10.1274	0.000156702
10.1459	0.000148512
10.1644	6.91182e-05
10.1829	5.56679e-05
10.2015	2.69507e-05
10.2201	-7.42605e-05
10.2386	-4.4818e-05
10.2573	-4.97322e-05
10.2759	-0.000101476
10.2945	-2.37712e-05
10.3132	0.000105869
10.3319	0.000141473
10.3506	0.000138309
10.3693	0.000166235
10.388	0.00010473
10.4067	-3.99139e-05
10.4255	-9.16722e-05
10.4443	-5.64618e-05
10.4631	-7.03742e-05
10.4819	3.37537e-05
10.5007	1.26278e-05
10.5195	-4.87321e-05
10.5384	8.29223e-05
10.5573	0.000121168
10.5762	-1.14409e-05
10.5951	1.5195e-05
10.614	9.61135e-05
10.633	-4.09844e-05
10.6519	-0.000127347
10.6709	-4.16587e-05
10.6899	1.25155e-05
10.7089	7.33059e-05
10.728	0.000186169
10.747	0.000118605
10.7661	0.000113292
10.7852	0.000190504
10.8043	7.52118e-05
10.8234	-8.99714e-05
10.8425	-1.79726e-05
10.8616	6.24177e-05
10.8808	9.81323e-06
10.9	-2.97566e-05
10.9192	0.000113233
10.9384	0.000222016
10.9576	0.000153231
10.9769	4.07197e-05
10.9962	-1.15885e-05
11.0154	2.226e-05
11.0348	-1.48754e-05
11.0541	-0.000104448
11.0734	-0.000172221
11.0928	-2.98636e-05
11.1121	0.000148133
11.1315	0.000146176
11.1509	0.000109493
11.1703	0.000149207
11.1898	0.000174622
11.2092	5.23295e-05
11.2287	-6.53826e-05
11.2482	8.1966e-06
11.2677	0.000126379
11.2872	0.000115369
11.3067	1.47091e-05
11.3263	1.57869e-05
11.3459	4.3677e-05
11.3655	8.99869e-05
11.3851	8.30366e-05
11.4047	5.44079e-05
11.4243	0.000116119
11.444	0.000104833
11.4636	-5.4614e-05
11.4833	-7.43797e-05
11.503	1.78234e-05
11.5228	1.13359e-05
11.5425	-2.9276e-05
11.5623	2.388e-05
11.582	7.51519e-05
11.6018	6.75632e-05
11.6216	5.92687e-05
11.6415	9.6068e-05
11.6613	5.73815e-05
11.6812	6.94751e-05
11.701	4.47923e-05
11.7209	2.22924e-05
11.7408	0.000115611
11.7608	0.000158229
11.7807	5.78008e-05
11.8007	3.03882e-05
11.8206	0.0001209
11.8406	0.000137119
11.8607	0.000146217
11.8807	0.000138304
11.9007	0.000216744
11.9208	0.000222571
11.9409	0.000130888
11.961	2.13621e-05
11.9811	8.29441e-06
12.0012	0.000136551
12.0213	0.000152983
12.0415	4.9431e-05
12.0617	7.43451e-05
12.0819	0.000216868
12.1021	0.00031564
12.1223	0.000336762
12.1426	0.000207216
12.1628	0.000160142
12.1831	0.000147068
12.2034	7.53119e-05
12.2237	5.29025e-05
12.2441	6.29753e-05
12.2644	7.58211e-05
12.2848	0.000103271
12.3052	6.6995e-05
12.3256	9.05839e-05
12.346	0.00017493
12.3664	0.000196654
12.3869	0.000144813
12.4073	7.08777e-05
12.4278	4.20786e-05
12.4483	8.84044e-05
12.4688	9.87051e-05
12.4894	6.75348e-05
12.5099	4.22852e-05
12.5305	-9.82134e-06
12.5511	8.69381e-07
12.5717	4.01167e-05
12.5923	7.7468e-06
12.6129	-4.96603e-05
12.6336	-4.00034e-05
12.6542	-2.62445e-05
12.6749	-5.63962e-05
12.6956	-1.52387e-05
12.7164	5.25519e-05
12.7371	6.0377e-05
12.7579	8.08329e-05
12.7786	0.000124818
12.7994	2.06506e-05
12.8202	-3.90294e-05
12.841	1.61884e-05
12.8619	4.44268e-05
12.8827	-5.11781e-05
12.9036	-7.86625e-05
12.9245	-7.38454e-05
12.9454	-4.42686e-05
12.9663	6.93331e-05
12.9873	7.5035e-05
13.0082	6.60716e-06
13.0292	9.28386e-05
13.0502	0.000179607
13.0712	4.47446e-05
13.0922	1.86274e-06
13.1133	-1.97135e-05
13.1343	-3.72125e-05
13.1554	3.54008e-06
13.1765	1.73253e-05
13.1976	3.53442e-06
13.2187	3.50931e-05
13.2399	0.00010082
13.261	7.02335e-05
13.2822	5.64444e-05
13.3034	5.23828e-05
13.3246	6.63866e-05
13.3458	0.000113449
13.3671	6.69511e-05
13.3883	-4.45309e-05
13.4096	5.38434e-05
13.4309	0.00012375
13.4522	2.61334e-05
13.4735	2.27863e-05
13.4949	9.38795e-05
13.5162	7.75369e-05
13.5376	6.08857e-05
13.559	4.06164e-05
13.5804	-2.16902e-05
13.6019	6.76939e-05
13.6233	9.11222e-05
13.6448	1.49436e-06
13.6663	7.28172e-05
13.6878	0.000184283
13.7093	7.20439e-05
13.7308	1.46673e-05
13.7523	0.000119989
13.7739	3.04312e-05
13.7955	-2.25064e-05
13.8171	3.07118e-05
13.8387	3.23276e-05
13.8603	5.09918e-05
13.882	5.16096e-05
13.9037	6.98999e-05
13.9253	7.70433e-05
13.947	0.000122418
13.9688	9.4561e-05
13.9905	3.37853e-05
14.0122	8.95228e-05
14.034	0.000103139
14.0558	-2.39249e-05
14.0776	-0.000100363
14.0994	3.74442e-06
14.1213	5.44171e-05
14.1431	2.51627e-05
14.165	9.19562e-05
14.1869	0.000167724
14.2088	0.000111247
14.2307	8.78628e-05
14.2526	7.06573e-05
14.2746	0.000127466
14.2965	0.00012059
14.3185	-5.56416e-05
14.3405	-0.000140699
14.3626	-4.07397e-05
14.3846	-3.69499e-06
14.4067	4.71229e-05
14.4287	0.000107824
14.4508	0.000150128
14.4729	0.000122739
14.495	6.49343e-05
14.5172	2.96419e-05
14.5393	1.32912e-05
14.5615	5.51893e-05
14.5837	4.84333e-05
14.6059	-6.0202e-05
14.6281	-4.70704e-05
14.6504	2.34482e-05
14.6726	3.61756e-05
14.6949	8.073e-05
14.7172	9.49874e-05
14.7395	7.07516e-05
14.7618	5.16357e-05
14.7842	2.20701e-05
14.8065	6.51e-06
14.8289	2.83783e-05
14.8513	7.13333e-06
14.8737	4.27833e-06
14.8961	3.33743e-05
14.9186	4.88342e-05
14.941	4.24824e-05
14.9635	2.63554e-05
14.986	3.73736e-05
15.0085	6.41287e-05
15.031	3.47976e-05
15.0536	3.57149e-05
15.0762	7.1214e-05
15.0987	1.49291e-05
15.1213	-1.773e-05
15.1439	-5.59861e-05
15.1666	-6.00191e-05
15.1892	-2.42679e-05
15.2119	3.02084e-05
15.2346	3.95681e-05
15.2573	3.92263e-05
15.28	0.000104777
15.3027	6.19474e-05
15.3255	-1.85469e-05
15.3482	-2.85041e-05
15.371	-4.24942e-05
15.3938	-6.92194e-05
15.4166	-5.08254e-05
15.4394	-6.67319e-06
15.4623	-1.10144e-05
15.4852	8.01958e-05
15.508	7.51747e-05
15.5309	2.83486e-05
15.5539	9.92079e-05
15.5768	0.000126661
15.5997	2.51946e-05
15.6227	-8.178e-06
15.6457	-1.69108e-06
15.6687	-6.31573e-06
15.6917	4.48441e-05
15.7147	8.66887e-05
15.7378	4.04705e-05
15.7609	-1.36768e-05
15.784	4.01042e-05
15.8071	3.54695e-05
15.8302	4.92496e-05
15.8533	6.02493e-05
15.8765	-1.05634e-05
15.8996	2.4038e-05
15.9228	5.70603e-05
15.946	3.83698e-05
15.9692	2.58173e-05
15.9925	7.06716e-05
16.0157	0.000109359
16.039	8.85521e-05
16.0623	1.7214e-05
16.0856	3.45502e-05
16.1089	6.40274e-05
16.1323	2.41678e-05
16.1556	2.59715e-05
16.179	4.11281e-05
16.2024	1.06827e-06
16.2258	5.16742e-05
16.2492	0.000147635
16.2727	0.000103651
16.2961	9.26887e-05
16.3196	0.000100781
16.3431	2.40114e-05
16.3666	-2.36805e-05
16.3901	2.91024e-05
16.4136	-1.64152e-05
16.4372	-7.78256e-05
16.4608	1.189e-05
16.4844	5.45751e-05
16.508	-6.15309e-06
16.5316	-2.14604e-05
16.5553	1.9357e-05
16.5789	6.55128e-05
16.6026	9.48258e-05
16.6263	2.47037e-05
16.65	-9.52765e-05
16.6737	9.12487e-06
16.6975	0.000124131
16.7212	3.43836e-06
16.745	-9.53039e-05
16.7688	1.65496e-05
16.7926	0.000149695
16.8164	0.000136193
16.8403	0.000114977
16.8642	0.000153835
16.888	0.000232741
16.9119	0.000249793
16.9358	0.000148764
16.9598	7.78151e-05
16.9837	0.000215201
17.0077	0.000285199
17.0317	0.000247433
17.0557	0.000278591
17.0797	0.000342491
17.1037	0.000299746
17.1278	0.000231696
17.1518	0.000182309
17.1759	0.000165981
17.2	0.000218847
17.2241	0.000159867
17.2483	0.00011449
17.2724	0.000168455
17.2966	0.000128418
17.3208	5.85201e-05
17.345	4.35323e-05
17.3692	8.74357e-05
17.3934	0.000136548
17.4177	6.77186e-05
17.4419	4.37032e-05
17.4662	0.000124288
17.4905	0.00014872
17.5148	3.31105e-05
17.5392	-1.06331e-05
17.5635	6.86013e-05
17.5879	0.000101445
17.6123	3.30188e-05
17.6367	7.41736e-06
17.6611	0.000191281
17.6855	0.000502897
17.71	0.000827717
17.7345	0.00120137
17.7589	0.00179581
17.7835	0.00268933
17.808	0.00359722
17.8325	0.00452902
17.8571	0.00563489
17.8816	0.00669334
17.9062	0.00750193
17.9308	0.00814714
17.9555	0.00868429
17.9801	0.0091571
18.0048	0.00955962
18.0294	0.00986701
18.0541	0.0100835
18.0788	0.010252
18.1036	0.010251
18.1283	0.00994442
18.1531	0.00943654
18.1778	0.00895196
18.2026	0.00821054
18.2274	0.00727229
18.2523	0.00631101
18.2771	0.00545697
18.302	0.00465146
18.3268	0.00381111
18.3517	0.0030537
18.3766	0.00243797
18.4016	0.00201715
18.4265	0.00163103
18.4515	0.00126845
18.4764	0.00112758
18.5014	0.00108397
18.5265	0.000959016
18.5515	0.000780668
18.5765	0.000658923
18.6016	0.000654233
18.6267	0.000743453
18.6518	0.000724864
18.6769	0.000606024
18.702	0.000508798
18.7272	0.000483634
18.7523	0.00042383
18.7775	0.000428897
18.8027	0.000336557
18.8279	0.000219298
18.8531	0.000193569
18.8784	0.000137531
18.9037	0.000168884
18.9289	0.000229094
18.9542	0.000255579
18.9795	0.000317331
19.0049	0.000306758
19.0302	0.000236319
19.0556	0.000243153
19.081	0.000312016
19.1064	0.00033415
19.1318	0.000307415
19.1572	0.00032478
19.1827	0.000340173
19.2082	0.000314602
19.2336	0.000373681
19.2591	0.000431569
19.2847	0.000387084
19.3102	0.00036405
19.3357	0.000342155
19.3613	0.000286168
19.3869	0.00030899
19.4125	0.000321807
19.4381	0.000291415
19.4638	0.000297311
19.4894	0.000281354
19.5151	0.000190534
19.5408	0.000190685
19.5665	0.000258446
19.5922	0.000275101
19.6179	0.000268305
19.6437	0.000248574
19.6695	0.00021373
19.6952	0.000233395
19.7211	0.000234893
19.7469	0.000133099
19.7727	0.000131638
19.7986	0.000141978
19.8244	9.17132e-05
19.8503	0.000110011
19.8762	0.000188795
19.9022	0.000200985
19.9281	0.000197026
19.9541	0.000247726
19.98	0.000208239
20.006	0.00017208
20.032	0.000208787
20.0581	0.000174308
20.0841	0.000133338
20.1102	0.00015639
20.1362	9.80736e-05
20.1623	1.77273e-06
20.1884	5.66506e-05
20.2146	0.00015137
20.2407	0.000123053
20.2669	0.00015958
20.2931	0.000190369
20.3192	0.000155042
20.3455	0.00012869
20.3717	7.61382e-05
20.3979	-1.21092e-06
20.4242	6.38858e-05
20.4505	0.000132139
20.4768	5.652e-05
20.5031	2.76389e-05
20.5294	0.000155862
20.5558	0.000223612
20.5821	0.000213512
20.6085	0.000188369
20.6349	0.000135578
20.6613	2.13553e-05
20.6877	3.62767e-06
20.7142	-3.97031e-07
20.7407	4.14168e-05
20.7671	0.000149878
20.7936	0.000150318
20.8201	6.11364e-05
20.8467	0.000141839
20.8732	0.000194919
20.8998	0.000167826
20.9264	0.000124489
20.953	3.18737e-05
20.9796	3.02532e-05
21.0062	2.86369e-05
21.0329	-7.75836e-05
21.0595	-3.17821e-05
21.0862	9.13202e-05
21.1129	9.07292e-05
21.1396	4.76621e-05
21.1664	8.55741e-05
21.1931	0.000155789
21.2199	0.000168145
21.2467	0.000132021
21.2735	3.18972e-05
21.3003	-5.091e-05
21.3271	-6.4708e-06
21.354	-3.91038e-07
21.3809	-1.59665e-05
21.4078	4.84174e-05
21.4347	0.000128015
21.4616	0.000129252
21.4885	8.59829e-05
21.5155	5.82972e-05
21.5424	6.90441e-05
21.5694	0.000118414
21.5964	0.000179807
21.6235	0.000140317
21.6505	8.80226e-05
21.6776	9.05901e-05
21.7046	5.2803e-05
21.7317	6.1149e-05
21.7588	0.000121561
21.7859	0.00011887
21.8131	0.000110955
21.8402	0.000121596
21.8674	7.00945e-05
21.8946	9.24865e-05
21.9218	0.000120588
21.949	7.90846e-05
21.9763	5.09121e-05
22.0035	0.000119063
22.0308	8.28387e-05
22.0581	1.13124e-05
22.0854	5.65016e-05
22.1127	0.00013694
22.1401	0.000118436
22.1674	4.16186e-05
22.1948	2.18992e-05
22.2222	3.66458e-05
22.2496	6.50908e-05
22.2771	0.000114967
22.3045	9.93867e-05
22.332	9.9844e-05
22.3594	0.000155802
22.3869	0.000130422
22.4144	6.94915e-05
22.442	3.62084e-05
22.4695	3.20661e-05
22.4971	1.94366e-05
22.5247	-1.66666e-06
22.5523	3.79202e-05
22.5799	4.38042e-05
22.6075	5.66151e-05
22.6352	0.000100199
22.6628	0.00010065
22.6905	0.000105713
22.7182	0.000101039
22.7459	9.35553e-05
22.7736	3.56881e-05
22.8014	2.43347e-06
22.8292	1.31855e-07
22.8569	-4.97376e-06
22.8847	7.53376e-06
22.9126	9.93355e-05
22.9404	0.000142857
22.9682	8.16397e-05
22.9961	3.78069e-05
23.024	6.83112e-05
23.0519	4.7167e-05
23.0798	4.20574e-05
23.1077	-1.38347e-05
23.1357	-6.28072e-05
23.1637	2.04224e-05
23.1916	9.13852e-05
23.2196	6.90376e-05
23.2477	8.82366e-05
23.2757	0.000167885
23.3038	0.000106084
23.3318	-2.13496e-05
23.3599	-3.90962e-06
23.388	4.75857e-05
23.4161	9.52341e-05
23.4443	4.60147e-05
23.4724	-2.4309e-05
23.5006	-6.24415e-07
23.5288	9.97867e-05
23.557	0.000162856
23.5852	9.66506e-05
23.6134	5.56472e-05
23.6417	2.74954e-05
23.67	-3.90109e-05
23.6983	-1.46643e-05
23.7266	6.95485e-05
23.7549	8.60379e-05
23.7832	8.22321e-05
23.8116	5.96675e-05
23.84	-5.87021e-06
23.8684	-3.7599e-05
23.8968	3.35916e-05
23.9252	6.37678e-05
23.9536	3.90377e-05
23.9821	8.03937e-05
24.0106	5.643e-05
24.039	2.72672e-05
24.0676	7.80106e-05
24.0961	0.000155303
24.1246	0.0001234
24.1532	9.62542e-05
24.1818	2.96696e-05
24.2104	-1.22754e-05
24.239	-3.01202e-05
24.2676	-3.34029e-06
24.2962	7.96247e-05
24.3249	0.000120664
24.3536	8.89313e-05
24.3823	9.62951e-05
24.411	9.96975e-05
24.4397	7.66741e-05
24.4685	0.00010032
24.4972	0.000102482
24.526	2.72415e-05
24.5548	-2.15501e-05
24.5836	2.72095e-05
24.6124	3.11302e-05
24.6413	5.02941e-05
24.6701	0.000110232
24.699	0.000144555
24.7279	9.56197e-05
24.7568	4.37975e-05
24.7858	1.70452e-05
24.8147	4.25219e-05
24.8437	7.7274e-05
24.8727	5.7647e-05
24.9017	1.84744e-05
24.9307	-2.92105e-05
24.9597	1.74741e-05
24.9888	8.0224e-05
25.0178	8.4082e-05
25.0469	0.000104766
25.076	9.08101e-05
25.1051	4.17882e-05
25.1343	4.97985e-05
25.1634	6.46132e-05
25.1926	9.1815e-05
25.2218	0.000127249
25.251	8.61208e-05
25.2802	-3.02987e-06
25.3094	1.58224e-06
25.3387	-1.49092e-05
25.3679	2.99365e-05
25.3972	0.000129958
25.4265	0.000137629
25.4558	3.83539e-05
25.4852	4.07485e-05
25.5145	0.000125551
25.5439	0.000188758
25.5733	0.000159925
25.6027	5.15108e-05
25.6321	-1.09658e-05
25.6616	4.68739e-05
25.691	5.09408e-05
25.7205	4.2007e-05
25.75	0.00011872
25.7795	0.000164574
25.809	0.000126513
25.8385	6.20834e-05
25.8681	1.64449e-05
25.8977	4.97782e-05
25.9273	0.000118793
25.9569	9.50049e-05
25.9865	6.50196e-05
26.0161	7.69478e-05
26.0458	8.07307e-05
26.0755	9.71797e-05
26.1052	5.79412e-05
26.1349	6.12512e-05
26.1646	2.16026e-05
26.1943	1.68189e-05
26.2241	1.63329e-05
26.2539	-1.30546e-06
26.2837	-1.24956e-05
26.3135	-1.81998e-05
26.3433	1.72487e-05
26.3731	0.000100433
26.403	0.00010774
26.4329	4.73714e-05
26.4628	5.94476e-05
26.4927	8.28932e-05
26.5226	6.53067e-05
26.5526	3.7078e-05
26.5825	-1.0768e-05
26.6125	2.68613e-05
26.6425	0.000110329
26.6725	0.00011783
26.7025	8.16225e-05
26.7326	0.000134225
26.7626	0.000154916
26.7927	0.000126057
26.8228	7.74327e-05
26.8529	3.78137e-05
26.8831	6.46321e-05
26.9132	0.000107184
26.9434	5.37423e-05
26.9736	9.90737e-05
27.0038	0.000169725
27.034	0.000130893
27.0642	9.09305e-05
27.0945	7.65729e-05
27.1247	8.09848e-05
27.155	0.000117717
27.1853	0.000106179
27.2156	1.04181e-05
27.246	5.64815e-05
27.2763	0.000117922
27.3067	4.40391e-05
27.3371	-8.05013e-06
27.3675	5.44903e-05
27.3979	0.000121392
27.4283	7.75051e-05
27.4588	5.43996e-05
27.4892	7.43923e-05
27.5197	0.000155096
27.5502	0.000218035
27.5807	0.00023163
27.6113	0.00027262
27.6418	0.000387167
27.6724	0.00051667
27.703	0.0005797
27.7336	0.000663755
27.7642	0.000792428
27.7948	0.000887386
27.8255	0.000930402
27.8562	0.000941224
27.8869	0.000922906
27.9176	0.0010222
27.9483	0.00115349
27.979	0.00115655
28.0098	0.00113469
28.0405	0.00111955
28.0713	0.00108898
28.1021	0.00102483
28.133	0.000943716
28.1638	0.000880864
28.1947	0.000795092
28.2255	0.00074112
28.2564	0.000674808
28.2873	0.000546828
28.3183	0.00051212
28.3492	0.000507026
28.3802	0.000414407
28.4111	0.000283642
28.4421	0.000236792
28.4731	0.000233689
28.5042	0.000223273
28.5352	0.000159166
28.5663	0.00012642
28.5973	0.000126123
28.6284	9.41136e-05
28.6596	6.48758e-05
28.6907	8.80877e-05
28.7218	0.000128355
28.753	0.000147863
28.7842	0.000154836
28.8154	0.000132012
28.8466	9.37571e-05
28.8778	0.000105519
28.909	5.39251e-05
28.9403	1.16904e-05
28.9716	3.0508e-05
29.0029	3.0265e-05
29.0342	2.75298e-05
29.0655	9.02333e-05
29.0969	0.000113721
29.1282	7.54355e-05
29.1596	5.18855e-05
29.191	4.10115e-05
29.2224	6.28938e-05
29.2539	7.12114e-05
29.2853	4.56834e-05
29.3168	8.00813e-06
29.3483	4.36058e-05
29.3798	9.58303e-05
29.4113	8.52004e-05
29.4428	5.83842e-05
29.4744	8.12871e-05
29.5059	0.000107536
29.5375	8.70402e-05
29.5691	-8.86268e-06
29.6007	-2.97242e-05
29.6324	2.16439e-05
29.664	5.07687e-05
29.6957	4.671e-05
29.7274	4.82532e-05
29.7591	4.64365e-05
29.7908	9.53905e-05
29.8225	8.8634e-05
29.8543	2.44678e-05
29.886	4.3658e-05
29.9178	0.000101214
29.9496	8.93392e-05
29.9815	-7.46393e-06
30.0133	3.39513e-07
30.0451	5.46782e-05
30.077	9.42681e-05
30.1089	0.000113572
30.1408	0.000116625
30.1727	0.000162788
30.2047	0.000187801
30.2366	0.000157288
30.2686	0.000100404
30.3006	0.000121419
30.3326	0.000151275
30.3646	0.000144993
30.3967	0.000155767
30.4287	0.000168519
30.4608	0.000212887
30.4929	0.000286166
30.525	0.000280935
30.5571	0.00019621
30.5892	0.000227448
30.6214	0.000219386
30.6536	0.000169885
30.6858	0.000187204
30.718	0.000249436
30.7502	0.000272419
30.7824	0.000346423
30.8147	0.000370651
30.847	0.000299685
30.8793	0.000341925
30.9116	0.000355359
30.9439	0.000318527
30.9763	0.000301691
31.0086	0.0002886
31.041	0.000289984
31.0734	0.000352463
31.1058	0.000334987
31.1382	0.000307905
31.1707	0.000358034
31.2031	0.000391939
31.2356	0.000302402
31.2681	0.000297441
31.3006	0.000334379
31.3332	0.000315887
31.3657	0.000267554
31.3983	0.000224281
31.4308	0.000243761
31.4634	0.000323503
31.4961	0.000388588
31.5287	0.000374475
31.5613	0.000366023
31.594	0.000406879
31.6267	0.000412964
31.6594	0.000377605
31.6921	0.000437474
31.7248	0.000459137
31.7576	0.000453703
31.7903	0.000430302
31.8231	0.00041212
31.8559	0.000467275
31.8887	0.000501839
31.9216	0.000474357
31.9544	0.000423581
31.9873	0.000423797
32.0202	0.000417106
32.0531	0.000419695
32.086	0.000416247
32.1189	0.000395788
32.1519	0.000341548
32.1849	0.00036913
32.2178	0.000369801
32.2508	0.000326407
32.2839	0.000269308
32.3169	0.000207756
32.35	0.000197992
32.383	0.000179657
32.4161	0.000133041
32.4492	0.000132759
32.4823	0.000160321
32.5155	0.000153603
32.5486	0.000113513
32.5818	8.50116e-05
32.615	6.50907e-05
32.6482	6.56981e-05
32.6814	8.80848e-05
32.7147	6.43516e-05
32.7479	5.3226e-05
32.7812	0.000110764
32.8145	0.000111773
32.8478	3.03544e-05
32.8811	3.30473e-06
32.9145	3.90475e-05
32.9478	4.32821e-05
32.9812	4.75106e-05
33.0146	4.51493e-05
33.048	1.96461e-05
33.0814	3.59775e-05
33.1149	6.05677e-05
33.1483	6.25971e-06
33.1818	-8.79024e-06
33.2153	3.56933e-05
33.2488	4.85903e-05
33.2823	3.77738e-05
33.3159	1.55492e-05
33.3494	1.58964e-06
33.383	1.91249e-05
33.4166	4.86792e-05
33.4502	3.36693e-05
33.4838	2.28929e-05
33.5175	5.70385e-05
33.5511	6.41762e-05
33.5848	4.89781e-05
33.6185	4.9164e-05
33.6522	-1.98812e-05
33.686	-1.79784e-05
33.7197	3.16419e-05
33.7535	3.47776e-05
33.7872	1.73294e-05
33.821	1.56424e-05
33.8549	1.1857e-05
33.8887	7.53891e-05
33.9225	9.94539e-05
33.9564	1.79142e-05
33.9903	-1.60132e-05
34.0242	2.08262e-05
34.0581	-8.25798e-06
34.092	-3.0415e-05
34.126	1.49442e-05
34.1599	3.14373e-05
34.1939	5.68904e-05
34.2279	9.19141e-05
34.2619	8.49869e-05
34.296	8.89046e-05
34.33	0.000119279
34.3641	5.82062e-05
[truncated: 5,502 more rows]

## Sheet: E
Peak Intensity (Wcm-2)	Ion abundance CF3I+ (arb. u.)	Ion abundance CF3+ (arb. u.)	Ion abundance I+ (arb. u.)	Ion abundance CF2+ (arb. u.)
141000000000000	0.0898664	0.0329135	0.00817968	0.00593656
180000000000000	0.245346	0.107677	0.0185585	0.00648298
222000000000000	0.464822	0.218121	0.0326347	0.00848782
261000000000000	0.660502	0.355256	0.0522586	0.00562563
297000000000000	0.786057	0.455234	0.0722573	0.0147349
330000000000000	0.904862	0.570543	0.103585	0.0219651
381000000000000	0.987489	0.677983	0.146276	0.0350683
429000000000000	0.957373	0.700437	0.181768	0.0540933
459000000000000	0.950491	0.716672	0.216095	0.0778051
501000000000000	0.878928	0.672214	0.236778	0.0959526
540000000000000	0.766581	0.596572	0.230673	0.106749
564000000000000	0.785779	0.603743	0.252164	0.124611
594000000000000	0.689044	0.516501	0.230142	0.117375

## Sheet: F-top
Photon energy (eV)	DeltaOD 200TWcm-2 early	DeltaOD 200TWcm-2 late	DeltaOD 300TWcm-2 early	DeltaOD 300TWcm-2 late
40.3868	0.00136376	0.000438598	-0.00530117	-0.0087588
40.3935	0.00175441	0.000926739	-0.00551169	-0.00855691
40.4002	0.00249045	0.00179503	-0.00588671	-0.00831494
40.4069	0.00301987	0.00205454	-0.00606898	-0.0084587
40.4137	0.00329394	0.00259257	-0.00578276	-0.00844933
40.4204	0.00329194	0.0024565	-0.00581634	-0.00885769
40.4271	0.00313677	0.00189971	-0.00510859	-0.00896727
40.4338	0.00238602	0.00223357	-0.00506569	-0.00834723
40.4405	0.0024818	0.0025891	-0.00515654	-0.0081568
40.4472	0.00389427	0.00216677	-0.00527473	-0.00833446
40.4539	0.00352352	0.00106999	-0.00564766	-0.00794255
40.4606	0.00367448	0.000942834	-0.00591204	-0.00767513
40.4674	0.00324612	0.000427576	-0.00494496	-0.00735887
40.4741	0.0030262	0.000544201	-0.00510093	-0.00700179
40.4808	0.00345257	0.00161034	-0.00549226	-0.00701163
40.4875	0.00420864	0.00164125	-0.00399944	-0.00754645
40.4943	0.00388893	0.00140557	-0.00448199	-0.00790396
40.501	0.00357301	0.00125584	-0.00536623	-0.00779002
40.5077	0.00408353	0.00229945	-0.00575439	-0.00728706
40.5145	0.00501204	0.00177555	-0.00617802	-0.00695239
40.5212	0.00540169	0.00144583	-0.00542623	-0.00650292
40.5279	0.00409306	0.00138098	-0.00507203	-0.00613974
40.5347	0.0034915	0.00145998	-0.00482081	-0.00743283
40.5414	0.00355358	0.00174423	-0.00481155	-0.00704793
40.5481	0.00301875	0.00103599	-0.0050248	-0.00686899
40.5549	0.00351115	0.00108098	-0.00499038	-0.0075106
40.5616	0.00375371	0.00115521	-0.0048289	-0.00769239
40.5684	0.0037283	0.00125409	-0.00486953	-0.00684411
40.5751	0.00337713	0.000694192	-0.00479951	-0.0065787
40.5819	0.00443517	0.00182504	-0.0046166	-0.00658953
40.5886	0.00352298	0.00222624	-0.00480086	-0.00689952
40.5954	0.00393509	0.00202473	-0.00493629	-0.00617404
40.6021	0.0039451	0.00332069	-0.0050034	-0.00624524
40.6089	0.00330553	0.00386893	-0.00536885	-0.0067364
40.6157	0.00355496	0.00353306	-0.00544958	-0.00682233
40.6224	0.00371394	0.00345017	-0.00439688	-0.00599475
40.6292	0.00356086	0.00409652	-0.00445525	-0.00608622
40.6359	0.00328828	0.00305873	-0.00391226	-0.00598705
40.6427	0.00263458	0.0033024	-0.004723	-0.00541391
40.6495	0.00284055	0.00450663	-0.00438046	-0.00522311
40.6562	0.00181607	0.00441698	-0.00393176	-0.00536535
40.663	0.00199023	0.00379745	-0.00417079	-0.00552973
40.6698	0.00238015	0.00302542	-0.00435604	-0.00582291
40.6766	0.00259232	0.00285052	-0.00427019	-0.00669159
40.6833	0.0016865	0.00285385	-0.00466365	-0.00612504
40.6901	0.00259457	0.00266965	-0.00491398	-0.00621058
40.6969	0.00261737	0.00279922	-0.00380246	-0.00615322
40.7037	0.00206593	0.00244265	-0.00351998	-0.00616981
40.7105	0.00170367	0.00220357	-0.003727	-0.00564282
40.7173	0.00130437	0.00139954	-0.00411791	-0.00584347
40.724	0.0011971	0.0016196	-0.00474458	-0.0064746
40.7308	0.00172577	0.00136505	-0.00466517	-0.00643546
40.7376	0.00284464	0.00182535	-0.00470553	-0.00599898
40.7444	0.00233054	0.00145724	-0.00373578	-0.00542892
40.7512	0.00263333	0.00186778	-0.00316486	-0.00613331
40.758	0.00229959	0.00204987	-0.00339565	-0.00566053
40.7648	0.00269794	0.00232996	-0.00333832	-0.00513387
40.7716	0.00148656	0.00195297	-0.00304815	-0.00588472
40.7784	0.00134678	0.00252056	-0.00342372	-0.0059089
40.7852	0.0011264	0.00199464	-0.00299463	-0.00585344
40.792	0.00138341	0.00251793	-0.00289674	-0.00553004
40.7988	0.00164336	0.00290625	-0.00425548	-0.00513322
40.8056	0.00219951	0.00276287	-0.00309021	-0.00490352
40.8124	0.0023017	0.00266883	-0.00221996	-0.00379402
40.8193	0.00277905	0.00300091	-0.0025067	-0.00327178
40.8261	0.00237521	0.00313086	-0.00223565	-0.0031788
40.8329	0.00301893	0.00361631	-0.00163517	-0.00442123
40.8397	0.00291355	0.00394473	-0.00301642	-0.00474928
40.8465	0.00212051	0.00338156	-0.00282663	-0.0044152
40.8534	0.00173803	0.00336275	-0.0018099	-0.00520808
40.8602	0.00241782	0.00381927	-0.00195724	-0.00480329
40.867	0.00355536	0.00342591	-0.00198482	-0.00514376
40.8738	0.00298555	0.00289068	-0.00219027	-0.00527647
40.8807	0.00322105	0.00313268	-0.00167752	-0.00414718
40.8875	0.00323863	0.00330004	-0.00152474	-0.00346822
40.8943	0.00281579	0.00293956	-0.0010605	-0.00369266
40.9012	0.00263997	0.00338828	-0.000955456	-0.00304218
40.908	0.00309335	0.00258188	-0.000647277	-0.00411925
40.9148	0.00303115	0.00217097	-0.000310747	-0.00378604
40.9217	0.00238663	0.00269041	-0.000730026	-0.00396696
40.9285	0.00368342	0.00304024	-0.000426263	-0.00401621
40.9354	0.00372116	0.00373019	-0.00177556	-0.00495656
40.9422	0.00462129	0.00336133	-0.000838308	-0.00372505
40.949	0.00386113	0.00255901	-0.000982691	-0.00361574
40.9559	0.00411259	0.00310521	-0.00187745	-0.00408868
40.9627	0.00422699	0.00382592	-0.0011611	-0.00419146
40.9696	0.00346991	0.00223322	-0.000537701	-0.00407003
40.9765	0.00375581	0.00305517	-0.00169702	-0.00373861
40.9833	0.00449326	0.00332529	-0.00137572	-0.00349455
40.9902	0.00488131	0.00327974	-0.00195533	-0.00379414
40.997	0.00523407	0.00357463	-0.000843302	-0.00349112
41.0039	0.00455361	0.00276683	-0.000622397	-0.00351802
41.0108	0.00466537	0.00355937	-0.000600148	-0.00380399
41.0176	0.00459161	0.00347039	-0.00135247	-0.00316244
41.0245	0.00432687	0.00296974	-0.00101351	-0.00361119
41.0314	0.00515304	0.00355975	-0.0016296	-0.00390463
41.0382	0.00343694	0.00280243	-0.00213554	-0.00411591
41.0451	0.00461357	0.00424106	-0.00143274	-0.00452454
41.052	0.00446818	0.00415642	-0.00246147	-0.00404055
41.0588	0.00441929	0.00388279	-0.0029412	-0.00517476
41.0657	0.00395858	0.00336548	-0.00184718	-0.00438169
41.0726	0.00349906	0.00325101	-0.000910476	-0.00397651
41.0795	0.00328315	0.00291578	-0.00065607	-0.00482405
41.0864	0.00339484	0.003008	-0.00109208	-0.00412593
41.0933	0.0033272	0.00366699	-0.00160351	-0.00462382
41.1001	0.00267106	0.00298858	-0.00133835	-0.00360478
41.107	0.00341358	0.00269438	-0.00168641	-0.00370392
41.1139	0.00379718	0.00315975	-0.00116149	-0.00373156
41.1208	0.00381009	0.00360663	-0.00190222	-0.00445595
41.1277	0.00356648	0.00341535	-0.00196468	-0.00433643
41.1346	0.0036271	0.0028441	-0.00188568	-0.00333287
41.1415	0.00349862	0.0027618	-0.00232464	-0.00350083
41.1484	0.00366066	0.00354549	-0.00275408	-0.00351892
41.1553	0.00241114	0.00256818	-0.00189296	-0.00407438
41.1622	0.00340744	0.00321026	-0.00151925	-0.00409188
41.1691	0.00347416	0.00283808	-0.00192805	-0.00407549
41.176	0.00249278	0.00274004	-0.00298335	-0.00370253
41.1829	0.00207228	0.00220282	-0.00272877	-0.00426515
41.1898	0.00182996	0.00235711	-0.00231638	-0.00525974
41.1968	0.00192948	0.00228722	-0.00229478	-0.0051361
41.2037	0.00204368	0.00215304	-0.00123981	-0.00567688
41.2106	0.00185901	0.00177478	-0.00161355	-0.00563931
41.2175	0.00172489	0.00159682	-0.00225612	-0.00557265
41.2244	0.00205586	0.0016539	-0.00210028	-0.00471045
41.2313	0.00212891	0.0015885	-0.00176626	-0.00503866
41.2383	0.00162703	0.00268319	-0.00266776	-0.0056585
41.2452	0.00240871	0.00269098	-0.00177369	-0.00539827
41.2521	0.00290292	0.00299256	-0.00273155	-0.00508532
41.2591	0.00229173	0.00255205	-0.00302923	-0.00466037
41.266	0.00244772	0.00264282	-0.00248065	-0.00589182
41.2729	0.00132584	0.0024103	-0.002163	-0.00593619
41.2799	0.00273293	0.00323308	-0.00199356	-0.0061719
41.2868	0.00275485	0.00301157	-0.00264179	-0.00673267
41.2937	0.00294373	0.00333361	-0.00196273	-0.0066719
41.3007	0.00384034	0.00334838	-0.00171985	-0.00658141
41.3076	0.00257588	0.0035007	-0.00247682	-0.0068243
41.3146	0.00182477	0.00330545	-0.00248906	-0.00524124
41.3215	0.00134163	0.00188292	-0.00174282	-0.00582776
41.3285	0.00219676	0.00262622	-0.00235805	-0.00583589
41.3354	0.00164374	0.00317775	-0.00309791	-0.0054224
41.3424	0.000563299	0.00311393	-0.00308556	-0.00643723
41.3493	0.000977178	0.0034582	-0.00372045	-0.00686732
41.3563	0.00230595	0.00287623	-0.00298296	-0.00646404
41.3632	0.00214194	0.00352657	-0.00243049	-0.00581285
41.3702	0.00219416	0.00263176	-0.00300787	-0.00662626
41.3771	0.00246967	0.00247996	-0.00264673	-0.00627207
41.3841	0.002321	0.00268221	-0.00241452	-0.00662029
41.3911	0.00223461	0.00241352	-0.00305722	-0.00651647
41.398	0.00214759	0.00221085	-0.00352841	-0.00652049
41.405	0.00211013	0.00294571	-0.00356281	-0.0063574
41.412	0.00164969	0.00263857	-0.00410271	-0.00566215
41.4189	0.00264463	0.00290905	-0.00352313	-0.00673153
41.4259	0.00267951	0.00273155	-0.00220515	-0.00735221
41.4329	0.00213757	0.00223986	-0.0032879	-0.00730466
41.4399	0.00185811	0.00285598	-0.00394051	-0.00701989
41.4468	0.00155666	0.00195479	-0.00355908	-0.0064988
41.4538	0.00135599	0.00252914	-0.00323092	-0.00603894
41.4608	0.00206665	0.00236592	-0.00342496	-0.00671702
41.4678	0.00230437	0.00183028	-0.0028222	-0.00728014
41.4748	0.00214547	0.00164815	-0.00352261	-0.00744078
41.4818	0.00214692	0.00257966	-0.00318976	-0.00817176
41.4888	0.00204075	0.00220263	-0.00362406	-0.00820892
41.4958	0.00251141	0.00265877	-0.00368176	-0.00678465
41.5028	0.00209809	0.00271747	-0.00362455	-0.00751864
41.5097	0.00125545	0.00268207	-0.0045551	-0.00827086
41.5167	0.00154348	0.00177558	-0.00363241	-0.00822542
41.5237	0.00206949	0.002445	-0.00449432	-0.00707395
41.5307	0.001821	0.00276458	-0.00443844	-0.00696011
41.5377	0.00125772	0.00219643	-0.00449516	-0.00780506
41.5448	0.000363824	0.00255551	-0.00452289	-0.00766612
41.5518	0.000830102	0.00237738	-0.00386808	-0.00763991
41.5588	0.00087591	0.00233933	-0.00418583	-0.00720788
41.5658	0.000725817	0.00235707	-0.00463155	-0.00713614
41.5728	0.000982601	0.00198846	-0.00461797	-0.00675603
41.5798	0.000370184	0.00174923	-0.00472216	-0.00768144
41.5868	0.000357487	0.00180571	-0.00456841	-0.00835907
41.5938	0.000637987	0.00169722	-0.00429809	-0.00891973
41.6009	0.00114314	0.000985821	-0.00439326	-0.00770457
41.6079	0.000539044	0.00141075	-0.00415535	-0.00782191
41.6149	1.40493e-05	0.00171249	-0.00415113	-0.00776419
41.6219	-0.000204361	0.00058228	-0.00440809	-0.00714665
41.629	0.00098111	0.00105868	-0.00396459	-0.00794449
41.636	0.0010807	0.00185959	-0.0044033	-0.00939528
41.643	0.000421241	0.00136868	-0.00557956	-0.00815922
41.6501	0.000609781	0.00169499	-0.00501356	-0.0089623
41.6571	0.000612511	0.00158283	-0.00541998	-0.00780499
41.6641	0.000269165	0.00096069	-0.00495323	-0.008616
41.6712	-0.000464171	0.000847233	-0.00439803	-0.00816392
41.6782	-0.000349772	0.0009707	-0.00439419	-0.00788393
41.6853	8.82795e-05	0.00147581	-0.00425111	-0.00783791
41.6923	0.00085396	0.000982805	-0.00396553	-0.0082533
41.6993	0.000263799	0.00116457	-0.00427702	-0.00992702
41.7064	0.000608268	0.000941916	-0.00339088	-0.00913353
41.7134	-9.54532e-05	0.00127962	-0.00419452	-0.0098961
41.7205	2.26126e-05	0.00144891	-0.005448	-0.00998521
41.7276	0.000105806	0.00187866	-0.00535319	-0.00962377
41.7346	-0.000586565	0.000903635	-0.0059977	-0.00978929
41.7417	-0.000264424	0.00176104	-0.00499759	-0.0102392
41.7487	-0.000278985	0.0014725	-0.00520233	-0.00963563
41.7558	-0.000128727	0.00152166	-0.00393513	-0.00948862
41.7629	-0.000461311	0.000907141	-0.00421081	-0.0104292
41.7699	0.000111104	0.00215843	-0.0049489	-0.00953099
41.777	0.000441775	0.00155486	-0.00512485	-0.0096444
41.7841	0.000264654	-9.22821e-05	-0.00524399	-0.0104109
41.7911	-0.000399719	0.000610019	-0.0056812	-0.009553
41.7982	0.000354793	0.00173421	-0.0058092	-0.00988846
41.8053	0.000491258	0.00120833	-0.00527164	-0.0102784
41.8124	0.000420237	0.00110974	-0.0059553	-0.0104859
41.8194	-0.000986324	0.000302283	-0.00540818	-0.0115685
41.8265	-0.000204851	0.000361126	-0.00669025	-0.0114482
41.8336	-0.000174759	-8.24475e-05	-0.00602967	-0.0107683
41.8407	0.000161394	0.00026525	-0.00566159	-0.00908193
41.8478	-1.46124e-05	-0.00024052	-0.00498689	-0.00929949
41.8549	-0.000232746	-0.000712084	-0.00610683	-0.0101299
41.8619	-0.00110271	-1.73048e-05	-0.00704925	-0.0104971
41.869	-0.000488554	0.00048494	-0.00706484	-0.0106439
41.8761	-0.000999883	-4.33708e-05	-0.00663066	-0.0102308
41.8832	-0.00153317	-0.000559637	-0.00603753	-0.0108676
41.8903	-0.00126585	-0.000415404	-0.00651832	-0.0109845
41.8974	-0.00133265	-0.000367563	-0.00756946	-0.0111488
41.9045	-0.001937	0.00028456	-0.00652657	-0.0114978
41.9116	-0.000886694	0.000489166	-0.00686742	-0.0118866
41.9187	-0.00141175	0.000633008	-0.00690231	-0.0112677
41.9258	-0.00137594	-0.000553471	-0.00743523	-0.0118214
41.933	-0.00189044	0.000253727	-0.00801161	-0.0114389
41.9401	-0.00206974	0.00082035	-0.0087153	-0.0120161
41.9472	-0.0025093	-0.000315332	-0.00752642	-0.0108097
41.9543	-0.001694	-0.000164144	-0.00696262	-0.0118583
41.9614	-0.00227573	-0.00064202	-0.00776085	-0.0114829
41.9685	-0.00174928	-0.00107836	-0.00815024	-0.0111588
41.9756	-0.00209142	-0.00128885	-0.00834882	-0.0102535
41.9828	-0.00218772	-0.00182834	-0.00900513	-0.0108076
41.9899	-0.00291565	-0.00126069	-0.00924615	-0.0114266
41.997	-0.0036534	-0.00170143	-0.00857882	-0.0108967
42.0042	-0.00281711	-0.00176573	-0.00797675	-0.0108052
42.0113	-0.00270136	-0.00162155	-0.00749276	-0.0111897
42.0184	-0.00240642	-0.00155032	-0.00773354	-0.0105551
42.0255	-0.00238999	-0.00192137	-0.00871012	-0.0113139
42.0327	-0.00133318	-0.000812985	-0.00882612	-0.0108581
42.0398	-0.000864276	0.000416144	-0.0082254	-0.0117552
42.047	-0.00231127	-0.00106997	-0.00898999	-0.0117444
42.0541	-0.00225006	-0.0019241	-0.00878916	-0.0116042
42.0612	-0.00242395	-0.00262592	-0.00868007	-0.0116927
42.0684	-0.00328535	-0.00131989	-0.00881231	-0.0110832
42.0755	-0.00387664	-0.00178508	-0.00857469	-0.0115235
42.0827	-0.00335638	-0.00108751	-0.0088489	-0.0118779
42.0898	-0.00220924	-0.000971588	-0.00858338	-0.0117263
42.097	-0.00167119	-0.000589908	-0.00896075	-0.011758
42.1041	-0.00276538	-0.00188977	-0.00884853	-0.0121137
42.1113	-0.00173597	-0.00165298	-0.00869428	-0.0122104
42.1185	-0.00256483	-0.00177902	-0.00912305	-0.0114222
42.1256	-0.00356675	-0.00207263	-0.00893015	-0.010752
42.1328	-0.00291834	-0.00270919	-0.0092346	-0.0107638
42.14	-0.00265913	-0.00274432	-0.00907396	-0.0111285
42.1471	-0.00346009	-0.00240608	-0.00913704	-0.0115459
42.1543	-0.00423846	-0.00284948	-0.0095316	-0.0123471
42.1615	-0.00315845	-0.00121669	-0.00879029	-0.0127632
42.1686	-0.00202874	-0.000218396	-0.00944894	-0.011828
42.1758	-0.00193454	-0.000651561	-0.00981944	-0.0123983
42.183	-0.00295609	-0.00218346	-0.00929097	-0.0121271
42.1902	-0.00375269	-0.00294393	-0.00879308	-0.0117835
42.1973	-0.00339409	-0.00285369	-0.00849053	-0.0117497
42.2045	-0.00327055	-0.00144619	-0.00872586	-0.0114232
42.2117	-0.00439129	-0.0018431	-0.00904895	-0.0117075
42.2189	-0.00395803	-0.00213675	-0.00921881	-0.0109243
42.2261	-0.00384499	-0.00175037	-0.00965043	-0.0126074
42.2333	-0.00320274	-0.00256864	-0.00984835	-0.0123522
42.2405	-0.0026196	-0.00233127	-0.00959972	-0.0113637
42.2477	-0.00197079	-0.00276581	-0.00907098	-0.0108579
42.2549	-0.0022794	-0.0020087	-0.00942705	-0.0108274
42.2621	-0.00311793	-0.00316002	-0.00913329	-0.0115899
42.2693	-0.00371396	-0.00352225	-0.00929417	-0.0117118
42.2765	-0.00360893	-0.00343983	-0.00874691	-0.0121242
42.2837	-0.00360633	-0.00355597	-0.0103869	-0.0114735
42.2909	-0.00291704	-0.00236642	-0.0097998	-0.0112914
42.2981	-0.003442	-0.00230001	-0.00835727	-0.0112723
42.3053	-0.00417259	-0.00330934	-0.00888998	-0.0110632
42.3125	-0.00365666	-0.00356166	-0.00855525	-0.0111828
42.3197	-0.00374471	-0.00430192	-0.00923041	-0.0108446
42.3269	-0.00353729	-0.00407891	-0.00895746	-0.0111865
42.3341	-0.00478927	-0.00449373	-0.00957545	-0.0110329
42.3414	-0.00445806	-0.00330858	-0.00992399	-0.01058
42.3486	-0.0038376	-0.00297113	-0.00905929	-0.0113357
42.3558	-0.00401359	-0.00371146	-0.00898392	-0.0120052
42.363	-0.00399287	-0.003855	-0.00901376	-0.0117481
42.3703	-0.00289627	-0.00290562	-0.00940175	-0.0104138
42.3775	-0.00384127	-0.00300838	-0.00852513	-0.0107854
42.3847	-0.00345586	-0.00291084	-0.00804217	-0.010962
42.3919	-0.00374924	-0.00342617	-0.00886033	-0.00952522
42.3992	-0.0036883	-0.00405211	-0.00887637	-0.010167
42.4064	-0.00376082	-0.00434584	-0.00792774	-0.0108639
42.4137	-0.00415141	-0.00426325	-0.00802915	-0.010099
42.4209	-0.00511697	-0.00400725	-0.00898092	-0.0106602
42.4281	-0.00436712	-0.00409944	-0.007779	-0.0102774
42.4354	-0.00469232	-0.00462912	-0.00815231	-0.0101312
42.4426	-0.00445628	-0.00383479	-0.00856048	-0.00985762
42.4499	-0.00475233	-0.00438855	-0.00865574	-0.00972381
42.4571	-0.00447436	-0.00399803	-0.00864694	-0.00935577
42.4644	-0.00493399	-0.00404576	-0.00892652	-0.00945571
42.4716	-0.00461443	-0.00549866	-0.00824086	-0.00956771
42.4789	-0.00485507	-0.00408129	-0.00866656	-0.00995148
42.4861	-0.0049681	-0.00499994	-0.00893528	-0.0100409
42.4934	-0.00547869	-0.00550033	-0.00901557	-0.0098225
42.5007	-0.00520293	-0.00593073	-0.00883381	-0.0100631
42.5079	-0.00545084	-0.00541155	-0.00909427	-0.00988876
42.5152	-0.00456496	-0.00478026	-0.00809223	-0.00863041
42.5225	-0.00428607	-0.00514355	-0.00797805	-0.00930258
42.5297	-0.00382159	-0.00514562	-0.00858651	-0.00861029
42.537	-0.00505067	-0.00459604	-0.00863154	-0.00848855
42.5443	-0.0045066	-0.00626798	-0.00881281	-0.00917343
42.5516	-0.0039595	-0.00646854	-0.00920488	-0.00924943
42.5588	-0.00371177	-0.00569816	-0.0092064	-0.00960829
42.5661	-0.00372453	-0.00506659	-0.00835684	-0.00964557
42.5734	-0.00416597	-0.0057031	-0.00868432	-0.0102573
42.5807	-0.00541514	-0.00625808	-0.00798396	-0.00975766
42.588	-0.00537573	-0.00626548	-0.00773846	-0.00915571
42.5953	-0.00521978	-0.00663638	-0.0082399	-0.0088111
42.6025	-0.00578383	-0.00725411	-0.00733355	-0.00819897
42.6098	-0.00510122	-0.006308	-0.0069471	-0.00790305
42.6171	-0.00524034	-0.00577673	-0.0075595	-0.00758346
42.6244	-0.00488216	-0.00545314	-0.00801381	-0.0080187
42.6317	-0.0048978	-0.00565241	-0.00766961	-0.0080242
42.639	-0.0041528	-0.0049374	-0.00803131	-0.00920341
42.6463	-0.00397037	-0.0042138	-0.00854852	-0.00873045
42.6536	-0.00461645	-0.00519125	-0.0086398	-0.0091471
42.6609	-0.00530614	-0.00662502	-0.0087154	-0.00912321
42.6682	-0.00548402	-0.00632615	-0.00944843	-0.00911609
42.6756	-0.00534378	-0.00689523	-0.00763693	-0.0091029
42.6829	-0.00488136	-0.00635626	-0.00655319	-0.0084643
42.6902	-0.00534593	-0.00675571	-0.00702003	-0.00872644
42.6975	-0.00509078	-0.00600961	-0.00640103	-0.00873455
42.7048	-0.00546242	-0.00627363	-0.00784556	-0.00884231
42.7121	-0.007013	-0.0083705	-0.00754308	-0.00844733
42.7194	-0.00485781	-0.00694876	-0.00739766	-0.00832597
42.7268	-0.00582686	-0.0071608	-0.00711485	-0.0082012
42.7341	-0.00643331	-0.00722433	-0.00702899	-0.00819685
42.7414	-0.00561907	-0.00695916	-0.00725871	-0.00785733
42.7488	-0.00509375	-0.00682404	-0.00707264	-0.00816474
42.7561	-0.00566389	-0.00696402	-0.00757006	-0.00847773
42.7634	-0.00619161	-0.00770791	-0.00684133	-0.0082165
42.7708	-0.00633654	-0.00694792	-0.00690465	-0.00674984
42.7781	-0.00637946	-0.0072407	-0.00711232	-0.0071992
42.7854	-0.0048841	-0.00670211	-0.00655579	-0.00821043
42.7928	-0.00442795	-0.00612249	-0.00701304	-0.00779542
42.8001	-0.00562782	-0.00739466	-0.00710135	-0.00699509
42.8075	-0.00675913	-0.00778484	-0.00654659	-0.00663301
42.8148	-0.00563438	-0.00599208	-0.00666758	-0.00618752
42.8222	-0.00506473	-0.00657069	-0.00612654	-0.00746376
42.8295	-0.00468124	-0.00617581	-0.00667641	-0.00837841
42.8369	-0.00470431	-0.00693754	-0.00665334	-0.00754889
42.8442	-0.00550756	-0.0068847	-0.00691443	-0.00710159
42.8516	-0.00592173	-0.00782585	-0.00693374	-0.00676738
42.8589	-0.00549974	-0.00830559	-0.0071212	-0.00821924
42.8663	-0.00668635	-0.00802462	-0.00761248	-0.0071633
42.8737	-0.00575085	-0.00730132	-0.00721312	-0.00760017
42.881	-0.00683028	-0.00733981	-0.00662356	-0.00815874
42.8884	-0.00639583	-0.00715494	-0.00644557	-0.0072094
42.8958	-0.0061492	-0.00771395	-0.00669964	-0.00680045
42.9031	-0.00610577	-0.00802799	-0.00724985	-0.00725133
42.9105	-0.00654384	-0.00773444	-0.00748203	-0.00769031
42.9179	-0.0063204	-0.00700254	-0.00648615	-0.00712389
42.9253	-0.00569371	-0.0081677	-0.00658638	-0.00575564
42.9326	-0.006308	-0.0084357	-0.00617628	-0.00621717
42.94	-0.0072512	-0.00810157	-0.00625285	-0.00723866
42.9474	-0.00701127	-0.00816641	-0.00638945	-0.00816973
42.9548	-0.00696509	-0.00877982	-0.00592749	-0.00792664
42.9622	-0.0050213	-0.00683563	-0.00610131	-0.00719736
42.9696	-0.00501055	-0.0068348	-0.00602531	-0.00696606
42.9769	-0.00491753	-0.00674324	-0.00728313	-0.00749689
42.9843	-0.00471026	-0.00702007	-0.00775834	-0.00680583
42.9917	-0.00440238	-0.0075293	-0.00574074	-0.00654549
42.9991	-0.00570292	-0.00808951	-0.00592255	-0.00704294
43.0065	-0.00634329	-0.00852159	-0.00696073	-0.0067859
43.0139	-0.0045371	-0.00677427	-0.00588147	-0.00475934
43.0213	-0.00584284	-0.00803504	-0.00652296	-0.00636726
43.0287	-0.00510204	-0.0079186	-0.00591463	-0.00646234
43.0361	-0.00394963	-0.00658628	-0.00606295	-0.00735014
43.0436	-0.00536269	-0.00666412	-0.00586328	-0.00577244
43.051	-0.00634573	-0.00710404	-0.00418496	-0.00542159
43.0584	-0.00649442	-0.00839793	-0.00510731	-0.00539321
43.0658	-0.00630649	-0.00744709	-0.0056693	-0.0058666
43.0732	-0.00619559	-0.00714116	-0.00515671	-0.00556115
43.0806	-0.00655244	-0.00683306	-0.0044929	-0.00556522
43.0881	-0.0063408	-0.00657506	-0.00446859	-0.00678424
43.0955	-0.00637915	-0.00763205	-0.00556454	-0.0057482
43.1029	-0.0063262	-0.00660185	-0.00501299	-0.00527378
43.1103	-0.00628828	-0.00782104	-0.00450147	-0.00487723
43.1178	-0.00578096	-0.00644715	-0.00471719	-0.00451318
43.1252	-0.00574552	-0.00677247	-0.00445736	-0.00436085
43.1326	-0.00649627	-0.00711867	-0.00521342	-0.00473404
43.1401	-0.00593745	-0.00706683	-0.00457051	-0.005072
43.1475	-0.00681241	-0.00707812	-0.00514594	-0.00514781
43.1549	-0.00666115	-0.00872326	-0.00485149	-0.00572357
43.1624	-0.00550699	-0.00774977	-0.00421358	-0.00554104
43.1698	-0.00594827	-0.00725645	-0.00434792	-0.00507411
43.1773	-0.00603443	-0.00614443	-0.00413681	-0.00575541
43.1847	-0.00506626	-0.00692687	-0.00424914	-0.00509557
43.1922	-0.00610989	-0.00825274	-0.00499452	-0.00621779
43.1996	-0.00718191	-0.00720958	-0.00511323	-0.00637043
43.2071	-0.00581284	-0.00730914	-0.00465746	-0.004502
43.2145	-0.00590125	-0.00694346	-0.00557787	-0.00470088
43.222	-0.00586003	-0.00787819	-0.00492332	-0.00590016
43.2294	-0.00510012	-0.00682039	-0.00507283	-0.00533468
43.2369	-0.00578359	-0.00586414	-0.00437373	-0.00587586
43.2444	-0.00525872	-0.00615327	-0.00545816	-0.00495555
43.2518	-0.00646166	-0.00683245	-0.00434133	-0.00482292
43.2593	-0.00653122	-0.00679843	-0.00458277	-0.00463093
43.2668	-0.00620157	-0.00704468	-0.00520197	-0.00364321
43.2742	-0.00699924	-0.00656464	-0.00509726	-0.00314876
43.2817	-0.00551687	-0.00685587	-0.00507923	-0.00453599
43.2892	-0.00531408	-0.00752099	-0.0046739	-0.00411672
43.2967	-0.0049048	-0.00696869	-0.00456059	-0.00482061
43.3042	-0.00527262	-0.00596959	-0.00499617	-0.00490459
43.3116	-0.00530846	-0.00531644	-0.00502601	-0.0042976
43.3191	-0.00516636	-0.00565031	-0.00454928	-0.00449572
43.3266	-0.00531598	-0.00597967	-0.00457612	-0.00518757
43.3341	-0.0053806	-0.00638714	-0.0052254	-0.00467903
43.3416	-0.00531565	-0.0052906	-0.00422669	-0.00496869
43.3491	-0.00591132	-0.00630425	-0.00377019	-0.00402232
43.3566	-0.00633495	-0.00654951	-0.00468049	-0.00455833
43.3641	-0.00535404	-0.00457953	-0.00464404	-0.00441175
43.3716	-0.00528941	-0.00617245	-0.00496368	-0.00372458
43.3791	-0.00554851	-0.0080754	-0.00435423	-0.00326133
43.3866	-0.00568346	-0.00666615	-0.00438877	-0.00416213
43.3941	-0.00415754	-0.00551293	-0.00348898	-0.00408123
43.4016	-0.00421292	-0.00426589	-0.0037385	-0.00307995
43.4091	-0.00383167	-0.00412936	-0.0041217	-0.00335723
43.4166	-0.00557457	-0.00513327	-0.00362596	-0.00495669
43.4241	-0.00403929	-0.00544741	-0.0029326	-0.00407931
43.4316	-0.00429526	-0.00466622	-0.00267999	-0.00408641
43.4392	-0.00484826	-0.00414321	-0.00425171	-0.00425676
43.4467	-0.00442479	-0.00385559	-0.00432972	-0.00332939
43.4542	-0.00476429	-0.00478785	-0.00366379	-0.00341436
43.4617	-0.00490172	-0.00585147	-0.00417389	-0.00373371
43.4692	-0.00482611	-0.00415868	-0.00478374	-0.00363811
43.4768	-0.00398448	-0.00335788	-0.00406004	-0.00344853
43.4843	-0.00256373	-0.00289433	-0.00231441	-0.00369391
43.4918	-0.00290233	-0.00308602	-0.00287837	-0.00353315
43.4994	-0.00280133	-0.00308631	-0.00245355	-0.00302699
43.5069	-0.00501779	-0.00409467	-0.00294232	-0.00162155
43.5144	-0.00497496	-0.00397344	-0.00257078	-0.00144355
43.522	-0.00540464	-0.00376851	-0.00253002	-0.00229166
43.5295	-0.0049575	-0.00493334	-0.00139908	-0.00303796
43.5371	-0.00441771	-0.00398139	-0.00249994	-0.00276772
43.5446	-0.00290682	-0.00352499	-0.00251834	-0.00311727
43.5522	-0.00519548	-0.0040646	-0.00202212	-0.00248686
43.5597	-0.00431552	-0.0039278	-0.0024127	-0.00311887
43.5673	-0.00306698	-0.0022765	-0.00218266	-0.00232413
43.5748	-0.00381524	-0.00255733	-0.00168387	-0.00349374
43.5824	-0.00509401	-0.00408735	-0.00145849	-0.00299496
43.5899	-0.00513678	-0.00291528	-0.00200837	-0.00268177
43.5975	-0.00396022	-0.00358632	-0.00194137	-0.00186916
43.6051	-0.00383905	-0.00456525	-0.00172163	-0.00138672
43.6126	-0.00394434	-0.0026987	-0.00209606	-0.00147806
43.6202	-0.00278607	-0.00205979	-0.00243278	-0.00212431
43.6278	-0.00311071	-0.00143265	-0.00165167	-0.00230823
43.6353	-0.00379313	-0.00181696	-0.00228541	-0.00286896
43.6429	-0.0026641	-0.00184064	-0.00167668	-0.00214814
43.6505	-0.00356116	-0.000555333	-0.00190967	-0.0028719
43.658	-0.00389442	-0.00122427	-0.00197359	-0.00239287
43.6656	-0.00312838	-0.00183522	-0.00110432	-0.00292281
43.6732	-0.00244246	-0.00105269	-0.002024	-0.00242609
43.6808	-0.000891298	-8.76801e-05	-0.00239949	-0.00239683
43.6884	-0.00105178	-5.12055e-05	-0.00254621	-0.00145841
43.696	-0.000433809	9.00659e-05	-0.00201027	-0.001116
43.7036	-0.00196886	-0.000123264	-0.0019888	-0.00208094
43.7111	-0.00293917	-0.000576359	-0.001469	-0.00161141
43.7187	-0.00162829	0.00062631	-0.00223531	-0.00181519
43.7263	-0.00254151	0.000511245	-0.00222783	-0.00236043
43.7339	-0.00185986	-0.000413208	-0.00221722	-0.00199603
43.7415	-0.00108431	0.000442721	-0.00321119	-0.00165005
43.7491	-0.00131945	0.00120909	-0.00247038	-0.00172021
43.7567	-0.00103551	0.00094434	-0.00302877	-0.00241649
43.7643	-0.000918551	0.000484718	-0.00174718	-0.00239228
43.772	-0.000751687	0.000671688	-0.00197173	-0.00247093
43.7796	-0.000664336	0.00131397	-0.00208845	-0.00135179
43.7872	-3.96736e-05	0.00144781	-0.00251217	-0.00147246
43.7948	-0.000565953	0.000459696	-0.00368464	-0.00264846
43.8024	0.000335807	0.000509032	-0.00370348	-0.00318043
43.81	-0.000178773	0.000964801	-0.0042229	-0.00267166
43.8176	-0.000153862	0.00116737	-0.00406686	-0.00199634
43.8253	-8.91427e-05	0.0029929	-0.0038217	-0.00179485
43.8329	0.000747969	0.00324684	-0.00278958	-0.00232455
43.8405	0.000939073	0.0019243	-0.00362071	-0.00250417
43.8482	0.00073017	0.00341262	-0.00440001	-0.00259167
43.8558	0.000635548	0.00239674	-0.00455155	-0.00288532
43.8634	0.000183234	0.00355817	-0.00300149	-0.00271335
43.8711	0.000671446	0.00340094	-0.0024785	-0.00215266
43.8787	0.000474378	0.00218559	-0.0030488	-0.00153704
43.8863	0.000461938	0.00206786	-0.00328896	-0.00194305
43.894	0.00192692	0.00403146	-0.00434932	-0.001234
43.9016	0.00157569	0.00418513	-0.003235	-0.000291144
43.9093	0.00135305	0.00394081	-0.00309705	-0.00196922
43.9169	0.000885408	0.00513959	-0.00474412	-0.00122352
43.9246	0.000477582	0.00355181	-0.00544697	-0.00137003
43.9322	0.0013501	0.0041126	-0.00514931	-0.00137414
43.9399	0.0015348	0.00341228	-0.00550954	-0.00114533
43.9475	0.000407449	0.00232026	-0.00434312	-0.00096917
43.9552	0.00109463	0.00328715	-0.00501627	-0.00158331
43.9628	0.00191522	0.00379622	-0.00469139	-0.00118193
43.9705	0.00338681	0.00494784	-0.00378682	-0.001985
43.9782	0.00389209	0.00408272	-0.00409611	-0.00179218
43.9858	0.00352602	0.00381188	-0.00379289	-0.00157122
43.9935	0.00269937	0.00351874	-0.00496127	-0.00206942
44.0012	0.00326981	0.00277824	-0.00418189	-0.00244268
44.0089	0.0028481	0.00282725	-0.00468118	-0.00280424
44.0165	0.00389629	0.00296764	-0.00381793	-0.00326733
44.0242	0.00308184	0.00391666	-0.00366451	-0.00228291
44.0319	0.00189572	0.00348198	-0.00340317	-0.00189001
44.0396	0.00246645	0.00520641	-0.00362151	-0.00355946
44.0473	0.00427087	0.00567907	-0.00437054	-0.0030835
44.0549	0.00359279	0.00501982	-0.00431816	-0.00308008
44.0626	0.00450345	0.00584356	-0.00278469	-0.00359713
44.0703	0.00496568	0.00666523	-0.00351918	-0.00256531
44.078	0.00358624	0.00523442	-0.00378489	-0.00189364
44.0857	0.00438618	0.00568984	-0.00344844	-0.00116116
44.0934	0.00503277	0.00616885	-0.00316134	-0.00177419
44.1011	0.00534616	0.005864	-0.00292826	-0.000854668
44.1088	0.00401651	0.00573189	-0.00275481	-0.00039498
44.1165	0.0035579	0.00521048	-0.00255855	-0.000965733
44.1242	0.00427028	0.00559432	-0.00366176	-0.000235624
44.1319	0.00369081	0.00525287	-0.00314438	0.000220436
44.1396	0.00295495	0.00543034	-0.00202624	-0.00128607
44.1473	0.00319666	0.00546374	-0.00185625	-0.00139741
44.1551	0.00418751	0.0059163	-0.00262902	-0.000772021
44.1628	0.00508833	0.00614058	-0.00340806	-0.00060033
44.1705	0.00471876	0.00545426	-0.00427003	-0.00173154
44.1782	0.00353689	0.00410635	-0.00369537	-0.00240927
44.1859	0.00378005	0.0035099	-0.00300873	-0.00141651
44.1937	0.00451407	0.00439677	-0.00294605	-0.00244835
44.2014	0.00566674	0.00440488	-0.00332796	-0.0025912
44.2091	0.00362632	0.00481164	-0.00332842	-0.00144771
44.2168	0.00460183	0.00572009	-0.00254087	-0.00252978
44.2246	0.00469358	0.00481284	-0.00189333	-0.0030732
44.2323	0.00444494	0.00556072	-0.00285483	-0.00237788
44.24	0.00414242	0.0059942	-0.00349053	-0.00159267
44.2478	0.00249367	0.00481241	-0.00284414	-0.00277929
44.2555	0.00309132	0.00418559	-0.00277551	-0.0030559
44.2633	0.00332275	0.00456411	-0.00276079	-0.0028137
44.271	0.00386309	0.00624644	-0.00241533	-0.00103993
44.2788	0.00392856	0.00669507	-0.00334051	-0.0012908
44.2865	0.00418339	0.00593138	-0.00457396	-0.00137874
44.2943	0.00421202	0.00585131	-0.00310344	-0.000305097
44.302	0.00385516	0.00631845	-0.0019631	-0.000247969
44.3098	0.00358349	0.00588377	-0.00140551	-0.00163882
44.3175	0.00321527	0.00663263	-0.00139434	-0.00102064
44.3253	0.00364005	0.00570363	-0.00200037	-0.00142386
44.3331	0.00411817	0.00479966	-0.00153298	-0.000474519
44.3408	0.00347619	0.00517509	-0.00184286	-0.000294897
44.3486	0.00412676	0.00412825	-0.00313553	-0.00142515
44.3564	0.0049929	0.00450996	-0.00248018	-0.00105808
44.3641	0.00458286	0.00424647	-0.00356032	-0.000563217
44.3719	0.00426672	0.00361505	-0.00208443	-7.23988e-06
44.3797	0.00465063	0.00316428	-0.00251779	-1.20327e-05
44.3875	0.00478046	0.00396971	-0.002389	-0.000381327
44.3952	0.00521577	0.00369531	-0.00262137	-0.00196211
44.403	0.00424029	0.00299367	-0.00213279	-0.00168161
44.4108	0.00468025	0.00347603	-0.00351275	-0.00106105
44.4186	0.00413412	0.00412186	-0.00431275	-0.000987111
44.4264	0.00515707	0.00421512	-0.00327009	-0.00099402
44.4342	0.0065038	0.00521915	-0.00244105	-0.000669985
44.442	0.00596306	0.00443882	-0.0031963	7.34812e-06
44.4498	0.00574	0.00486419	-0.00202648	0.00120952
44.4576	0.00540512	0.00626027	-0.002231	-0.00121947
44.4654	0.00592381	0.0059822	-0.00245864	-0.000939614
44.4732	0.00562111	0.0066064	-0.00249272	-0.000884938
44.481	0.00566858	0.00729807	-0.00352713	-0.000999507
44.4888	0.00560126	0.00647254	-0.00294957	-0.000524218
44.4966	0.0049392	0.00616408	-0.00180122	-0.000355267
44.5044	0.0046756	0.00521906	-0.00210563	-0.000445725
44.5122	0.00700617	0.0052292	-0.00305967	-0.0007812
44.52	0.00680862	0.0051148	-0.00216697	-0.000762869
44.5278	0.00716833	0.00686079	-0.00103269	-0.00069412
44.5356	0.00734299	0.00680106	-0.0019334	-0.00121261
44.5435	0.00681298	0.00716096	-0.00220307	-0.000259456
44.5513	0.00580887	0.00765808	-0.00238947	-0.00100599
44.5591	0.00536421	0.00688618	-0.00305286	0.000146265
44.5669	0.00514011	0.00586735	-0.00229092	0.000315855
44.5748	0.00698345	0.00545707	-0.00247755	-0.000545391
44.5826	0.00788263	0.00521709	-0.00229383	-0.000811349
44.5904	0.00651233	0.00496637	-0.00104456	-0.000150314
44.5983	0.00712355	0.00532521	-0.0012073	-0.000688827
44.6061	0.00595603	0.00572282	-0.0029865	-0.00146524
44.614	0.0060944	0.00476606	-0.00318296	-0.00149792
44.6218	0.00666255	0.00497157	-0.000975296	0.0010584
44.6296	0.00664107	0.00526644	-0.000177247	0.00151138
44.6375	0.00706262	0.00514574	-0.000275091	0.00126709
44.6453	0.00722824	0.00506102	-0.00111672	6.78853e-05
44.6532	0.0059195	0.00386104	-0.000887213	-0.000763719
44.661	0.00583756	0.00445987	-0.00177754	-0.00156626
44.6689	0.0060948	0.00420481	-0.00185521	-0.00145486
44.6768	0.00570946	0.00493901	-0.00172056	1.21174e-05
44.6846	0.00634141	0.00693267	-0.00146252	0.000706724
44.6925	0.00453655	0.00545521	-0.00083916	0.00208423
44.7004	0.00403966	0.00503062	-0.000195565	0.00114966
44.7082	0.00393183	0.00420474	-0.00118825	-0.000125355
44.7161	0.00469743	0.00422524	-0.000325226	0.000424677
44.724	0.00527323	0.00504971	-0.000711007	0.00137218
44.7318	0.00526804	0.00448964	0.00011363	0.0014216
44.7397	0.00524588	0.00299234	0.000539141	0.000787378
44.7476	0.00474089	0.0045467	0.00140241	0.00144658
44.7555	0.00488153	0.00401064	0.000845329	0.00125359
44.7633	0.00485003	0.00345133	0.000332806	0.000929337
44.7712	0.00408578	0.00282016	0.000692732	0.00158641
44.7791	0.00523203	0.00337407	0.000639484	0.00286941
44.787	0.00559549	0.00374666	0.00124424	0.00158874
44.7949	0.00488047	0.00364414	-6.82915e-05	0.000328447
44.8028	0.00569541	0.00372747	0.000391216	0.000605026
44.8107	0.00493562	0.00253437	0.000624888	0.00040104
44.8186	0.00462274	0.00146501	0.00130692	0.00165735
44.8265	0.00444547	0.00267058	0.00100521	0.0018805
44.8344	0.00467463	0.00342965	0.000603808	0.000789711
44.8423	0.00607407	0.00444213	0.00258656	0.001962
44.8502	0.00525799	0.00395367	0.00129592	0.00097398
44.8581	0.00461811	0.00296218	0.0015927	0.00198529
44.866	0.00448513	0.00365373	0.00162087	0.00219043
44.8739	0.00450182	0.00392213	0.00225856	0.00380384
44.8818	0.00408007	0.00491839	0.0026083	0.00259171
44.8898	0.00394321	0.00416715	0.00190299	0.00347809
44.8977	0.00417796	0.0045184	0.00304432	0.002779
44.9056	0.00402413	0.00387758	0.00267262	0.00295923
44.9135	0.00407291	0.00487797	0.00250595	0.00187274
44.9215	0.00365439	0.00513883	0.002764	0.0022323
44.9294	0.00531014	0.00478067	0.00357547	0.00389742
44.9373	0.00494992	0.00521742	0.00434807	0.00354323
44.9452	0.0038232	0.00509782	0.00300547	0.00241177
44.9532	0.00408603	0.00382478	0.00376802	0.00398329
44.9611	0.00487029	0.00387	0.00415102	0.00372565
44.9691	0.00497791	0.00438131	0.00348696	0.00520771
44.977	0.00536113	0.00502282	0.00184663	0.00451341
44.9849	0.00398499	0.00301568	0.000629482	0.00291324
44.9929	0.00261101	0.00332545	0.00135621	0.00265729
45.0008	0.00328852	0.00391636	0.00229738	0.00299903
45.0088	0.00362602	0.00198797	0.00346001	0.00400104
45.0167	0.00426003	0.00327613	0.00337843	0.00367882
45.0247	0.00331208	0.0030019	0.00331695	0.0037192
45.0327	0.0031607	0.00330174	0.00275818	0.0037516
45.0406	0.00313623	0.00286232	0.0029909	0.00481347
45.0486	0.00236468	0.00345081	0.00140935	0.00413834
45.0565	0.00323906	0.00345212	0.00271166	0.00595391
45.0645	0.00348587	0.00338106	0.0020869	0.00552586
45.0725	0.00387835	0.0027449	0.00191065	0.00539989
45.0804	0.00384285	0.00395625	0.00175142	0.00526851
45.0884	0.00269534	0.00329717	0.00195344	0.00525828
45.0964	0.00280808	0.00341591	0.00238856	0.00556709
45.1044	0.00159998	0.00312903	0.00271951	0.00585862
45.1123	0.00169961	0.00196566	0.00218167	0.00393079
45.1203	0.00166587	0.00160969	0.00219189	0.00419237
45.1283	0.002397	0.00227691	0.00356505	0.00572676
45.1363	0.00205601	0.00200542	0.00348578	0.00570629
45.1443	0.00222345	0.0033166	0.00347515	0.00510791
45.1523	0.000776182	0.001963	0.00384465	0.00478091
45.1603	0.00165325	0.00185688	0.00284734	0.00590889
45.1683	0.00130876	0.00100608	0.00460504	0.00488844
45.1763	0.00167809	0.0010544	0.00494764	0.00442078
45.1843	0.00131326	0.00044169	0.0045457	0.00627675
45.1923	0.00135628	-9.71586e-05	0.00374353	0.00600261
45.2003	0.0023189	0.000953477	0.0038513	0.00503865
45.2083	0.00210539	0.00198852	0.00377904	0.00551734
45.2163	0.00169468	0.00145812	0.00411162	0.00574145
45.2243	0.000280851	-0.00045456	0.00413807	0.00533712
45.2323	0.000853202	0.00138198	0.00472111	0.0065836
45.2403	0.0014086	0.00157847	0.00546175	0.00606891
45.2483	0.00247688	0.00103253	0.00445358	0.00552738
45.2564	0.00169967	0.000513095	0.00365258	0.00586028
45.2644	0.00138012	0.000172491	0.0051152	0.00716721
45.2724	0.00113111	-0.000137935	0.0051983	0.00697342
45.2804	0.000620409	0.00058359	0.0047416	0.00760784
45.2885	0.00131686	0.000719423	0.00470588	0.00728311
45.2965	0.000956853	0.00142018	0.00548132	0.00725432
45.3045	0.000253621	0.00111033	0.00562017	0.00748427
45.3126	-0.000195965	0.00150735	0.00528627	0.00865734
45.3206	0.00113228	0.00175212	0.00482275	0.00819853
45.3286	0.00110909	0.00137489	0.00465482	0.00755901
45.3367	0.00115669	0.00276622	0.00580596	0.00788011
45.3447	0.000276429	0.00169835	0.00449922	0.0062387
45.3528	0.00167533	0.000753509	0.00532093	0.00773212
45.3608	0.000412391	0.000750322	0.00537441	0.00724766
45.3689	0.000588969	0.000334964	0.006991	0.00846524
45.3769	0.00115587	0.00132253	0.00565511	0.00754756
45.385	0.00248116	0.00134575	0.0061858	0.00817668
45.393	0.00193331	0.00121299	0.00647875	0.00757254
45.4011	0.00109064	-0.000178903	0.00744162	0.0073727
45.4092	0.00125225	0.000887454	0.00829248	0.00793137
45.4172	0.00141297	0.000142785	0.00696749	0.00806051
45.4253	0.000659259	0.000917001	0.0047717	0.00788691
45.4334	0.00021553	0.000843906	0.00681352	0.0080358
45.4414	-0.000571355	-0.000653059	0.0058908	0.00805281
45.4495	0.000768819	0.000607993	0.00620554	0.00887242
45.4576	0.000948864	0.000295398	0.00652522	0.0096868
45.4657	0.00149244	0.000711213	0.00513726	0.00856252
45.4737	0.00112233	0.00219277	0.00499305	0.00931607
45.4818	0.000297524	0.00088854	0.00643998	0.0090474
45.4899	0.00146527	0.00171264	0.0062698	0.00809287
45.498	0.00165487	0.00128802	0.00706694	0.00862284
45.5061	0.000829866	-0.000102829	0.00673833	0.00868587
45.5142	0.00120492	9.12448e-05	0.00849382	0.00941249
45.5223	0.000723368	0.00108915	0.00847291	0.0088227
45.5304	-0.00071402	-0.000301376	0.00763413	0.00975858
45.5385	0.000670705	0.000934451	0.00748467	0.0100323
45.5466	0.000356112	0.00111959	0.00735231	0.00889168
45.5547	0.000206158	0.00159777	0.00678169	0.0088952
45.5628	0.000112203	0.000964014	0.00671047	0.00848721
45.5709	-0.00162384	-0.000289828	0.0065427	0.00943846
45.579	-0.00135937	-0.000524479	0.00753766	0.00863856
45.5871	-0.000555443	-0.000450504	0.00758711	0.0092232
45.5952	-0.00157996	0.000344129	0.00735926	0.010267
45.6033	-0.00131049	0.000511004	0.00671047	0.00868648
45.6115	-0.000873024	0.000690177	0.00772024	0.00888588
45.6196	0.00105076	0.00127987	0.00744925	0.00848141
45.6277	0.000358936	0.000817538	0.00804624	0.00874778
45.6358	-0.000412658	-0.000145367	0.00764306	0.00975279
45.644	5.02665e-05	0.00172312	0.00829991	0.00970014
45.6521	-0.000824697	0.00230073	0.00705024	0.00861102
45.6602	-0.00155103	0.000893546	0.00708494	0.00880004
45.6684	-0.000934363	0.000682112	0.00703524	0.00785221
45.6765	-0.000420335	0.00141038	0.00747434	0.00808856
45.6846	-0.000848598	0.00110868	0.00700786	0.00936098
45.6928	0.000582034	0.00188847	0.00618571	0.0103923
45.7009	0.000208735	0.00166619	0.00733761	0.0096795
45.7091	-4.70478e-05	0.00258971	0.00682689	0.00970252
45.7172	0.00026269	0.00379069	0.00692185	0.00852875
45.7254	-0.000144925	0.00448024	0.00606211	0.00876004
45.7335	0.000909868	0.00387309	0.00741793	0.00923917
45.7417	0.000742843	0.00335267	0.00719875	0.00885983
45.7498	-0.00102579	0.00228853	0.00663607	0.00896666
45.758	0.000182089	0.00347339	0.00698159	0.00993762
45.7662	-0.00019009	0.00289183	0.0075906	0.00975659
45.7743	0.000803959	0.00412103	0.00743886	0.00845297
45.7825	0.000164792	0.00377573	0.00718204	0.00878225
45.7907	0.00126353	0.00500033	0.00722092	0.00927135
45.7988	0.000164565	0.00555542	0.00801423	0.00770082
45.807	1.97031e-05	0.00589362	0.00888623	0.0102573
45.8152	0.000327571	0.0065782	0.00648756	0.00927921
45.8234	0.000425904	0.00737838	0.0062935	0.0092431
45.8315	-4.93444e-05	0.00716281	0.00553117	0.00899441
45.8397	-0.000266064	0.00812997	0.00631584	0.00854717
45.8479	-0.000263593	0.00817266	0.00664845	0.00819958
45.8561	-0.00120292	0.00779956	0.00638134	0.00878993
45.8643	0.000844384	0.00852596	0.00709461	0.00907361
45.8725	0.00111159	0.00900989	0.00673077	0.00894962
45.8807	-0.000193263	0.00876503	0.00554077	0.00932365
45.8889	0.000870368	0.00892458	0.00624706	0.00912254
45.8971	0.00133503	0.0100675	0.00608501	0.00802756
45.9053	0.00226176	0.0105182	0.00698991	0.00899263
45.9135	0.00330047	0.0103378	0.00583587	0.0103252
45.9217	0.00334039	0.0107542	0.00551221	0.0120397
45.9299	0.00313628	0.0112238	0.00504207	0.0120767
45.9381	0.00382016	0.0120308	0.00440697	0.0118604
45.9463	0.0042391	0.0118401	0.00436751	0.0113865
45.9545	0.00487489	0.0133446	0.00479119	0.0111762
45.9628	0.00535749	0.0134716	0.00441806	0.0124887
45.971	0.00584839	0.012978	0.00491721	0.0124565
45.9792	0.00569248	0.0125564	0.00488122	0.01214
45.9874	0.0058529	0.013912	0.00458505	0.0131056
45.9957	0.0065259	0.0128344	0.00456701	0.0121295
46.0039	0.00696416	0.0144432	0.0045649	0.011553
46.0121	0.00737512	0.0135047	0.00454935	0.012837
46.0204	0.00834141	0.0132926	0.00431234	0.0124555
46.0286	0.00792871	0.0126965	0.0053542	0.0121239
46.0368	0.00881312	0.0135985	0.00565361	0.0121727
46.0451	0.00962786	0.0140774	0.00564262	0.012745
46.0533	0.00916856	0.0122584	0.00595067	0.0133744
46.0616	0.00971011	0.013818	0.00462579	0.0137085
46.0698	0.00975525	0.0138613	0.00436678	0.0138204
46.0781	0.0107516	0.0140372	0.00532639	0.0137239
46.0863	0.0110814	0.0127663	0.0056742	0.013761
46.0946	0.010759	0.0135292	0.00746047	0.0131322
46.1028	0.011495	0.0140549	0.00751702	0.0142906
46.1111	0.010193	0.0124048	0.00744583	0.0141481
46.1193	0.0102198	0.0122332	0.00828581	0.0150518
46.1276	0.0105203	0.0117404	0.00912795	0.0135608
46.1359	0.0106595	0.0108794	0.00858508	0.0140902
46.1441	0.0108419	0.0112466	0.00984168	0.0139989
46.1524	0.0116201	0.00997049	0.00817189	0.014196
46.1607	0.0111998	0.0113552	0.00911149	0.0140773
46.169	0.01119	0.0121406	0.00916005	0.0139956
46.1772	0.0113562	0.00940677	0.00926959	0.013892
46.1855	0.00997063	0.0098195	0.00962771	0.0140347
46.1938	0.00980655	0.00996246	0.0100055	0.014267
46.2021	0.0101991	0.0107874	0.0110867	0.0149596
46.2104	0.00960831	0.0101271	0.0104304	0.0136316
46.2187	0.00984612	0.0102084	0.0103118	0.0140831
46.227	0.00886226	0.0100354	0.0103979	0.0150437
46.2353	0.00896771	0.0111285	0.0112453	0.0137848
46.2436	0.00869823	0.011676	0.0122911	0.0135982
46.2519	0.00805398	0.0099139	0.0125678	0.0128721
46.2602	0.00825736	0.00999558	0.0126396	0.0137444
46.2685	0.00777388	0.0119257	0.0126818	0.0127042
46.2768	0.0070345	0.0111901	0.0118384	0.013345
46.2851	0.00588058	0.0118671	0.0113194	0.0136002
46.2934	0.00518433	0.0124336	0.011229	0.0140439
46.3017	0.00510669	0.0124782	0.0125869	0.0134222
46.31	0.00541947	0.011939	0.0116566	0.012553
46.3183	0.00833632	0.0140943	0.0106734	0.0117961
46.3267	0.00781044	0.0139604	0.0108162	0.0122989
46.335	0.00765429	0.0145566	0.0108428	0.0138003
46.3433	0.00857092	0.0142563	0.0100804	0.0136362
46.3516	0.0101311	0.0151679	0.0109152	0.0131849
46.36	0.00899024	0.0151422	0.00934271	0.0134525
46.3683	0.00909571	0.0163597	0.00875681	0.0153488
46.3766	0.00848133	0.0182601	0.00917541	0.0137827
46.385	0.0110704	0.0180382	0.00910113	0.0142231
46.3933	0.0126338	0.0202484	0.00899029	0.0146027
46.4017	0.012538	0.0203282	0.00852904	0.0145431
46.41	0.0151598	0.0219352	0.00899979	0.0146716
46.4184	0.0156683	0.0235131	0.00915774	0.0137795
46.4267	0.0156032	0.023332	0.0107471	0.0152859
46.4351	0.0175314	0.0244735	0.00956998	0.0157704
46.4434	0.0167064	0.0260349	0.00769825	0.0164387
46.4518	0.0181325	0.0256743	0.00865601	0.0175254
46.4601	0.0203299	0.0258585	0.0104385	0.0184664
46.4685	0.0220649	0.0285563	0.0109205	0.0187366
46.4768	0.0259229	0.02856	0.0103156	0.0195526
46.4852	0.0256313	0.0298289	0.00998635	0.0197919
46.4936	0.0258351	0.0301791	0.0113603	0.0210377
46.502	0.0284855	0.0309318	0.0123888	0.0219035
46.5103	0.0299217	0.0322769	0.0120032	0.0218266
46.5187	0.0297897	0.0346501	0.0109091	0.0220293
46.5271	0.0303437	0.0332706	0.0149377	0.0225365
46.5355	0.0309752	0.0352438	0.0141678	0.0219327
46.5438	0.031979	0.0357729	0.0138587	0.023721
46.5522	0.0306634	0.0347167	0.0146159	0.0259823
46.5606	0.0324329	0.0350984	0.016129	0.0254111
46.569	0.031837	0.0338096	0.015835	0.0260992
46.5774	0.0326796	0.0376458	0.0171708	0.0269796
46.5858	0.0331383	0.0380809	0.0176643	0.0290897
46.5942	0.0332408	0.0361926	0.0199596	0.0309808
46.6026	0.0327532	0.0351363	0.0217127	0.0315457
46.611	0.0324523	0.0343868	0.0229915	0.0318138
46.6194	0.0331005	0.0343068	0.0237104	0.033089
46.6278	0.0320669	0.0355025	0.0239677	0.0345043
46.6362	0.0313327	0.0313493	0.0254401	0.0341224
46.6446	0.0315135	0.0308317	0.0276024	0.0358185
46.653	0.0287882	0.0266026	0.0300043	0.0375857
46.6614	0.025766	0.025252	0.0293325	0.0372522
46.6699	0.0289522	0.0250643	0.0283467	0.0375766
46.6783	0.0261391	0.020977	0.0292549	0.0377044
46.6867	0.0251286	0.0194171	0.0310501	0.0390906
46.6951	0.0235004	0.0181142	0.0313671	0.037902
46.7036	0.0226317	0.0179682	0.0311705	0.0384338
46.712	0.0221494	0.0170806	0.0330813	0.0396211
46.7204	0.0220654	0.015267	0.0328245	0.0395262
46.7289	0.0247726	0.0139975	0.0330843	0.0387372
46.7373	0.0219062	0.0121634	0.0308292	0.0378463
46.7457	0.0230978	0.0123867	0.0305114	0.0365024
46.7542	0.0213809	0.0110442	0.0303513	0.0351683
46.7626	0.0192574	0.00714291	0.0288986	0.0324524
46.7711	0.0186649	0.00583967	0.0292144	0.0321092
46.7795	0.0166991	0.00582388	0.0302828	0.0308912
46.788	0.0159042	0.00664455	0.0285749	0.0292498
46.7964	0.0165106	0.00764733	0.0282806	0.0262702
46.8049	0.0157838	0.00622325	0.027409	0.024112
46.8133	0.016039	0.00502082	0.0280016	0.023634
46.8218	0.0160873	0.00363611	0.0265601	0.022438
46.8303	0.0154583	0.00316387	0.0246975	0.0211913
46.8387	0.0129258	0.0031885	0.025387	0.0196081
46.8472	0.0126321	0.00288076	0.0233174	0.0183637
46.8557	0.0129226	0.00208716	0.0226445	0.0171467
46.8642	0.0133395	0.0034356	0.0225727	0.0151234
46.8726	0.0135946	0.0027942	0.0235794	0.0135832
46.8811	0.0137894	0.00279125	0.0211482	0.0138832
46.8896	0.0133309	0.000312578	0.0208183	0.0126422
46.8981	0.0120815	-0.00127379	0.0203599	0.0108465
46.9066	0.0108089	-0.00157448	0.0193168	0.008565
46.915	0.0111814	0.000280396	0.0176157	0.00765172
46.9235	0.010826	0.00043681	0.0180152	0.00969819
46.932	0.00961407	-0.000973943	0.0193264	0.00887524
46.9405	0.00927792	0.000906157	0.0165725	0.0084878
46.949	0.00879292	0.00123824	0.0169507	0.00626511
46.9575	0.0102317	0.00093344	0.0164714	0.00521301
46.966	0.0103752	0.00131515	0.0157998	0.00450739
46.9745	0.00852342	0.000983808	0.0144903	0.00449541
46.983	0.00718694	0.00125141	0.0141822	0.00349199
46.9916	0.00719386	0.00115191	0.0142944	0.00200695
47.0001	0.00702821	7.93495e-05	0.0125974	0.00141017
47.0086	0.00617706	0.00131499	0.0102121	0.00196833
47.0171	0.00594378	0.000515031	0.010394	0.00226589
47.0256	0.00696403	-5.61987e-05	0.0105065	0.0028892
47.0341	0.00738638	0.000780028	0.0124636	0.00367865
47.0427	0.00949347	0.00185318	0.0124263	0.00231106
47.0512	0.00856788	0.000879933	0.00860235	0.00140138
47.0597	0.00559676	0.000588755	0.00743204	0.00105951
47.0683	0.00375845	-0.000762866	0.00787748	-0.000198135
47.0768	0.0046462	0.000687914	0.00870496	-0.00116305
47.0853	0.0052858	0.000323075	0.00801777	-0.000599037
47.0939	0.00730043	0.000672912	0.00692585	0.00213015
47.1024	0.00735414	0.000315141	0.00875416	0.00274745
47.1109	0.00771886	-0.000822539	0.00730405	0.00066261
47.1195	0.00609572	-0.00064231	0.00733577	6.90212e-05
47.128	0.00554814	0.000782418	0.00751758	0.000485252
47.1366	0.00416721	0.00104682	0.00524163	0.000696675
47.1452	0.00500824	0.0015492	0.00498137	0.00109658
47.1537	0.00645934	0.00442427	0.00427257	0.00141729
47.1623	0.00538252	0.0037215	0.00457065	0.00188501
47.1708	0.00348313	0.00116493	0.00469674	0.00255712
47.1794	0.00351206	0.000961786	0.0051042	0.00387898
47.188	0.00460798	0.00169985	0.00438308	0.00535894
47.1965	0.00418394	0.00172967	0.00456382	0.00486701
47.2051	0.00375011	0.00384489	0.00564484	0.00587595
47.2137	0.00347388	0.00277393	0.00578237	0.0052939
47.2222	0.0037946	0.00295752	0.00531694	0.00555698
47.2308	0.0046423	0.00339689	0.00557031	0.00698105
47.2394	0.00396642	0.00280616	0.00514074	0.00542809
47.248	0.00403857	0.00345404	0.0054303	0.00740784
47.2566	0.00338908	0.00336256	0.0053366	0.00658361
47.2652	0.00371887	0.00207787	0.00389877	0.00709081
47.2738	0.00211614	0.00407545	0.0032119	0.00823973
47.2823	0.00308449	0.00571848	0.0050611	0.00956788
47.2909	0.00527581	0.005706	0.00516129	0.00859407
47.2995	0.00398612	0.005656	0.00663303	0.0101936
47.3081	0.00522414	0.00751232	0.00739927	0.0112308
47.3167	0.00474396	0.0059827	0.00550845	0.011962
47.3254	0.00441819	0.00449124	0.00520919	0.0103545
47.334	0.00500748	0.0067124	0.00666885	0.0119646
47.3426	0.00458235	0.00721622	0.00747671	0.0120029
47.3512	0.00361897	0.00543045	0.00475238	0.0114216
47.3598	0.00414381	0.00480585	0.00491539	0.0129206
47.3684	0.00395279	0.00611781	0.00475855	0.0140775
47.377	0.00463197	0.00651923	0.00433974	0.0129666
47.3857	0.00449087	0.00470663	0.00505489	0.0133016
47.3943	0.00363977	0.00357537	0.00457277	0.0130959
47.4029	0.00445086	0.00475949	0.00345261	0.0139389
47.4115	0.00478093	0.00502316	0.00263663	0.0148821
47.4202	0.00473384	0.00604023	0.00257876	0.015626
47.4288	0.0049439	0.00670248	0.00315672	0.0163412
47.4374	0.00466055	0.00635603	0.00514959	0.0157441
47.4461	0.00686439	0.00742608	0.00446452	0.0152969
47.4547	0.00529865	0.00650924	0.00402768	0.0170451
47.4634	0.00529137	0.00625929	0.00490115	0.0181964
47.472	0.00497179	0.00626273	0.00389906	0.0179123
47.4807	0.00408292	0.00536837	0.00456897	0.0174013
47.4893	0.002008	0.00743082	0.00529955	0.0181045
47.498	0.00479263	0.00851447	0.00568814	0.0176989
47.5066	0.00602697	0.00888556	0.00485645	0.0158076
47.5153	0.00477529	0.00940233	0.00588748	0.0164385
47.524	0.00362962	0.00812918	0.00557629	0.0170573
47.5326	0.00492767	0.00927784	0.00709517	0.014223
47.5413	0.00634454	0.011036	0.00711534	0.0158919
47.55	0.00596677	0.0104926	0.00598357	0.0147853
47.5586	0.00561085	0.0100459	0.0074316	0.0130738
47.5673	0.00687794	0.0102291	0.00790738	0.0135678
47.576	0.00778012	0.011353	0.00759683	0.0136338
47.5847	0.00770785	0.00987679	0.00685024	0.0137293
47.5934	0.0091704	0.0109338	0.00674959	0.0144805
47.602	0.0102344	0.01107	0.0061448	0.0133788
47.6107	0.0112331	0.0124743	0.00505356	0.012121
47.6194	0.0121101	0.014991	0.00518423	0.0116161
47.6281	0.014209	0.0155739	0.00636777	0.0121824
47.6368	0.0149124	0.0137509	0.00710761	0.0118292
47.6455	0.0169213	0.0143404	0.0082842	0.0116496
47.6542	0.0169152	0.0132606	0.0090671	0.0115074
47.6629	0.0175181	0.0153585	0.00824687	0.0120633
47.6716	0.0189483	0.0168239	0.00839647	0.013901
47.6803	0.0193232	0.0164001	0.00732212	0.0108817
47.689	0.020451	0.0191163	0.0051142	0.0101799
47.6977	0.0198344	0.0176681	0.0053083	0.0129566
47.7065	0.0216917	0.0176216	0.00630434	0.0132326
47.7152	0.0222459	0.017778	0.00831897	0.0151713
47.7239	0.0235231	0.0197715	0.00912078	0.0142538
47.7326	0.0244172	0.0196288	0.00860389	0.013627
47.7413	0.025081	0.0174861	0.00864804	0.0132478
47.7501	0.0249517	0.0177877	0.00899655	0.0155384
47.7588	0.022863	0.0170772	0.00978767	0.015096
47.7675	0.0233998	0.0168494	0.0115291	0.0155447
47.7763	0.0243447	0.0185697	0.0120865	0.0149664
47.785	0.02288	0.0160749	0.0134896	0.0147292
47.7937	0.0235503	0.0156953	0.0128668	0.0165871
47.8025	0.024066	0.0163061	0.0134374	0.0153565
47.8112	0.0238059	0.0156805	0.0141958	0.0158944
47.82	0.0232127	0.0153162	0.0139372	0.017418
47.8287	0.0234723	0.0138399	0.0152576	0.0194828
47.8375	0.0236553	0.0143535	0.0160464	0.0199082
47.8462	0.0238574	0.0145904	0.0166047	0.0196551
47.855	0.0228488	0.0128108	0.0189791	0.018085
47.8638	0.0208825	0.0102185	0.0189923	0.0185889
47.8725	0.0205291	0.00990133	0.0187375	0.0192136
47.8813	0.0198385	0.00861823	0.0204856	0.0197273
47.8901	0.0212745	0.00990547	0.0196498	0.019686
47.8988	0.0210339	0.0100459	0.0190825	0.0205852
47.9076	0.020166	0.0104895	0.0204101	0.0185041
47.9164	0.0188722	0.00849725	0.0195231	0.0185708
47.9252	0.0185245	0.00967158	0.0204437	0.0194551
47.9339	0.0171521	0.00917239	0.0190346	0.0187767
47.9427	0.0156861	0.00855016	0.0197677	0.0176271
47.9515	0.0165178	0.00979357	0.0211058	0.0173142
47.9603	0.0164894	0.00943753	0.021543	0.0177411
47.9691	0.0161611	0.0105498	0.0214394	0.0168479
47.9779	0.0187801	0.0105938	0.02184	0.0162942
47.9867	0.017702	0.0103794	0.0205504	0.0153511
47.9955	0.0139762	0.0081459	0.0188851	0.0159638
48.0043	0.0121843	0.00821532	0.0178329	0.0153346
48.0131	0.0128518	0.00738038	0.0182055	0.0160736
48.0219	0.0141862	0.00707139	0.0187759	0.0147533
48.0307	0.0125659	0.00680376	0.0187587	0.0142987
48.0395	0.0134588	0.00713998	0.0184347	0.015834
48.0483	0.013441	0.00710445	0.0180988	0.0147866
48.0571	0.0141	0.00751047	0.0192639	0.0145456
48.066	0.0144007	0.00646225	0.0177889	0.0141878
48.0748	0.0141377	0.00726539	0.0167776	0.0145328
48.0836	0.0111984	0.00799647	0.0153741	0.014284
48.0924	0.0107574	0.00653757	0.0163454	0.0144786
48.1013	0.0108893	0.00720747	0.0158203	0.0123515
48.1101	0.0107207	0.00820657	0.0167813	0.0132462
48.1189	0.011675	0.00787912	0.0148213	0.0128897
48.1278	0.0121664	0.00738492	0.0150614	0.0128052
48.1366	0.0106881	0.00753617	0.0137369	0.0119514
48.1454	0.0110601	0.00775245	0.0154749	0.0119934
48.1543	0.0106946	0.0086039	0.0139545	0.0117538
48.1631	0.0105446	0.00625017	0.0147816	0.00987453
48.172	0.00967213	0.00644665	0.0137754	0.0101971
48.1808	0.0100678	0.00760384	0.0136682	0.0084843
48.1897	0.00986898	0.00865081	0.0132121	0.0076842
48.1985	0.00869875	0.00782532	0.0120526	0.00773791
48.2074	0.0089994	0.00749354	0.011199	0.00930633
48.2163	0.00894185	0.00595661	0.011518	0.010645
48.2251	0.00866759	0.00570168	0.0105811	0.00968946
48.234	0.00803264	0.00540964	0.0103114	0.0106742
48.2429	0.00907528	0.0066571	0.0102285	0.0106017
48.2517	0.00930874	0.00832157	0.0109797	0.0091699
48.2606	0.00967156	0.00742641	0.0106881	0.00945875
48.2695	0.0096531	0.00751853	0.011431	0.00942464
48.2784	0.00951031	0.00687224	0.00792815	0.00841237
48.2873	0.0102632	0.00724031	0.00868019	0.0100374
48.2961	0.00930073	0.00733838	0.00792262	0.0100433
48.305	0.00828276	0.00763937	0.00919916	0.0102874
48.3139	0.00866159	0.0075001	0.0109178	0.00814483
48.3228	0.00995737	0.00721266	0.0103432	0.00806905
48.3317	0.00942255	0.00641339	0.00908662	0.00803396
48.3406	0.00941819	0.00785002	0.0104569	0.00910087
48.3495	0.00852995	0.00768937	0.010141	0.00729125
48.3584	0.0088425	0.00883666	0.011066	0.00804623
48.3673	0.00976685	0.00791308	0.0116638	0.00973545
48.3762	0.00941235	0.00852451	0.00934323	0.00773314
48.3851	0.00839112	0.00712007	0.00858176	0.00886086
48.3941	0.00887231	0.00823032	0.00928569	0.00795379
48.403	0.00853437	0.00744672	0.0115173	0.0082435
48.4119	0.00753754	0.0060141	0.0101795	0.00994959
48.4208	0.00896949	0.00796689	0.00821171	0.0109738
48.4297	0.00822305	0.00631528	0.00682088	0.00978761
48.4387	0.00986814	0.00805245	0.0068892	0.0114121
48.4476	0.00894934	0.00810843	0.0079886	0.0107218
48.4565	0.00818489	0.00701724	0.00941763	0.0105953
48.4655	0.00682977	0.00665703	0.00805907	0.00948435
48.4744	0.00720705	0.00517825	0.00801889	0.0108248
48.4833	0.00849251	0.00556237	0.00783672	0.00948761
48.4923	0.00939142	0.00587232	0.00826679	0.0107114
48.5012	0.0094232	0.00562876	0.00849793	0.0114268
48.5102	0.00865862	0.0068674	0.00737108	0.0108886
48.5191	0.0084279	0.00672791	0.00707652	0.00944119
48.5281	0.00644236	0.0051358	0.00691587	0.00838524
48.537	0.00570474	0.00503131	0.00757163	0.010279
48.546	0.00706552	0.00440823	0.00703916	0.00893945
48.5549	0.00854024	0.00336871	0.00837354	0.0096062
48.5639	0.00823236	0.00543128	0.00621015	0.00860572
48.5729	0.00873387	0.00605524	0.00695464	0.00820427
48.5818	0.00737809	0.00521954	0.00812974	0.0080959
48.5908	0.00695572	0.00507245	0.00811331	0.00802173
48.5998	0.00534946	0.0041615	0.00763873	0.00681192
48.6088	0.00542429	0.00349836	0.00904989	0.00803755
48.6177	0.00419426	0.00239667	0.00854338	0.00612824
48.6267	0.00630723	0.00487613	0.00748919	0.00726285
48.6357	0.00780367	0.00484976	0.00748896	0.00744273
48.6447	0.00575085	0.00356637	0.00723583	0.00815268
48.6537	0.00530532	0.00395332	0.00848613	0.00605918
48.6627	0.00513269	0.00304378	0.00831158	0.00574575
48.6717	0.00604008	0.00343933	0.00696739	0.00747177
48.6807	0.0053507	0.00430107	0.00689637	0.0055108
48.6897	0.00532363	0.00319664	0.00612157	0.00792243
48.6987	0.00345184	0.00201541	0.00607861	0.00730189
48.7077	0.00492668	0.00229115	0.00764151	0.00711665
48.7167	0.00544447	0.00367109	0.00745425	0.0072883
48.7257	0.00530044	0.00267909	0.00623223	0.00720289
48.7347	0.00645517	0.00348861	0.00439613	0.00571647
48.7437	0.005077	0.00178141	0.00446519	0.00664977
48.7527	0.00536131	0.0023448	0.00479057	0.00584519
48.7618	0.00494526	0.00259977	0.00532155	0.00665247
48.7708	0.00486283	0.00290014	0.0043521	0.00496606
48.7798	0.0041637	0.00360998	0.00383487	0.00512574
48.7888	0.00358734	0.00311852	0.00198369	0.0050885
48.7979	0.00289055	0.000981598	0.00388253	0.00582709
48.8069	0.00385872	0.000841812	0.00449103	0.00432867
48.8159	0.00409418	0.00112591	0.00416994	0.00444073
48.825	0.0054182	0.00210181	0.00322065	0.00286147
48.834	0.00485061	0.00314166	0.00300854	0.00323253
48.8431	0.00314801	0.00204908	0.0030694	0.00452797
48.8521	0.00338923	0.00254283	0.00524035	0.00483249
48.8612	0.00375468	0.00334545	0.00399086	0.00512368
48.8702	0.00314306	0.00242601	0.00264539	0.00645131
48.8793	0.00277289	0.00277788	0.00333487	0.00697367
48.8883	0.00306915	0.00245688	0.00355919	0.00507998
48.8974	0.00388495	0.0015921	0.002028	0.00642452
48.9065	0.00352799	0.00195084	0.00227647	0.00636344
48.9155	0.00300394	0.00190635	0.00264977	0.00473564
48.9246	0.00260929	0.00274559	0.00341977	0.00448548
48.9337	0.00497279	0.00319577	0.00458265	0.00392922
48.9427	0.00312052	0.00221665	0.00283762	0.00312646
48.9518	0.00384111	0.00249962	0.00421273	0.00275471
48.9609	0.00395716	0.0020722	0.00431668	0.00391291
48.97	0.00327931	0.00237524	0.0023302	0.00350019
48.9791	0.00169131	0.00210354	0.00127241	0.00281901
48.9881	0.00155576	0.00257542	0.00164074	0.00335889
48.9972	0.00285033	0.00260152	0.00247904	0.00572883
49.0063	0.00211427	0.00443406	0.00178952	0.00280721
49.0154	0.00171418	0.00352076	0.00364243	0.00468495
49.0245	0.00245353	0.00278676	0.00211888	0.00542996
49.0336	0.00230399	0.00191945	0.00439214	0.00585429
49.0427	0.00193869	0.00176331	0.00217256	0.00531018
49.0518	0.00160518	0.00170661	0.002563	0.00501322
49.0609	0.00050199	0.00102691	0.00164158	0.00424336
49.07	0.00126728	0.000558588	0.00285421	0.00479151
49.0792	3.5605e-05	0.00196977	0.00118368	0.00592829
49.0883	0.00163375	0.001071	0.00219518	0.00611005
49.0974	0.000860233	0.00060593	0.00215411	0.00679354
49.1065	0.000999163	0.00126612	0.00041612	0.00616388
49.1156	0.0018573	0.00216821	0.00197928	0.00630596
49.1248	0.00176323	0.00209413	0.00279047	0.00649903
49.1339	0.00104771	0.00200928	0.00166239	0.00673513
49.143	0.00120308	0.000961461	0.00298238	0.00846831
49.1522	0.00156682	0.00143137	0.00375667	0.00767923
49.1613	0.00257136	0.00164366	0.00378235	0.00988306
49.1704	0.00233803	0.000553177	0.00295277	0.00946203
49.1796	0.00194775	-0.000539955	0.00420289	0.00598293
49.1887	0.000939176	0.000440831	0.00247987	0.00655871
49.1979	0.00136959	0.000567336	0.00331916	0.00752151
49.207	0.00255571	0.000656247	0.00238502	0.00817589
49.2162	-0.0004899	-0.000702167	0.00316332	0.00799075
49.2253	-0.000100888	-0.000617012	0.00246535	0.00726685
49.2345	0.00132703	0.000675328	0.00326071	0.00608819
49.2437	0.000683413	0.000210319	0.00424385	0.00541791
49.2528	0.0015265	5.96674e-05	0.00263705	0.00583444
49.262	0.000669201	0.000361853	0.0033457	0.00512796
49.2712	0.000652283	2.88108e-06	0.00411707	0.0044632
49.2803	-0.000326744	0.000907614	0.00236657	0.00762676
49.2895	0.000110527	0.000610816	0.00299723	0.00662441
49.2987	0.000214942	0.000494385	0.00312384	0.00383718
49.3079	0.000229527	-0.000243791	0.00187475	0.00373703
49.317	0.00134734	0.000520528	0.00257872	0.00428246
49.3262	0.00174081	0.00105769	0.0028176	0.0048943
49.3354	0.00218066	0.000160866	0.00407355	0.00374407
49.3446	0.000806178	0.000599627	0.00345107	0.00184957
49.3538	0.000403112	-0.00113208	0.00381783	0.0030138
49.363	9.50657e-05	-0.000358499	0.00380724	0.00500052
49.3722	0.00041053	0.000802016	0.00246933	0.00294501
49.3814	-5.40768e-05	-0.000529589	0.00169083	0.00315664
49.3906	0.000635058	0.000255102	0.00245668	0.00438167
49.3998	0.00107654	-0.00032915	0.00243929	0.0045973
49.409	0.000359599	3.04706e-05	0.00325642	0.00365856
49.4182	-0.000771251	-0.000856598	0.00198441	0.00442882
49.4275	-3.21766e-06	6.60853e-05	0.00198302	0.0040032
49.4367	-0.000593344	-0.000972328	0.00430394	0.00425255
49.4459	0.000127756	-0.00236482	0.00503454	0.00529759
49.4551	0.000327624	0.0007985	0.00313775	0.00439732
49.4643	0.000130417	-0.000120918	0.00281391	0.00333016
49.4736	-0.00206717	-0.000862553	0.00413648	0.00344896
49.4828	-0.00206938	-0.00127236	0.00368903	0.0028979
49.492	-0.000528453	-0.00141114	0.00418059	0.00142938
49.5013	-0.00111381	-0.00246317	0.00262555	0.00203154
49.5105	0.000438996	-0.00182964	0.00165377	0.00276991
49.5198	0.00143114	0.000199586	0.00126431	0.00066034
49.529	-0.00064526	-0.000203067	0.00272798	0.0027516
49.5383	-0.000616561	-0.00219624	0.00246768	0.00523994
49.5475	-0.000976669	-0.000987389	0.00201057	0.00516677
49.5568	6.87547e-05	-0.000967659	0.00238968	0.00224767
49.566	-0.000864597	-0.00353385	0.000212701	0.000758382
49.5753	-0.00105984	-0.00165873	0.00174499	0.00152655
49.5845	-0.00275495	-0.0020196	-0.000577094	0.00245992
49.5938	-0.00258623	-0.00153366	0.000587563	0.00248575
49.6031	-0.00233479	-0.00218112	0.000374523	0.000864417
49.6123	-0.00298192	-0.00385119	0.00165592	0.00205164
49.6216	-0.00240999	-0.00369371	0.00280837	0.00314113
49.6309	-0.000427433	-0.00428818	0.00218943	0.00222149
49.6402	-0.002178	-0.00263467	0.00181379	0.00226565
49.6494	-0.00347318	-0.00314889	0.00169121	0.00200521
49.6587	-0.00320001	-0.00261797	0.00067354	0.00476221
49.668	-0.00247882	-0.00120839	0.000829092	0.00434583
49.6773	-0.00237572	-0.00130478	-0.000522867	0.00261564
49.6866	-0.00308302	-0.00243619	0.000657433	0.00294777
49.6959	-0.00351354	-0.00469917	9.00087e-06	0.00240749
49.7052	-0.00441557	-0.00588876	0.000590557	0.00288754
49.7145	-0.00371364	-0.00511994	-5.82421e-05	0.00232532
49.7238	-0.00223953	-0.00382493	0.000667516	0.00282942
49.7331	-0.00258987	-0.00328523	0.000132304	0.00247955
49.7424	-0.00369649	-0.00408239	-0.00149169	0.000578087
49.7517	-0.00422856	-0.00254756	-0.00016756	0.00174097
49.761	-0.00258319	-0.00248593	-0.000356162	7.23715e-05
49.7703	-0.00274558	-0.00338096	-0.000977944	1.15715e-05
49.7797	-0.00446338	-0.00479481	-0.00215901	0.00114151
49.789	-0.00511375	-0.00468594	-0.00304802	0.00133543
49.7983	-0.00581216	-0.00493784	-0.00130895	0.000325693
49.8076	-0.00739648	-0.00467977	-0.00090708	0.00135145
49.817	-0.00540331	-0.00624943	-0.000903842	0.0010502
49.8263	-0.00578577	-0.00594272	-0.000858568	0.00243469
49.8356	-0.00465215	-0.00511495	0.000367926	0.00318782
49.845	-0.00604724	-0.00660108	-0.00265939	0.00238414
49.8543	-0.00739877	-0.00639434	-0.00120187	0.000384481
49.8637	-0.00785186	-0.00683326	0.00170639	0.000184027
49.873	-0.00680756	-0.00601385	-0.000816734	0.000468282
49.8824	-0.00732774	-0.00727391	-0.000197568	0.00105208
49.8917	-0.00654626	-0.00586945	-0.00190464	-0.0004897
49.9011	-0.00751397	-0.00667953	-0.00237426	-4.74773e-05
49.9104	-0.0070237	-0.0077408	-0.000683456	0.00303215
49.9198	-0.00818971	-0.00665256	-0.00052242	-0.000102301
49.9292	-0.0074279	-0.0064746	-0.00101406	0.000794355
49.9385	-0.00688473	-0.00727298	-0.000609398	-0.00053041
49.9479	-0.0073745	-0.00814376	-0.00056866	-0.00127565
49.9573	-0.00698635	-0.00834317	-0.000745729	-0.000851619
49.9666	-0.00865704	-0.00856638	-0.00205049	-0.00040226
49.976	-0.00754001	-0.00748796	-0.00140191	-0.00210852
49.9854	-0.00735751	-0.00936674	-0.00131502	-0.00148821
49.9948	-0.00720955	-0.00963029	-0.000959104	-0.000588012
50.0042	-0.0086851	-0.0100215	-0.000970132	-0.000274587
50.0135	-0.00936927	-0.00987171	-0.00039725	-0.000814196
50.0229	-0.0089158	-0.0110151	8.35185e-05	-0.00177316
50.0323	-0.00912989	-0.00973316	-0.00133766	-0.00251734
50.0417	-0.0100928	-0.00889398	-0.00267489	-0.00278266
50.0511	-0.00984847	-0.00796652	-0.00310934	-0.00274571
50.0605	-0.0113412	-0.0104065	-0.00239007	-0.00378913
50.0699	-0.0123384	-0.0113619	-0.00169275	-0.0028352
50.0793	-0.0111277	-0.0122815	-0.00149229	-0.00245799
50.0888	-0.0122074	-0.0129845	-0.00370513	-0.00355793
50.0982	-0.0119497	-0.0127986	-0.00335953	-0.00463717
50.1076	-0.011781	-0.0109669	-0.00258941	-0.00522889
50.117	-0.0128094	-0.0123721	-0.00427998	-0.00515108
50.1264	-0.0130749	-0.0131725	-0.00385218	-0.00351758
50.1358	-0.0119283	-0.0115708	-0.00421974	-0.00454811
50.1453	-0.0116313	-0.0104983	-0.00428708	-0.00370558
50.1547	-0.0110629	-0.0115548	-0.00361367	-0.00476537
50.1641	-0.013257	-0.0122565	-0.00526014	-0.00581725
50.1736	-0.014362	-0.0111168	-0.00402235	-0.00548668
50.183	-0.0138417	-0.0131164	-0.00421218	-0.00522995
50.1925	-0.0133222	-0.013739	-0.00432789	-0.00477232
50.2019	-0.0124492	-0.0140469	-0.00426383	-0.00369578
50.2113	-0.0134572	-0.0141414	-0.00347061	-0.00410961
50.2208	-0.0149415	-0.0151105	-0.00507089	-0.00420789
50.2302	-0.0140864	-0.0130164	-0.00347216	-0.00515191
50.2397	-0.0141533	-0.0125378	-0.00456666	-0.00587694
50.2492	-0.014694	-0.0131704	-0.00757421	-0.00605253
50.2586	-0.0139716	-0.0138915	-0.00790331	-0.00632113
50.2681	-0.0164114	-0.0155985	-0.00685436	-0.00591482
50.2775	-0.0163013	-0.0141555	-0.00724886	-0.00662272
50.287	-0.0154452	-0.0143003	-0.0080035	-0.00756751
50.2965	-0.0150923	-0.0139111	-0.00754874	-0.00911272
50.306	-0.0141158	-0.0141391	-0.00819756	-0.00803668
50.3154	-0.015199	-0.0156821	-0.00801055	-0.00836551
50.3249	-0.0161697	-0.0159292	-0.0071762	-0.00914025
50.3344	-0.0163036	-0.0147797	-0.00735386	-0.00880859
50.3439	-0.0164686	-0.0154791	-0.00680524	-0.00767596
50.3534	-0.0152449	-0.0154644	-0.00734032	-0.00802514
50.3629	-0.0153245	-0.0145781	-0.00815572	-0.00882324
50.3724	-0.0165741	-0.0137436	-0.00960484	-0.00966309
50.3819	-0.0162315	-0.014052	-0.00906953	-0.00975568
50.3914	-0.016877	-0.0154644	-0.0102334	-0.00919116
50.4009	-0.0170192	-0.0155695	-0.00835314	-0.00951968
50.4104	-0.0174028	-0.0145882	-0.00765909	-0.0106262
50.4199	-0.0173265	-0.0153921	-0.00823654	-0.0109142
50.4294	-0.0172297	-0.0160941	-0.0078657	-0.0091658
50.4389	-0.0168067	-0.015357	-0.00865657	-0.0115129
50.4484	-0.0172789	-0.0150215	-0.00981968	-0.0110123
50.4579	-0.0171162	-0.0157613	-0.010019	-0.012036
50.4675	-0.0168868	-0.0153803	-0.0102271	-0.0129039
50.477	-0.0169176	-0.0153585	-0.00989249	-0.0121247
50.4865	-0.0177051	-0.0146367	-0.0104487	-0.0113866
50.4961	-0.0161551	-0.0132855	-0.0104405	-0.0116814
50.5056	-0.0175299	-0.0130699	-0.0109724	-0.0116429
50.5151	-0.0158237	-0.0128995	-0.0110278	-0.0120477
50.5247	-0.0151028	-0.0129446	-0.0115741	-0.0107954
50.5342	-0.0143867	-0.0132554	-0.0107184	-0.0119039
50.5438	-0.0167337	-0.0126433	-0.0114026	-0.0130645
50.5533	-0.0162752	-0.0140726	-0.0126416	-0.0116387
50.5629	-0.0156208	-0.0131821	-0.0124785	-0.0122073
50.5724	-0.0163571	-0.0134346	-0.0136229	-0.0118
50.582	-0.0161764	-0.0126322	-0.0140047	-0.0117941
50.5915	-0.0147322	-0.010956	-0.0142643	-0.0127023
50.6011	-0.0149311	-0.0117441	-0.0144371	-0.0142138
50.6107	-0.0150981	-0.0113536	-0.0121603	-0.0128542
50.6202	-0.0154914	-0.0128291	-0.0125625	-0.0139215
50.6298	-0.0139373	-0.0122296	-0.0118468	-0.0136064
50.6394	-0.0139219	-0.012873	-0.0142602	-0.0124668
50.6489	-0.0134756	-0.0106613	-0.0117696	-0.012487
50.6585	-0.0127518	-0.0107251	-0.0127178	-0.013275
50.6681	-0.0125251	-0.00852181	-0.0140117	-0.0138298
50.6777	-0.0138732	-0.00982445	-0.0135645	-0.0122331
50.6873	-0.0135579	-0.0114258	-0.0138349	-0.013756
50.6969	-0.0131523	-0.00988738	-0.0130469	-0.0145331
50.7065	-0.013152	-0.0100027	-0.0128449	-0.0155443
50.7161	-0.0133503	-0.0113598	-0.0142292	-0.0145564
50.7257	-0.0124662	-0.010503	-0.0143942	-0.0153074
50.7353	-0.0120161	-0.00977528	-0.0131863	-0.0151077
50.7449	-0.0118603	-0.00887121	-0.0137119	-0.0139355
50.7545	-0.0147979	-0.0106211	-0.0127725	-0.0132255
50.7641	-0.0131411	-0.0109826	-0.0129517	-0.0134455
50.7737	-0.0114603	-0.00961457	-0.0118741	-0.0134584
50.7833	-0.011021	-0.00868005	-0.0148485	-0.0129538
50.7929	-0.00976738	-0.00707496	-0.014174	-0.0142799
50.8026	-0.00907152	-0.00772566	-0.0158893	-0.0131943
50.8122	-0.0101931	-0.00762999	-0.0159066	-0.0110515
50.8218	-0.0116836	-0.00795796	-0.0153018	-0.0107757
50.8314	-0.00949915	-0.00610716	-0.0161242	-0.0133046
50.8411	-0.00770167	-0.00567171	-0.0146188	-0.0117825
50.8507	-0.00713762	-0.00546125	-0.0157613	-0.011947
50.8604	-0.00758322	-0.00414613	-0.0139192	-0.0139774
50.87	-0.00700707	-0.00501328	-0.013275	-0.0122655
50.8796	-0.00728312	-0.00630352	-0.0126661	-0.013282
50.8893	-0.00814628	-0.00571287	-0.0157169	-0.0139128
50.8989	-0.00874308	-0.00521694	-0.0169348	-0.0132527
50.9086	-0.00936831	-0.00538962	-0.0135184	-0.0126507
50.9183	-0.00736748	-0.00379343	-0.0133065	-0.0108861
50.9279	-0.00628336	-0.00198123	-0.0126233	-0.0117999
50.9376	-0.00519654	-0.00255239	-0.0124573	-0.0119272
50.9472	-0.00542169	-0.00341889	-0.0128288	-0.0121732
50.9569	-0.00611959	-0.00222307	-0.0133181	-0.0129137
50.9666	-0.00535331	-0.000910054	-0.0119454	-0.0126838
50.9763	-0.00567972	-0.0014604	-0.0121968	-0.0134477
50.9859	-0.00622169	-0.00182371	-0.0109253	-0.0118399
50.9956	-0.005384	-0.00199209	-0.011413	-0.0117369
51.0053	-0.00562737	-0.00124123	-0.0111571	-0.010451
51.015	-0.00498844	-0.000306113	-0.00957676	-0.00998923
51.0247	-0.00423593	0.000187977	-0.0107311	-0.00951538
51.0344	-0.00380448	0.00108472	-0.00856064	-0.00919914
51.0441	-0.00420953	0.000903582	-0.0104504	-0.00950421
51.0538	-0.00397273	-0.000483943	-0.0104628	-0.0079819
51.0635	-0.00309877	0.000517832	-0.0113639	-0.00906813
51.0732	-0.00236493	0.00101334	-0.00864189	-0.00791973
51.0829	-0.00401523	0.00177119	-0.00944963	-0.00971851
51.0926	-0.00329659	0.00292718	-0.00904744	-0.00913068
51.1023	-0.0015945	0.00336022	-0.00757891	-0.0088492
51.112	-0.00149082	0.00391317	-0.00855632	-0.00735218
51.1217	-0.00118406	0.00414921	-0.00860647	-0.00563314
51.1314	-0.00199205	0.00326826	-0.00826322	-0.00559934
51.1412	-0.00269897	0.00319962	-0.00965632	-0.0054195
51.1509	-0.00292706	0.00271918	-0.00896118	-0.00573935
51.1606	-0.00162207	0.00340192	-0.00788966	-0.0067156
51.1704	0.00139596	0.00555107	-0.00907866	-0.0090111
51.1801	0.000539368	0.00556665	-0.00956532	-0.00787844
51.1898	0.00101931	0.00603317	-0.00770794	-0.00662087
51.1996	0.00072384	0.00413433	-0.00782049	-0.00489508
51.2093	0.000435383	0.00543642	-0.00731694	-0.00430004
51.2191	-0.000305626	0.0054321	-0.00909846	-0.00451717
51.2288	0.00163468	0.00534559	-0.00861639	-0.00402925
51.2386	0.000790735	0.0071649	-0.00763578	-0.00401093
51.2483	0.00162416	0.00688971	-0.00742834	-0.00299824
51.2581	0.00147402	0.00621766	-0.00759973	-0.00339548
51.2678	0.00264073	0.0076374	-0.00683789	-0.00464182
51.2776	0.00307678	0.00706567	-0.00598582	-0.00502081
51.2874	0.00257467	0.00658331	-0.00625458	-0.00369384
51.2971	0.00424504	0.00811298	-0.0073964	-0.00264141
51.3069	0.00312463	0.00808693	-0.00576473	-0.00103892
51.3167	0.00223275	0.00751985	-0.0054654	-0.00254844
51.3265	0.00278058	0.00804105	-0.00716707	-0.00256394
51.3363	0.0043165	0.00827187	-0.00619005	-0.00125876
51.346	0.00447782	0.00668285	-0.00556992	-0.00146154
51.3558	0.00442699	0.00771529	-0.00513081	-0.00116367
51.3656	0.00496172	0.00766421	-0.00443871	-0.00182664
51.3754	0.00460767	0.00884778	-0.00425068	-0.000885788
51.3852	0.00488411	0.00809035	-0.00671528	-0.00282382
51.395	0.00672552	0.00849113	-0.00506241	-0.000479995
51.4048	0.00552253	0.00733922	-0.00426286	-0.00055553
51.4146	0.004407	0.00580693	-0.00427391	-0.000878236
51.4244	0.00390172	0.00576263	-0.00450671	-0.00105438
51.4342	0.00583715	0.00601243	-0.0030982	0.000479032
51.4441	0.00538419	0.00623883	-0.00234548	-0.000236316
51.4539	0.00655783	0.0067397	-0.00234045	0.000295896
51.4637	0.00620025	0.00601938	-0.00361119	-0.000317715
51.4735	0.00684774	0.00664046	-0.00212048	5.15868e-05
51.4833	0.00636922	0.00597255	-0.0014667	0.00247726
51.4932	0.00607868	0.00487371	-0.00106561	0.00286554
51.503	0.00691307	0.00525452	-0.00214548	0.00141466
51.5128	0.00772698	0.00608245	-0.000248789	0.00146131
51.5227	0.00843568	0.00533344	-0.000910183	0.00183101
51.5325	0.00801293	0.00455396	-0.00244478	0.00123148
51.5424	0.00826756	0.0040383	-0.00140494	0.00141077
51.5522	0.00846387	0.00323036	-0.000998969	0.00162315
51.5621	0.00882152	0.00290441	0.000415022	-4.50243e-05
51.5719	0.00879192	0.00423726	-0.000776216	-0.000457417
51.5818	0.00931756	0.00432507	-0.00121405	-0.00146078
51.5916	0.00822711	0.00440967	-0.00104696	-0.000699398
51.6015	0.00733612	0.00449771	-0.000286289	-0.000126591
51.6113	0.0065942	0.00277503	-0.0012228	0.00210261
51.6212	0.00742642	0.00205363	-0.0018161	0.000881801
51.6311	0.00707192	0.00251829	0.0027086	0.000876352
51.641	0.00707146	0.00101337	0.000682868	-0.00194419
51.6508	0.0071026	0.00172132	0.00122755	-0.000279889
51.6607	0.00678925	0.000206575	-0.000934141	-0.00133617
51.6706	0.00608939	-0.000603402	-0.000271056	-0.00169604
51.6805	0.00703932	-0.000448757	-0.00023884	-0.00235761
51.6904	0.00700711	0.00124576	-0.000955585	-0.00159434
51.7003	0.00505429	0.00054732	-0.00212592	-0.000602146
51.7102	0.00649647	0.00108973	-0.000724472	0.000141663
51.7201	0.0072636	-0.00011806	0.000103862	-0.00120738
51.73	0.00666007	-0.00218013	0.00134689	-0.000435039
51.7399	0.00570282	-0.00240602	0.00102869	-0.00092193
51.7498	0.00520083	-0.00350149	-0.00013583	-0.00298071
51.7597	0.00656123	-0.003225	0.000540751	-0.00253486
51.7696	0.00616334	-0.00338044	0.00129565	-0.00244753
51.7795	0.0056319	-0.00176776	-0.00102874	-0.00359457
51.7894	0.00506306	-0.00277786	-0.000660409	-0.0020222
51.7993	0.00496999	-0.00402054	0.000834382	-0.00186447
51.8093	0.00482149	-0.00384137	-0.000775177	-0.00467426
51.8192	0.00364479	-0.00395054	0.000585046	-0.00514109
51.8291	0.00191749	-0.00528073	0.00062473	-0.0046401
51.8391	0.001964	-0.006063	-3.74659e-05	-0.00485819
51.849	0.00115578	-0.00639921	-0.000595546	-0.00262303
51.8589	-0.000490759	-0.00734139	-0.00139826	-0.00417006
51.8689	0.00082152	-0.00580703	2.37989e-05	-0.00570302
51.8788	0.00142959	-0.00525368	-0.00192872	-0.00590265
51.8888	0.000218964	-0.00766528	-0.00107594	-0.00476402
51.8987	-0.000300174	-0.00550946	0.000537762	-0.00596193
51.9087	1.3453e-05	-0.00635414	-0.000726203	-0.00791463
51.9186	0.000652917	-0.00666924	-0.000245962	-0.00541101
51.9286	0.000660775	-0.00699763	-0.00125332	-0.00588268
51.9386	-0.000760899	-0.0066494	-0.00107139	-0.003022
51.9485	-0.00150551	-0.00746498	-0.00369145	-0.00488286
51.9585	-0.00195944	-0.00737515	-0.00198974	-0.00630521
51.9685	-0.00335678	-0.00855089	8.17803e-05	-0.00610709
51.9784	-0.00465717	-0.0103714	-0.000443004	-0.00565723
51.9884	-0.00423401	-0.0106369	-0.000820839	-0.00534392
51.9984	-0.00394147	-0.00993357	-0.00165442	-0.00482986
52.0084	-0.00423829	-0.0114517	-0.00282165	-0.00802805
52.0184	-0.00501559	-0.0105584	-0.00205471	-0.00795523
52.0284	-0.00335104	-0.010984	-0.00268345	-0.00792356
52.0384	-0.0044975	-0.0112846	-0.00390122	-0.00643701
52.0484	-0.00539462	-0.0107384	-0.00326553	-0.00729618
52.0584	-0.00577744	-0.00994717	-0.00415827	-0.00772938
52.0684	-0.00571317	-0.00986774	-0.0049373	-0.00738363
52.0784	-0.00679963	-0.00949959	-0.00462149	-0.00682628
52.0884	-0.00626319	-0.00997806	-0.00277809	-0.00560866
52.0984	-0.008374	-0.0117879	-0.00400404	-0.00652616
52.1084	-0.00730459	-0.0112758	-0.0036934	-0.00755374
52.1184	-0.00679864	-0.0114441	-0.00502592	-0.0069735
52.1284	-0.0068509	-0.0124032	-0.00378788	-0.00637859
52.1385	-0.00757137	-0.0126509	-0.00386472	-0.00825877
52.1485	-0.00835747	-0.0129059	-0.00549717	-0.00824615
52.1585	-0.00854236	-0.0132451	-0.00389966	-0.00859215
52.1685	-0.00838301	-0.0121245	-0.00423818	-0.00861459
52.1786	-0.00828223	-0.0131555	-0.00571714	-0.00921772
52.1886	-0.00791286	-0.0125346	-0.00590173	-0.00880776
52.1987	-0.00814281	-0.0122254	-0.00405903	-0.00788451
52.2087	-0.00858505	-0.0108724	-0.0042325	-0.00876809
52.2188	-0.00703904	-0.0102038	-0.00386102	-0.00987914
52.2288	-0.00752028	-0.0115665	-0.00357725	-0.00988912
52.2389	-0.00856018	-0.0127199	-0.00523188	-0.00944968
52.2489	-0.00781962	-0.0113232	-0.00667271	-0.00961106
52.259	-0.00863688	-0.010858	-0.00779919	-0.00848797
52.269	-0.00710133	-0.0121351	-0.00622239	-0.00824891
52.2791	-0.00864162	-0.011616	-0.00764046	-0.00949485
52.2892	-0.00962703	-0.0115062	-0.00623912	-0.00767043
52.2993	-0.0100182	-0.0114893	-0.00527711	-0.00742337
52.3093	-0.00800907	-0.0109851	-0.00578905	-0.00969352
52.3194	-0.00836783	-0.0106534	-0.0059742	-0.00888146
52.3295	-0.00773417	-0.00986977	-0.00525002	-0.0095145
52.3396	-0.00847951	-0.00859697	-0.00656636	-0.00834218
52.3497	-0.00852929	-0.010076	-0.00675034	-0.00863877
52.3598	-0.00934539	-0.0109211	-0.00723142	-0.00832028
52.3698	-0.00889832	-0.0100441	-0.0066506	-0.00851178
52.3799	-0.00734829	-0.00890344	-0.00688359	-0.00621863
52.39	-0.00661889	-0.0078976	-0.00537151	-0.00692765
52.4001	-0.00794765	-0.00902274	-0.00573062	-0.00759656
52.4103	-0.00754555	-0.00847994	-0.00634627	-0.00916814
52.4204	-0.00689876	-0.00880604	-0.0063776	-0.00863966
52.4305	-0.00669145	-0.0101069	-0.00637603	-0.00818948
52.4406	-0.00666941	-0.00842636	-0.00614347	-0.00864985
52.4507	-0.00725527	-0.00895744	-0.00527582	-0.00736888
52.4608	-0.00772421	-0.00823358	-0.00480663	-0.00712533
52.471	-0.00642718	-0.00673286	-0.00554233	-0.00970156
52.4811	-0.00621447	-0.00609648	-0.00598885	-0.00895268
52.4912	-0.00648061	-0.00682459	-0.00657247	-0.0100615
52.5013	-0.00662598	-0.0073648	-0.0059059	-0.00904309
52.5115	-0.00569213	-0.00711496	-0.00708553	-0.00730635
52.5216	-0.00606771	-0.00738796	-0.00736391	-0.00762665
52.5318	-0.00671226	-0.00696276	-0.00618563	-0.00791479
52.5419	-0.00681329	-0.00636969	-0.00621244	-0.00736696
52.5521	-0.0044818	-0.00446859	-0.00635523	-0.0065152
52.5622	-0.00559748	-0.0055234	-0.00699924	-0.00720949
52.5724	-0.00467	-0.00498646	-0.00536756	-0.0079781
52.5825	-0.00568557	-0.0049396	-0.00651817	-0.00923592
52.5927	-0.00585799	-0.00623852	-0.00714423	-0.00864936
52.6029	-0.0069156	-0.00616168	-0.00713004	-0.00740553
52.613	-0.00424609	-0.00418123	-0.00681223	-0.00934001
52.6232	-0.00374246	-0.00328378	-0.00495107	-0.00831971
52.6334	-0.00445022	-0.00394236	-0.00397592	-0.00542124
52.6435	-0.0044666	-0.00410445	-0.0061458	-0.00562333
52.6537	-0.00450681	-0.00404887	-0.00665033	-0.00731028
52.6639	-0.00255102	-0.00108512	-0.00606284	-0.00759231
52.6741	-0.00288411	-0.000334824	-0.00499526	-0.00639691
52.6843	-0.00359565	-0.000567687	-0.00534925	-0.00805255
52.6945	-0.00323674	-0.0021783	-0.00511584	-0.00542066
52.7047	-0.00406698	-0.0035768	-0.00504319	-0.00483925
52.7149	-0.00384518	-0.00304385	-0.00443366	-0.00448867
52.7251	-0.00239535	-0.000813508	-0.00416213	-0.00480555
52.7353	-0.00181854	0.000281853	-0.00486727	-0.0058558
52.7455	-0.00144	-0.00033499	-0.00726534	-0.00628007
52.7557	-0.00208314	-0.00112722	-0.00632041	-0.00589377
52.7659	-0.00177706	-0.00146449	-0.00588797	-0.00665558
52.7761	-0.00309111	-0.00134229	-0.00527914	-0.0052759
52.7863	-0.00398332	-0.00107046	-0.00367659	-0.00315963
52.7966	-0.00259824	-0.000536555	-0.00437507	-0.00371357
52.8068	-0.00240571	0.000212082	-0.00439187	-0.00366417
52.817	-0.00337111	-0.000942873	-0.00385765	-0.00387981
52.8273	-0.00211972	-0.0011043	-0.00379969	-0.00445092
52.8375	-0.00142351	0.00104276	-0.00403527	-0.00450801
52.8477	-0.00122734	0.00117085	-0.00407014	-0.00666867
52.858	-0.00260236	-0.000878381	-0.00292487	-0.00485373
52.8682	-0.00181686	0.000705735	-0.00240157	-0.00388917
52.8785	0.000224614	0.00304881	-0.00474623	-0.00363569
52.8887	-5.76829e-05	0.000310752	-0.00556905	-0.0037024
52.899	-9.53129e-05	0.000591645	-0.00583644	-0.00415686
52.9092	-0.000163077	0.000967075	-0.00527751	-0.0039518
52.9195	0.00135602	0.00262975	-0.00519916	-0.0038006
52.9298	0.000377448	0.00163369	-0.00515211	-0.0041117
52.94	-0.00129679	0.00104032	-0.00274932	-0.00205463
52.9503	-0.00327699	0.00187314	-0.00329751	-0.00430918
52.9606	-0.000453272	0.0018283	-0.00476361	-0.00254357
52.9708	-0.000954924	0.0019554	-0.00389493	-0.00389623
52.9811	0.000345184	0.00206449	-0.0026882	-0.00341243
52.9914	-0.00177399	0.0001468	-0.00315811	-0.00368766
53.0017	-0.00139699	0.00171867	-0.00248894	-0.00235085
53.012	0.000349118	0.00303106	-0.0037087	-0.00278454
53.0223	0.00137307	0.00276385	-0.00255127	-0.00222237
53.0326	0.00126914	0.00179389	-0.00212401	-0.00279906
53.0429	-0.00049807	0.0038322	-0.00207608	-0.00391952
53.0532	-0.0017152	0.00391706	-0.000830003	-0.00393562
53.0635	-0.00109915	0.00341022	-0.000595008	-0.00307501
53.0738	-0.000511799	0.0035656	-0.00145729	-0.00226945
53.0841	-0.000553787	0.00297213	-0.00335946	-0.00211917
53.0944	-0.00123566	0.00103536	-0.0055581	-0.00286889
53.1047	-0.000771269	0.00214718	-0.00291532	-0.00128949
53.115	-0.00103155	0.00429535	-0.00188846	-0.00104033
53.1254	-0.00112343	0.00338938	-0.00139001	-0.00124711
53.1357	-0.000590771	0.00276317	0.00125463	-0.000964308
53.146	0.00177191	0.0026245	-0.00135161	-0.00141927
53.1564	-0.000147701	0.00197347	-0.00199671	-0.00177455
53.1667	0.00099962	0.00412658	-0.00103161	-0.000608554
53.177	0.00114717	0.00395718	-0.00221168	-0.00199826
53.1874	0.00171379	0.00510748	-0.00384132	-0.000560418
53.1977	0.00222526	0.00418137	-0.00394531	0.000983518
53.2081	0.00239914	0.00339747	-0.00195716	-0.000751233
53.2184	0.00202827	0.00307483	-0.00158453	-0.00190492
53.2288	0.00119875	0.00401232	-0.00130257	-0.00313225
53.2391	0.000513476	0.00220042	-0.00145048	-0.00336271
53.2495	0.00166964	0.00307283	-0.00212842	-0.00292484
53.2599	0.00146462	0.00281744	-0.00103443	-0.00141391
53.2702	0.00120269	0.00270794	-0.00115982	-0.00174412
53.2806	-4.3401e-05	0.00341871	-0.00133861	-0.00202491
53.291	0.000584729	0.0025754	0.000299317	-0.000135547
53.3014	0.000459541	0.00404202	-0.00101379	-0.00108535
53.3117	0.000585394	0.00348802	-0.00245471	-2.14935e-05
53.3221	-0.00138091	0.00086269	-0.00205878	-0.00036388
53.3325	-0.000138496	0.000977031	-0.000341777	-0.00111061
53.3429	0.00205949	0.00109683	-0.00109553	-0.000479304
53.3533	0.00200836	0.00161467	-0.000204522	0.00103239
53.3637	0.00258787	0.00409945	-0.00048927	0.00158562
53.3741	0.00239559	0.00188946	-0.000557773	-0.000113979
53.3845	0.00319624	0.00296365	0.00129911	0.000415392
53.3949	0.00329765	0.00196914	0.00203695	0.000268159
53.4053	0.00265141	0.0023289	0.00205357	0.00196501
53.4157	0.00296533	0.00369555	0.000548253	0.000802871
53.4261	0.00137071	0.00297781	0.000513657	0.000915631
53.4366	0.000733778	0.00257423	-0.000394705	-0.000169615
53.447	0.00203715	0.00135872	-0.000348849	-0.0012918
53.4574	0.00093788	0.00244423	-0.000509863	-0.00201579
53.4678	0.00211228	0.00243286	-0.00131109	-0.00105533
53.4783	0.00324259	0.00222896	-0.000788177	-0.00258037
53.4887	0.00391637	0.00286281	0.000250915	-0.00136584
53.4991	0.00330918	0.00322738	0.00135494	0.000513749
53.5096	0.00170378	0.00117727	0.000552488	-0.00147518
53.52	0.00109008	0.000931146	0.000284954	-0.00297393
53.5305	0.00240212	0.000603277	-0.00159581	-0.00194799
53.5409	0.00143336	0.00163622	0.000161805	-0.0012611
53.5514	0.00329478	0.00225012	0.000890827	-0.00164829
53.5618	0.00548135	0.003472	0.000603003	-0.00125285
53.5723	0.00421398	0.00148511	0.00213032	-0.000279052
53.5828	0.002829	0.000892678	0.00223404	9.26846e-05
53.5932	0.00319171	0.000869493	2.5549e-05	0.000412939
53.6037	0.00334816	-3.25308e-06	0.000323941	0.000416157
53.6142	0.00317605	0.00131581	0.000835934	-0.000595597
53.6247	0.00332923	0.00212698	0.00227654	-0.000459169
53.6351	0.00240834	0.00185631	0.00154522	-0.00141687
53.6456	0.00274166	0.000876579	0.0019143	-0.00076768
53.6561	0.00327472	0.00164048	5.05228e-05	-0.0016293
53.6666	0.00124253	0.000857114	-0.000137987	-0.000804746
53.6771	0.00291576	0.00359274	0.00104137	0.00075421
53.6876	0.00211293	0.00197342	0.000427619	-0.000207601
53.6981	0.00323606	0.00247095	0.00237284	-7.25495e-05
53.7086	0.00401526	0.00264262	0.000926483	-0.000998253
53.7191	0.00452349	0.00262144	0.000332257	-0.00125856
53.7296	0.00170968	0.00138753	-2.4368e-05	-0.00114394
53.7401	0.0028252	0.00146217	-0.000543863	-0.0017065
53.7506	0.00359907	0.0018772	0.000672699	-0.00112414
53.7611	0.00231826	0.00158877	0.00187599	-0.000945733
53.7717	0.00219561	0.00110028	0.000799445	-0.000521787
53.7822	0.0024568	0.000809094	2.3475e-05	0.000495567
53.7927	0.00216631	0.000888245	0.000348411	-0.00175305
53.8033	0.00429166	0.000999216	0.00136273	-0.00115561
53.8138	0.00406162	0.000400755	0.00142122	-0.00243357
53.8243	0.00463529	0.00113438	0.000682106	-0.00220983
53.8349	0.00525399	0.000985356	0.00116755	-0.00117952
53.8454	0.00235313	0.000789055	0.00195621	-0.000120342
53.856	0.00142469	0.000191957	0.00269408	6.58253e-05
53.8665	0.00288068	0.00120275	0.00417679	-0.000602693
53.8771	0.00262644	0.00046249	0.00413095	0.000115915
53.8876	0.0034283	0.00116749	0.0038117	-0.000791592
53.8982	0.00359442	0.00161403	0.00161124	-0.00217001
53.9088	0.00417189	0.00244661	0.00144618	-0.00156514
53.9193	0.00435003	0.00298613	-0.000474048	-0.00193479
53.9299	0.00387921	0.00226611	0.000236286	-0.00228487
53.9405	0.00282379	0.000777828	0.00173417	-0.0014821
53.951	0.002301	0.00148236	0.000740553	-0.00194473
53.9616	0.00273706	0.00106811	0.00125922	-0.00213801
53.9722	0.00250057	0.000407165	0.00135776	-0.00172815
53.9828	0.00370969	0.00192544	0.00106772	-0.00076592
53.9934	0.00337396	0.00113632	0.000895805	-0.000172842
54.004	0.00458661	0.000585092	0.00168607	-0.00108134
54.0146	0.00275488	-0.000348432	0.00212799	-0.00206041
54.0252	0.00154053	0.000872168	0.00208224	-0.00315406
54.0358	0.00203357	0.000579929	0.00155824	-0.00240522
54.0464	0.00313856	0.00142579	0.001202	-0.00169895
54.057	0.00455942	0.00240996	0.00115244	-0.00210413
54.0676	0.00397448	0.00324362	0.00141754	-0.00183741
54.0782	0.00312272	0.00205164	0.00171884	-0.000375218
54.0888	0.003102	0.00122902	0.000705309	-0.00244192
54.0995	0.00216694	0.0019819	0.00115751	-0.0024912
54.1101	0.00112865	-0.0004749	0.00151469	-0.00261518
54.1207	0.00249179	-0.000490289	0.00197309	-0.00184514
54.1314	0.00309312	0.000185538	0.000670718	-0.000786197
54.142	0.00478312	0.00141657	0.00141932	-0.00123417
54.1526	0.0029558	-0.000781421	0.00212106	-0.00163626
54.1633	0.00208123	-0.000522591	0.00337484	-0.00149901
54.1739	0.00211865	0.00131125	0.00419058	-0.00204246
54.1846	0.00243224	0.00204594	0.001836	-0.00245719
54.1952	0.00260283	0.00126619	0.00209835	-0.000740318
54.2059	0.00177336	0.000981707	0.00214731	-5.93669e-05
54.2165	0.0019371	0.000297729	0.00269216	-0.000113182
54.2272	0.00179714	0.000601448	0.00265875	-0.000389636
54.2379	0.00364575	0.00243552	0.00060967	-0.000576752
54.2485	0.00400988	0.00209155	0.00142378	-0.00145673
54.2592	0.0019814	-0.000166265	0.0020711	0.000387814
54.2699	0.00215297	1.39922e-05	0.00285078	-0.000831023
54.2806	0.00317288	0.00137037	0.00205275	-0.00136507
54.2912	0.00211144	0.00128944	0.00207867	-0.000895109
54.3019	0.00289994	0.00178867	0.00460964	-0.000283465
54.3126	0.00251257	0.00228734	0.00295788	-0.000835813
54.3233	0.00292647	0.00201305	0.00177827	-0.00122944
54.334	0.00288461	0.000350807	0.000354891	-0.000487328
54.3447	0.00276607	-0.000530823	0.00187081	0.000856346
54.3554	0.00170586	0.000708209	0.0025393	-8.58834e-05
54.3661	0.00299145	0.00113951	0.00318646	-0.00122839
54.3768	0.00130886	0.000865855	0.00319471	7.44773e-05
54.3875	0.00078126	-0.0011474	0.00310702	0.000960378
54.3983	0.0016541	-0.00191075	0.00337865	0.000331674
54.409	0.0026001	0.000361964	0.00279552	0.000128861
54.4197	0.00152703	0.000237646	0.00378431	0.00102102
54.4304	0.00175306	0.000798474	0.00349548	0.00148811
54.4411	0.00216982	0.00139748	0.0026903	0.000625016
54.4519	0.00250706	-0.00010785	0.00259542	0.000505578
54.4626	0.0028531	0.000221039	0.0030094	0.000991606
54.4734	0.00067357	0.000910109	0.00391331	0.00091776
54.4841	0.000119668	0.00064523	0.00377538	-0.000180408
54.4948	0.00149634	-0.000482969	0.00328795	0.00109629
54.5056	0.00146642	-0.000601334	0.00347818	0.000849093
54.5163	0.00146195	-0.000804385	0.00228089	0.00136805
54.5271	0.00159419	-0.000896394	0.00282787	-0.00103889
54.5379	0.00189675	-0.00144979	0.00358868	0.00027736
54.5486	0.00189494	0.00023215	0.00350347	0.00232314
54.5594	0.00177474	0.00110186	0.0023546	0.000911119
54.5702	0.00184187	-0.00105594	0.00391034	-0.000157603
54.5809	0.000317923	-0.00087539	0.00444445	0.000546713
54.5917	-0.000243657	0.000132232	0.00430639	-0.000276106
54.6025	0.00230511	0.00152971	0.00354406	-0.000527919
54.6133	0.00160477	-0.000745018	0.00305264	0.00167175
54.624	0.00114775	-0.000428714	0.0027734	0.000804535
54.6348	0.000462509	0.000405517	0.00257851	0.00120358
54.6456	0.00202344	4.63723e-05	0.00252889	0.00135544
54.6564	0.00214774	0.000271278	0.00290459	0.000938311
54.6672	-0.000377314	-0.000615203	0.00268968	0.00135529
54.678	0.000926181	0.00012634	0.00217761	0.000330922
54.6888	0.00132577	-3.10217e-05	0.00240743	0.000244339
54.6996	0.0016188	-0.000312603	0.00371229	0.00165852
54.7104	-0.000272757	-0.000727997	0.00467184	0.00141857
54.7213	0.000335424	-0.000956296	0.003356	0.00117779
54.7321	0.00036451	-0.000557955	0.00251004	0.000191277
54.7429	0.000730284	-0.000308965	0.00234391	-0.000157811
54.7537	0.00169817	0.000238741	0.00325394	0.000864959
54.7646	0.00010222	8.31045e-05	0.00331123	0.000224987
54.7754	-0.00015351	0.000196364	0.00225108	-0.000567342
54.7862	0.000329211	-0.000409839	0.00391989	9.20957e-05
54.7971	-0.000269685	-0.000764925	0.00258038	-8.62896e-05
54.8079	-0.000200014	0.000693012	0.0027499	0.00136022
54.8188	-0.000684853	-0.000804776	0.00322882	0.00180157
54.8296	0.000272577	-6.04578e-05	0.0026127	0.000437015
54.8405	0.00049961	-0.000814177	0.00292181	0.000879068
54.8513	0.000286544	-0.000273336	0.00333318	0.00102242
54.8622	-0.000446522	-0.000304127	0.00172176	0.00121495
54.873	-0.0013864	-0.00137195	0.00199264	0.00147503
54.8839	-0.000655193	-0.00277433	0.00295859	0.00273249
54.8948	-0.00091489	-0.00216099	0.00453321	0.00273086
54.9056	-0.00136858	-0.000666995	0.00314658	0.00104426
54.9165	-0.00119986	5.42844e-05	0.000368519	-0.000951934
54.9274	0.000513345	0.000303062	-0.000121524	-0.00159596
54.9383	0.000489885	-0.00034317	0.00294423	-0.00114901
54.9492	-0.000106489	-0.00103463	0.00332811	-7.65812e-05
54.9601	-0.000819181	-0.0012456	0.0020757	0.00129058
54.971	-0.00186947	-0.00261119	0.000753246	0.000827726
54.9819	-0.00201013	-0.0022913	0.00242386	0.00106946
54.9928	-0.00100793	-0.00115747	0.00267002	0.00226106
55.0037	-0.000710094	-0.000274481	0.00115272	-0.00126674
55.0146	-0.00228658	-0.000910027	0.000205846	-0.000425862
55.0255	-0.00219711	-0.000947842	0.00160688	0.000209287
55.0364	-0.00337792	-0.0023278	0.00104384	-0.00154529
55.0473	-0.00216126	-0.000914485	0.00238679	-0.000496464
55.0582	-0.00111536	-0.000255881	0.00275571	0.000650702
55.0692	-0.0023056	-0.000903249	0.00179575	-0.000997145
55.0801	-0.00172671	7.56563e-05	0.00234687	-0.000546354
55.091	-0.00240058	-0.00105428	0.00210801	-0.00111435
55.1019	-0.00314364	-0.00139449	0.00119046	-0.000240733
55.1129	-0.00330422	-0.00134409	0.00151885	-0.000183231
55.1238	-0.00231244	-0.000564786	0.00047308	-0.000562153
55.1348	-0.00239132	0.000926695	0.00105976	0.000268411
55.1457	-0.00252865	-2.74929e-05	0.00272791	-0.00038063
55.1567	-0.0010749	-0.000342535	0.00249139	-0.000308617
55.1676	-0.0014883	0.00017755	0.00399635	1.40821e-05
55.1786	-0.00215896	0.000681769	0.00256139	-0.000137806
55.1895	-0.00246731	0.000541843	0.00239658	0.000504499
55.2005	-0.00289769	0.00111998	0.000323357	-0.00150003
55.2115	-0.00337516	0.000635656	0.000249302	-0.0010707
55.2224	-0.00363405	0.00030257	0.00216992	-0.000242812
55.2334	-0.00229556	0.000899982	0.0012563	6.4133e-05
55.2444	-0.00218461	0.000978119	-0.000623969	-3.53373e-05
55.2554	-0.00327416	0.00115157	0.000896792	0.000940946
55.2664	-0.00315239	0.00168567	0.00218686	0.00121452
55.2774	-0.00260049	0.00161414	0.000921904	0.00213798
55.2883	-0.00367488	0.000563454	0.00131867	0.00137616
55.2993	-0.0033613	0.000366478	-0.000243072	0.000678615
55.3103	-0.0029647	0.000379073	9.18987e-05	0.000444429
55.3213	-0.00269418	0.00122932	-0.000258017	-0.00149764
55.3324	-0.0018084	0.00252458	-0.000542888	0.000332451
55.3434	-0.0023338	0.00178383	-0.000241761	0.00167252
55.3544	-0.00323066	0.00177234	4.43046e-05	0.00265175
55.3654	-0.00243786	0.00148831	0.000211854	0.00309094
55.3764	-0.00191082	0.00117007	-0.00125606	0.00110528
55.3874	-0.00244922	0.000972428	-0.000379755	0.000706314
55.3985	-0.00057189	0.00278182	0.000940867	0.000771873
55.4095	-0.00121021	0.00229326	0.00201608	0.00188808
55.4205	-0.00138345	0.00324241	0.000557066	0.001592
55.4316	-0.00159481	0.00263613	-0.000195653	0.0014062
55.4426	-0.00236461	0.00168453	0.00052236	0.0023019
55.4536	-0.00214838	0.00157945	-0.000382168	0.00270917
55.4647	-0.00241343	0.0025956	0.0002277	0.00279254
55.4757	-0.00168807	0.00278349	-0.000183056	0.00345167
55.4868	-0.00307642	0.00147512	0.000278166	0.0043206
55.4979	-0.0031371	0.0010874	0.0010182	0.00273567
55.5089	-0.00271071	0.000913249	0.00103883	0.000846054
55.52	-0.00505954	0.00027675	0.000944898	0.000974812
55.5311	-0.0052784	0.000513723	-0.000333208	0.00280773
55.5421	-0.00437036	-0.000308275	-0.00101431	0.00244787
55.5532	-0.00312316	-0.000275378	-0.00178738	0.00202582
55.5643	-0.00341216	-0.00065544	0.000449773	0.0023265
55.5754	-0.00339965	0.000222445	0.00117844	0.00324609
55.5864	-0.00365871	-0.0010482	0.000748723	0.00255936
55.5975	-0.00466054	-0.000695007	0.000569534	0.00219958
55.6086	-0.00580745	-0.00155393	0.000780838	0.00259287
55.6197	-0.00582044	-0.00291998	-0.000418902	0.00223428
55.6308	-0.00597063	-0.00248982	-0.000947847	0.00364445
55.6419	-0.00521853	-0.00261814	0.000321731	0.00382005
55.653	-0.00496841	-0.00221389	-0.000961265	0.00316596
55.6641	-0.00580217	-0.00374627	-0.00187477	0.000588772
55.6753	-0.00611172	-0.00411065	-0.00104656	0.00022465
55.6864	-0.00481333	-0.00299661	0.00014866	0.00259087
55.6975	-0.00675483	-0.00278099	9.91384e-05	0.00239582
55.7086	-0.00747643	-0.00529993	-0.00212728	0.000987174
55.7197	-0.00683931	-0.00412447	-0.00230932	0.000860594
55.7309	-0.0068283	-0.00374569	-0.0033335	0.000506313
55.742	-0.00712661	-0.00466302	-0.00242871	0.000298804
55.7531	-0.00693072	-0.00575616	-0.00145786	-0.000697148
55.7643	-0.00763838	-0.00516498	-0.00219384	-0.000815318
55.7754	-0.00812631	-0.00479488	-0.00365035	0.000319245
55.7866	-0.00920011	-0.00600446	-0.00261869	0.00121137
55.7977	-0.00728159	-0.00579343	-0.00162139	-8.49637e-05
55.8089	-0.00756436	-0.00519333	-0.00228485	-0.00112717
55.8201	-0.00896821	-0.00668932	-0.00217887	-0.000466489
55.8312	-0.00794303	-0.00649787	-0.00256833	-0.00139028
55.8424	-0.00787724	-0.0062354	-0.00318268	-0.00290344
55.8535	-0.00877164	-0.00737392	-0.00192909	-0.000852283
55.8647	-0.00854694	-0.00794432	-0.0038042	-0.00168321
55.8759	-0.0104192	-0.00930168	-0.0035063	-0.00279042
55.8871	-0.00948668	-0.00860465	-0.00259171	-0.0030697
55.8983	-0.00888899	-0.00713257	-0.00325597	-0.00254325
55.9094	-0.00850546	-0.0074313	-0.00346604	-0.00354239
55.9206	-0.00890509	-0.00800954	-0.00329836	-0.00376384
55.9318	-0.00939587	-0.00805312	-0.00441684	-0.00454154
55.943	-0.010334	-0.00769435	-0.00612938	-0.00420809
55.9542	-0.00930045	-0.00742079	-0.00479754	-0.00393585
55.9654	-0.00991392	-0.00821793	-0.00355014	-0.00330577
55.9766	-0.00890759	-0.00798601	-0.00438052	-0.00428121
55.9879	-0.00941978	-0.0077566	-0.00748897	-0.00587972
55.9991	-0.00929173	-0.0078789	-0.0051037	-0.00484464
56.0103	-0.00958979	-0.00807932	-0.00396647	-0.00476032
56.0215	-0.0106143	-0.00916894	-0.0038364	-0.00546514
56.0327	-0.0106862	-0.00818523	-0.00434832	-0.00682653
56.044	-0.0110358	-0.0102644	-0.00456068	-0.00539798
56.0552	-0.0114746	-0.011473	-0.00603681	-0.00535797
56.0664	-0.00877465	-0.00986576	-0.00541158	-0.00673823
56.0777	-0.00965508	-0.00953682	-0.00590214	-0.00575476
56.0889	-0.00895955	-0.00900462	-0.00425219	-0.00421083
56.1002	-0.00879446	-0.00970714	-0.00577586	-0.00506732
56.1114	-0.0102572	-0.0113077	-0.00664253	-0.00605796
56.1227	-0.00979657	-0.0107357	-0.00571629	-0.00477834
56.1339	-0.00996694	-0.0110233	-0.00550911	-0.00577772
56.1452	-0.00923069	-0.00955403	-0.00576393	-0.00760302
56.1565	-0.00949484	-0.0104333	-0.00460485	-0.00675113
56.1677	-0.010874	-0.0121165	-0.004305	-0.00655811
56.179	-0.0105202	-0.0121794	-0.00370817	-0.00744422
56.1903	-0.0107836	-0.0120049	-0.00410544	-0.00697756
56.2016	-0.0103	-0.0110356	-0.00523539	-0.00797088
56.2128	-0.0116011	-0.0117485	-0.00551666	-0.00617889
56.2241	-0.010095	-0.0106732	-0.0048507	-0.00656494
56.2354	-0.00885854	-0.0115974	-0.00511803	-0.00747711
56.2467	-0.0115364	-0.0146517	-0.00471923	-0.00809518
56.258	-0.0112036	-0.0127924	-0.00591376	-0.00716097
56.2693	-0.0116377	-0.0121085	-0.00577164	-0.00597317
56.2806	-0.0120631	-0.0127405	-0.00662007	-0.00782677
56.2919	-0.0114223	-0.0127419	-0.00606211	-0.00657007
56.3032	-0.00972337	-0.0110803	-0.00539279	-0.00511233
56.3145	-0.0107306	-0.0118055	-0.00558602	-0.00694514
56.3259	-0.00980259	-0.00970647	-0.00604106	-0.00671824
56.3372	-0.0104425	-0.010487	-0.00451294	-0.00881339
56.3485	-0.0097665	-0.0116195	-0.00566497	-0.00885244
56.3598	-0.00994601	-0.011893	-0.00651564	-0.00717949
56.3712	-0.00944423	-0.0110833	-0.00624781	-0.00776936
56.3825	-0.0104085	-0.00993741	-0.00605396	-0.0091618
56.3938	-0.00927778	-0.00978267	-0.00744231	-0.0080789
56.4052	-0.00909518	-0.0109427	-0.0073409	-0.00602036
56.4165	-0.0110054	-0.0121525	-0.0073497	-0.00793388
56.4279	-0.0112515	-0.0132707	-0.00496601	-0.00752217
56.4392	-0.010917	-0.012788	-0.00608242	-0.00600256
56.4506	-0.011491	-0.011829	-0.00679416	-0.00605243
56.462	-0.0119137	-0.0114645	-0.00706989	-0.00474205
56.4733	-0.0112978	-0.0107791	-0.00586892	-0.00596026
56.4847	-0.0103587	-0.00944045	-0.0045689	-0.00679348
56.4961	-0.0114811	-0.0105987	-0.00595569	-0.00789809
56.5074	-0.00964731	-0.0112681	-0.00494387	-0.00778627
56.5188	-0.00813943	-0.00980575	-0.00391191	-0.00778051
56.5302	-0.00749329	-0.0106901	-0.00598381	-0.00848188
56.5416	-0.00888162	-0.0112406	-0.00680144	-0.00804399
56.553	-0.00969748	-0.0101377	-0.00585566	-0.0066097
56.5644	-0.00937469	-0.00944843	-0.00417766	-0.00557395
56.5758	-0.00861838	-0.00998454	-0.00464256	-0.00612958
56.5872	-0.0107634	-0.0101156	-0.00428812	-0.00470652
56.5986	-0.0112173	-0.0119133	-0.00268675	-0.00483325
56.61	-0.0102019	-0.0119157	-0.00358398	-0.00633405
56.6214	-0.00949556	-0.0102874	-0.00340992	-0.00539891
56.6328	-0.00957775	-0.0105094	-0.00568147	-0.00432712
56.6442	-0.00757379	-0.0105227	-0.0056714	-0.00539712
56.6557	-0.00900417	-0.0110656	-0.00651482	-0.00674332
56.6671	-0.00861309	-0.0103926	-0.00523472	-0.00505993
56.6785	-0.00866644	-0.0111247	-0.00397074	-0.00428088
56.6899	-0.0103478	-0.0116832	-0.00593985	-0.00513048
56.7014	-0.0101797	-0.011021	-0.00452529	-0.0044781
56.7128	-0.00958858	-0.0103375	-0.00295368	-0.00518608
			-0.0049849	-0.00434048
			-0.00361316	-0.00519212
			-0.00483466	-0.0046314
			-0.00611641	-0.00483498
			-0.00447512	-0.00518656
			-0.00369141	-0.00491619
			-0.00474701	-0.00550687
			-0.00507502	-0.00571839
			-0.00506929	-0.00622616
			-0.00349737	-0.00538933
			-0.00282962	-0.00698959
			-0.00265673	-0.00561098
			-0.00355867	-0.00375874
			-0.00346305	-0.00306616
			-0.00288369	-0.00520598
			-0.00407685	-0.00440239
			-0.00314487	-0.00389791

## Sheet: F-bottom
Photon energy (eV)	X E3/2	X E1/2	A	B	E	GS
40	0	0	0	0	1.60527e-152	4.60416e-150
40.02	0	0	0	0	2.91373e-150	1.69339e-149
40.04	0	0	0	0	5.08133e-148	6.21269e-149
40.06	0	0	0	0	8.514e-146	2.27361e-148
40.08	0	0	0	0	1.37062e-143	8.29978e-148
40.1	0	0	0	0	2.11998e-141	3.02226e-147
40.12	0	0	0	0	3.15045e-139	1.09777e-146
40.14	0	0	0	0	4.49824e-137	3.97746e-146
40.16	0	0	0	0	6.17078e-135	1.43752e-145
40.18	0	0	0	0	8.13329e-133	5.18249e-145
40.2	0	0	0	0	1.02996e-130	1.8637e-144
40.22	0	0	0	0	1.25315e-128	6.68542e-144
40.24	0	0	0	0	1.46492e-126	2.39219e-143
40.26	0	0	0	0	1.64533e-124	8.53842e-143
40.28	0	0	0	0	1.77549e-122	3.04e-142
40.3	0	0	0	0	1.84083e-120	1.07965e-141
40.32	0	0	0	0	1.83374e-118	3.82481e-141
40.34	0	0	0	0	1.75505e-116	1.3516e-140
40.36	0	0	0	0	1.61387e-114	4.76436e-140
40.38	0	0	0	0	1.42586e-112	1.67523e-139
40.4	0	0	0	0	1.21036e-110	5.87566e-139
40.42	0	0	0	0	9.87139e-109	2.05568e-138
40.44	0	0	0	0	7.73519e-107	7.17411e-138
40.46	0	0	0	0	5.82361e-105	2.49744e-137
40.48	0	0	0	0	4.21251e-103	8.67236e-137
40.5	0	0	0	0	2.92765e-101	3.00396e-136
40.52	0	0	0	0	1.9549e-99	1.03792e-135
40.54	0	0	0	0	1.25418e-97	3.57726e-135
40.56	0	0	0	0	7.73073e-96	1.22985e-134
40.58	0	0	0	0	4.57837e-94	4.21761e-134
40.6	0	0	0	0	2.60513e-92	1.44277e-133
40.62	0	0	0	0	1.42422e-90	4.92312e-133
40.64	0	0	0	0	7.48085e-89	1.67571e-132
40.66	0	0	0	0	3.77532e-87	5.68949e-132
40.68	0	0	0	0	1.83057e-85	1.92691e-131
40.7	0	0	0	0	8.52796e-84	6.50975e-131
40.72	0	0	0	0	3.8171e-82	2.19372e-130
40.74	0	0	0	0	1.64153e-80	7.37418e-130
40.76	0	0	0	0	6.78256e-79	2.47264e-129
40.78	0	0	0	0	2.69256e-77	8.27031e-129
40.8	0	0	0	0	1.02699e-75	2.7593e-128
40.82	0	0	0	0	3.76353e-74	9.18309e-128
40.84	0	0	0	0	1.32511e-72	3.04856e-127
40.86	0	0	0	0	4.48269e-71	1.00952e-126
40.88	0	0	0	0	1.45697e-69	3.33464e-126
40.9	0	0	1.50000000000000e-322	0	4.54982e-68	1.09875e-125
40.92	0	0	3.38237000000000e-319	0	1.3651e-66	3.6113e-125
40.94	0	0	6.94767810000000e-316	0	3.93516e-65	1.18397e-124
40.96	0	0	1.37120412626300e-312	0	1.08991e-63	3.872e-124
40.98	0	0	0	0	2.9003e-62	1.26312e-123
41	0	0	4.73709e-306	0	7.41526e-61	4.11024e-123
41.02	0	0	8.29199e-303	0	1.82154e-59	1.33415e-122
41.04	0	0	1.39455e-299	0	4.29909e-58	4.31974e-122
41.06	0	0	2.2534e-296	0	9.74865e-57	1.39516e-121
41.08	0	0	3.4984e-293	0	2.12393e-55	4.49476e-121
41.1	0	0	5.2183e-290	0	4.44595e-54	1.44445e-120
41.12	0	0	7.47855e-287	0	8.94163e-53	4.63036e-120
41.14	0	0	1.02976e-283	0	1.72782e-51	1.48061e-119
41.16	0	0	1.36232e-280	0	3.20779e-50	4.72261e-119
41.18	0	0	1.73162e-277	0	5.72194e-49	1.50258e-118
41.2	0	0	2.11472e-274	0	9.80637e-48	4.7688e-118
41.22	0	0	2.48131e-271	0	1.61474e-46	1.50971e-117
41.24	0	0	2.7973e-268	0	2.5546e-45	4.76754e-117
41.26	0	0	3.02988e-265	0	3.88305e-44	1.50179e-116
41.28	0	0	3.15311e-262	0	5.67089e-43	4.71888e-116
41.3	0	0	3.15269e-259	0	7.95715e-42	1.47905e-115
41.32	0	0	3.02867e-256	0	1.07273e-40	4.62427e-115
41.34	0	0	2.79544e-253	0	1.38949e-39	1.44217e-114
41.36	0	0	2.479e-250	0	1.7292e-38	4.48648e-114
41.38	0	0	2.11219e-247	0	2.06759e-37	1.39223e-113
41.4	0	0	1.72908e-244	0	2.37526e-36	4.30951e-113
41.42	0	0	1.35996e-241	0	2.62173e-35	1.33064e-112
41.44	0	0	1.0277e-238	0	2.7803e-34	4.09836e-112
41.46	0	0	7.46165e-236	0	2.83285e-33	1.25914e-111
41.48	0	0	5.20512e-233	0	2.77322e-32	3.85879e-111
41.5	0	0	3.48863e-230	0	2.60839e-31	1.17963e-110
41.52	0	0	2.24651e-227	0	2.35716e-30	3.5971e-110
41.54	0	0	1.38992e-224	0	2.0466e-29	1.09414e-109
41.56	0	0	8.26224e-222	0	1.70729e-28	3.3198e-109
41.58	0	0	4.71884e-219	0	1.36839e-27	1.00477e-108
41.6	0	0	2.58941e-216	0	1.05375e-26	3.03342e-108
41.62	0	0	1.36519e-213	0	7.79643e-26	9.13512e-108
41.64	0	0	6.91538e-211	0	5.5422e-25	2.74417e-107
41.66	0	0	3.36563e-208	0	3.78526e-24	8.22287e-107
41.68	0	0	1.57378e-205	0	2.48393e-23	2.45782e-106
41.7	0	0	7.07052e-203	0	1.56606e-22	7.32812e-106
41.72	0	0	3.05201e-200	0	9.48656e-22	2.17946e-105
41.74	0	0	1.26575e-197	0	5.52123e-21	6.46579e-105
41.76	0	0	5.0436e-195	0	3.08739e-20	1.91341e-104
41.78	0	0	1.9309e-192	0	1.65873e-19	5.6482e-104
41.8	0	0	7.10244e-190	0	8.56226e-19	1.66313e-103
41.82	0	0	2.51006e-187	0	4.24649e-18	4.88494e-103
41.84	0	0	8.52291e-185	0	2.02348e-17	1.43122e-102
41.86	0	0	2.78048e-182	0	9.26398e-17	4.18281e-102
41.88	0	0	8.71527e-180	0	4.07498e-16	1.2194e-101
41.9	0	0	2.62464e-177	0	1.72219e-15	3.54598e-101
41.92	0	0	7.59428e-175	0	6.99308e-15	1.02859e-100
41.94	0	0	2.11121e-172	0	2.72826e-14	2.97622e-100
41.96	0	0	5.63904e-170	0	1.02266e-13	8.59018e-100
41.98	0	0	1.44713e-167	0	3.6831e-13	2.47317e-99
42	0	0	3.5681e-165	0	1.27446e-12	7.10267e-99
42.02	0	0	8.45269e-163	0	4.23719e-12	2.03472e-98
42.04	0	0	1.92389e-160	0	1.35353e-11	5.81435e-98
42.06	0	0	4.20723e-158	0	4.15431e-11	1.65735e-97
42.08	0	0	8.83972e-156	0	1.22512e-10	4.71239e-97
42.1	0	0	1.78447e-153	0	3.47151e-10	1.33655e-96
42.12	0	0	3.46106e-151	0	9.45203e-10	3.78131e-96
42.14	0	0	6.44965e-149	0	2.47295e-09	1.06712e-95
42.16	0	0	1.15476e-146	0	6.21744e-09	3.00402e-95
42.18	0	0	1.98644e-144	0	1.50225e-08	8.43541e-95
42.2	0	0	3.28313e-142	0	3.48859e-08	2.36279e-94
42.22	0	0	5.21349e-140	0	7.78739e-08	6.60174e-94
42.24	0	0	7.95421e-138	0	1.67127e-07	1.83996e-93
42.26	0	0	1.16599e-135	0	3.44922e-07	5.1153e-93
42.28	0	0	1.64217e-133	0	6.84802e-07	1.41857e-92
42.3	0	0	2.22214e-131	0	1.30853e-06	3.92415e-92
42.32	0	0	2.88904e-129	0	2.40797e-06	1.08282e-91
42.34	0	0	3.6088e-127	0	4.27112e-06	2.98044e-91
42.36	0	0	4.33113e-125	0	7.31054e-06	8.18314e-91
42.38	0	0	4.99421e-123	0	1.20927e-05	2.24117e-90
42.4	0	0	5.53301e-121	0	1.93685e-05	6.12275e-90
42.42	0	0	5.88957e-119	0	3.01093e-05	1.66852e-89
42.44	0	0	6.0233e-117	0	4.55587e-05	4.53559e-89
42.46	0	3.86360000000000e-320	5.91853e-115	0	6.73133e-05	1.22985e-88
42.48	0	8.06911970000000e-317	5.58754e-113	0	9.74425e-05	3.32646e-88
42.5	0	1.61948958940000e-313	5.06823e-111	0	0.000138638	8.9749e-88
42.52	0	3.12290080814318e-310	4.41692e-109	0	0.000194352	2.41542e-87
42.54	0	5.78584e-307	3.69838e-107	0	0.000268831	6.48441e-87
42.56	0	1.02992e-303	2.97531e-105	0	0.000366927	1.73646e-86
42.58	0	1.76144e-300	2.29975e-103	0	0.000493531	4.63845e-86
42.6	0	2.89441e-297	1.70788e-101	0	0.000652577	1.23594e-85
42.62	0	4.56964e-294	1.2186e-99	0	0.000845621	3.28501e-85
42.64	0	6.93156e-291	8.354e-98	0	0.00107026	8.70948e-85
42.66	0	1.0102e-287	5.50244e-96	0	0.00131877	2.30336e-84
42.68	0	1.41454e-284	3.48213e-94	0	0.00157749	6.07643e-84
42.7	0	1.90304e-281	2.1172e-92	0	0.00182741	1.59901e-83
42.72	0	2.45986e-278	1.23683e-90	0	0.00204609	4.19727e-83
42.74	0	3.05493e-275	6.94197e-89	0	0.00221094	1.09901e-82
42.76	0	3.64519e-272	3.74356e-87	0	0.00230294	2.87043e-82
42.78	3.46000000000000e-322	4.17895e-269	1.93961e-85	0	0.00231028	7.47844e-82
42.8	6.88330000000000e-319	4.60301e-266	9.65549e-84	0	0.00223067	1.94353e-81
42.82	1.42374087000000e-315	4.8713e-263	4.61808e-82	0	0.00207201	5.03831e-81
42.84	2.82950551588000e-312	4.9531e-260	2.12215e-80	0	0.00185088	1.30285e-80
42.86	0	4.83879e-257	9.36957e-79	0	0.00158959	3.36063e-80
42.88	9.91184e-306	4.54176e-254	3.97458e-77	0	0.00131229	8.64694e-80
42.9	1.7471e-302	4.09582e-251	1.61991e-75	0	0.00104125	2.21932e-79
42.92	2.95877e-299	3.54883e-248	6.34336e-74	0	0.000793992	5.68188e-79
42.94	4.81429e-296	2.95432e-245	2.38658e-72	0	0.000581816	1.45104e-78
42.96	7.52629e-293	2.36297e-242	8.627e-71	0	0.000409677	3.69645e-78
42.98	1.13047e-289	1.81588e-239	2.99621e-69	0	0.000277182	9.39299e-78
43	1.63141e-286	1.34074e-236	9.99801e-68	0	0.000180197	2.38089e-77
43.02	2.26202e-283	9.5111e-234	3.2054e-66	0	0.000112559	6.01992e-77
43.04	3.01341e-280	6.48253e-231	9.87371e-65	0	6.75547e-05	1.5183e-76
43.06	3.85699e-277	4.24509e-228	2.92217e-63	0	3.89556e-05	3.81979e-76
43.08	4.74315e-274	2.67089e-225	8.30921e-62	0	2.15835e-05	9.58602e-76
43.1	5.6042e-271	1.61456e-222	2.27008e-60	0	1.14896e-05	2.39967e-75
43.12	6.36192e-268	9.37738e-220	5.95871e-59	0	5.87657e-06	5.99214e-75
43.14	6.93891e-265	5.23283e-217	1.50276e-57	0	2.88783e-06	1.49255e-74
43.16	7.27147e-262	2.80556e-214	3.64131e-56	0	1.36349e-06	3.70842e-74
43.18	7.32119e-259	1.44521e-211	8.47719e-55	0	6.18529e-07	9.19109e-74
43.2	7.08222e-256	7.15271e-209	1.89616e-53	0	2.69586e-07	2.27227e-73
43.22	6.58241e-253	3.40125e-206	4.07499e-52	0	1.12892e-07	5.60363e-73
43.24	5.87799e-250	1.55394e-203	8.41407e-51	0	4.54214e-08	1.37846e-72
43.26	5.04314e-247	6.82116e-201	1.66922e-49	0	1.75584e-08	3.38248e-72
43.28	4.15721e-244	2.87681e-198	3.18163e-48	0	6.52136e-09	8.27927e-72
43.3	3.29253e-241	1.16571e-195	5.82659e-47	0	2.32714e-09	2.02146e-71
43.32	2.50546e-238	4.53837e-193	1.0252e-45	0	7.97916e-10	4.92327e-71
43.34	1.83178e-235	1.69761e-190	1.73312e-44	1.22530000000000e-320	2.63018e-10	1.19608e-70
43.36	1.28672e-232	6.10102e-188	2.81499e-43	2.48814900000000e-317	8.38792e-11	2.89854e-70
43.38	8.68415e-230	2.10667e-185	4.39292e-42	4.84927956560000e-314	2.77187e-11	7.00675e-70
43.4	5.63115e-227	6.98905e-183	6.58656e-41	9.08042764866600e-311	1.54984e-11	1.68954e-69
43.42	3.50829e-224	2.22776e-180	9.48839e-40	1.63367e-307	2.8132e-11	4.06386e-69
43.44	2.10001e-221	6.82254e-178	1.31327e-38	2.8239e-304	8.10172e-11	9.75043e-69
43.46	1.20775e-218	2.00749e-175	1.7464e-37	4.68989e-301	2.38833e-10	2.33359e-68
43.48	6.67357e-216	5.67528e-173	2.23132e-36	7.4835e-298	6.80368e-10	5.57112e-68
43.5	3.54298e-213	1.54152e-170	2.73911e-35	1.14729e-294	1.86312e-09	1.32671e-67
43.52	1.80721e-210	4.02292e-168	3.2306e-34	1.68995e-291	4.90216e-09	3.15156e-67
43.54	8.85678e-208	1.0087e-165	3.66089e-33	2.39166e-288	1.23926e-08	7.46779e-67
43.56	4.17034e-205	2.43001e-163	3.98582e-32	3.25203e-285	3.01e-08	1.76512e-66
43.58	1.88667e-202	5.6245e-161	4.16943e-31	4.24852e-282	7.02422e-08	4.16172e-66
43.6	8.20062e-200	1.2508e-158	4.19049e-30	5.33273e-279	1.57492e-07	9.78785e-66
43.62	3.42474e-197	2.67251e-156	4.04651e-29	6.43115e-276	3.39271e-07	2.29625e-65
43.64	1.37415e-194	5.48631e-154	3.75426e-28	7.45172e-273	7.02204e-07	5.3736e-65
43.66	5.29752e-192	1.0821e-151	3.34655e-27	8.29569e-270	1.3964e-06	1.25438e-64
43.68	1.96217e-189	2.05062e-149	2.86614e-26	8.87313e-267	2.66798e-06	2.92085e-64
43.7	6.98281e-187	3.73362e-147	2.35845e-25	9.11862e-264	4.89761e-06	6.78431e-64
43.72	2.38754e-184	6.53136e-145	1.86459e-24	9.00346e-261	8.63804e-06	1.57188e-63
43.74	7.84334e-182	1.09775e-142	1.41634e-23	8.54119e-258	1.46378e-05	3.63285e-63
43.76	2.47559e-179	1.7727e-140	1.03367e-22	7.78494e-255	2.38324e-05	8.37517e-63
43.78	7.50732e-177	2.75038e-138	7.24808e-22	6.81743e-252	3.72816e-05	1.926e-62
43.8	2.18735e-174	4.09996e-136	4.88307e-21	5.73607e-249	5.60349e-05	4.41809e-62
43.82	6.12324e-172	5.8721e-134	3.16075e-20	4.63699e-246	8.09227e-05	1.01095e-61
43.84	1.64692e-169	8.08046e-132	1.9657e-19	3.60152e-243	0.000112292	2.3075e-61
43.86	4.25589e-167	1.06833e-129	1.17455e-18	2.6876e-240	0.000149734	5.25376e-61
43.88	1.05667e-164	1.35708e-127	6.74301e-18	1.92695e-237	0.000191888	1.1932e-60
43.9	2.52065e-162	1.65628e-125	3.71933e-17	1.32741e-234	0.000236399	2.70319e-60
43.92	5.77719e-160	1.94218e-123	1.97108e-16	8.78553e-232	0.000280103	6.10878e-60
43.94	1.27218e-157	2.18813e-121	1.00363e-15	5.58675e-229	0.000319489	1.37705e-59
43.96	2.69159e-155	2.36856e-119	4.90984e-15	3.41333e-226	0.000351382	3.09643e-59
43.98	5.47138e-153	2.46334e-117	2.30776e-14	2.00367e-223	0.000373769	6.94528e-59
44	1.06859e-150	2.46146e-115	1.04218e-13	1.13006e-220	0.000386616	1.55394e-58
44.02	2.0052e-148	2.36314e-113	4.52193e-13	6.12358e-218	0.000392502	3.46814e-58
44.04	3.61519e-146	2.17979e-111	1.8851e-12	3.18814e-215	0.000396926	7.72103e-58
44.06	6.26227e-144	1.93182e-109	7.55042e-12	1.59477e-212	0.000408161	1.71463e-57
44.08	1.04222e-141	1.64493e-107	2.90561e-11	7.66454e-210	0.000436596	3.79825e-57
44.1	1.66655e-139	1.34573e-105	1.07432e-10	3.53918e-207	0.000493543	8.39292e-57
44.12	2.56038e-137	1.05778e-103	3.81641e-10	1.57018e-204	0.000589571	1.84995e-56
44.14	3.77936e-135	7.98843e-102	1.30259e-09	6.69301e-202	0.000732481	4.06745e-56
44.16	5.35994e-133	5.79637e-100	4.2716e-09	2.74109e-199	0.000925186	8.92078e-56
44.18	7.30349e-131	4.0409e-98	1.34587e-08	1.07858e-196	0.00116387	1.95164e-55
44.2	9.56157e-129	2.70663e-96	4.07423e-08	4.07766e-194	0.00143688	4.25907e-55
44.22	1.2027e-126	1.74184e-94	1.185e-07	1.48114e-191	0.00172491	9.27141e-55
44.24	1.45349e-124	1.077e-92	3.31152e-07	5.16905e-189	0.00200262	2.01323e-54
44.26	1.6877e-122	6.39808e-91	8.89139e-07	1.73322e-186	0.00224185	4.36074e-54
44.28	1.88281e-120	3.65185e-89	2.29377e-06	5.58373e-184	0.00241589	9.422e-54
44.3	2.01811e-118	2.00265e-87	5.68551e-06	1.72832e-181	0.00250392	2.03069e-53
44.32	2.07833e-116	1.05518e-85	1.35405e-05	5.13985e-179	0.00249477	4.36576e-53
44.34	2.05641e-114	5.34162e-84	3.09852e-05	1.46861e-176	0.00238889	9.36256e-53
44.36	1.95494e-112	2.59806e-82	6.81294e-05	4.03171e-174	0.00219815	2.00284e-52
44.38	1.78561e-110	1.2141e-80	0.000143943	1.06341e-171	0.00194349	4.27382e-52
44.4	1.56699e-108	5.45113e-79	0.000292239	2.69489e-169	0.00165103	9.09709e-52
44.42	1.32122e-106	2.35151e-77	0.000570171	6.5616e-167	0.00134762	1.93155e-51
44.44	1.07032e-104	9.74623e-76	0.00106912	1.53499e-164	0.00105685	4.09098e-51
44.46	8.33066e-103	3.88109e-74	0.00192684	3.4501e-162	0.000796323	8.64304e-51
44.48	6.22978e-101	1.48491e-72	0.00333836	7.45048e-160	0.000576495	1.82147e-50
44.5	4.47605e-99	5.4585e-71	0.00556135	1.54584e-157	0.000400988	3.8291e-50
44.52	3.0899e-97	1.92786e-69	0.00891071	3.08159e-155	0.000267975	8.0295e-50
44.54	2.04938e-95	6.54193e-68	0.0137373	5.90218e-153	0.000172063	1.67957e-49
44.56	1.30596e-93	2.13287e-66	0.0203885	1.08612e-150	0.000106147	3.50448e-49
44.58	7.99585e-92	6.68115e-65	0.0291527	1.92032e-148	6.29155e-05	7.29405e-49
44.6	4.70357e-90	2.01079e-63	0.0401985	3.26208e-146	3.5829e-05	1.51436e-48
44.62	2.65839e-88	5.81446e-62	0.0535231	5.32409e-144	1.96038e-05	3.13625e-48
44.64	1.44357e-86	1.6154e-60	0.0689296	8.34881e-142	1.03056e-05	6.479e-48
44.66	7.53158e-85	4.31202e-59	0.0860452	1.25786e-139	5.20518e-06	1.33513e-47
44.68	3.77539e-83	1.10588e-57	0.104384	1.82082e-137	2.52596e-06	2.74446e-47
44.7	1.8183e-81	2.72499e-56	0.123438	2.53239e-135	1.17773e-06	5.6274e-47
44.72	8.41392e-80	6.45133e-55	0.142759	3.38393e-133	5.27584e-07	1.151e-46
44.74	3.74075e-78	1.46744e-53	0.16201	4.34452e-131	2.27074e-07	2.34836e-46
44.76	1.59789e-76	3.20702e-52	0.180935	5.35907e-129	9.39009e-08	4.77936e-46
44.78	6.5579e-75	6.73397e-51	0.199265	6.35135e-127	3.73079e-08	9.7027e-46
44.8	2.58589e-73	1.35853e-49	0.216578	7.2322e-125	1.42417e-08	1.96487e-45
44.82	9.79679e-72	2.63326e-48	0.232169	7.91231e-123	5.22334e-09	3.96911e-45
44.84	3.56603e-70	4.90397e-47	0.245012	8.31695e-121	1.84062e-09	7.99781e-45
44.86	1.24714e-68	8.77464e-46	0.253829	8.3995e-119	6.23173e-10	1.60756e-44
44.88	4.19057e-67	1.50848e-44	0.257301	8.15025e-117	2.02713e-10	3.22315e-44
44.9	1.35288e-65	2.4916e-43	0.254353	7.5983e-115	6.33551e-11	6.44634e-44
44.92	4.19637e-64	3.95407e-42	0.244451	6.80597e-113	1.90244e-11	1.28607e-43
44.94	1.2506e-62	6.02891e-41	0.227796	5.85723e-111	5.48868e-12	2.55937e-43
44.96	3.58087e-61	8.83206e-40	0.205376	4.84309e-109	1.52143e-12	5.08066e-43
44.98	9.85116e-60	1.24312e-38	0.178831	3.84752e-107	4.05198e-13	1.00607e-42
45	2.60384e-58	1.6811e-37	0.150191	2.93676e-105	1.03683e-13	1.98724e-42
45.02	6.61257e-57	2.18424e-36	0.121536	2.15369e-103	2.54905e-14	3.91556e-42
45.04	1.61345e-55	2.72669e-35	0.0946891	1.51749e-101	6.02111e-15	7.69583e-42
45.06	3.78239e-54	3.27039e-34	0.0709871	1.0273e-99	1.36648e-15	1.50881e-41
45.08	8.51935e-53	3.76871e-33	0.0511876	6.68185e-98	2.9796e-16	2.95077e-41
45.1	1.84364e-51	4.17266e-32	0.0354915	4.17566e-96	6.24225e-17	5.75642e-41
45.12	3.83329e-50	4.43876e-31	0.0236571	2.50715e-94	1.25647e-17	1.12018e-40
45.14	7.65767e-49	4.53668e-30	0.0151569	1.44632e-92	2.42992e-18	2.17442e-40
45.16	1.46977e-47	4.45496e-29	0.00933286	8.01637e-91	4.51501e-19	4.21035e-40
45.18	2.71039e-46	4.20317e-28	0.00552259	4.26892e-89	8.06036e-20	8.13227e-40
45.2	4.80221e-45	3.81012e-27	0.00314027	2.18417e-87	1.38254e-20	1.56684e-39
45.22	8.17484e-44	3.3184e-26	0.0017158	1.0737e-85	2.27841e-21	3.0113e-39
45.24	1.33704e-42	2.77681e-25	0.000900808	5.07119e-84	3.60754e-22	5.77304e-39
45.26	2.10106e-41	2.23251e-24	0.000454412	2.30125e-82	5.48808e-23	1.10401e-38
45.28	3.17221e-40	1.72452e-23	0.000220249	1.00333e-80	8.02152e-24	2.10602e-38
45.3	4.60164e-39	1.27988e-22	0.00010257	4.20296e-79	1.12648e-24	4.00747e-38
45.32	6.41345e-38	9.12643e-22	4.58949e-05	1.69158e-77	1.5199e-25	7.60671e-38
45.34	8.58814e-37	6.25259e-21	1.97307e-05	6.54124e-76	1.97032e-26	1.44027e-37
45.36	1.10493e-35	4.11574e-20	8.14996e-06	2.43027e-74	2.45407e-27	2.72025e-37
45.38	1.36583e-34	2.60293e-19	3.23444e-06	8.67517e-73	2.93673e-28	5.125e-37
45.4	1.62215e-33	1.58164e-18	1.23331e-06	2.97529e-71	3.37653e-29	9.63159e-37
45.42	1.85101e-32	9.23377e-18	4.51836e-07	9.80411e-70	3.72997e-30	1.8056e-36
45.44	2.02936e-31	5.1794e-17	1.59053e-07	3.10396e-68	3.95884e-31	3.37649e-36
45.46	2.13764e-30	2.79131e-16	5.38299e-08	9.44173e-67	4.037e-32	6.29837e-36
45.48	2.16341e-29	1.44532e-15	1.76374e-08	2.75941e-65	3.95529e-33	1.17195e-35
45.5	2.10364e-28	7.19034e-15	6.0293e-09	7.74833e-64	3.72328e-34	2.17527e-35
45.52	1.96532e-27	3.43687e-14	3.60471e-09	2.0904e-62	3.36745e-35	4.0275e-35
45.54	1.7641e-26	1.57835e-13	6.96526e-09	5.41848e-61	2.92623e-36	7.43837e-35
45.56	1.52139e-25	6.96424e-13	2.07155e-08	1.34944e-59	2.4472e-37	1.37038e-34
45.58	1.26063e-24	2.95238e-12	6.27305e-08	3.22894e-58	2.52118e-38	2.51838e-34
45.6	1.0036e-23	1.20254e-11	1.83475e-07	7.42323e-57	7.49945e-38	4.61661e-34
45.62	7.67649e-23	4.70602e-11	5.15827e-07	1.63966e-55	9.24428e-37	8.44199e-34
45.64	5.64148e-22	1.76944e-10	1.3934e-06	3.47972e-54	1.11736e-35	1.53988e-33
45.66	3.98338e-21	6.39217e-10	3.61643e-06	7.09516e-53	1.29814e-34	2.80188e-33
45.68	2.70233e-20	2.21865e-09	9.01801e-06	1.38998e-51	1.44948e-33	5.08548e-33
45.7	1.76138e-19	7.39875e-09	2.16058e-05	2.61627e-50	1.55551e-32	9.20734e-33
45.72	1.10306e-18	2.37059e-08	4.97344e-05	4.73136e-49	1.60441e-31	1.66287e-32
45.74	6.63696e-18	7.29768e-08	0.000109995	8.22085e-48	1.59056e-30	2.99572e-32
45.76	3.8368e-17	2.15845e-07	0.000233731	1.37238e-46	1.5156e-29	5.3835e-32
45.78	2.13107e-16	6.13381e-07	0.000477187	2.20122e-45	1.38814e-28	9.65047e-32
45.8	1.13724e-15	1.67475e-06	0.000936029	3.39218e-44	1.22211e-27	1.72565e-31
45.82	5.83093e-15	4.39342e-06	0.00176408	5.02253e-43	1.03424e-26	3.07807e-31
45.84	2.87244e-14	1.10736e-05	0.0031943	7.14487e-42	8.41375e-26	5.47678e-31
45.86	1.35954e-13	2.68172e-05	0.00555726	9.76551e-41	6.57996e-25	9.72058e-31
45.88	6.18245e-13	6.23988e-05	0.00928914	1.2824e-39	4.94699e-24	1.721e-30
45.9	2.70121e-12	0.000139503	0.0149183	1.61801e-38	3.57567e-23	3.0394e-30
45.92	1.13392e-11	0.000299671	0.0230194	1.9614e-37	2.4848e-22	5.35449e-30
45.94	4.57338e-11	0.000618535	0.0341272	2.28443e-36	1.66021e-21	9.40955e-30
45.96	1.77223e-10	0.00122675	0.0486121	2.55635e-35	1.06656e-20	1.64945e-29
45.98	6.59826e-10	0.00233796	0.0665322	2.74846e-34	6.58851e-20	2.88425e-29
46	2.3603e-09	0.00428185	0.0874936	2.83915e-33	3.91367e-19	5.03091e-29
46.02	8.11213e-09	0.00753655	0.110561	2.81782e-32	2.23564e-18	8.75351e-29
46.04	2.67873e-08	0.0127498	0.134264	2.68701e-31	1.22818e-17	1.51928e-28
46.06	8.49871e-08	0.0207344	0.156723	2.46179e-30	6.48913e-17	2.63037e-28
46.08	2.59062e-07	0.0324204	0.175911	2.16702e-29	3.29765e-16	4.54272e-28
46.1	7.58724e-07	0.0487535	0.189997	1.83275e-28	1.61191e-15	7.82594e-28
46.12	2.13497e-06	0.070537	0.197729	1.48926e-27	7.57917e-15	1.34487e-27
46.14	5.77202e-06	0.0982369	0.198756	1.1627e-26	3.42828e-14	2.30538e-27
46.16	1.49931e-05	0.13179	0.193822	8.7215e-26	1.49187e-13	3.94211e-27
46.18	3.74183e-05	0.170467	0.18478	6.28557e-25	6.24625e-13	6.72413e-27
46.2	8.97233e-05	0.21286	0.174402	4.35237e-24	2.51633e-12	1.1441e-26
46.22	0.000206707	0.257002	0.166028	2.89559e-23	9.75461e-12	1.94186e-26
46.24	0.000457543	0.30065	0.163089	1.85087e-22	3.63895e-11	3.28769e-26
46.26	0.000973054	0.341635	0.168575	1.13669e-21	1.30647e-10	5.55246e-26
46.28	0.00198825	0.378205	0.184523	6.70718e-21	4.51455e-10	9.35412e-26
46.3	0.00390332	0.409242	0.211585	3.80247e-20	1.5016e-09	1.57196e-25
46.32	0.0073625	0.434282	0.248749	2.07119e-19	4.80794e-09	2.63515e-25
46.34	0.0133428	0.453325	0.293284	1.08394e-18	1.48205e-08	4.40645e-25
46.36	0.0232325	0.466504	0.340953	5.45028e-18	4.39853e-08	7.35014e-25
46.38	0.0388665	0.473759	0.386513	2.63307e-17	1.257e-07	1.223e-24
46.4	0.0624724	0.474632	0.424452	1.22218e-16	3.45934e-07	2.02991e-24
46.42	0.0964795	0.468302	0.449843	5.45056e-16	9.1692e-07	3.36086e-24
46.44	0.14316	0.453835	0.459163	2.33548e-15	2.34102e-06	5.5507e-24
46.46	0.204103	0.430596	0.450882	9.6149e-15	5.75805e-06	9.14466e-24
46.48	0.279599	0.398646	0.425683	3.80316e-14	1.36462e-05	1.50283e-23
46.5	0.368039	0.358991	0.386276	1.44537e-13	3.11669e-05	2.46363e-23
46.52	0.465537	0.313593	0.336839	5.27773e-13	6.86135e-05	4.0287e-23
46.54	0.565931	0.265124	0.282242	1.85162e-12	0.000145633	6.57168e-23
46.56	0.661301	0.216542	0.227234	6.24158e-12	0.000298103	1.06933e-22
46.58	0.742999	0.17062	0.175778	2.02151e-11	0.000588648	1.73568e-22
46.6	0.80304	0.129554	0.130645	6.29071e-11	0.00112171	2.81028e-22
46.62	0.835569	0.0947224	0.0932936	1.88091e-10	0.00206354	4.53895e-22
46.64	0.838047	0.0666467	0.0640091	5.40363e-10	0.00366639	7.31279e-22
46.66	0.81183	0.0451063	0.0421949	1.49161e-09	0.00629457	1.17526e-21
46.68	0.761971	0.0293555	0.0267244	3.95624e-09	0.0104477	1.88413e-21
46.7	0.696265	0.0183669	0.0162624	1.00826e-08	0.0167743	3.01307e-21
46.72	0.623756	0.0110459	0.00950799	2.46908e-08	0.0260665	4.80653e-21
46.74	0.553069	0.00638459	0.00534099	5.81003e-08	0.039227	7.64854e-21
46.76	0.490962	0.00354644	0.00288259	1.31375e-07	0.0571999	1.21409e-20
46.78	0.441387	0.001893	0.00149476	2.85463e-07	0.0808611	1.9224e-20
46.8	0.405246	0.000970937	0.000744714	5.96085e-07	0.110871	3.03642e-20
46.82	0.380786	0.000478516	0.00035648	1.19621e-06	0.1475	4.78416e-20
46.84	0.36448	0.000226598	0.000163949	2.3071e-06	0.190451	7.51922e-20
46.86	0.352115	0.000103101	7.24455e-05	4.27677e-06	0.238713	1.17886e-19
46.88	0.339813	4.50727e-05	3.07569e-05	7.62063e-06	0.290474	1.84366e-19
46.9	0.324768	1.89322e-05	1.25459e-05	1.30536e-05	0.343164	2.87621e-19
46.92	0.305584	7.64056e-06	4.91686e-06	2.14974e-05	0.393636	4.47595e-19
46.94	0.282219	2.96266e-06	1.85141e-06	3.4042e-05	0.438511	6.94824e-19
46.96	0.255632	1.10376e-06	6.69801e-07	5.18432e-05	0.474672	1.07594e-18
46.98	0.227305	3.95101e-07	2.32819e-07	7.5946e-05	0.499832	1.66199e-18
47	0.198769	1.35938e-07	7.7753e-08	0.000107044	0.51309	2.5609e-18
47.02	0.171275	4.51318e-08	2.49486e-08	0.000145211	0.515333	3.93624e-18
47.04	0.145646	1.51058e-08	7.69133e-09	0.00018966	0.509383	6.03526e-18
47.06	0.122287	7.32316e-09	2.27817e-09	0.000238618	0.499798	9.23072e-18
47.08	0.101299	1.12573e-08	6.48334e-10	0.000289361	0.492307	1.40832e-17
47.1	0.082628	3.2541e-08	1.77272e-10	0.000338467	0.492949	2.14334e-17
47.12	0.0661764	9.97741e-08	4.65703e-11	0.000382266	0.507034	3.25391e-17
47.14	0.0518678	2.96647e-07	1.17545e-11	0.0004174	0.538112	4.92773e-17
47.16	0.0396508	8.48089e-07	2.85057e-12	0.000441397	0.58715	7.44413e-17
47.18	0.0294725	2.32971e-06	6.64179e-13	0.000453107	0.652073	1.12178e-16
47.2	0.0212435	6.14886e-06	1.48685e-13	0.000452904	0.727802	1.68626e-16
47.22	0.0148155	1.55925e-05	3.19799e-14	0.000442598	0.806813	2.52853e-16
47.24	0.00997981	3.79895e-05	6.6087e-15	0.00042507	0.880142	3.78215e-16
47.26	0.00648419	8.89283e-05	1.31215e-15	0.000403718	0.93869	5.64333e-16
47.28	0.00405944	0.000200007	2.5031e-16	0.000381835	0.97459	8.39958e-16
47.3	0.00244692	0.000432193	4.58776e-17	0.00036205	0.982392	1.24711e-15
47.32	0.00141928	0.000897304	8.07889e-18	0.000345932	0.959843	1.84706e-15
47.34	0.000791818	0.0017899	1.36688e-18	0.000333833	0.908125	2.72887e-15
47.36	0.000424779	0.00343042	2.22197e-19	0.00032497	0.83154	4.02171e-15
47.38	0.000219069	0.00631675	3.47036e-20	0.000317728	0.736715	5.91242e-15
47.4	0.000108596	0.0111755	5.20762e-21	0.000310084	0.631535	8.67055e-15
47.42	5.17371e-05	0.0189964	7.50813e-22	0.000300093	0.524015	1.2684e-14
47.44	2.36873e-05	0.0310243	1.04005e-22	0.000286312	0.421321	1.85093e-14
47.46	1.04214e-05	0.0486812	1.38421e-23	0.000268115	0.329104	2.69434e-14
47.48	4.40571e-06	0.0733921	1.77002e-24	0.000245819	0.251182	3.91238e-14
47.5	1.78965e-06	0.106308	2.17462e-25	0.000220645	0.189567	5.66705e-14
47.52	6.98514e-07	0.14795	2.56695e-26	0.000194511	0.14474	8.18843e-14
47.54	2.61957e-07	0.19783	2.91125e-27	0.000169728	0.116048	1.18024e-13
47.56	9.43921e-08	0.254159	3.17226e-28	0.000148644	0.102094	1.69696e-13
47.58	3.26891e-08	0.313732	3.32114e-29	0.000133309	0.10106	2.43387e-13
47.6	1.09122e-08	0.372101	3.34067e-30	0.000125198	0.110883	3.48217e-13
47.62	3.62889e-09	0.424064	3.22855e-31	0.00012502	0.129326	4.96972e-13
47.64	1.61144e-09	0.464414	2.99786e-32	0.000132621	0.153963	7.07524e-13
47.66	2.15456e-09	0.488819	2.6745e-33	0.000146981	0.182155	1.0048e-12
47.68	6.06005e-09	0.494633	2.29246e-34	0.000166314	0.211081	1.42346e-12
47.7	1.86416e-08	0.481437	1.8881e-35	0.000188242	0.237867	2.01158e-12
47.72	5.57797e-08	0.451177	1.51497e-36	0.000210053	0.259814	2.8357e-12
47.74	1.60535e-07	0.407845	3.86679e-37	0.000229015	0.274704	3.98759e-12
47.76	4.43947e-07	0.356801	3.40094e-36	0.000242716	0.281102	5.59357e-12
47.78	1.17957e-06	0.303883	4.04998e-35	0.000249381	0.278584	7.82703e-12
47.8	3.01125e-06	0.254505	4.64591e-34	0.000248138	0.267814	1.09253e-11
47.82	7.38581e-06	0.212924	5.12171e-33	0.000239172	0.25043	1.52124e-11
47.84	1.74051e-05	0.181783	5.42601e-32	0.000223778	0.228752	2.11296e-11
47.86	3.9408e-05	0.161952	5.52424e-31	0.000204303	0.205372	2.92762e-11
47.88	8.57275e-05	0.152659	5.40497e-30	0.000184027	0.182709	4.04638e-11
47.9	0.000179178	0.151823	5.08215e-29	0.000167035	0.162641	5.57889e-11
47.92	0.000359812	0.156511	4.59238e-28	0.000158114	0.146268	7.67288e-11
47.94	0.000694218	0.163459	3.98812e-27	0.000162694	0.133858	1.05269e-10
47.96	0.0012869	0.16957	3.32846e-26	0.00018681	0.124959	1.44068e-10
47.98	0.00229203	0.172334	2.66973e-25	0.00023701	0.118624	1.96683e-10
48	0.00392217	0.170124	2.058e-24	0.000320103	0.1137	2.67853e-10
48.02	0.00644851	0.162327	1.52469e-23	0.000442683	0.109084	3.63877e-10
48.04	0.0101864	0.149297	1.08563e-22	0.000610336	0.103933	4.9311e-10
48.06	0.0154601	0.132158	7.42932e-22	0.000826603	0.0977688	6.66596e-10
48.08	0.0225441	0.112505	4.88642e-21	0.00109178	0.0904931	8.98901e-10
48.1	0.0315852	0.0920645	3.08896e-20	0.00140175	0.0823348	1.20918e-09
48.12	0.0425174	0.0724031	1.8768e-19	0.00174719	0.0737481	1.62256e-09
48.14	0.0549903	0.0547157	1.09602e-18	0.00211325	0.0653039	2.17191e-09
48.16	0.0683357	0.0397308	6.15199e-18	0.00248014	0.0575961	2.9001e-09
48.18	0.0815954	0.0277197	3.31909e-17	0.00282445	0.0511805	3.86291e-09
48.2	0.093619	0.0185818	1.72122e-16	0.00312139	0.0465468	5.13271e-09
48.22	0.103226	0.0119679	8.57975e-16	0.00334752	0.0441154	6.80316e-09
48.24	0.109401	0.00740597	4.11096e-15	0.00348373	0.044243	8.99508e-09
48.26	0.111487	0.00440326	1.89344e-14	0.00351781	0.0472179	1.1864e-08
48.28	0.109319	0.00251534	8.38315e-14	0.00344628	0.0532352	1.56095e-08
48.3	0.103273	0.00138053	3.56799e-13	0.00327501	0.0623469	2.0487e-08
48.32	0.0942122	0.000727989	1.45986e-12	0.00301851	0.0743973	2.68224e-08
48.34	0.0833484	0.000368834	5.74223e-12	0.002698	0.0889614	3.50308e-08
48.36	0.0720392	0.000179542	2.17144e-11	0.00233857	0.105311	4.56388e-08
48.38	0.0615791	8.39711e-05	7.89453e-11	0.00196602	0.122427	5.9313e-08
48.4	0.0530159	3.7733e-05	2.75951e-10	0.00160399	0.139077	7.6895e-08
48.42	0.0470236	1.62908e-05	9.27436e-10	0.00127169	0.153954	9.94439e-08
48.44	0.0438442	6.75755e-06	2.99709e-09	0.000982668	0.165849	1.28289e-07
48.46	0.0432967	2.69318e-06	9.3133e-09	0.000744568	0.173853	1.65096e-07
48.48	0.0448425	1.03126e-06	2.78304e-08	0.000559663	0.177514	2.1194e-07
48.5	0.0476925	3.79405e-07	7.99786e-08	0.000425903	0.176943	2.71409e-07
48.52	0.0509395	1.34111e-07	2.21054e-07	0.000338123	0.172817	3.4671e-07
48.54	0.0536973	4.55463e-08	5.87665e-07	0.000289174	0.166289	4.41818e-07
48.56	0.0552295	1.48618e-08	1.50282e-06	0.000270822	0.158808	5.61633e-07
48.58	0.0550467	4.65925e-09	3.69723e-06	0.000274427	0.151895	7.12188e-07
48.6	0.0529594	1.40343e-09	8.75165e-06	0.000291453	0.146914	9.00888e-07
48.62	0.0490765	4.06155e-10	1.99346e-05	0.000313923	0.144891	1.13679e-06
48.64	0.043754	1.12933e-10	4.37019e-05	0.000334859	0.146419	1.43095e-06
48.66	0.0375061	3.01704e-11	9.22241e-05	0.000348731	0.151659	1.7968e-06
48.68	0.0309017	7.74403e-12	0.000187384	0.000351827	0.160415	2.25066e-06
48.7	0.0244669	1.90977e-12	0.000366661	0.000342471	0.172268	2.81226e-06
48.72	0.0186145	4.52507e-13	0.000691135	0.000320987	0.186699	3.50537e-06
48.74	0.0136075	1.03014e-13	0.00125533	0.000289396	0.203183	4.35861e-06
48.76	0.00955756	2.25318e-14	0.00219789	0.000250893	0.221215	5.40624e-06
48.78	0.00644986	4.73504e-15	0.00371086	0.000209214	0.240286	6.68926e-06
48.8	0.00418202	9.56049e-16	0.00604438	0.000168038	0.259808	8.25649e-06
48.82	0.00260526	1.85466e-16	0.00950269	0.000130575	0.279035	1.01659e-05
48.84	0.00155936	3.45682e-17	0.0144273	9.94446e-05	0.297013	1.24863e-05
48.86	0.000896749	6.19038e-18	0.0211645	7.69278e-05	0.312571	1.52988e-05
48.88	0.000495477	1.06509e-18	0.0300171	6.56597e-05	0.324394	1.86989e-05
48.9	0.000263029	1.76069e-19	0.0411835	6.98859e-05	0.33115	2.27986e-05
48.92	0.000134157	2.79646e-20	0.0546926	9.74982e-05	0.331682	2.77292e-05
48.94	6.57431e-05	4.26739e-21	0.0703443	0.000163236	0.325207	3.36436e-05
48.96	3.0954e-05	6.25668e-22	0.0876697	0.000293644	0.3115	4.07196e-05
48.98	1.40026e-05	8.81362e-23	0.105921	0.00053455	0.291	4.91632e-05
49	6.086e-06	1.19287e-23	0.124103	0.000961956	0.264813	5.92125e-05
49.02	2.54146e-06	1.55117e-24	0.141043	0.00169704	0.234592	7.11416e-05
49.04	1.01967e-06	1.938e-25	0.155505	0.00292551	0.202326	8.52649e-05
49.06	3.93068e-07	2.32636e-26	0.166326	0.00492034	0.17006	0.000101942
49.08	1.4558e-07	2.68304e-27	0.172565	0.00806511	0.139635	0.000121583
49.1	5.18043e-08	2.97308e-28	0.173636	0.0128728	0.11248	0.000144654
49.12	1.77116e-08	3.1653e-29	0.169401	0.0199916	0.0895016	0.000171683
49.14	5.81804e-09	3.2378e-30	0.160211	0.0301872	0.0710774	0.000203263
49.16	1.83622e-09	3.1821e-31	0.146868	0.0442908	0.0571328	0.000240065
49.18	5.56802e-10	3.00474e-32	0.13053	0.0631015	0.0472662	0.000282837
49.2	1.6222e-10	2.72601e-33	0.112557	0.087244	0.0408842	0.000332416
49.22	4.54086e-11	2.37616e-34	0.0943356	0.116988	0.0373188	0.000389732
49.24	1.22123e-11	1.99003e-35	0.0771135	0.152055	0.0359113	0.000455815
49.26	3.15564e-12	1.6063e-36	0.06187	0.191455	0.0360622	0.000531802
49.28	7.83438e-13	1.90171e-37	0.0492398	0.233397	0.0372568	0.000618942
49.3	1.86875e-13	8.46676e-37	0.0394959	0.275331	0.0390749	0.000718602
49.32	4.28276e-14	1.01545e-35	0.0325843	0.314139	0.0411964	0.000832274
49.34	9.43031e-15	1.18306e-34	0.0281927	0.346482	0.0434033	0.000961576
49.36	1.99506e-15	1.32467e-33	0.0258363	0.369263	0.0455765	0.00110826
49.38	4.05522e-16	1.4254e-32	0.0249435	0.380102	0.0476842	0.0012742
49.4	7.91955e-17	1.474e-31	0.0249323	0.377747	0.049756	0.00146142
49.42	1.48599e-17	1.46487e-30	0.0252712	0.36231	0.051846	0.00167205
49.44	2.67891e-18	1.39908e-29	0.0255229	0.33527	0.0539886	0.00190839
49.46	4.64012e-19	1.28422e-28	0.0253725	0.299234	0.0561599	0.00217283
49.48	7.72199e-20	1.1329e-27	0.0246402	0.257519	0.0582538	0.00246788
49.5	1.23469e-20	9.6053e-27	0.0232792	0.213638	0.0600821	0.00279617
49.52	1.89676e-21	7.82707e-26	0.0213611	0.170814	0.0613991	0.00316041
49.54	2.7996e-22	6.13009e-25	0.0190506	0.131597	0.0619455	0.00356341
49.56	3.97017e-23	4.61447e-24	0.0165736	0.097672	0.061499	0.00400801
49.58	5.4094e-24	3.33865e-23	0.0141827	0.0698256	0.0599196	0.00449712
49.6	7.08138e-25	2.3218e-22	0.0121257	0.0480741	0.0571772	0.00503364
49.62	8.90666e-26	1.55201e-21	0.0106184	0.031871	0.0533572	0.00562046
49.64	1.07632e-26	9.9721e-21	0.00982533	0.0203427	0.0486452	0.00626044
49.66	1.24966e-27	6.15905e-20	0.00984564	0.0124997	0.043297	0.00695633
49.68	1.39404e-28	3.65668e-19	0.0107045	0.00739336	0.0376017	0.00771078
49.7	1.49412e-29	2.08698e-18	0.0123489	0.00421005	0.031847	0.00852628
49.72	1.53859e-30	1.14504e-17	0.0146481	0.00231	0.0262904	0.00940513
49.74	1.52226e-31	6.03955e-17	0.0174015	0.00122607	0.02114	0.0103494
49.76	1.44705e-32	3.06257e-16	0.0203567	0.000639754	0.0165447	0.0113607
49.78	1.32162e-33	1.49307e-15	0.0232377	0.00034862	0.0125915	0.0124406
49.8	1.15973e-34	6.99845e-15	0.0257836	0.000234792	0.00930998	0.0135902
49.82	9.778e-36	3.15403e-14	0.027793	0.000239373	0.00668117	0.0148098
49.84	7.96121e-37	1.36676e-13	0.0291657	0.000344095	0.00464911	0.0160998
49.86	1.1594e-37	5.695e-13	0.0299356	0.000559178	0.00313405	0.0174598
49.88	6.97916e-37	2.28188e-12	0.0302843	0.000915208	0.00204505	0.0188886
49.9	8.50801e-36	8.7924e-12	0.0305329	0.00145648	0.00129086	0.0203849
49.92	1.00333e-34	3.25806e-11	0.0311079	0.00223351	0.000788004	0.0219463
49.94	1.13716e-33	1.16109e-10	0.0324864	0.00329312	0.000465747	0.0235701
49.96	1.23866e-32	3.97975e-10	0.0351241	0.00466588	0.00026824	0.0252527
49.98	1.29671e-31	1.31204e-09	0.0393767	0.00635199	0.000154541	0.0269899
50	1.30464e-30	4.16072e-09	0.0454269	0.00830858	9.74233e-05	0.0287768
50.02	1.26156e-29	1.26924e-08	0.0532264	0.010442	8.19036e-05	0.0306077
50.04	1.17246e-28	3.72479e-08	0.0624676	0.0126093	0.000104198	0.0324763
50.06	1.04728e-27	1.05165e-07	0.0725914	0.0146304	0.000171547	0.0343757
50.08	8.9911e-27	2.85681e-07	0.0828352	0.0163119	0.000302968	0.0362981
50.1	7.41909e-26	7.46738e-07	0.092319	0.0174772	0.000530607	0.0382353
50.12	5.88415e-25	1.87831e-06	0.100158	0.0179979	0.000900903	0.0401786
50.14	4.48559e-24	4.54691e-06	0.105585	0.017818	0.00147439	0.0421187
50.16	3.28673e-23	1.0594e-05	0.108067	0.0169653	0.00232276	0.0440457
50.18	2.31486e-22	2.37597e-05	0.107385	0.0155462	0.00352194	0.0459498
50.2	1.56715e-21	5.12999e-05	0.10368	0.0137262	0.00514048	0.0478204
50.22	1.01983e-20	0.000106645	0.0974431	0.0116994	0.00722403	0.0496471
50.24	6.37955e-20	0.000213492	0.0894578	0.00965611	0.00977793	0.0514192
50.26	3.83621e-19	0.000411633	0.080711	0.00775523	0.0127516	0.0531262
50.28	2.21756e-18	0.000764562	0.0722807	0.006106	0.0160293	0.0547575
50.3	1.23231e-17	0.00136831	0.0652214	0.0047623	0.0194313	0.056303
50.32	6.58338e-17	0.00236015	0.060457	0.00372764	0.0227278	0.0577528
50.34	3.3812e-16	0.00392467	0.0586874	0.00296787	0.0256642	0.0590973
50.36	1.66955e-15	0.00629392	0.0603112	0.00242719	0.0279949	0.0603276
50.38	7.92587e-15	0.00973785	0.0653654	0.00204377	0.0295181	0.0614356
50.4	3.61766e-14	0.0145418	0.0734893	0.00176207	0.0301049	0.0624136
50.42	1.58765e-13	0.0209704	0.0839229	0.00154099	0.0297164	0.063255
50.44	6.69956e-13	0.029219	0.0955551	0.00135774	0.0284066	0.063954
50.46	2.71841e-12	0.0393609	0.107031	0.00120882	0.0263103	0.0645058
50.48	1.06067e-11	0.0512974	0.116916	0.00110963	0.0236204	0.0649067
50.5	3.97975e-11	0.0647237	0.123897	0.00109427	0.0205597	0.0651539
50.52	1.43603e-10	0.0791209	0.126987	0.00121652	0.0173527	0.0652461
50.54	4.98337e-10	0.0937777	0.125685	0.00155246	0.0142009	0.0651827
50.56	1.66324e-09	0.107846	0.12006	0.00220387	0.0112661	0.0649645
50.58	5.33925e-09	0.120419	0.110731	0.00330142	0.00866145	0.0645935
50.6	1.64863e-08	0.130628	0.0987494	0.00500572	0.00645005	0.0640727
50.62	4.89676e-08	0.137741	0.0854143	0.00750497	0.00464993	0.0634062
50.64	1.39915e-07	0.141246	0.0720583	0.0110085	0.0032432	0.0625992
50.66	3.84607e-07	0.140924	0.059851	0.0157369	0.00218712	0.061658
50.68	1.01718e-06	0.136881	0.0496558	0.0219094	0.00142528	0.0605896
50.7	2.58844e-06	0.129553	0.0419571	0.0297299	0.000897342	0.0594022
50.72	6.33835e-06	0.119672	0.036859	0.0393716	0.00054628	0.0581044
50.74	1.49365e-05	0.108187	0.0341426	0.0509566	0.000323086	0.0567058
50.76	3.38764e-05	0.0961669	0.0333612	0.064526	0.000188979	0.0552165
50.78	7.39551e-05	0.0846729	0.0339506	0.0799972	0.000115794	0.0536469
50.8	0.000155422	0.0746356	0.0353355	0.0971081	8.5222e-05	0.0520083
50.82	0.000314472	0.0667456	0.0370156	0.115357	8.75147e-05	0.0503116
50.84	0.000612691	0.0613783	0.0386219	0.13396	0.000120048	0.0485686
50.86	0.00114963	0.0585628	0.0399394	0.151842	0.0001859	0.0467906
50.88	0.00207781	0.057999	0.0408976	0.167702	0.000292378	0.0449892
50.9	0.00361799	0.0591193	0.0415375	0.18014	0.000449277	0.0431759
50.92	0.00607071	0.0611839	0.0419659	0.187856	0.000666685	0.0413619
50.94	0.009818	0.0633936	0.0423107	0.189872	0.000952286	0.0395581
50.96	0.0153086	0.0650042	0.042686	0.185727	0.00130836	0.0377753
50.98	0.0230198	0.065424	0.0431747	0.175597	0.00172903	0.0360235
51	0.0333938	0.064284	0.043826	0.160299	0.00219844	0.0343126
51.02	0.04675	0.0614712	0.044666	0.141168	0.00269073	0.0326518
51.04	0.0631858	0.0571252	0.0457127	0.119848	0.00317223	0.0310496
51.06	0.082483	0.0516027	0.0469898	0.0980331	0.00360582	0.029514
51.08	0.104043	0.0454209	0.0485356	0.077228	0.00395681	0.0280525
51.1	0.126877	0.0391916	0.0504075	0.0585717	0.00419906	0.0266718
51.12	0.149656	0.0335579	0.0526851	0.0427563	0.0043197	0.0253778
51.14	0.170841	0.0291405	0.0554789	0.0300349	0.00432125	0.024176
51.16	0.188856	0.0264962	0.058949	0.0203005	0.00422047	0.023071
51.18	0.202296	0.0260849	0.0633345	0.0132007	0.00404425	0.0220667
51.2	0.210123	0.0282379	0.0689878	0.00825799	0.00382353	0.0211664
51.22	0.211816	0.0331244	0.0763984	0.00496964	0.00358697	0.0203727
51.24	0.207449	0.0407128	0.086189	0.00287707	0.00335587	0.0196876
51.26	0.197695	0.0507342	0.099065	0.00160239	0.00314142	0.0191124
51.28	0.183738	0.06266	0.115711	0.000858617	0.00294466	0.0186476
51.3	0.167143	0.0757087	0.136644	0.000442679	0.00275885	0.0182934
51.32	0.149687	0.088894	0.162046	0.000219628	0.00257325	0.0180492
51.34	0.133192	0.101118	0.191619	0.000104873	0.00237713	0.0179138
51.36	0.119374	0.111302	0.22451	4.82056e-05	0.00216323	0.0178856
51.38	0.109729	0.118533	0.259323	2.13352e-05	0.00192961	0.0179622
51.4	0.105435	0.122199	0.294242	9.09447e-06	0.00168008	0.0181409
51.42	0.107288	0.122086	0.327233	3.73494e-06	0.00142305	0.0184184
51.44	0.115625	0.118416	0.35629	1.47835e-06	0.00116948	0.0187909
51.46	0.130263	0.111805	0.379672	5.64213e-07	0.000930647	0.0192541
51.48	0.150432	0.103174	0.39607	2.07726e-07	0.000716026	0.0198033
51.5	0.174745	0.0935942	0.404711	7.38161e-08	0.000532011	0.0204333
51.52	0.201219	0.0841266	0.405353	2.53319e-08	0.000381394	0.0211385
51.54	0.227404	0.0756693	0.398236	8.40045e-09	0.000263628	0.021913
51.56	0.250601	0.0688417	0.383992	2.69352e-09	0.000175612	0.0227504
51.58	0.268188	0.063926	0.36355	8.35572e-10	0.000112704	0.0236439
51.6	0.277983	0.0608721	0.338063	2.50923e-10	6.97008e-05	0.0245865
51.62	0.278587	0.0593592	0.308837	7.29809e-11	4.1606e-05	0.0255708
51.64	0.269614	0.058897	0.277268	2.05671e-11	2.41247e-05	0.0265894
51.66	0.251761	0.0589441	0.244764	5.61776e-12	1.38867e-05	0.0276343
51.68	0.226683	0.0590171	0.212653	1.48747e-12	8.46733e-06	0.0286976
51.7	0.196709	0.0587724	0.182083	3.81803e-13	6.28349e-06	0.0297712
51.72	0.164455	0.0580476	0.153937	9.49891e-14	6.43231e-06	0.0308468
51.74	0.132429	0.0568646	0.128775	2.28998e-14	8.5177e-06	0.0319162
51.76	0.102703	0.0554026	0.106828	5.34737e-15	1.24853e-05	0.0329712
51.78	0.0767175	0.0539577	0.0880386	1.20887e-15	1.84692e-05	0.0340037
51.8	0.055223	0.052904	0.0721414	2.64423e-16	2.66471e-05	0.0350055
51.82	0.0383491	0.0526669	0.058758	5.59281e-17	3.71019e-05	0.0359689
51.84	0.0257552	0.0537085	0.0474885	1.14313e-17	4.96965e-05	0.0368863
51.86	0.0168117	0.0565187	0.0379763	2.25644e-18	6.39799e-05	0.0377505
51.88	0.0107705	0.0615933	0.029942	4.29879e-19	7.91473e-05	0.0385545
51.9	0.00689745	0.0693875	0.0231849	7.89986e-20	9.40741e-05	0.0392919
51.92	0.00455655	0.0802341	0.0175651	1.39963e-20	0.000107433	0.0399568
51.94	0.00325053	0.0942346	0.0129762	2.38959e-21	0.000117878	0.0405436
51.96	0.00262879	0.111144	0.00932074	3.92974e-22	0.000124267	0.0410475
51.98	0.00247618	0.130286	0.00649446	6.22262e-23	0.000125867	0.0414643
52	0.00269335	0.150526	0.00438155	9.4844e-24	0.000122489	0.0417904
52.02	0.0032757	0.170345	0.0028583	1.39108e-24	0.00011453	0.0420229
52.04	0.00429358	0.188001	0.00180136	1.96287e-25	0.000102894	0.0421597
52.06	0.00587352	0.201763	0.00109677	2.66405e-26	8.88295e-05	0.0421994
52.08	0.00817843	0.210179	0.000646893	3.47716e-27	7.37114e-05	0.0421412
52.1	0.0113845	0.212308	0.000374266	4.3639e-28	5.88378e-05	0.0419853
52.12	0.0156535	0.207875	0.000222633	5.26548e-29	4.52754e-05	0.0417323
52.14	0.0211012	0.197309	0.000156161	6.10755e-30	3.37883e-05	0.0413839
52.16	0.0277644	0.181661	0.000158214	6.80964e-31	2.48562e-05	0.0409423
52.18	0.0355744	0.162426	0.000230767	7.29752e-32	1.87659e-05	0.0404103
52.2	0.0443403	0.141311	0.000395045	7.51613e-33	1.5751e-05	0.0397913
52.22	0.0537536	0.120004	0.000693369	7.43974e-34	1.61443e-05	0.0390896
52.24	0.0634142	0.0999701	0.00119143	7.07696e-35	2.05119e-05	0.0383098
52.26	0.0728784	0.0823329	0.00197955	6.46911e-36	2.97342e-05	0.0374569
52.28	0.0817219	0.0678138	0.00317108	5.68249e-37	4.50061e-05	0.0365364
52.3	0.089602	0.0567482	0.00489581	4.79642e-38	6.77295e-05	0.0355544
52.32	0.0963052	0.0491443	0.00728709	3.8902e-39	9.92861e-05	0.0345168
52.34	0.101766	0.0447651	0.0104625	3.03175e-40	0.000140699	0.0334303
52.36	0.10605	0.0432114	0.0144996	2.27026e-41	0.000192222	0.0323012
52.38	0.109311	0.0439892	0.0194109	1.63348e-42	0.000252938	0.0311363
52.4	0.11173	0.0465553	0.0251223	1.12929e-43	0.00032047	0.0299422
52.42	0.113457	0.050344	0.0314607	7.5014e-45	0.000390918	0.0287256
52.44	0.114576	0.0547824	0.0381554	4.78766e-46	0.000459117	0.027493
52.46	0.115089	0.0593053	0.0448528	2.93594e-47	0.000519223	0.0262509
52.48	0.114936	0.063379	0.0511457	1.72985e-48	0.000565589	0.0250053
52.5	0.114015	0.0665358	0.0566107	9.79286e-50	0.000593749	0.0237622
52.52	0.112217	0.0684144	0.0608516	5.32655e-51	0.000601337	0.0225273
52.54	0.109446	0.0687962	0.0635404	2.78366e-52	0.000588708	0.0213058
52.56	0.105636	0.0676266	0.0644547	1.39773e-53	0.000559123	0.0201025
52.58	0.100758	0.0650139	0.0635044	6.7431e-55	0.000518431	0.0189222
52.6	0.0948327	0.0612045	0.0607463	3.12557e-56	0.000474302	0.0177687
52.62	0.0879398	0.0565405	0.0563826	1.39197e-57	0.00043514	0.0166458
52.64	0.0802312	0.0514112	0.0507409	5.9561e-59	0.000408854	0.0155568
52.66	0.0719381	0.0462078	0.044238	2.44864e-60	0.000401677	0.0145044
52.68	0.0633649	0.0412912	0.0373317	9.67203e-62	0.000417183	0.013491
52.7	0.0548704	0.0369748	0.0304665	3.67063e-63	0.000455633	0.0125185
52.72	0.0468357	0.0335225	0.0240249	1.33842e-64	0.000513753	0.0115884
52.74	0.0396286	0.0311545	0.0182915	4.68893e-66	0.000585009	0.0107018
52.76	0.0335709	0.0300566	0.0134361	1.57828e-67	0.000660389	0.00985951
52.78	0.0289158	0.0303834	0.00951606	5.10416e-69	0.000729646	0.00906185
52.8	0.0258387	0.0322523	0.00649462	1.58596e-70	0.000782824	0.00830885
52.82	0.0244381	0.0357258	0.00426929	4.73467e-72	0.000811817	0.00760025
52.84	0.0247427	0.0407829	0.00270205	1.35805e-73	0.000811655	0.00693549
52.86	0.0267206	0.047288	0.00164609	3.74258e-75	0.00078124	0.00631377
52.88	0.0302854	0.0549663	0.000965284	9.90955e-77	0.000723364	0.00573406
52.9	0.0352989	0.0633961	0.000545388	2.52096e-78	0.000644026	0.00519515
52.92	0.0415697	0.0720285	0.000298088	6.16177e-80	0.000551215	0.00469564
52.94	0.0488472	0.0802349	0.000159893	1.44702e-81	0.000453475	0.00423402
52.96	0.0568143	0.0873801	8.81888e-05	3.26491e-83	0.000358565	0.00380867
52.98	0.0650803	0.0929078	5.63222e-05	7.07777e-85	0.000272487	0.00341785
53	0.0731822	0.0964247	4.89095e-05	1.47418e-86	0.000199011	0.00305981
53.02	0.0805985	0.0977661	5.79558e-05	2.95007e-88	0.000139685	0.00273273
53.04	0.086786	0.0970326	7.99065e-05	5.67209e-90	9.42243e-05	0.00243478
53.06	0.0912387	0.0945919	0.000113503	1.04781e-91	6.10814e-05	0.00216413
53.08	0.0935664	0.0910461	0.000158241	1.85972e-93	3.80526e-05	0.00191896
53.1	0.0935772	0.0871701	0.000213267	3.17135e-95	2.27817e-05	0.00169749
53.12	0.0913451	0.0838265	0.000276637	5.19598e-97	1.31073e-05	0.001498
53.14	0.0872392	0.0818633	0.000344935	8.17935e-99	7.24699e-06	0.00131878
53.16	0.0819003	0.0820026	0.000413287	1.23708e-100	3.85053e-06	0.00115823
53.18	0.0761619	0.0847284	0.000475786	1.79766e-102	1.96606e-06	0.00101479
53.2	0.0709254	0.0901865	0.000526264	2.50983e-104	9.64684e-07	0.000886981
53.22	0.0670149	0.0981156	0.000559276	3.36673e-106	4.54864e-07	0.000773415
53.24	0.0650418	0.107828	0.000571053	4.33912e-108	2.06103e-07	0.000672774
53.26	0.0653087	0.118257	0.000560216	5.37307e-110	8.97408e-08	0.000583827
53.28	0.0677717	0.128081	0.000528035	6.39252e-112	3.75488e-08	0.000505426
53.3	0.0720682	0.135904	0.000478188	7.30718e-114	1.50974e-08	0.000436505
53.32	0.0775981	0.140472	0.000416066	8.02519e-116	5.83313e-09	0.000376079
53.34	0.0836373	0.140885	0.00034782	8.46817e-118	2.16569e-09	0.00032324
53.36	0.0894552	0.136745	0.000279367	8.58523e-120	7.72646e-10	0.00027716
53.38	0.0944099	0.128224	0.000215587	8.36262e-122	2.64883e-10	0.000237078
53.4	0.0980063	0.116015	0.000159845	7.82639e-124	8.726e-11	0.000202307
53.42	0.0999147	0.101204	0.000113869	7.03734e-126	2.76224e-11	0.000172221
53.44	0.0999584	0.0850689	7.79359e-05	6.07972e-128	8.40211e-12	0.000146258
53.46	0.0980892	0.068874	5.12506e-05	5.04646e-130	2.45582e-12	0.00012391
53.48	0.094363	0.0536935	3.23809e-05	4.02456e-132	6.89738e-13	0.000104726
53.5	0.0889268	0.0402971	1.96565e-05	3.08375e-134	1.86143e-13	8.82987e-05
53.52	0.0820151	0.0291094	1.14644e-05	2.27021e-136	4.8271e-14	7.42697e-05
53.54	0.0739468	0.0202368	6.42431e-06	1.60577e-138	1.20281e-14	6.23196e-05
53.56	0.0651154	0.0135378	3.45883e-06	1.09126e-140	2.87993e-15	5.21667e-05
53.58	0.0559643	0.00871389	1.7892e-06	7.12526e-143	6.62575e-16	4.3563e-05
53.6	0.0469483	0.00539648	8.89238e-07	4.46994e-145	1.46473e-16	3.62909e-05
53.62	0.0384907	0.00321556	4.24625e-07	2.69421e-147	3.11132e-17	3.016e-05
53.64	0.0309428	0.00184419	1.94814e-07	1.56023e-149	6.35037e-18	2.50047e-05
53.66	0.0245591	0.00101972	8.58745e-08	8.68108e-152	1.24542e-18	2.06807e-05
53.68	0.0194895	0.000547415	3.63694e-08	4.64075e-154	2.34691e-19	1.70634e-05
53.7	0.0157895	0.000293254	1.47991e-08	2.38358e-156	4.2495e-20	1.40449e-05
53.72	0.0134403	0.000172269	5.78581e-09	1.17625e-158	7.3933e-21	1.15326e-05
53.74	0.0123714	0.000136614	2.1733e-09	5.57698e-161	1.23594e-21	9.44702e-06
53.76	0.0124778	0.000165916	7.84341e-10	2.54054e-163	1.98525e-22	7.72003e-06
53.78	0.0136273	0.000260748	2.71968e-10	1.11194e-165	3.064e-23	6.29366e-06
53.8	0.015659	0.000439023	9.06064e-11	4.67589e-168	4.54377e-24	5.11861e-06
53.82	0.018376	0.000734505	2.9002e-11	1.88919e-170	6.47439e-25	4.1531e-06
53.84	0.0215409	0.00119631	8.91919e-12	7.33356e-173	8.8641e-26	3.36184e-06
53.86	0.0248801	0.00188816	2.63543e-12	2.73516e-175	1.16606e-26	2.71508e-06
53.88	0.028101	0.00288618	7.48179e-13	9.8012e-178	1.47388e-27	2.18787e-06
53.9	0.0309238	0.0042741	2.04074e-13	3.37445e-180	1.78999e-28	1.75932e-06
53.92	0.0331201	0.00613502	5.34808e-14	1.11624e-182	2.08876e-29	1.412e-06
53.94	0.0345532	0.00853939	1.34659e-14	3.54762e-185	2.34193e-30	1.13143e-06
53.96	0.0352055	0.0115295	3.25764e-15	1.08329e-187	2.52295e-31	9.05602e-07
53.98	0.0351867	0.0151018	7.57178e-16	3.17821e-190	2.6115e-32	7.2463e-07
54	0.0347155	0.0191897	1.69091e-16	8.95877e-193	2.59727e-33	5.80395e-07
54.02	0.0340763	0.0236502	3.62805e-17	2.42629e-195	2.48193e-34	4.66277e-07
54.04	0.0335581	0.0282599	7.47916e-18	6.31341e-198	2.27881e-35	3.76918e-07
54.06	0.0333885	0.0327231	1.48136e-18	1.57839e-200	2.01034e-36	3.08032e-07
54.08	0.0336782	0.0366963	2.81901e-19	3.79134e-203	1.70401e-37	2.56236e-07
54.1	0.0343898	0.039827	5.1542e-20	8.74982e-206	1.38778e-38	2.18929e-07
54.12	0.0353401	0.0418035	9.05428e-21	1.94014e-208	1.08595e-39	1.94181e-07
54.14	0.0362367	0.0424046	1.52818e-21	4.1333e-211	8.16472e-41	1.80658e-07
54.16	0.0367415	0.0415412	2.47813e-22	8.46034e-214	5.89812e-42	1.77561e-07
54.18	0.0365449	0.0392755	3.86101e-23	1.66382e-216	4.0938e-43	1.84589e-07
54.2	0.0354341	0.0358163	5.77971e-24	3.1438e-219	2.7301e-44	2.01918e-07
54.22	0.0333368	0.0314858	8.31266e-25	5.7073e-222	1.74933e-45	2.302e-07
54.24	0.0303337	0.0266693	1.14869e-25	9.95486e-225	1.07697e-46	2.70573e-07
54.26	0.0266362	0.0217563	1.52508e-26	1.66827e-227	6.37048e-48	3.24696e-07
54.28	0.0225394	0.0170873	1.94541e-27	2.68614e-230	3.6206e-49	3.94791e-07
54.3	0.018364	0.0129163	2.38428e-28	4.15544e-233	1.97709e-50	4.83714e-07
54.32	0.0144016	0.00939434	2.80758e-29	6.17638e-236	1.03731e-51	5.95033e-07
54.34	0.0108754	0.00657333	3.1764e-30	8.82021e-239	5.22913e-53	7.3313e-07
54.36	0.00792207	0.00442491	3.45276e-31	1.21019e-241	2.53271e-54	9.03327e-07
54.38	0.0055934	0.00286746	3.606e-32	1.59534e-244	1.17863e-55	1.11203e-06
54.4	0.00387351	0.00179361	3.61837e-33	2.02062e-247	5.26997e-57	1.3669e-06
54.42	0.00270279	0.00109351	3.48842e-34	2.45891e-250	2.26398e-58	1.67703e-06
54.44	0.002002	0.000671343	3.23127e-35	2.87494e-253	9.34485e-60	2.05322e-06
54.46	0.00169155	0.000455061	2.87571e-36	3.22956e-256	3.70601e-61	2.50816e-06
54.48	0.00170328	0.000400812	2.45893e-37	3.48566e-259	1.41214e-62	3.0568e-06
54.5	0.00198499	0.000493904	2.02011e-38	3.61457e-262	5.16988e-64	3.71659e-06
54.52	0.0024989	0.000747686	1.59453e-39	3.60127e-265	1.81852e-65	4.50791e-06
54.54	0.00321635	0.00120076	1.20925e-40	3.44733e-268	6.14598e-67	5.45445e-06
54.56	0.00411055	0.00191198	8.81111e-42	3.17058e-271	1.99571e-68	6.58364e-06
54.58	0.00514923	0.00295209	6.1684e-43	2.80171e-274	6.22639e-70	7.92718e-06
54.6	0.00628852	0.00439089	4.14899e-44	2.37867e-277	1.86642e-71	9.52153e-06
54.62	0.00746939	0.00627978	2.68127e-45	1.94033e-280	5.37544e-73	1.14085e-05
54.64	0.00861749	0.00863149	1.66482e-46	1.5207e-283	1.48749e-74	1.3636e-05
54.66	0.0096473	0.0114004	9.93164e-48	1.14509e-286	3.95479e-76	1.62584e-05
54.68	0.0104702	0.0144692	5.69251e-49	8.28448e-290	1.01025e-77	1.93377e-05
54.7	0.0110058	0.017647	3.13484e-50	5.75862e-293	2.47949e-79	2.29438e-05
54.72	0.0111944	0.0206831	1.65865e-51	3.84591e-296	5.84697e-81	2.71558e-05
54.74	0.0110079	0.0232975	8.43182e-53	2.4678e-299	1.32474e-82	3.20623e-05
54.76	0.0104558	0.0252225	4.11829e-54	1.52141e-302	2.88378e-84	3.77628e-05
54.78	0.00958558	0.0262484	1.9326e-55	9.01183e-306	6.0315e-86	4.43681e-05
54.8	0.00847593	0.0262613	8.71351e-57	0	1.21205e-87	5.20013e-05
54.82	0.00722425	0.0252646	3.77462e-58	2.80433540776000e-312	2.34017e-89	6.07991e-05
54.84	0.00593202	0.0233775	1.57102e-59	1.47326433000000e-315	4.34114e-91	7.09118e-05
54.86	0.00469048	0.020812	6.2823e-61	7.43620000000000e-319	7.73735e-93	8.25048e-05
54.88	0.00357	0.0178337	2.4137e-62	3.46000000000000e-322	1.32499e-94	9.57593e-05
54.9	0.00261464	0.0147168	8.90998e-64	0	2.18003e-96	0.000110872
54.92	0.00184218	0.0117036	3.16008e-65	0	3.44622e-98	0.000128058
54.94	0.00124834	0.00897703	1.07683e-66	0	5.23425e-100	0.000147548
54.96	0.000813473	0.0066482	3.52554e-68	0	7.6383e-102	0.000169592
54.98	0.000509726	0.00475979	1.109e-69	0	1.07095e-103	0.000194455
55	0.000307184	0.00329942	3.35171e-71	0	1.44269e-105	0.000222422
55.02	0.00017823	0.0022182	9.7326e-73	0	1.86726e-107	0.000253794
55.04	9.99555e-05	0.00144911	2.71531e-74	0	2.32204e-109	0.00028889
55.06	5.49448e-05	0.000921713	7.27844e-76	0	2.77436e-111	0.000328044
55.08	3.09663e-05	0.000571893	1.8745e-77	0	3.18483e-113	0.000371603
55.1	2.00903e-05	0.000346722	4.63832e-79	0	3.51269e-115	0.000419929
55.12	1.7637e-05	0.000205651	1.10272e-80	0	3.7224e-117	0.000473393
55.14	2.11928e-05	0.000119411	2.51882e-82	0	3.78997e-119	0.000532378
55.16	2.97916e-05	6.78734e-05	5.52785e-84	0	3.70748e-121	0.000597269
55.18	4.32646e-05	3.77386e-05	1.16559e-85	0	3.48459e-123	0.000668457
55.2	6.17254e-05	2.04993e-05	2.36136e-87	0	3.14669e-125	0.000746331
55.22	8.51551e-05	1.08597e-05	4.59628e-89	0	2.73014e-127	0.000831275
55.24	0.000113077	5.59992e-06	8.59566e-91	0	2.27587e-129	0.000923664
55.26	0.000144341	2.8053e-06	1.54447e-92	0	1.82279e-131	0.00102386
55.28	0.000177049	1.36268e-06	2.6663e-94	0	1.40268e-133	0.00113221
55.3	0.000208663	6.40747e-07	4.42249e-96	0	1.03707e-135	0.00124903
55.32	0.000236281	2.91217e-07	7.04779e-98	0	7.36691e-138	0.00137462
55.34	0.000257065	1.27775e-07	1.07911e-99	0	5.02797e-140	0.00150922
55.36	0.000268711	5.40664e-08	1.58748e-101	0	3.29708e-142	0.00165305
55.38	0.000269871	2.20447e-08	2.24378e-103	0	2.07729e-144	0.00180628
55.4	0.000260409	8.65552e-09	3.04704e-105	0	1.25745e-146	0.00196902
55.42	0.000241425	3.2709e-09	3.97563e-107	0	7.31334e-149	0.00214133
55.44	0.000215049	1.18919e-09	4.9838e-109	0	4.08667e-151	0.00232319
55.46	0.000184044	4.15826e-10	6.00266e-111	0	2.19408e-153	0.00251454
55.48	0.000151333	1.39811e-10	6.94633e-113	0	1.13178e-155	0.00271522
55.5	0.000119557	4.51917e-11	7.72317e-115	0	5.60923e-158	0.00292499
55.52	9.0749e-05	1.40412e-11	8.25018e-117	0	2.67099e-160	0.00314354
55.54	6.61818e-05	4.19305e-12	8.46759e-119	0	1.222e-162	0.00337047
55.56	4.63728e-05	1.20337e-12	8.34996e-121	0	5.37153e-165	0.00360529
55.58	3.12188e-05	3.31883e-13	7.9111e-123	0	2.26858e-167	0.00384743
55.6	2.01928e-05	8.7956e-14	7.20142e-125	0	9.20531e-170	0.00409623
55.62	1.25489e-05	2.23988e-14	6.29835e-127	0	3.58882e-172	0.00435091
55.64	7.4928e-06	5.4809e-15	5.29254e-129	0	1.34429e-174	0.00461065
55.66	4.29843e-06	1.28865e-15	4.27297e-131	0	4.83799e-177	0.00487452
55.68	2.36921e-06	2.91119e-16	3.31454e-133	0	1.67288e-179	0.0051415
55.7	1.25466e-06	6.31904e-17	2.47028e-135	0	5.55767e-182	0.00541053
55.72	6.38377e-07	1.31787e-17	1.76887e-137	0	1.77398e-184	0.00568045
55.74	3.12073e-07	2.64078e-18	1.21696e-139	0	5.44045e-187	0.00595006
55.76	1.46576e-07	5.08425e-19	8.04417e-142	0	1.60306e-189	0.00621809
55.78	6.61451e-08	9.40493e-20	5.10877e-144	0	4.53829e-192	0.00648324
55.8	2.86788e-08	1.67154e-20	3.1173e-146	0	1.23442e-194	0.00674417
55.82	1.19468e-08	2.85437e-21	1.82756e-148	0	3.226e-197	0.00699953
55.84	4.78159e-09	4.6831e-22	1.02941e-150	0	8.10014e-200	0.00724796
55.86	1.83874e-09	7.38222e-23	5.57106e-153	0	1.95411e-202	0.00748809
55.88	6.79355e-10	1.11807e-23	2.89677e-155	0	4.52934e-205	0.00771857
55.9	2.41158e-10	1.62698e-24	1.44717e-157	0	1.00867e-207	0.00793811
55.92	8.22497e-11	2.2747e-25	6.94625e-160	0	2.1582e-210	0.00814541
55.94	2.69523e-11	3.05559e-26	3.2034e-162	0	4.43673e-213	0.00833927
55.96	8.48564e-12	3.94362e-27	1.41939e-164	0	8.76321e-216	0.00851852
55.98	2.56686e-12	4.89016e-28	6.04251e-167	0	1.663e-218	0.00868212
56	7.46015e-13	5.82612e-29	2.47151e-169	0	3.03213e-221	0.00882906
56.02	2.08315e-13	6.66905e-30	9.71262e-172	0	5.31169e-224	0.00895848
56.04	5.58886e-14	7.33461e-31	3.66723e-174	0	8.94018e-227	0.00906961
56.06	1.44063e-14	7.7503e-32	1.33036e-176	0	1.44573e-229	0.0091618
56.08	3.56789e-15	7.86844e-33	4.63688e-179	0	2.24625e-232	0.00923452
56.1	8.48982e-16	7.67515e-34	1.55279e-181	0	3.35319e-235	0.00928739
56.12	1.94095e-16	7.19305e-35	4.99606e-184	0	4.80933e-238	0.00932015
56.14	4.26341e-17	6.47691e-36	1.54444e-186	0	6.62736e-241	0.00933268
56.16	8.99763e-18	5.60339e-37	4.58713e-189	0	8.77454e-244	0.00932502
56.18	1.82443e-18	4.6576e-38	1.309e-191	0	1.11619e-246	0.00929732
56.2	3.55431e-19	3.71964e-39	3.58896e-194	0	1.3642e-249	0.00924988
56.22	6.65291e-20	2.8541e-40	9.45418e-197	0	1.60194e-252	0.00918315
56.24	1.19645e-20	2.10409e-41	2.39281e-199	0	1.80736e-255	0.0090977
56.26	2.06732e-21	1.49035e-42	5.81862e-202	0	1.95916e-258	0.00899421
56.28	3.43201e-22	1.01424e-43	1.35944e-204	0	2.04044e-261	0.0088735
56.3	5.47416e-23	6.63165e-45	3.05161e-207	0	2.04177e-264	0.00873648
56.32	8.38909e-24	4.16611e-46	6.58152e-210	0	1.96299e-267	0.00858419
56.34	1.23521e-24	2.51459e-47	1.3638e-212	0	1.81325e-270	0.00841772
56.36	1.74741e-25	1.45825e-48	2.71522e-215	0	1.60926e-273	0.00823827
56.38	2.37507e-26	8.12505e-50	5.19381e-218	0	1.37221e-276	0.00804709
56.4	3.1016e-27	4.34959e-51	9.54544e-221	0	1.1242e-279	0.0078455
56.42	3.89156e-28	2.23716e-52	1.68552e-223	0	8.84907e-283	0.00763487
56.44	4.69127e-29	1.10554e-53	2.85957e-226	0	6.69235e-286	0.00741658
56.46	5.43357e-30	5.24907e-55	4.66116e-229	0	4.86282e-289	0.00719204
56.48	6.04655e-31	2.39451e-56	7.2999e-232	0	3.39489e-292	0.00696268
56.5	6.46486e-32	1.04949e-57	1.09842e-234	0	2.27715e-295	0.00672992
56.52	6.64107e-33	4.41947e-59	1.58799e-237	0	1.46752e-298	0.00649517
56.54	6.5546e-34	1.78809e-60	2.20574e-240	0	9.08673e-302	0.00625982
56.56	6.21558e-35	6.95084e-62	2.94367e-243	0	5.40578e-305	0.00602523
56.58	5.66299e-36	2.59605e-63	3.77445e-246	0	3.08985e-308	0.0057927
56.6	4.95722e-37	9.31573e-65	4.64992e-249	0	1.69685518082400e-311	0.0055635
56.62	4.16925e-38	3.2118e-66	5.50384e-252	0	8.95324247000000e-315	0.00533885
56.64	3.36905e-39	1.06392e-67	6.25913e-255	0	4.53883300000000e-318	0.00511989
56.66	2.61568e-40	3.38608e-69	6.83897e-258	0	2.22300000000000e-321	0.00490771
56.68	1.95114e-41	1.03542e-70	7.17952e-261	0	0	0.00470332
56.7	1.39837e-42	3.042e-72	7.2415e-264	0	0	0.00450765
56.72	9.62906e-44	8.58683e-74	7.01762e-267	0	0	0.00432155
56.74	6.3705e-45	2.32881e-75	6.534e-270	0	0	0.00414581
56.76	4.04941e-46	6.06825e-77	5.84517e-273	0	0	0.00398111
56.78	2.47308e-47	1.51922e-78	5.02392e-276	0	0	0.00382807
56.8	1.45115e-48	3.65433e-80	4.14875e-279	0	0	0.00368721
56.82	8.18116e-50	8.44544e-82	3.2917e-282	0	0	0.00355898
56.84	4.43145e-51	1.87527e-83	2.50929e-285	0	0	0.00344373
56.86	2.30624e-52	4.00069e-85	1.83785e-288	0	0	0.00334176
56.88	1.15317e-53	8.20039e-87	1.29329e-291	0	0	0.00325325
56.9	5.53997e-55	1.61496e-88	8.74402e-295	0	0	0.00317834
56.92	2.55712e-56	3.05574e-90	5.68009e-298	0	0	0.00311706
56.94	1.13403e-57	5.55521e-92	3.54508e-301	0	0	0.00306939
56.96	4.83196e-59	9.70314e-94	2.12582e-304	0	0	0.00303522
56.98	1.97812e-60	1.62837e-95	1.22477e-307	0	0	0.00301438
57	7.78052e-62	2.62555e-97	6.77970864283100e-311	0	0	0.00300662
57.02	2.94031e-63	4.0674e-99	3.60575010440000e-314	0	0	0.00301165
57.04	1.06759e-64	6.05399e-101	1.84250400000000e-317	0	0	0.00302908
57.06	3.72433e-66	8.65755e-103	9.04000000000000e-321	0	0	0.00305848
57.08	1.2483e-67	1.18953e-104	0	0	0	0.00309935
57.1	4.0199e-69	1.57031e-106	0	0	0	0.00315116
57.12	1.24377e-70	1.9917e-108	0	0	0	0.00321329
57.14	3.69739e-72	2.42711e-110	0	0	0	0.00328509
57.16	1.05603e-73	2.84173e-112	0	0	0	0.00336584
57.18	2.89793e-75	3.19673e-114	0	0	0	0.00345482
57.2	7.64059e-77	3.45506e-116	0	0	0	0.00355121
57.22	1.9355e-78	3.58785e-118	0	0	0	0.00365419
57.24	4.71074e-80	3.57966e-120	0	0	0	0.00376289
57.26	1.10157e-81	3.43144e-122	0	0	0	0.00387643
57.28	2.47494e-83	3.16039e-124	0	0	0	0.00399387
57.3	5.3425e-85	2.79661e-126	0	0	0	0.00411428
57.32	1.10803e-86	2.37767e-128	0	0	0	0.00423669
57.34	2.20795e-88	1.94223e-130	0	0	0	0.00436014
57.36	4.22721e-90	1.52432e-132	0	0	0	0.00448365
57.38	7.77583e-92	1.14942e-134	0	0	0	0.00460626
57.4	1.37426e-93	8.32747e-137	0	0	0	0.004727
57.42	2.33355e-95	5.79661e-139	0	0	0	0.00484491
57.44	3.8071e-97	3.87671e-141	0	0	0	0.00495907
57.46	5.96761e-99	2.49104e-143	0	0	0	0.00506858
57.48	8.9874e-101	1.53789e-145	0	0	0	0.00517256
57.5	1.30046e-102	9.12221e-148	0	0	0	0.00527019
57.52	1.80795e-104	5.19879e-150	0	0	0	0.00536069
57.54	2.41493e-106	2.84664e-152	0	0	0	0.00544332
57.56	3.09922e-108	1.49758e-154	0	0	0	0.00551742
57.58	3.82144e-110	7.56968e-157	0	0	0	0.00558237
57.6	4.52721e-112	3.67614e-159	0	0	0	0.00563764
57.62	5.15302e-114	1.71528e-161	0	0	0	0.00568275
57.64	5.63536e-116	7.68965e-164	0	0	0	0.00571731
57.66	5.92119e-118	3.31212e-166	0	0	0	0.005741
57.68	5.97758e-120	1.37067e-168	0	0	0	0.00575359
57.7	5.79789e-122	5.44992e-171	0	0	0	0.00575492
57.72	5.40309e-124	2.08197e-173	0	0	0	0.00574492
57.74	4.83775e-126	7.64165e-176	0	0	0	0.0057236
57.76	4.16171e-128	2.69481e-178	0	0	0	0.00569105
57.78	3.43977e-130	9.13054e-181	0	0	0	0.00564742
57.8	2.73159e-132	2.97231e-183	0	0	0	0.00559298
57.82	2.08415e-134	9.29649e-186	0	0	0	0.00552802
57.84	1.52781e-136	2.79365e-188	0	0	0	0.00545293
57.86	1.07607e-138	8.06593e-191	0	0	0	0.00536816
57.88	7.2818e-141	2.23751e-193	0	0	0	0.00527422
57.9	4.73441e-143	5.96352e-196	0	0	0	0.00517164
57.92	2.95747e-145	1.52711e-198	0	0	0	0.00506105
57.94	1.77502e-147	3.75719e-201	0	0	0	0.00494307
57.96	1.02356e-149	8.88151e-204	0	0	0	0.0048184
57.98	5.67093e-152	2.01715e-206	0	0	0	0.00468771
58	3.01871e-154	4.40167e-209	0	0	0	0.00455175
58.02	1.54389e-156	9.22836e-212	0	0	0	0.00441123
58.04	7.5865e-159	1.85892e-214	0	0	0	0.00426691
58.06	3.58174e-161	3.5977e-217	0	0	0	0.00411952
58.08	1.62471e-163	6.68985e-220	0	0	0	0.00396979
58.1	7.08082e-166	1.19519e-222	0	0	0	0.00381844
58.12	2.96497e-168	2.05157e-225	0	0	0	0.00366619
58.14	1.19285e-170	3.38347e-228	0	0	0	0.00351371
58.16	4.61083e-173	5.36127e-231	0	0	0	0.00336166
58.18	1.71238e-175	8.16208e-234	0	0	0	0.00321066
58.2	6.11013e-178	1.19389e-236	0	0	0	0.0030613
58.22	2.09473e-180	1.67785e-239	0	0	0	0.00291414
58.24	6.89977e-183	2.26553e-242	0	0	0	0.00276969
58.26	2.18358e-185	2.93911e-245	0	0	0	0.00262842
58.28	6.63945e-188	3.66346e-248	0	0	0	0.00249077
58.3	1.93965e-190	4.38726e-251	0	0	0	0.00235712
58.32	5.4443e-193	5.04806e-254	0	0	0	0.00222781
58.34	1.46822e-195	5.58063e-257	0	0	0	0.00210315
58.36	3.80422e-198	5.92749e-260	0	0	0	0.0019834
58.38	9.47042e-201	6.04904e-263	0	0	0	0.00186876
58.4	2.26517e-203	5.93103e-266	0	0	0	0.00175942
58.42	5.20549e-206	5.5873e-269	0	0	0	0.00165552
58.44	1.14934e-208	5.05711e-272	0	0	0	0.00155715
58.46	2.43819e-211	4.39775e-275	0	0	0	0.00146438
58.48	4.96949e-214	3.67441e-278	0	0	0	0.00137723
58.5	9.73162e-217	2.94966e-281	0	0	0	0.00129571
58.52	1.83099e-219	2.27502e-284	0	0	0	0.00121979
58.54	3.30991e-222	1.68588e-287	0	0	0	0.00114942
58.56	5.74876e-225	1.20032e-290	0	0	0	0.00108451
58.58	9.59312e-228	8.21096e-294	0	0	0	0.00102496
58.6	1.53806e-230	5.39659e-297	0	0	0	0.000970659
58.62	2.36928e-233	3.4078e-300	0	0	0	0.000921463
58.64	3.50661e-236	2.06755e-303	0	0	0	0.000877221
58.66	4.98639e-239	1.20522e-306	0	0	0	0.000837766
58.68	6.81261e-242	6.75002975564627e-310	0	0	0	0.000802921
58.7	8.94271e-245	3.63222502164000e-313	0	0	0	0.0007725
58.72	1.12785e-247	1.87788077000000e-316	0	0	0	0.000746307
58.74	1.36667e-250	9.32800000000000e-320	0	0	0	0.000724141
58.76	1.59113e-253	4.90000000000000e-323	0	0	0	0.000705797
58.78	1.77981e-256	0	0	0	0	0.000691062
58.8	1.9128e-259	0	0	0	0	0.000679725
58.82	1.97512e-262	0	0	0	0	0.000671571
58.84	1.95951e-265	0	0	0	0	0.000666383
58.86	1.86779e-268	0	0	0	0	0.000663947
58.88	1.71056e-271	0	0	0	0	0.000664047
58.9	1.50513e-274	0	0	0	0	0.000666469
58.92	1.27245e-277	0	0	0	0	0.000671004
58.94	1.03356e-280	0	0	0	0	0.000677441
58.96	8.06598e-284	0	0	0	0	0.000685575
58.98	6.04795e-287	0	0	0	0	0.000695204
59	4.35699e-290	0	0	0	0	0.00070613
59.02	3.01574e-293	0	0	0	0	0.000718161
59.04	2.00553e-296	0	0	0	0	0.000731108
59.06	1.28142e-299	0	0	0	0	0.000744789
59.08	7.86654e-303	0	0	0	0	0.000759027
59.1	4.63984e-306	0	0	0	0	0.000773652
59.12	0	0	0	0	0	0.000788501
59.14	1.43161966818600e-312	0	0	0	0	0.000803417
59.16	7.48914290000000e-316	0	0	0	0	0.000818254
59.18	3.76430000000000e-319	0	0	0	0	0.00083287
59.2	2.00000000000000e-322	0	0	0	0	0.000847133
59.22	0	0	0	0	0	0.000860923
59.24	0	0	0	0	0	0.000874124
59.26	0	0	0	0	0	0.000886635
59.28	0	0	0	0	0	0.000898359
59.3	0	0	0	0	0	0.000909216
59.32	0	0	0	0	0	0.00091913
59.34	0	0	0	0	0	0.000928041
59.36	0	0	0	0	0	0.000935897
59.38	0	0	0	0	0	0.000942656
59.4	0	0	0	0	0	0.000948291
59.42	0	0	0	0	0	0.000952781
59.44	0	0	0	0	0	0.00095612
59.46	0	0	0	0	0	0.00095831
59.48	0	0	0	0	0	0.000959366
59.5	0	0	0	0	0	0.000959311
59.52	0	0	0	0	0	0.00095818
59.54	0	0	0	0	0	0.000956018
59.56	0	0	0	0	0	0.000952876
59.58	0	0	0	0	0	0.000948819
59.6	0	0	0	0	0	0.000943916
59.62	0	0	0	0	0	0.000938246
59.64	0	0	0	0	0	0.000931894
59.66	0	0	0	0	0	0.000924953
59.68	0	0	0	0	0	0.000917519
59.7	0	0	0	0	0	0.000909696
59.72	0	0	0	0	0	0.00090159
59.74	0	0	0	0	0	0.00089331
59.76	0	0	0	0	0	0.000884969
59.78	0	0	0	0	0	0.000876679
59.8	0	0	0	0	0	0.000868555
59.82	0	0	0	0	0	0.000860708
59.84	0	0	0	0	0	0.000853249
59.86	0	0	0	0	0	0.000846287
59.88	0	0	0	0	0	0.000839925
59.9	0	0	0	0	0	0.000834262
59.92	0	0	0	0	0	0.000829391
59.94	0	0	0	0	0	0.000825399
59.96	0	0	0	0	0	0.000822362
59.98	0	0	0	0	0	0.00082035
60	0	0	0	0	0	0.000819422
60.02	0	0	0	0	0	0.000819626
60.04	0	0	0	0	0	0.000821001
60.06	0	0	0	0	0	0.00082357
60.08	0	0	0	0	0	0.000827348
60.1	0	0	0	0	0	0.000832335
60.12	0	0	0	0	0	0.000838518
60.14	0	0	0	0	0	0.000845871
60.16	0	0	0	0	0	0.000854357
60.18	0	0	0	0	0	0.000863923
60.2	0	0	0	0	0	0.000874507
60.22	0	0	0	0	0	0.000886033
60.24	0	0	0	0	0	0.000898415
60.26	0	0	0	0	0	0.000911556
60.28	0	0	0	0	0	0.00092535
60.3	0	0	0	0	0	0.000939684
60.32	0	0	0	0	0	0.000954435
60.34	0	0	0	0	0	0.000969479
60.36	0	0	0	0	0	0.000984684
60.38	0	0	0	0	0	0.000999918
60.4	0	0	0	0	0	0.00101505
60.42	0	0	0	0	0	0.00102993
60.44	0	0	0	0	0	0.00104445
60.46	0	0	0	0	0	0.00105847
60.48	0	0	0	0	0	0.00107186
60.5	0	0	0	0	0	0.00108452
60.52	0	0	0	0	0	0.00109633
60.54	0	0	0	0	0	0.00110719
60.56	0	0	0	0	0	0.00111702
60.58	0	0	0	0	0	0.00112574
60.6	0	0	0	0	0	0.00113327
60.62	0	0	0	0	0	0.00113957
60.64	0	0	0	0	0	0.00114459
60.66	0	0	0	0	0	0.00114831
60.68	0	0	0	0	0	0.0011507
60.7	0	0	0	0	0	0.00115177
60.72	0	0	0	0	0	0.00115152
60.74	0	0	0	0	0	0.00114996
60.76	0	0	0	0	0	0.00114714
60.78	0	0	0	0	0	0.00114309
60.8	0	0	0	0	0	0.00113785
60.82	0	0	0	0	0	0.00113148
60.84	0	0	0	0	0	0.00112404
60.86	0	0	0	0	0	0.0011156
60.88	0	0	0	0	0	0.00110623
60.9	0	0	0	0	0	0.001096
60.92	0	0	0	0	0	0.00108498
60.94	0	0	0	0	0	0.00107324
60.96	0	0	0	0	0	0.00106085
60.98	0	0	0	0	0	0.00104787
61	0	0	0	0	0	0.00103438
61.02	0	0	0	0	0	0.00102044
61.04	0	0	0	0	0	0.00100608
61.06	0	0	0	0	0	0.00099137
61.08	0	0	0	0	0	0.000976343
61.1	0	0	0	0	0	0.000961036
61.12	0	0	0	0	0	0.000945477
61.14	0	0	0	0	0	0.00092969
61.16	0	0	0	0	0	0.000913692
61.18	0	0	0	0	0	0.000897494
61.2	0	0	0	0	0	0.000881103
61.22	0	0	0	0	0	0.000864519
61.24	0	0	0	0	0	0.000847741
61.26	0	0	0	0	0	0.000830765
61.28	0	0	0	0	0	0.000813582
61.3	0	0	0	0	0	0.000796186
61.32	0	0	0	0	0	0.000778566
61.34	0	0	0	0	0	0.000760715
61.36	0	0	0	0	0	0.000742625
61.38	0	0	0	0	0	0.000724291
61.4	0	0	0	0	0	0.00070571
61.42	0	0	0	0	0	0.000686881
61.44	0	0	0	0	0	0.000667809
61.46	0	0	0	0	0	0.000648502
61.48	0	0	0	0	0	0.000628972
61.5	0	0	0	0	0	0.000609234
61.52	0	0	0	0	0	0.00058931
61.54	0	0	0	0	0	0.000569226
61.56	0	0	0	0	0	0.00054901
61.58	0	0	0	0	0	0.000528696
61.6	0	0	0	0	0	0.000508321
61.62	0	0	0	0	0	0.000487925
61.64	0	0	0	0	0	0.000467552
61.66	0	0	0	0	0	0.000447247
61.68	0	0	0	0	0	0.000427056
61.7	0	0	0	0	0	0.000407028
61.72	0	0	0	0	0	0.00038721
61.74	0	0	0	0	0	0.000367651
61.76	0	0	0	0	0	0.000348398
61.78	0	0	0	0	0	0.000329498
61.8	0	0	0	0	0	0.000310993
61.82	0	0	0	0	0	0.000292926
61.84	0	0	0	0	0	0.000275335
61.86	0	0	0	0	0	0.000258256
61.88	0	0	0	0	0	0.000241721
61.9	0	0	0	0	0	0.000225759
61.92	0	0	0	0	0	0.000210392
61.94	0	0	0	0	0	0.000195643
61.96	0	0	0	0	0	0.000181525
61.98	0	0	0	0	0	0.000168052
62	0	0	0	0	0	0.00015523
62.02	0	0	0	0	0	0.000143063
62.04	0	0	0	0	0	0.000131552
62.06	0	0	0	0	0	0.000120691
62.08	0	0	0	0	0	0.000110473
62.1	0	0	0	0	0	0.000100888
62.12	0	0	0	0	0	9.19219e-05
62.14	0	0	0	0	0	8.35588e-05
62.16	0	0	0	0	0	7.57802e-05
62.18	0	0	0	0	0	6.85656e-05
62.2	0	0	0	0	0	6.1893e-05
62.22	0	0	0	0	0	5.57389e-05
62.24	0	0	0	0	0	5.0079e-05
62.26	0	0	0	0	0	4.4888e-05
62.28	0	0	0	0	0	4.01404e-05
62.3	0	0	0	0	0	3.58103e-05
62.32	0	0	0	0	0	3.18719e-05
62.34	0	0	0	0	0	2.82995e-05
62.36	0	0	0	0	0	2.50681e-05
62.38	0	0	0	0	0	2.21531e-05
62.4	0	0	0	0	0	1.95306e-05
62.42	0	0	0	0	0	1.71778e-05
62.44	0	0	0	0	0	1.50725e-05
62.46	0	0	0	0	0	1.31938e-05
62.48	0	0	0	0	0	1.15219e-05
62.5	0	0	0	0	0	1.00379e-05
62.52	0	0	0	0	0	8.72427e-06
62.54	0	0	0	0	0	7.56451e-06
62.56	0	0	0	0	0	6.54333e-06
62.58	0	0	0	0	0	5.64654e-06
62.6	0	0	0	0	0	4.86107e-06
62.62	0	0	0	0	0	4.17491e-06
62.64	0	0	0	0	0	3.57708e-06
62.66	0	0	0	0	0	3.05757e-06
62.68	0	0	0	0	0	2.60729e-06
62.7	0	0	0	0	0	2.21804e-06
62.72	0	0	0	0	0	1.88242e-06
62.74	0	0	0	0	0	1.59378e-06
62.76	0	0	0	0	0	1.3462e-06
62.78	0	0	0	0	0	1.13437e-06
62.8	0	0	0	0	0	9.5361e-07
62.82	0	0	0	0	0	7.99747e-07
62.84	0	0	0	0	0	6.69118e-07
62.86	0	0	0	0	0	5.58498e-07
62.88	0	0	0	0	0	4.6506e-07
62.9	0	0	0	0	0	3.86335e-07
62.92	0	0	0	0	0	3.20177e-07
62.94	0	0	0	0	0	2.64719e-07
62.96	0	0	0	0	0	2.18348e-07
62.98	0	0	0	0	0	1.79673e-07
63	0	0	0	0	0	1.47499e-07
63.02	0	0	0	0	0	1.208e-07
63.04	0	0	0	0	0	9.8699e-08
63.06	0	0	0	0	0	8.04511e-08
63.08	0	0	0	0	0	6.54218e-08
63.1	0	0	0	0	0	5.30744e-08
63.12	0	0	0	0	0	4.29557e-08
63.14	0	0	0	0	0	3.46839e-08
63.16	0	0	0	0	0	2.79389e-08
63.18	0	0	0	0	0	2.24524e-08
63.2	0	0	0	0	0	1.80008e-08
63.22	0	0	0	0	0	1.43977e-08
63.24	0	0	0	0	0	1.14886e-08
63.26	0	0	0	0	0	9.14573e-09
63.28	0	0	0	0	0	7.26344e-09
63.3	0	0	0	0	0	5.75495e-09
63.32	0	0	0	0	0	4.54899e-09
63.34	0	0	0	0	0	3.58727e-09
63.36	0	0	0	0	0	2.8222e-09
63.38	0	0	0	0	0	2.21507e-09
63.4	0	0	0	0	0	1.73445e-09
63.42	0	0	0	0	0	1.35492e-09
63.44	0	0	0	0	0	1.05594e-09
63.46	0	0	0	0	0	8.20998e-10
63.48	0	0	0	0	0	6.36825e-10
63.5	0	0	0	0	0	4.92804e-10
63.52	0	0	0	0	0	3.80456e-10
63.54	0	0	0	0	0	2.93029e-10
63.56	0	0	0	0	0	2.25161e-10
63.58	0	0	0	0	0	1.72604e-10
63.6	0	0	0	0	0	1.32003e-10
63.62	0	0	0	0	0	1.00715e-10
63.64	0	0	0	0	0	7.6662e-11
63.66	0	0	0	0	0	5.82159e-11
63.68	0	0	0	0	0	4.41041e-11
63.7	0	0	0	0	0	3.33343e-11
63.72	0	0	0	0	0	2.51351e-11
63.74	0	0	0	0	0	1.89079e-11
63.76	0	0	0	0	0	1.419e-11
63.78	0	0	0	0	0	1.06242e-11
63.8	0	0	0	0	0	7.9357e-12
63.82	0	0	0	0	0	5.91355e-12
63.84	0	0	0	0	0	4.39629e-12
63.86	0	0	0	0	0	3.2606e-12
63.88	0	0	0	0	0	2.41259e-12
63.9	0	0	0	0	0	1.78091e-12
63.92	0	0	0	0	0	1.31152e-12
63.94	0	0	0	0	0	9.63564e-13
63.96	0	0	0	0	0	7.0625e-13
63.98	0	0	0	0	0	5.16427e-13
64	0	0	0	0	0	3.76731e-13
64.02	0	0	0	0	0	2.74174e-13
64.04	0	0	0	0	0	1.99063e-13
64.06	0	0	0	0	0	1.44188e-13
64.08	0	0	0	0	0	1.04192e-13
64.1	0	0	0	0	0	7.51124e-14
64.12	0	0	0	0	0	5.40205e-14
64.14	0	0	0	0	0	3.87592e-14
64.16	0	0	0	0	0	2.77434e-14
64.18	0	0	0	0	0	1.98113e-14
64.2	0	0	0	0	0	1.41135e-14
64.22	0	0	0	0	0	1.00305e-14
64.24	0	0	0	0	0	7.11179e-15
64.26	0	0	0	0	0	5.03039e-15
64.28	0	0	0	0	0	3.54968e-15
64.3	0	0	0	0	0	2.49887e-15
64.32	0	0	0	0	0	1.75494e-15
64.34	0	0	0	0	0	1.22955e-15
64.36	0	0	0	0	0	8.59397e-16
64.38	0	0	0	0	0	5.99245e-16
64.4	0	0	0	0	0	4.16849e-16
64.42	0	0	0	0	0	2.89278e-16
64.44	0	0	0	0	0	2.00269e-16
64.46	0	0	0	0	0	1.38316e-16
64.48	0	0	0	0	0	9.53e-17
64.5	0	0	0	0	0	6.55049e-17
64.52	0	0	0	0	0	4.49173e-17
64.54	0	0	0	0	0	3.07265e-17
64.56	0	0	0	0	0	2.09687e-17
64.58	0	0	0	0	0	1.42754e-17
64.6	0	0	0	0	0	9.69529e-18
64.62	0	0	0	0	0	6.56887e-18
64.64	0	0	0	0	0	4.43994e-18
64.66	0	0	0	0	0	2.99378e-18
64.68	0	0	0	0	0	2.0138e-18
64.7	0	0	0	0	0	1.35136e-18
64.72	0	0	0	0	0	9.0464e-19
64.74	0	0	0	0	0	6.04137e-19
64.76	0	0	0	0	0	4.02483e-19
64.78	0	0	0	0	0	2.67493e-19
64.8	0	0	0	0	0	1.77349e-19
64.82	0	0	0	0	0	1.173e-19
64.84	0	0	0	0	0	7.73956e-20
64.86	0	0	0	0	0	5.09431e-20
64.88	0	0	0	0	0	3.34506e-20
64.9	0	0	0	0	0	2.19115e-20
64.92	0	0	0	0	0	1.43182e-20
64.94	0	0	0	0	0	9.33364e-21
64.96	0	0	0	0	0	6.06963e-21
64.98	0	0	0	0	0	3.9375e-21
65	0	0	0	0	0	2.54815e-21
