# Supplementary material for: Attosecond spectroscopy of molecular charge transfer uncovers a 1.5-fs delay in population transfer
Source: Nat Commun. 2025 Aug 5;16:7211. doi: 10.1038/s41467-025-62162-6 (PMC12325650; doi:10.1038/s41467-025-62162-6)
Supplement: Supplementary file 4 — Source Data [file 41467_2025_62162_MOESM4_ESM.zip › SourceData/Fig4.xlsx]

## Sheet: A_Photon Energy
45.7885	45.7965	45.8045	45.8126	45.8206	45.8286	45.8367	45.8447	45.8528	45.8608	45.8689	45.8769	45.885	45.893	45.9011	45.9092	45.9172	45.9253	45.9334	45.9414	45.9495	45.9576	45.9657	45.9737	45.9818	45.9899	45.998	46.0061	46.0142	46.0223	46.0304	46.0385	46.0466	46.0547	46.0628	46.0709	46.079	46.0871	46.0952	46.1033	46.1115	46.1196	46.1277	46.1358	46.144	46.1521	46.1602	46.1684	46.1765	46.1846
[truncated: 951 more columns]

## Sheet: A_Delay_(fs)
-7
-6.5
-6
-5.5
-5
-4.5
-4
-3.5
-3
-2.5
-2
-1.5
-1
-0.5
0
0.5
1
1.5
2
2.5
3
3.5
4
4.5
5
5.5
6
6.5
7
7.5
8
8.5
9
9.5
10
10.5
11
11.5
12
12.5
13
13.5
14
14.5
15
15.5
16
16.5
17
17.5
18
18.5
19
19.5
20
20.5
21
21.5
22
22.5
23
23.5
24
24.5
25
25.5
26
26.5
27
27.5
28
28.5
29
29.5
30
30.5
31
31.5
32
32.5
33
33.5
34
34.5
35
35.5
36
36.5
37
37.5
38
38.5
39
39.5
40
40.5
41
41.5
42
42.5
43
43.5
44
44.5
45
45.5
46
46.5
47
47.5
48
48.5
49
49.5
50
50.5
51
51.5
52
52.5
53
53.5
54
54.5
55
55.5
56
56.5
57
57.5
58
58.5
59
59.5
60
60.5
61
61.5
62
62.5
63
63.5
64
64.5
65
65.5
66
66.5
67
67.5
68
68.5
69
69.5
70
70.5
71
71.5
72
72.5
73
73.5
74
74.5
75
75.5
76
76.5
77
77.5
78
78.5
79
79.5
80
80.5
81
81.5
82
82.5
83
83.5
84
84.5
85
85.5
86
86.5
87
87.5
88
88.5
89
89.5
90
90.5
91
91.5
92

## Sheet: A_ATAS_(DeltaOD)
-0.00198235	0.00165536	0.000610415	-0.00120193	0.000359096	-0.00109972	-0.00110378	-0.00116264	-0.000315125	0.00131198	-0.000690227	-0.000631851	-0.000381875	-0.0013784	-0.00158847	-0.00170997	-0.000479141	-0.00144045	-0.000177898	-0.000631166	0.000312492	-2.23679e-05	-0.00184912	-0.00133961	-0.000834743	-0.00304825	-0.00254812	-0.0018226	-0.000990559	0.000406676	3.96338e-05	-0.000671361	-0.00101283	-0.000996246	-0.000712204	-0.00148036	9.71089e-05	0.00148033	-0.00224244	-0.00359929	-0.00260966	-0.000663737	-0.000290501	-0.000228702	-1.62155e-05	-0.000913927	-0.00121141	0.000961315	0.00040651	-0.00141312
-0.00120073	0.00112636	0.00170541	-0.00127099	-0.000507436	-0.00179202	-0.000196969	-0.000894901	0.000930069	0.000921111	0.00116328	0.000640851	-0.000986587	-0.000962755	0.00153051	0.00113587	0.000708863	0.00216297	0.00232843	-0.000245116	-0.00251669	-0.00166599	-0.00147289	-0.00117506	0.00110545	0.00293205	0.00155396	-0.000454301	0.00129841	-0.000116619	-0.00142192	-0.00165933	0.000633232	0.00146728	0.000954441	-0.000837866	-0.00159107	0.00142607	0.0026926	0.00254663	0.000667	0.000380741	-0.000224953	-0.000758227	-0.000550547	-0.00020379	-0.000838901	-0.00145625	-0.00146557	-0.000312227
-0.000492426	-0.000439116	0.00167026	1.29947e-05	0.00177039	0.00111152	0.00240852	0.00011594	-0.00221706	-0.00122741	5.846e-05	0.00157736	-0.000282779	-0.00147081	0.0014468	0.00112391	-0.000157437	-0.00120488	0.00143141	0.00109312	0.00149414	-0.000223555	0.00032019	0.000315875	0.00111039	0.000309559	0.00061005	-0.00011296	-0.000164001	0.000332816	0.00260043	-0.00013446	0.000690935	0.00120322	0.00126245	-3.59924e-05	-0.00207988	-0.000474849	0.00175826	0.00113776	0.000476912	-0.000204877	0.00115747	-0.000815291	-0.00193085	-0.00200582	-0.000221751	0.000587026	0.00186455	0.00171262
8.78877e-05	0.000543482	0.000131807	-0.001061	0.000130728	0.000524742	0.00198868	0.000982594	-0.000782286	-0.000766536	-0.000698507	-9.71523e-05	0.000888425	0.000297529	0.00387225	0.00182871	-2.26852e-06	0.000882735	0.000626375	0.000222162	0.000995011	0.000617041	0.000787956	0.000767639	0.00067047	0.000660204	-0.00136992	-0.000240896	0.000366718	0.000572323	-0.000318386	-0.00131682	-0.0008366	0.0012911	0.000117747	0.000384106	-4.69897e-05	0.000850364	0.000792814	0.000426209	0.000486889	-0.000385526	0.00122007	0.00230477	0.00338092	0.000481543	0.000749657	0.000598206	0.00139018	0.00141162
5.44397e-05	0.00017478	-0.000850642	-0.00107412	-0.00101193	-0.00128883	9.2735e-05	0.00142438	-0.000807195	-0.000447621	-0.000563303	0.000517334	0.000231922	-6.15068e-05	-0.00127401	0.000565117	-0.000316215	-0.00130691	-0.00225019	-0.0015756	0.000502926	-0.000340002	0.000394469	0.000117604	0.00131645	0.000549422	-0.000310869	-0.00144866	0.000489452	0.00104352	0.000760209	0.000968405	-0.000535599	-0.00155812	-0.00108676	0.00037982	0.000695097	-0.000957499	5.50109e-05	-7.60121e-05	0.00128672	0.000533662	0.000746568	0.000781618	0.00102187	-0.00227663	-0.00313092	-0.00188411	-0.000555769	-0.000820267
0.00220611	0.0027972	0.00174426	0.00240688	0.00255495	0.00244112	0.00292622	0.0012791	0.00200262	0.00212509	0.00327518	0.00340237	0.00297248	2.10618e-05	0.00131928	-1.76044e-05	0.000207817	0.00178062	0.00260518	0.00190873	0.00374211	0.00127886	0.0020645	0.000214081	0.000978114	0.00180044	0.00221914	0.00250676	0.00117813	0.00197975	0.00295206	0.00208543	8.52409e-05	0.00280185	0.00208429	0.00221309	0.00168908	0.00115984	0.00248404	0.00212488	0.00151281	0.000120342	0.00248614	0.00116998	0.0020168	0.000931487	0.00322045	0.0037526	0.00542308	0.00355976
0.00263286	0.00245736	0.00195518	0.00187204	0.00353451	0.00322873	0.00293737	0.00227377	0.00366262	0.00239975	0.00198503	0.00164108	0.00270645	0.00124779	0.00328284	0.00147348	0.00208665	0.00104938	0.00233809	0.00119653	0.00175656	0.000838342	0.00218676	0.00145269	0.00251697	0.00206374	0.00139754	0.00359417	0.00208777	0.00298461	0.00348368	0.00216731	0.00151289	0.000651354	0.000114584	0.0026611	0.00225242	0.000922206	-3.06782e-05	-0.00136994	-0.000684633	0.000242371	0.00256555	0.00208045	0.00451609	0.0023231	0.00355945	0.00258967	0.00205698	0.000631257
0.00193345	0.00213057	0.00215763	0.00340385	0.00344836	0.00225884	0.00241151	0.0035377	0.00325776	0.00287819	0.00349577	0.00176537	0.00204485	0.000843223	0.00102647	0.000790215	0.00106344	0.000364001	0.00283031	0.00195668	0.00271277	0.00310953	0.00266888	0.00204731	0.00319489	0.00327277	0.00265664	0.00177886	0.0015345	0.00372451	0.00459932	0.00360394	-4.42169e-05	0.000673505	0.000965484	0.00166766	0.000916144	0.000194957	0.00186573	0.0030707	0.00169438	-0.000494561	0.00116503	-0.00178987	0.000830196	0.000942872	0.00268614	0.00346562	0.0034384	0.0013398
-0.00163754	-0.00140556	-0.00168058	-0.00172687	0.00148463	0.00056445	-0.000921092	-0.00234604	-0.00232105	-0.00153625	-0.0014542	0.00101989	0.000139954	-0.00140686	-0.0015045	-0.00088268	0.000827089	-0.00108519	1.4661e-05	-0.00109503	0.000983813	0.000861581	-0.000320525	-0.000477645	0.000439121	0.00104211	0.000233922	-0.00159275	-0.000935418	0.000838986	0.000899606	0.00178046	0.00152528	0.00210999	0.00169603	-0.000105201	-0.00127843	-0.00120576	0.000462851	-0.00130737	-0.000888393	-0.000150178	0.00171671	0.00251387	0.0028709	0.00385582	0.00402442	0.00310992	0.00375664	0.00327798
-0.000307453	-0.000581238	0.000482291	0.000537344	0.000508824	0.00172777	0.000534561	-0.000157565	2.40087e-05	0.00128229	0.00121908	0.00285059	0.00136452	-0.000566198	0.000830606	0.0012215	-0.000603129	-0.000741155	0.000540828	-0.0020998	0.00149554	0.00123481	0.000955622	-0.000764579	0.000533619	-0.00132528	-0.000895833	0.000694683	0.00116141	0.00192955	0.00127043	-0.00014397	0.00128346	0.00207703	0.00268534	0.0023541	0.000991798	0.000936147	0.000769829	0.000470488	0.00037901	-0.000699969	-0.00140669	-0.00148007	0.000486561	-0.000150005	0.000482335	6.0653e-05	0.00126248	0.000166239
0.00149474	0.00152834	0.000297712	-0.00121746	-0.000443609	0.00301849	0.00168725	0.0012059	-9.44297e-05	0.00182933	3.95518e-05	0.00022376	-0.000164193	-0.000931472	0.000655938	0.000188525	0.00190493	-0.00173801	-0.00081586	-0.00117379	-5.63435e-05	-0.000426815	-0.00195645	-0.00201505	-0.00197425	-0.00118411	-0.000583408	-0.0013838	0.000216769	0.00170089	0.00160557	0.000506349	0.000409162	0.000295643	0.000176747	-0.000280422	-0.000513145	-0.000888757	0.000325186	0.000454812	-0.00139368	0.000984178	0.00184687	-0.00169323	-0.00184404	0.000943664	0.000177449	0.00178626	0.00334358	0.00126517
0.00488145	0.00438587	0.00652692	0.00531609	0.0030356	0.00363213	0.00608357	0.00460749	0.0030377	0.00389858	0.00235852	0.00283383	0.00377357	0.00137085	0.00285041	0.00296723	0.002395	0.0023745	0.00308699	0.00545116	0.00644595	0.00568611	0.00376764	0.00375908	0.00245782	0.00183269	0.00323766	0.00227606	0.0023283	0.00257561	0.00235725	0.00147557	0.000699113	0.00160856	0.000131141	0.00121613	0.000827429	0.0024696	0.00186543	0.00118534	0.00416052	0.000787305	0.000412174	0.0012791	0.00119079	0.00219398	0.000115931	0.000635617	0.00125596	0.00223542
0.00332915	0.00353194	0.00302313	0.00281117	0.00276481	0.00477396	0.00402865	0.00289529	0.00318318	0.00300079	0.00218697	0.000899745	-0.00063595	-0.000833463	0.00174014	0.000881756	0.00209698	1.45596e-05	0.000171408	0.000996979	0.00192504	0.00264143	0.0042403	0.00307843	0.00206027	0.00105767	0.00164379	0.00247204	0.00237532	0.00299214	0.00206587	0.00189432	-0.000250025	-0.000487171	0.000883777	0.00247327	0.00342689	0.00345673	0.000882395	-0.00121626	0.000525163	0.000925237	0.00117301	-0.000222186	0.00144028	0.000687136	0.00236139	0.0022389	0.00252498	0.00186673
0.00199327	0.00255009	0.000550474	-0.000419687	0.0004278	0.000433844	0.00290997	0.00151548	0.00149582	0.00343143	0.00235185	0.00107082	0.00202034	0.000524265	0.00122459	0.000973318	0.00147529	0.0003222	0.000494202	0.00120128	0.00370535	0.00230179	-0.000921873	-8.89468e-05	0.00120486	0.00133777	0.000812167	0.000638947	0.00137966	0.00212346	0.00170788	0.000238761	-9.87934e-05	-0.000151683	-0.000570599	0.000425164	-0.000431001	0.000921984	-0.0010069	-0.000590759	0.000345491	0.000409546	-0.00166762	-0.00200148	-0.000967889	0.000287977	0.000572537	-0.000635357	0.000150732	0.00263654
0.0040212	0.00380131	0.0036171	0.00251689	0.00239961	0.00262768	0.00320676	0.00240434	0.00289445	0.00308671	0.00314771	0.00275506	0.0017957	-2.7274e-05	-0.00168131	-0.00190654	0.00119407	0.0012573	0.00323063	0.0018532	0.00392078	0.00409445	0.00406108	0.00397484	0.00284513	0.00253228	0.00199982	0.00180801	0.00127831	0.00168151	0.0013729	0.00110889	0.00085686	0.0027535	0.000648883	0.00177892	0.00135895	0.00326381	0.00237215	0.00110522	0.00233253	0.00101798	0.00226388	0.000204583	0.00237945	0.00299269	0.00654849	0.00505036	0.00597378	0.00557902
0.000214089	-0.000102082	0.0011331	0.00233559	0.00124014	0.00120704	-0.000919268	-0.000804596	0.000860357	0.00181022	0.00150681	0.000462188	-0.000272051	-0.00137826	-0.000495948	-0.00119344	-0.00205649	-0.00176378	-0.00084416	-0.00132081	-0.00110332	-0.000394347	0.00087983	0.000997554	0.000541177	7.25185e-07	-0.000659004	-5.90632e-05	-0.00160586	0.000335577	0.00042134	-0.00242513	-0.00203426	0.00126668	-0.000937113	0.00197967	0.000243716	0.00116923	-0.000710765	-0.00183642	0.000667614	0.000296374	0.00150226	-0.00073473	0.000843733	0.000539279	0.0012847	0.00239627	0.00428455	0.00622739
0.00159603	0.00221606	0.00313784	0.00412635	0.0027113	0.00153134	0.00259356	0.00256741	0.00477904	0.00502149	0.00442994	0.003942	0.00348128	0.00218933	0.00304761	0.00409981	0.00322335	0.00155319	0.00163953	0.00162263	0.00421218	0.00298053	0.00255575	0.00279213	0.00220489	0.00331038	0.00406417	0.0048887	0.00366535	0.00310128	0.00309819	0.00290231	0.00544014	0.00460043	0.00451568	0.00509878	0.003835	0.00486471	0.0044121	0.00269	0.00276225	0.00293541	0.00351492	0.00579288	0.00657998	0.00586567	0.00546176	0.00548754	0.0066405	0.0076176
0.00171888	0.00214216	0.00139998	0.00146418	0.00185596	0.0012364	0.00104575	0.00201727	0.000284215	0.00103334	0.0024916	0.00184746	0.00202574	-0.000258003	-0.000305823	4.37386e-05	0.000581025	0.00140085	0.00320538	0.000263524	0.000153953	0.000643505	0.000934465	0.00267099	0.00202821	0.00241761	0.00214344	0.00325322	0.00366972	0.00554776	0.0037933	0.00204299	0.00365385	0.00344318	0.00232098	0.00111364	-0.000235162	0.000854633	0.000796917	0.0030937	0.00195854	0.00143668	0.00275635	0.00260594	0.00338983	0.00341803	0.00259069	0.00504204	0.00646582	0.00689158
-0.000459238	0.000223768	-0.000498756	0.000691894	0.00200088	0.00231217	0.00162277	-0.000167224	0.00165085	0.00306658	0.00337955	0.00264439	0.00249476	0.000310815	0.000867638	0.00275078	0.00222504	0.00415775	0.00349437	0.000443721	0.00104493	0.000761027	-0.000695842	-0.000251289	0.00053336	0.00181841	0.00318039	0.00297078	0.00140211	0.0019904	0.00182644	-2.56655e-05	0.00110607	0.00473133	0.00332865	0.00309417	0.00123771	0.00361218	0.00291011	0.00190394	0.0016848	0.000367307	0.00242859	0.00379232	0.00604021	0.00590302	0.00682439	0.00532111	0.005084	0.0068551
0.00155629	0.00390811	0.00419882	0.00257822	0.00295261	0.00322402	0.00219304	0.00147245	0.00299119	0.0036768	0.00420485	0.00188109	0.00166239	0.00193583	0.00233848	0.0024453	-1.44702e-05	-0.000538747	0.00133498	0.00150905	0.0025545	0.00245563	0.000566736	-4.68531e-05	0.00206358	0.00198339	0.00189944	0.00257594	0.00254787	0.00374444	0.00271734	0.000214304	0.00200934	0.00149359	0.00106604	0.00228703	0.0018467	0.00326977	0.000989737	0.00119456	0.00179544	0.00195884	0.00310044	0.00374624	0.00564856	0.00588172	0.0068927	0.0068544	0.00772721	0.00796499
0.00267316	0.00250145	0.00147611	0.00204568	0.00328255	0.00371606	0.00378747	0.00180824	0.00334883	0.00474471	0.00433823	0.00323897	0.00390243	0.00275728	0.00420115	0.0031154	0.00219816	0.0027655	0.00299619	0.00189724	0.00121278	0.00107367	0.000283236	0.00238525	0.00221986	0.00245965	0.00234482	0.00346331	0.00364149	0.0049901	0.00523924	0.00322784	0.00428882	0.0042011	0.00323168	0.0033968	0.00253494	0.00479252	0.00425598	0.00493605	0.00573689	0.00589016	0.00785673	0.00899973	0.00751536	0.00631148	0.00711628	0.0063503	0.00677499	0.00975239
0.00270773	0.0015523	0.00488478	0.00494232	0.00407778	0.00472642	0.00555012	0.00367756	0.00454504	0.00744789	0.00550331	0.00413354	0.00438181	0.00436099	0.00505016	0.00373384	0.00297358	0.00296119	0.0039963	0.00389749	0.00388944	0.00294488	0.00186405	0.00256694	0.002437	0.00160858	0.00238154	0.00533744	0.00596806	0.00586487	0.00502408	0.00311797	0.0039631	0.00324666	0.00552003	0.00576135	0.00485962	0.00434601	0.00421126	0.00445559	0.00652016	0.00368312	0.00493653	0.00607898	0.00785612	0.00811135	0.00789966	0.00739144	0.00642382	0.00690999
0.00258344	0.00325932	0.00449736	0.00244842	0.00236875	0.00298423	0.004565	0.00337083	0.00167409	0.0013965	0.00103975	0.00193294	0.000510145	0.00231718	0.00419208	0.00307395	0.00141366	0.00159122	0.00215442	0.00391477	0.00540454	0.00414304	0.0023922	0.00177215	0.00131898	0.00353028	0.00315852	0.00337691	0.00345072	0.00278205	0.00330992	0.000595889	0.00172528	0.00146932	0.00131889	0.00413182	0.00506756	0.00648586	0.00423114	0.00484678	0.00602635	0.00629983	0.00520673	0.00346754	0.00447254	0.00681083	0.00843172	0.00725478	0.0073995	0.00678658
0.000401719	0.00300368	0.00319229	0.00365598	0.00056142	4.96595e-05	-4.25248e-06	-0.00106957	0.000623523	0.00384825	0.00193365	0.00215345	0.00239397	1.31902e-05	0.00155954	0.00019915	0.000763099	0.00203182	0.00164842	0.00151472	0.00322145	0.00292073	0.000890558	0.00122738	0.00172169	0.00324419	0.00289828	0.00300684	0.00199178	0.00277193	0.00352943	0.00341063	0.00289278	0.00309492	0.00318447	0.00442676	0.00581578	0.00629583	0.00427284	0.00328972	0.00505883	0.00728538	0.00873704	0.00899978	0.0102254	0.0106988	0.0118243	0.0107041	0.0105118	0.0103686
0.00322143	0.0034727	0.00313314	0.00307293	0.00324747	0.00433008	0.00238073	0.00347206	0.00365849	0.00478393	0.00361401	0.00367933	0.00289927	0.000768898	0.00183671	0.000719211	0.00394852	0.00285969	0.00324075	0.00268825	0.00247925	0.00224358	0.00162193	0.00107227	0.00188939	0.00198815	0.00331015	0.00258267	0.00263628	0.00196032	0.00366455	0.00343008	0.00321137	0.0038593	0.0049573	0.00195518	0.00440349	0.00514196	0.00587802	0.00623613	0.00531045	0.00494633	0.00782894	0.0080308	0.010461	0.0114513	0.0100759	0.00877397	0.00981997	0.0116052
0.00399289	0.00427296	0.00369455	0.00569897	0.00755053	0.00500272	0.003721	0.00505563	0.00310782	0.00417749	0.00391639	0.00695818	0.0075104	0.00402956	0.00309815	0.00206206	0.00307852	0.003244	0.00281381	0.00204987	0.00316453	0.00412266	0.00538387	0.0042943	0.00492224	0.00480278	0.00327279	0.00423053	0.00415595	0.00625023	0.00693862	0.00610366	0.00644232	0.00603422	0.00681525	0.00670911	0.00651522	0.00667131	0.00496927	0.00566777	0.00707423	0.00893459	0.0123676	0.0101502	0.0120555	0.0116919	0.0101536	0.00865648	0.00974737	0.0121051
0.0053206	0.00551588	0.00429998	0.00527315	0.00368954	0.00462928	0.00314059	0.00517526	0.00522392	0.00554933	0.00553798	0.00626397	0.00316345	0.00249925	0.00400242	0.00474596	0.00643464	0.00572722	0.00695619	0.0047833	0.00415125	0.0042587	0.00415666	0.00430768	0.00643994	0.00653895	0.00693665	0.00997945	0.00837711	0.00783822	0.00792191	0.00635044	0.00738199	0.00572557	0.00618041	0.0074847	0.00661655	0.00692167	0.00840311	0.00867378	0.00834482	0.00766861	0.00976411	0.0109512	0.0109064	0.0107091	0.0104657	0.0104221	0.00914783	0.00968715
0.00288602	0.00314545	0.00107372	0.000690256	0.00233831	0.00231287	0.00338184	0.0041986	0.00271054	0.00207686	0.000806248	0.00182891	0.0012715	0.00246901	0.000984061	-0.000876503	-0.000248238	-0.000831838	-0.000247378	0.00130482	0.00303707	0.0038509	0.0053579	0.00448612	0.0059278	0.00625539	0.00486092	0.00434138	0.00612562	0.00620195	0.00788293	0.00564886	0.00660456	0.00741584	0.00653262	0.0052618	0.00689906	0.00666512	0.00449193	0.00639027	0.00827779	0.00761022	0.00966123	0.00970033	0.0109844	0.00968946	0.011701	0.010794	0.0109685	0.0114109
0.00676092	0.00612569	0.00536997	0.00501492	0.00542931	0.00379167	0.00326785	0.00451036	0.00372192	0.00247406	0.00271519	0.00412119	0.00326805	0.00329968	0.00236465	0.00256151	0.00385665	0.00322158	0.00443239	0.00473986	0.00243294	0.00217507	0.00490504	0.00681288	0.00740709	0.00752547	0.0062115	0.00718766	0.00755681	0.00723298	0.00786263	0.00670533	0.00704951	0.00794627	0.00891846	0.0088505	0.0101	0.0108576	0.0098833	0.00799164	0.00974119	0.0108612	0.0127647	0.0115375	0.0106283	0.0104514	0.0116166	0.0106169	0.0100821	0.0100306
0.00375459	0.00273857	0.00195236	0.00369684	0.00395553	0.00438495	0.00446772	0.00485371	0.00275413	0.00344322	0.00541756	0.00627237	0.00566398	0.00420515	0.0016674	0.00315705	0.00369383	0.00579299	0.00566962	0.00624904	0.00659055	0.00508698	0.00624689	0.00572932	0.00717278	0.0084122	0.00711377	0.00721974	0.00752808	0.00866364	0.00960927	0.00750258	0.00844649	0.00824161	0.00764447	0.01034	0.00997906	0.00833184	0.00799133	0.00632826	0.00994853	0.0124427	0.0128829	0.0114994	0.0119634	0.0105791	0.00859829	0.0108205	0.00984609	0.00974819
0.00631142	0.00816027	0.00690529	0.0068829	0.00386626	0.00510968	0.00668676	0.00498104	0.00480887	0.00517233	0.00272089	0.0041665	0.00641902	0.00710148	0.00694261	0.00583618	0.00546241	0.00567658	0.00697432	0.00702601	0.00686717	0.00525235	0.00555245	0.00875176	0.0085425	0.00687636	0.00683723	0.00907624	0.0105539	0.00921792	0.00844285	0.00787353	0.00984453	0.0100641	0.0101763	0.0107258	0.00943921	0.010816	0.0115854	0.011294	0.0101723	0.0104986	0.00908189	0.0103258	0.0129046	0.0154261	0.0131554	0.0129471	0.0117454	0.0122856
0.003495	0.00576008	0.00594976	0.00684014	0.00483362	0.00204845	8.06461e-05	0.00128055	0.00190338	0.0018711	0.00527858	0.00571843	0.00511969	0.00263935	0.00365205	0.0028111	0.00222149	0.00316396	0.00410053	0.00539389	0.00648518	0.0063456	0.00606051	0.00625283	0.00854555	0.0077003	0.00821139	0.00841088	0.00987515	0.0118903	0.0104437	0.00898833	0.00906214	0.0088037	0.00761126	0.0104137	0.0114322	0.0109211	0.0107645	0.0099012	0.00964921	0.0115282	0.0110474	0.0106353	0.0125268	0.0140726	0.0122721	0.0107722	0.0109078	0.0122061
0.00229611	0.00279668	0.00349213	0.00353238	0.00513491	0.00473886	0.00631298	0.00509345	0.00475608	0.00509968	0.00374525	0.00475857	0.0065897	0.00833617	0.00893456	0.00822907	0.00779302	0.00882919	0.00830764	0.00822345	0.00875366	0.00688757	0.0089937	0.0107703	0.0116616	0.00962071	0.0096268	0.0110862	0.0122236	0.0126365	0.0117806	0.00803502	0.0102356	0.0112896	0.0106702	0.01157	0.0105067	0.011327	0.0115969	0.00962801	0.00837229	0.0088638	0.00821898	0.00832391	0.0103433	0.0100401	0.00925272	0.0094008	0.00969342	0.00984927
0.00700772	0.00677621	0.00661574	0.00580376	0.00527886	0.00666247	0.0062447	0.00633893	0.00458011	0.00544292	0.00509557	0.00596453	0.00738487	0.00540996	0.00561879	0.00684444	0.00505596	0.00956649	0.00847109	0.00788682	0.00863731	0.00681351	0.00818496	0.00850542	0.00978957	0.00964545	0.00943038	0.00915768	0.0096593	0.0100269	0.00764536	0.00803001	0.0101966	0.0123584	0.0105894	0.00924797	0.00854068	0.0106191	0.00958043	0.00696286	0.0076971	0.00892739	0.00852832	0.00845419	0.00970126	0.0113605	0.00899339	0.00634462	0.00525565	0.00623761
0.00801263	0.00692223	0.00587078	0.00532497	0.00797293	0.00848038	0.00700225	0.00579233	0.00503505	0.00471013	0.0050847	0.00473979	0.00520948	0.00787778	0.00951387	0.00996971	0.00823638	0.0056363	0.00678567	0.00702065	0.00917042	0.00915769	0.0107857	0.0119911	0.0117316	0.0109133	0.010928	0.0117429	0.0121322	0.0139359	0.0128498	0.0120365	0.0123774	0.0130254	0.0118627	0.0112417	0.010728	0.0105014	0.00958531	0.00861377	0.0089489	0.00780214	0.00704182	0.00798852	0.0105438	0.0144578	0.0145016	0.0116508	0.00928694	0.00914792
0.00654779	0.00468335	0.00457855	0.00521808	0.00699984	0.00665983	0.0082442	0.00780353	0.00568945	0.00580359	0.00715194	0.00643209	0.00669016	0.00714417	0.00671898	0.00757404	0.00843794	0.00887163	0.00784523	0.00855276	0.00996894	0.00909832	0.00858471	0.00970846	0.0108913	0.0110266	0.0100583	0.0101981	0.0115709	0.011862	0.0108631	0.0107825	0.0115087	0.0120572	0.0107495	0.0110745	0.011016	0.0108317	0.00941589	0.00660214	0.00698862	0.00589764	0.00827593	0.00699741	0.00748442	0.00761243	0.0081768	0.00872038	0.00819586	0.00899196
0.00502317	0.00403939	0.00676439	0.00543574	0.00565017	0.00462497	0.00604481	0.00760824	0.00599792	0.00687318	0.00781003	0.00773325	0.00744835	0.00653787	0.00565857	0.00679955	0.00708377	0.00820215	0.00735314	0.00749125	0.00909474	0.00981277	0.00959213	0.0118444	0.0102577	0.0102025	0.0135804	0.0124851	0.0127583	0.0144946	0.0130369	0.0132084	0.0131936	0.0140979	0.0133878	0.0120878	0.0111896	0.0131337	0.0132953	0.0101769	0.0109338	0.0107224	0.0104837	0.00913715	0.00797605	0.00919907	0.00787258	0.00907934	0.0093128	0.0108783
0.00568176	0.00693645	0.00596004	0.00459605	0.00669136	0.00630024	0.00488915	0.00351052	0.00396883	0.00656689	0.00787574	0.00879007	0.00695449	0.00675922	0.0059218	0.00733574	0.0102182	0.00934585	0.00923723	0.0104994	0.00954638	0.00932828	0.00928614	0.0100077	0.0114267	0.0104302	0.0116925	0.00886037	0.0105846	0.0127574	0.0111061	0.0141326	0.0132513	0.0113681	0.0108252	0.0117449	0.0119499	0.0129015	0.0101787	0.0103435	0.00935987	0.0101742	0.00976835	0.0095539	0.0114383	0.0115481	0.0119051	0.0115099	0.0106145	0.00770566
0.00232459	0.00216829	0.0028453	0.00442046	0.00456101	0.00642814	0.00537316	0.00381922	0.00525449	0.0048813	0.00502228	0.00630812	0.00700273	0.00755757	0.00689093	0.00803795	0.0058943	0.00658128	0.00902616	0.00993276	0.0124379	0.0108391	0.01254	0.0119072	0.012521	0.0112056	0.0122998	0.0110276	0.0102463	0.0119053	0.0130953	0.0112697	0.0124599	0.0149616	0.0126947	0.00905325	0.00787462	0.00782138	0.0102151	0.0108011	0.00983348	0.00980996	0.010127	0.00821345	0.009886	0.00809773	0.0103999	0.0090675	0.00983996	0.00915648
0.00548647	0.00760209	0.00919007	0.00771254	0.00854447	0.0085101	0.00656787	0.00550833	0.00640061	0.00818136	0.00787593	0.00730862	0.007796	0.00836537	0.0090904	0.00965118	0.00962984	0.0114452	0.0115626	0.0105717	0.0083642	0.00759368	0.00985203	0.0106611	0.010265	0.009375	0.0112369	0.0109969	0.0103176	0.0100377	0.0114929	0.0112577	0.0119261	0.0117209	0.0132829	0.0133434	0.0102717	0.0099196	0.0107196	0.00928587	0.00648609	0.00745068	0.00997524	0.00655125	0.00717561	0.00662569	0.0069827	0.00793515	0.00632686	0.00773178
0.00532889	0.00565454	0.00645477	0.00633006	0.0045415	0.00521026	0.00527748	0.00545754	0.00557764	0.00605563	0.00715498	0.00783743	0.008013	0.0062172	0.00649861	0.0081115	0.0101046	0.0107203	0.0102243	0.011882	0.0123724	0.011697	0.0101979	0.0103209	0.0119988	0.0122807	0.0130376	0.0121268	0.0127464	0.0134734	0.0138451	0.0112376	0.0100549	0.0112074	0.0106888	0.0115925	0.0141619	0.0125309	0.012062	0.0102819	0.0112385	0.0116664	0.0107379	0.0100517	0.0109291	0.00942931	0.00999061	0.00980259	0.0108579	0.0110317
0.00610158	0.00824052	0.0100168	0.00696812	0.00649426	0.0082476	0.0101327	0.00937922	0.008671	0.00890161	0.00811929	0.00804417	0.00709568	0.00799986	0.0104872	0.0115618	0.0124238	0.0129125	0.012711	0.0137142	0.014065	0.0141961	0.0136371	0.0140823	0.0140963	0.012738	0.0127647	0.0129036	0.012848	0.0152478	0.0136127	0.0152541	0.0131034	0.013855	0.0151713	0.0128612	0.0131612	0.0121748	0.0134076	0.0129372	0.0138881	0.0135831	0.0145242	0.013505	0.0121007	0.010909	0.012555	0.0115433	0.0110276	0.0114901
0.00798233	0.00722867	0.00794985	0.0101913	0.0109073	0.00945343	0.00943601	0.00875118	0.010634	0.0130311	0.0118667	0.0124447	0.0117208	0.00957558	0.0107731	0.0114148	0.0114538	0.0125709	0.0109369	0.0131322	0.014635	0.013299	0.012935	0.0133758	0.0129166	0.0130891	0.0148983	0.0137029	0.0138059	0.0143555	0.0148401	0.0136384	0.0129081	0.0138134	0.0133903	0.0114119	0.0129831	0.0137393	0.0117136	0.0119743	0.0120507	0.0110313	0.0121575	0.0119608	0.0122709	0.0129657	0.0154673	0.0149955	0.0118085	0.0112056
0.00627721	0.00819689	0.009836	0.00954227	0.00966877	0.008927	0.00829218	0.00873549	0.00968044	0.00884029	0.00989037	0.00870588	0.00961311	0.0104562	0.0108018	0.0117002	0.00971685	0.0110619	0.0131673	0.01167	0.0143821	0.0139844	0.0142629	0.0163839	0.0161683	0.0140546	0.013335	0.0132294	0.0129379	0.0149089	0.0141393	0.0142585	0.0142377	0.0126878	0.0129917	0.011364	0.011036	0.0127303	0.0130733	0.0111911	0.010164	0.00983522	0.0100202	0.00866416	0.011516	0.0105675	0.0105947	0.00892235	0.00953287	0.0108361
0.00841545	0.00735883	0.00744519	0.00734187	0.0066004	0.00855083	0.0113464	0.00927587	0.00966345	0.0111099	0.0107464	0.00909236	0.00843419	0.00899227	0.00940002	0.0107256	0.0107275	0.00969109	0.0103914	0.0122618	0.012607	0.0121532	0.0133643	0.0143149	0.0140529	0.0137394	0.0143959	0.0119488	0.0104241	0.0114694	0.0134068	0.012681	0.011979	0.0116524	0.0107319	0.00980292	0.0115017	0.0103226	0.0102705	0.011465	0.0104856	0.0121344	0.0122036	0.0106865	0.0117578	0.0109988	0.0125644	0.0106413	0.00911298	0.00889406
0.00517938	0.00866728	0.0103454	0.00958083	0.00815322	0.00714684	0.00772342	0.00988483	0.00974694	0.00895347	0.00897034	0.00821903	0.00907805	0.00833257	0.0103536	0.00969489	0.00949396	0.0103518	0.00961395	0.0113564	0.0134476	0.0130934	0.0137445	0.0136624	0.0137456	0.0162117	0.0175832	0.0163659	0.0151076	0.0141581	0.012503	0.0136866	0.0122262	0.012412	0.0124722	0.0117223	0.0117814	0.0120019	0.0124636	0.010983	0.0113205	0.0103176	0.0091934	0.0088315	0.011216	0.0109207	0.0130462	0.0124643	0.0102175	0.0103197
0.0107252	0.0104207	0.0110842	0.00969767	0.0111051	0.0125607	0.0136116	0.0122202	0.0125911	0.0125957	0.0140736	0.0123088	0.0132151	0.00991339	0.00900791	0.012704	0.0133752	0.011237	0.0129192	0.0126917	0.0155558	0.0144667	0.014135	0.0142698	0.0151842	0.0151673	0.0145613	0.0134504	0.0125808	0.0152011	0.0155418	0.0151585	0.0133834	0.0125382	0.011796	0.0116219	0.0122254	0.0115108	0.0100229	0.00828578	0.00877313	0.00958893	0.00886724	0.00878599	0.00976749	0.00725201	0.00809653	0.00708498	0.00891619	0.0094388
0.00713839	0.00747723	0.00889905	0.0106329	0.0110397	0.00953887	0.0105341	0.0111689	0.010873	0.0100637	0.00971404	0.00936174	0.0112572	0.0115073	0.0108409	0.0081247	0.00924354	0.0092056	0.0102538	0.0114629	0.0122425	0.00997279	0.0111839	0.012464	0.0135377	0.0134367	0.0129206	0.0118578	0.0113197	0.0122751	0.0125671	0.0112105	0.0116418	0.011841	0.0111138	0.0113414	0.013462	0.0154682	0.0136375	0.0123619	0.0115915	0.0111475	0.010441	0.00891442	0.0112626	0.012677	0.014712	0.0127131	0.0131779	0.0113346
0.00620626	0.00608916	0.0080761	0.00652499	0.00947804	0.0110167	0.0107356	0.0109968	0.0112746	0.0104628	0.0103405	0.0103821	0.0105323	0.0125854	0.0115437	0.0119229	0.0113602	0.0115016	0.0117864	0.0112652	0.0128587	0.011913	0.012162	0.0123037	0.0120776	0.0123263	0.0131142	0.0123063	0.0125782	0.0157079	0.0143943	0.0134694	0.0138611	0.0145315	0.0147084	0.0127894	0.0111542	0.0117348	0.0111625	0.0128083	0.0121378	0.0110078	0.00812645	0.00823092	0.00989159	0.0089233	0.0112599	0.0110925	0.010471	0.00954593
0.00639143	0.00855043	0.0120378	0.0114265	0.0116666	0.0104824	0.00999507	0.00952495	0.00986114	0.0101359	0.00921809	0.010069	0.010744	0.0109382	0.012386	0.0132151	0.0139632	0.0129753	0.0108653	0.0141248	0.0153938	0.0140704	0.0129257	0.0144631	0.0130883	0.011522	0.0145284	0.0157045	0.0144376	0.0161092	0.0145692	0.0136189	0.012042	0.0128126	0.0141709	0.0144885	0.0128224	0.0147056	0.0136454	0.0130585	0.0115348	0.0130382	0.0128429	0.0128126	0.0133586	0.014232	0.0136947	0.012833	0.0128261	0.0117092
0.00791963	0.0100273	0.0107836	0.0102035	0.00878773	0.011321	0.0117299	0.0118896	0.0125061	0.0137922	0.0136903	0.0135046	0.0123573	0.0101779	0.0121843	0.0114513	0.0108257	0.0113284	0.012927	0.0123632	0.0140296	0.0132271	0.0124236	0.012925	0.0130862	0.0130662	0.0130843	0.012245	0.0116412	0.0127624	0.0114515	0.0118908	0.0118964	0.00955832	0.0101679	0.00865023	0.0110931	0.012387	0.0121954	0.011049	0.00836517	0.00944461	0.0102941	0.0122041	0.0128456	0.00988291	0.010778	0.0108935	0.0115773	0.0105973
0.00669273	0.0061728	0.00852926	0.0114451	0.0109568	0.0102523	0.0111586	0.0110431	0.0111196	0.0101921	0.0100879	0.00973634	0.010695	0.010082	0.0093695	0.00842656	0.00689772	0.00840147	0.00980536	0.0120205	0.0138356	0.0118159	0.0125998	0.00956678	0.0112729	0.0125056	0.0122153	0.0128553	0.0120182	0.0155691	0.0133839	0.012309	0.013411	0.013467	0.0122569	0.0142761	0.0138179	0.0136319	0.0138039	0.0134328	0.0127225	0.0120032	0.0105414	0.00859091	0.0109312	0.0129347	0.0122989	0.0125414	0.0134051	0.0128072
0.00384392	0.00473324	0.00746295	0.00785457	0.00801235	0.00819254	0.0102024	0.00883767	0.00918107	0.0103217	0.0102078	0.0109696	0.0102321	0.00974308	0.0122196	0.0120209	0.0131979	0.0122015	0.0117938	0.0115353	0.012634	0.0118248	0.0134274	0.0138624	0.0153555	0.0157635	0.0150273	0.0143591	0.0114454	0.0140002	0.0134163	0.0117557	0.0149768	0.0145036	0.0117821	0.0134085	0.0133084	0.0124864	0.0115587	0.0116894	0.0129018	0.0110692	0.011231	0.0105941	0.0105647	0.0113546	0.012314	0.0120001	0.011588	0.01212
0.00573276	0.00752107	0.00877106	0.00894458	0.0102801	0.0108175	0.00897693	0.00993944	0.00965369	0.00922716	0.0107291	0.0109573	0.0113595	0.0104105	0.0133545	0.0139124	0.0120049	0.0101512	0.00929372	0.0117185	0.0141657	0.0122031	0.0141677	0.0146311	0.0153158	0.0159101	0.0150596	0.0143051	0.0122148	0.0147807	0.0149817	0.0145919	0.0143274	0.0150898	0.0152745	0.0144071	0.0128438	0.0137684	0.0144445	0.0128203	0.0120733	0.0106705	0.0121066	0.0120092	0.0125057	0.0120222	0.0125273	0.0118165	0.0126926	0.0119332
0.00624926	0.00664714	0.00750036	0.00994767	0.0106761	0.00857643	0.00799572	0.00820501	0.00869059	0.00970221	0.00983607	0.0109871	0.0112699	0.00900907	0.00991895	0.00902469	0.00942547	0.00975373	0.00856211	0.00956941	0.0113409	0.00999765	0.0121537	0.0118211	0.0127415	0.0124046	0.0128082	0.0121808	0.0137689	0.0160067	0.0140246	0.0143402	0.0143395	0.0121013	0.0119083	0.0118482	0.010515	0.0101663	0.00841906	0.00884489	0.0114953	0.0129448	0.0134994	0.0133122	0.014094	0.0124216	0.012015	0.0105016	0.0125988	0.0122379
0.00777467	0.00862933	0.00779655	0.00912219	0.00806993	0.00929858	0.0104669	0.0106194	0.0112389	0.0111541	0.0125499	0.0125897	0.0100652	0.00859266	0.0101544	0.0108856	0.0118258	0.0127921	0.0137458	0.0135128	0.0154147	0.013443	0.0128279	0.0121393	0.0128305	0.0135393	0.0148395	0.014759	0.0121773	0.0120742	0.012498	0.013228	0.0118231	0.0117533	0.0137162	0.013964	0.0133393	0.0147019	0.0146264	0.0122911	0.0127073	0.014327	0.0135805	0.014716	0.0148134	0.0142906	0.0142313	0.0130522	0.0128322	0.0127327
0.00731377	0.00862806	0.0109336	0.0124553	0.0094665	0.0108963	0.01065	0.00989847	0.0099208	0.0101476	0.00893975	0.010635	0.0112643	0.00801753	0.00859283	0.00947716	0.00931445	0.0116217	0.0125853	0.0126783	0.0144508	0.0136392	0.0148406	0.0140003	0.0123538	0.0116177	0.012873	0.0141872	0.014847	0.0165046	0.0144571	0.0137248	0.0144436	0.0153173	0.0123006	0.0124255	0.0118575	0.0132936	0.0122671	0.0100161	0.0118166	0.0130312	0.0116754	0.0109568	0.0118736	0.014199	0.0112546	0.0101691	0.010817	0.0106957
0.00633964	0.00653714	0.00702467	0.0085536	0.00901498	0.0090748	0.00965415	0.00929591	0.00956383	0.00908893	0.0122031	0.0113644	0.0101552	0.0107949	0.010801	0.00983552	0.0105112	0.00821006	0.0109224	0.011207	0.0139901	0.0140806	0.0130249	0.0110766	0.0129867	0.0141065	0.0142273	0.0138508	0.0120828	0.0126513	0.0124046	0.013118	0.0136453	0.0122131	0.0120354	0.0134443	0.0107379	0.00963075	0.0104118	0.00971493	0.00985546	0.0102201	0.00982254	0.010736	0.0127968	0.0117993	0.0117733	0.0119713	0.0116973	0.011079
0.00317246	0.0035526	0.00308703	0.00302682	0.00418182	0.00554599	0.00779179	0.00791654	0.00862984	0.00675066	0.00687352	0.00688033	0.00837224	0.00898702	0.00945645	0.00627891	0.00555955	0.00829961	0.00975093	0.00937692	0.00943117	0.00923277	0.0117376	0.0112404	0.012793	0.011526	0.0128232	0.0128168	0.0128016	0.0133362	0.0138566	0.0122191	0.012107	0.0125339	0.0123111	0.0119076	0.00930912	0.00963149	0.0115227	0.012334	0.0122815	0.0131243	0.0135788	0.0128402	0.0139895	0.012509	0.0134457	0.0130308	0.0116791	0.0114452
0.0097196	0.00986656	0.0101849	0.00886446	0.00888055	0.00932812	0.0118946	0.0100147	0.00987046	0.0120045	0.01024	0.00993273	0.0102159	0.0104266	0.0101507	0.00881864	0.0111267	0.0112602	0.0133415	0.0127669	0.0121905	0.0102385	0.0129002	0.0126113	0.0122143	0.0104177	0.0105377	0.0103984	0.0100808	0.0117437	0.0108642	0.0108312	0.0121584	0.0120017	0.0109089	0.0136562	0.0118691	0.0110419	0.0114366	0.0110418	0.0110015	0.00967973	0.00882041	0.00865387	0.00947551	0.0114684	0.0116685	0.0111122	0.0091439	0.00845983
0.00589891	0.00688434	0.00719417	0.0065492	0.00575343	0.0071006	0.00852191	0.0089484	0.0117123	0.0108571	0.00871694	0.00998484	0.00955709	0.00984315	0.010147	0.00986111	0.00950823	0.0106432	0.0101677	0.011002	0.0108181	0.0081782	0.00948634	0.0113254	0.0112024	0.0109218	0.0142881	0.0142316	0.0108692	0.0107588	0.0112367	0.0115528	0.0115757	0.0104223	0.00984391	0.0101001	0.0101082	0.00823951	0.0110046	0.0114961	0.00940795	0.00910297	0.00979926	0.00990913	0.0118729	0.0131925	0.0123497	0.0127903	0.0120835	0.0140603
0.00933206	0.00921393	0.00847833	0.00889331	0.00986413	0.0101385	0.0104042	0.00940131	0.00888468	0.0107863	0.0107475	0.0111201	0.010824	0.0105862	0.00984855	0.00911391	0.00908419	0.0103118	0.0113764	0.0113536	0.0113749	0.00985637	0.0112884	0.0105176	0.0120147	0.0107048	0.0111765	0.0124747	0.0132677	0.0124318	0.0124512	0.0122294	0.0115128	0.0109915	0.0118375	0.0108474	0.0114913	0.0133568	0.0139172	0.0133208	0.0126845	0.012932	0.0131982	0.0137053	0.0125939	0.0121468	0.0121269	0.0118781	0.0117769	0.0117109
0.00847424	0.0066302	0.00652557	0.00618034	0.00689417	0.00580539	0.00823056	0.00782573	0.00944541	0.00827745	0.00687952	0.00788105	0.00830391	0.0104798	0.00966792	0.011631	0.0113202	0.0110139	0.0102941	0.0112604	0.0119463	0.0112114	0.0102471	0.00984543	0.00986961	0.00977555	0.011801	0.0116533	0.0124407	0.0124157	0.0120453	0.00978216	0.00814437	0.007963	0.00986394	0.011112	0.010692	0.00924964	0.00842289	0.00856222	0.00958528	0.0106395	0.00979767	0.0100222	0.0103969	0.010728	0.0107046	0.010378	0.0105257	0.0100227
0.00614538	0.00694502	0.00688288	0.00797366	0.00832025	0.00843442	0.00948126	0.00890883	0.00990773	0.0114798	0.0119697	0.0114974	0.00949806	0.0088018	0.00711986	0.00845256	0.0109624	0.0112764	0.0102136	0.0108268	0.0112043	0.0111231	0.0127468	0.0116466	0.0121664	0.0115211	0.0103594	0.0108103	0.0113257	0.0107999	0.0117237	0.00941674	0.00981111	0.00910212	0.00959684	0.00947447	0.00986635	0.00881715	0.0114995	0.0114286	0.0106987	0.0088313	0.00747538	0.00801956	0.0111002	0.0127591	0.0120579	0.011488	0.0110606	0.0104112
0.00513167	0.00576476	0.00763	0.00648476	0.00679543	0.00624172	0.00771702	0.00731693	0.00744155	0.00867873	0.00854441	0.00678844	0.00598209	0.00678545	0.00741583	0.00839073	0.00764442	0.00742888	0.00684995	0.00894953	0.00979771	0.00877682	0.00968232	0.00939283	0.00860578	0.00919127	0.00869348	0.00820485	0.00937311	0.0102333	0.0103876	0.00910542	0.0102916	0.00952013	0.00887356	0.0100735	0.0109449	0.0109583	0.0107342	0.00974461	0.00952874	0.00997617	0.011911	0.0106718	0.0111102	0.0111479	0.0092115	0.00952263	0.0104142	0.0100432
0.00932623	0.0091246	0.00909691	0.00709802	0.00863724	0.00993595	0.0114458	0.00936437	0.0104104	0.0112942	0.0105151	0.0095014	0.00983696	0.00847944	0.0107402	0.0111503	0.0105119	0.0107025	0.0128125	0.0112944	0.00998883	0.0100177	0.0108652	0.0114846	0.0116873	0.0101365	0.011528	0.0120346	0.0124999	0.0141164	0.0136297	0.0111131	0.00954201	0.00881812	0.00903839	0.0108362	0.0115379	0.0115346	0.0116704	0.0101905	0.0105451	0.0105672	0.0085505	0.00819149	0.00987577	0.0104812	0.0105626	0.0105925	0.0110831	0.0126278
0.00642528	0.00498799	0.00661388	0.00798891	0.00732703	0.00644389	0.0069954	0.00774885	0.00863363	0.00932502	0.00917672	0.00785273	0.00817341	0.0079876	0.00908489	0.00893457	0.00902097	0.00959071	0.00989028	0.00918769	0.0108641	0.00844423	0.00968224	0.00894153	0.00799921	0.00931442	0.0105124	0.00963826	0.0130818	0.0134307	0.013241	0.0121778	0.0106607	0.00909568	0.00988604	0.0104943	0.00838592	0.00873032	0.00925154	0.00931955	0.0104145	0.0091316	0.00797092	0.00893314	0.0102842	0.0100441	0.0105504	0.0105381	0.00839571	0.00967685
0.00520853	0.00738261	0.00559469	0.00471527	0.00545638	0.00693362	0.00653696	0.00502847	0.00763269	0.00739558	0.00686753	0.0063032	0.0071166	0.007224	0.00833872	0.00678079	0.00555134	0.00533194	0.00641666	0.00627222	0.00876999	0.00889732	0.00883623	0.00945973	0.0101479	0.00919721	0.00879865	0.00905867	0.00831782	0.00996966	0.0104885	0.00945301	0.00947881	0.00994264	0.0100635	0.0110538	0.00978296	0.0101909	0.00784732	0.00691903	0.00938007	0.0102395	0.0120646	0.0121581	0.0132627	0.0121488	0.0121705	0.0109242	0.0120361	0.0124477
0.0107492	0.00955056	0.00897129	0.00931743	0.00992107	0.00993265	0.0117593	0.0107559	0.009497	0.00862291	0.00799056	0.0079412	0.00910334	0.00924357	0.00723145	0.00654566	0.00730772	0.00689818	0.00801483	0.0108581	0.0100494	0.00924308	0.0112628	0.00974856	0.00946778	0.0086796	0.00904339	0.00848699	0.0112143	0.0108121	0.00992074	0.00848478	0.0107904	0.0099187	0.00918798	0.00747211	0.00724501	0.00710686	0.00822917	0.00667634	0.0070277	0.0072422	0.00764848	0.00885939	0.00988768	0.00929335	0.0108555	0.0101779	0.00815511	0.00880837
0.00628262	0.00624375	0.00511679	0.00799708	0.00762311	0.00799494	0.00688854	0.00683081	0.00842877	0.00722173	0.00853339	0.0104128	0.0075834	0.00601863	0.0065132	0.00659547	0.0078741	0.00853496	0.010634	0.00939642	0.00698495	0.00701215	0.00950808	0.00801125	0.00824607	0.00848336	0.00857936	0.0107383	0.0104257	0.00971594	0.00985993	0.00911647	0.00979673	0.0092049	0.00952351	0.0113778	0.0104152	0.010155	0.00824791	0.00926551	0.00797756	0.00963188	0.0104093	0.00907173	0.0100475	0.00939196	0.00931772	0.00984186	0.00973283	0.00913308
0.000557493	0.000844641	0.0014748	-6.25414e-05	0.00249035	0.00525602	0.00686101	0.00392098	0.00347101	0.00440506	0.00394794	0.00460478	0.00424079	0.00499396	0.00589758	0.00538732	0.00683716	0.00668653	0.0056947	0.00510686	0.00764971	0.00751307	0.00711331	0.00707702	0.00726071	0.00608567	0.00797336	0.010059	0.00900894	0.0101278	0.009575	0.00768326	0.00860281	0.008835	0.00821135	0.00953948	0.00973854	0.00828695	0.00769643	0.00726856	0.00851383	0.00934293	0.00906993	0.00998114	0.0103397	0.00910847	0.0113067	0.0104371	0.0103585	0.0113205
0.0047991	0.00454221	0.0052027	0.00606466	0.00656988	0.00471421	0.0074313	0.00716137	0.00841216	0.00974664	0.0104723	0.00997605	0.00840225	0.00609288	0.00567855	0.00669355	0.00753546	0.00771864	0.00793113	0.00773774	0.00938051	0.00851698	0.00784072	0.00884014	0.00856095	0.00860237	0.00921582	0.00803732	0.00895941	0.00943035	0.0106017	0.00941946	0.0099436	0.00939148	0.0101511	0.0114377	0.0105388	0.00912828	0.00869827	0.00809031	0.00843233	0.0080249	0.00902013	0.00946758	0.0115173	0.0116345	0.0111583	0.0120627	0.0110158	0.0115524
0.00517025	0.0048926	0.00544439	0.00774767	0.00791528	0.00758326	0.00747649	0.0057018	0.00694178	0.00815244	0.00612892	0.00758223	0.00635812	0.00502076	0.00396296	0.00474508	0.00494965	0.00693066	0.00802565	0.00558302	0.00533231	0.0056872	0.00772919	0.00854154	0.00780477	0.00562684	0.00675095	0.00867	0.00767124	0.0100342	0.0100388	0.00883947	0.00914459	0.0090139	0.00785085	0.00842636	0.0072352	0.00754057	0.00676569	0.00744303	0.00862408	0.00845133	0.00964926	0.00904764	0.0100716	0.0102597	0.0121841	0.0121827	0.013804	0.0131715
0.00615004	0.00552645	0.00771711	0.00594175	0.00637044	0.00643268	0.00728147	0.00877029	0.00988668	0.0089688	0.00823563	0.0103297	0.00906017	0.00807238	0.00994215	0.0104005	0.00958139	0.00901129	0.00920912	0.00646185	0.00667078	0.00594545	0.00837462	0.0115462	0.0101228	0.0100299	0.0105324	0.0119792	0.0111476	0.0102594	0.00927047	0.00776634	0.00807319	0.00907482	0.00886473	0.00771202	0.00719153	0.00734881	0.00710202	0.00643416	0.00827883	0.00922783	0.0110626	0.0108145	0.010924	0.0110624	0.0113512	0.0106173	0.00837705	0.0101145
0.00380064	0.00348069	0.00505922	0.00546591	0.00479711	0.00535188	0.00644376	0.00669302	0.00589713	0.00559372	0.00725978	0.00850304	0.00686507	0.00441794	0.00450617	0.00477966	0.00634481	0.00503491	0.00540034	0.0052382	0.00514729	0.0049943	0.00627283	0.0061016	0.00553027	0.00686792	0.00682754	0.00798838	0.00706625	0.00712699	0.0080355	0.00956009	0.00913396	0.0102198	0.0091995	0.00878352	0.00989395	0.0101651	0.0105402	0.008042	0.00851274	0.00852767	0.0102354	0.01077	0.0100125	0.010126	0.0102874	0.0107746	0.0104742	0.0114672
0.00904318	0.00896576	0.00965859	0.00749449	0.00353816	0.00359405	0.00508689	0.0070535	0.00643592	0.00619957	0.00627186	0.00711176	0.00625286	0.00562308	0.00538342	0.00572569	0.00767064	0.00659832	0.00602256	0.00694051	0.00743084	0.00501076	0.0050248	0.00605009	0.00666315	0.00586853	0.00860553	0.00703382	0.00880072	0.0102444	0.0089651	0.00871884	0.00845543	0.00943045	0.00951757	0.00729834	0.0071213	0.00678913	0.00801741	0.00704748	0.00987656	0.0110924	0.0115318	0.0110662	0.00933129	0.0100713	0.0102024	0.0118662	0.010817	0.0117852
0.00480929	0.00492165	0.00497155	0.00598508	0.00574401	0.00656811	0.00558735	0.00407047	0.00599319	0.00768479	0.00572022	0.00540402	0.00511721	0.00208899	0.00475973	0.00389037	0.00567189	0.00486122	0.00583354	0.00650055	0.00540645	0.00682724	0.00672451	0.00695401	0.00805777	0.00587663	0.00654442	0.00726611	0.00622687	0.00758849	0.00834691	0.00711281	0.00633726	0.00824239	0.00840919	0.00837169	0.00707999	0.00687733	0.00688286	0.00424885	0.00413527	0.00624452	0.00919754	0.00963531	0.00881012	0.00817276	0.00950462	0.00958064	0.00912894	0.0105132
0.00205822	0.00202582	0.00619752	0.00664024	0.00591322	0.00493654	0.00426631	0.00159576	0.00296044	0.00456151	0.00707569	0.00555576	0.00564188	0.00406159	0.00486771	0.00466539	0.00547689	0.00523554	0.00546758	0.00506681	0.00522676	0.00525214	0.00669484	0.00399482	0.00578233	0.00600525	0.00427284	0.00647732	0.00379442	0.00539743	0.00811138	0.00774562	0.00786193	0.0089203	0.00712323	0.00836294	0.00826846	0.00876328	0.00691522	0.00650872	0.00713537	0.00593243	0.00702034	0.00744058	0.00757578	0.00837329	0.0104412	0.010597	0.00934326	0.00854815
0.00184621	0.00461933	0.00584675	0.00459532	0.0042145	0.00376194	0.00704192	0.00517277	0.0073051	0.00536887	0.00670317	0.00535154	0.00333074	0.00497322	0.00620365	0.00562416	0.00414156	0.0036269	0.00437153	0.00507428	0.00512264	0.00623948	0.00625416	0.00532501	0.00588334	0.00791599	0.0081804	0.00860193	0.00595459	0.00605658	0.00793993	0.00531504	0.00545855	0.00741185	0.00657703	0.00912693	0.0099884	0.00916502	0.0106946	0.00708619	0.00796141	0.00824407	0.0107761	0.0114016	0.0104586	0.0104104	0.0128797	0.0125215	0.0114589	0.014786
0.00414098	0.0039614	0.00475172	0.00660122	0.00702551	0.0049119	0.00572402	0.00610715	0.00661112	0.00832576	0.00775297	0.00652472	0.00592572	0.00613649	0.00815245	0.00774403	0.00724993	0.00784292	0.0075036	0.00598272	0.00687451	0.00699396	0.00636962	0.00720526	0.00662546	0.00769947	0.00801485	0.00941373	0.00823406	0.00787475	0.00849151	0.00700972	0.00769416	0.00863651	0.00887841	0.00894115	0.00794529	0.00804939	0.00729038	0.00574782	0.00668879	0.00798532	0.00951317	0.00848034	0.00855808	0.00798685	0.00731357	0.00724645	0.0079203	0.00889322
0.00406409	0.00315774	0.00375813	0.00491063	0.00401866	0.00596571	0.00372187	0.00300752	0.00428514	0.003909	0.00415346	0.00368583	0.00475332	0.00447496	0.00656809	0.00596355	0.00445246	0.00337567	0.00413137	0.0060806	0.0066143	0.00345228	0.00426322	0.00370338	0.00430962	0.00300819	0.00494826	0.00553327	0.00483056	0.00577075	0.00657801	0.00646812	0.00487762	0.00487745	0.00503263	0.00525219	0.00598163	0.00810096	0.00786969	0.00692458	0.00639411	0.00822937	0.00759756	0.00644435	0.00651056	0.00499732	0.00657984	0.00907894	0.0104132	0.00964546
0.00338469	0.0051622	0.00444104	0.00508417	0.00485153	0.00428882	0.0046307	0.00317354	0.00316072	0.00393655	0.00337236	0.00424958	0.00428627	0.00311314	0.00316264	0.00140088	0.00154107	0.00265883	0.00419778	0.00433498	0.00574369	0.00493728	0.00639281	0.00631237	0.00531118	0.00616473	0.00627799	0.00725071	0.00802158	0.00756675	0.0084359	0.00655546	0.00588708	0.00661703	0.00787951	0.00778363	0.00530298	0.00510019	0.00572939	0.00720122	0.00742361	0.00769233	0.00706455	0.00751456	0.00937531	0.00981756	0.0117534	0.0106598	0.00719009	0.00917146
0.00880677	0.0103296	0.00843089	0.00837693	0.00886234	0.0072971	0.00753202	0.00854145	0.00924738	0.00895363	0.00947448	0.00923886	0.00888168	0.00751178	0.00780557	0.00755767	0.00565716	0.00550946	0.00783512	0.00763997	0.00687357	0.00647342	0.00827796	0.00877213	0.00858327	0.00849496	0.00555576	0.00803065	0.00804538	0.00868443	0.0096769	0.00828068	0.00876604	0.00942173	0.00908574	0.0102098	0.00828145	0.00939633	0.0104518	0.00829978	0.00895437	0.0097	0.0103559	0.0100885	0.0105032	0.00970808	0.0104389	0.0106619	0.0113116	0.0115992
0.00350373	0.00228102	0.0039628	0.00455979	0.00257575	0.00395049	0.00425375	0.00405494	0.00472176	0.00430372	0.00443693	0.00295883	0.00249641	0.00264691	0.00402079	0.00454348	0.00428558	0.00384092	0.00597725	0.00550027	0.00524279	0.00640325	0.00591123	0.00696782	0.00487021	0.00319303	0.00340258	0.00364036	0.00457871	0.00635628	0.0077476	0.00769097	0.00689757	0.00523116	0.00597033	0.00559492	0.00519635	0.00438556	0.00578607	0.0067783	0.00868787	0.00728385	0.00696936	0.00780646	0.00782624	0.00705671	0.00762912	0.00895272	0.0100059	0.0114175
-0.00121949	-0.00119464	0.000786362	0.000372862	0.00111693	-0.000499913	-0.000264876	0.00219037	0.0036167	0.00246937	0.00363867	0.00206279	0.0011664	0.000965566	-0.000451659	-0.000374824	0.00128782	0.000841981	0.000830599	0.0013627	0.00247942	0.00269628	0.00151779	0.0015191	0.00197007	0.00233772	0.00338813	0.00293338	0.00422651	0.00519609	0.00314937	0.00344363	0.00366199	0.00315664	0.00204522	0.00410326	0.00521443	0.00467636	0.00342534	0.00171291	0.00311693	0.00269648	0.00294106	0.0030242	0.00506243	0.00499613	0.00497817	0.00740456	0.00716348	0.00914448
0.00580859	0.00388625	0.00332755	0.00259922	0.00346733	0.00352846	0.00624886	0.00546075	0.00560553	0.00469618	0.00421163	0.00455622	0.00536744	0.00431653	0.00514431	0.0054664	0.00691913	0.00586285	0.00490312	0.00532765	0.00370591	0.00449309	0.00550973	0.00437792	0.00437452	0.00237109	0.00448704	0.0046007	0.00625815	0.00659437	0.00487312	0.00461228	0.00427738	0.00528103	0.0039619	0.00503195	0.00603414	0.00606971	0.00600765	0.00657515	0.00499704	0.00636162	0.0061902	0.00628458	0.00870541	0.00831239	0.00921836	0.00680566	0.00763585	0.0107284
0.00182714	0.00315748	0.00418695	0.0050679	0.00577849	0.00673874	0.00542165	0.00388307	0.004923	0.0068443	0.00804208	0.00581055	0.00303354	0.00284305	0.00377325	0.00219669	0.00222356	0.00183118	0.0026352	0.00259632	0.00341185	0.00332468	0.00214283	0.0018391	0.00203975	0.00217277	0.00184429	0.00316881	0.00283335	0.00574488	0.00567795	0.00477427	0.00440973	0.00578876	0.00358801	0.00476396	0.00405449	0.00190987	0.00266319	0.00606306	0.00622762	0.00784862	0.00777771	0.00560672	0.00773073	0.00955882	0.00961767	0.0104746	0.0110838	0.0111577
0.0023917	0.00389882	0.00434668	0.00333302	0.00367113	0.0019684	0.00220548	0.00341928	0.00505949	0.00524698	0.00525327	0.00588892	0.00608682	0.00516635	0.00631426	0.00414208	0.00473151	0.00538236	0.00340612	0.00327087	0.00410958	0.00420721	0.00528599	0.00471959	0.00542038	0.00520384	0.0076839	0.00784974	0.00642396	0.00387214	0.00458177	0.00397973	0.00394505	0.00279628	0.00433851	0.00493136	0.00476163	0.00625238	0.00734457	0.00537099	0.00505103	0.00623256	0.00919369	0.00921364	0.00869547	0.007724	0.00957599	0.00983448	0.00922161	0.0104027
0.005858	0.006101	0.00637478	0.00374642	0.00341605	0.00463285	0.00506934	0.00499415	0.00408354	0.0036144	0.00360771	0.00342146	0.00430201	0.0033721	0.00414064	0.00218531	0.00147307	0.00217599	0.000920351	0.0035843	0.00389124	0.00197959	0.00212195	0.000485616	-9.21421e-06	0.000356995	0.0035628	0.00234961	0.00497523	0.00603402	0.00371499	0.00446993	0.00304078	0.00475508	0.00528602	0.00606321	0.00454473	0.00459339	0.0048795	0.00587548	0.00604192	0.00763561	0.00703235	0.00729536	0.00822666	0.00714438	0.00901502	0.0109208	0.00819069	0.00797435
0.00575849	0.00625991	0.00621888	0.00582754	0.00638997	0.00577688	0.00616535	0.00454419	0.0044948	0.00612794	0.00670415	0.00744958	0.00596244	0.00639133	0.00473795	0.00585317	0.00602134	0.00576681	0.00556551	0.00755631	0.00763647	0.0067933	0.00459399	0.00345565	0.004111	0.00508258	0.00642551	0.00508997	0.0063114	0.00587942	0.00649538	0.00678162	0.00660043	0.00651606	0.00860169	0.00607387	0.00425912	0.00417638	0.00435478	0.00627537	0.0067957	0.00561745	0.00664347	0.00785736	0.00775187	0.00780484	0.0104674	0.0123464	0.0119475	0.0101715
0.00256076	0.00214539	0.00393637	0.0052821	0.00621844	0.00537343	0.00559581	0.00391633	0.00354644	0.00267672	0.00239173	0.0022547	0.00347967	0.00314397	0.00358621	0.00283517	0.0037984	0.00276234	0.00343882	0.00354559	0.00358583	0.00196469	0.003193	0.0048496	0.0041914	0.00407178	0.00435247	0.00474694	0.00435613	0.00536913	0.00273389	0.000918847	0.00495857	0.00586641	0.00421133	0.00320843	0.00186631	0.00376148	0.00483345	0.00343933	0.0030828	0.0047083	0.0054653	0.00469262	0.00536917	0.00728144	0.00806559	0.00739234	0.00475729	0.00597114
0.000341547	0.00222292	0.00228115	0.00137883	0.00279718	0.00291721	0.00457405	0.00365294	0.0021832	0.00395057	0.00265368	0.00239599	0.00246929	0.0027151	0.00343312	0.00274394	0.0013078	0.00345295	0.00344563	0.00271139	0.00507859	0.00463896	0.00187707	0.00188416	0.00200025	0.00225553	0.00197016	0.00173539	0.0029796	0.00438204	0.00280247	0.00250962	0.00370256	0.00421099	0.0062988	0.00584462	0.0027309	0.00311853	0.00389742	0.00481474	0.00649771	0.00531948	0.0068569	0.00568923	0.0069385	0.00642894	0.00681611	0.00723829	0.00974033	0.00837355
0.00391466	0.00446918	0.00433355	0.00619389	0.00455285	0.00361173	0.00360183	0.00555537	0.00621356	0.0065655	0.00453233	0.00495511	0.00448104	0.00425262	0.00201817	0.00295848	0.00567604	0.00554769	0.003569	0.0025184	0.00299618	0.00387442	0.00481122	0.00512159	0.00425185	0.00233505	0.00278546	0.00246732	0.00248874	0.0050201	0.00542352	0.00375949	0.00287896	0.00307158	0.00346044	0.00418444	0.00454662	0.00656975	0.00577206	0.00646706	0.00618308	0.005951	0.00790228	0.00832031	0.0080088	0.00731928	0.00782745	0.00894834	0.0104709	0.00875937
0.000925268	0.00316458	0.00338358	0.00345982	0.00581062	0.00361895	0.00360228	0.00293978	0.00306994	0.000480563	0.00144507	0.00245792	0.00377638	0.00220679	0.00167895	0.0013594	4.54207e-05	-0.000672554	0.00048843	0.00149917	0.00112494	0.00117173	0.00178456	0.000500443	0.00244258	0.00233265	0.00242078	0.00164424	0.0025039	0.00419275	0.00386656	0.000818174	0.00177555	0.000730919	0.000235513	0.00117104	0.00265682	0.00260838	0.00142153	0.00136137	0.00337073	0.00357918	0.00465022	0.00395158	0.00639888	0.00747908	0.00822795	0.0102984	0.00831186	0.00767906
0.00212259	0.00363222	0.0052643	0.0056545	0.00449569	0.00456778	0.00327465	0.0027608	0.00347525	0.00299188	0.00167966	0.00143544	0.00254404	0.0023476	0.00189128	0.00103514	0.000420854	-0.000537182	0.00141981	0.00183489	0.00257539	0.00164227	0.000853667	0.00132747	0.00311942	0.00177482	0.00231508	0.000970732	0.00146755	0.00367096	0.00436087	0.0030077	0.00296976	0.00120536	0.00169913	0.00345732	0.00522147	0.00600297	0.00623314	0.00569658	0.00424889	0.00430956	0.00637295	0.00533659	0.00756321	0.00686927	0.00717971	0.008455	0.00826454	0.0106804
0.005016	0.00447186	0.00172824	0.00283783	0.00529674	0.00442886	0.0052476	0.00392825	0.0039605	0.00387987	0.00308508	0.00300272	0.00309831	0.0021012	0.00236017	0.00168329	0.0022719	0.00173924	0.00226801	0.00120914	0.00345963	0.00322425	0.00339872	0.0042084	0.00434869	0.00405438	0.00598038	0.00528641	0.0038252	0.00559757	0.00371132	0.00405027	0.00418695	0.00498444	0.00433633	0.00361561	0.00419735	0.00297739	0.00263303	0.0035631	0.00459144	0.00480906	0.00607443	0.00756677	0.00924185	0.00904958	0.00960024	0.00993316	0.00836923	0.00992194
0.00220842	0.00366297	0.00640481	0.00756116	0.0061322	0.00300098	0.00289801	0.00280016	0.00360397	0.00318222	0.00397623	0.00508787	0.00428206	0.00212415	0.00193023	0.000347274	0.00141366	0.0013736	0.00166836	0.00242919	0.0046759	0.00313739	0.00377508	0.00402315	0.00367144	0.00295278	0.00113812	0.000407728	0.000952869	0.00281415	0.00312273	0.00196395	0.00390437	0.0028513	0.00274869	0.00386213	0.00425003	0.00464013	0.00528633	0.0032326	0.00433627	0.00399644	0.00487794	0.00565691	0.00737765	0.00820433	0.0081728	0.00949247	0.00739946	0.00801677
0.00275684	0.00338978	0.00220939	0.00169028	0.00151631	0.00321256	0.00541662	0.00294101	0.00353638	0.00259243	0.00387818	0.00356358	0.00294945	0.00356853	0.0038221	0.00434118	0.00491617	0.00477085	0.00168775	0.00272207	0.00551401	0.00255613	0.00133877	0.000347287	0.00108308	0.0018713	0.00348814	0.00275702	0.00359108	0.0027638	0.00339557	0.00358561	0.00260016	0.00560936	0.0051253	0.00381451	0.00457638	0.00410277	0.0034828	0.00566996	0.00545906	0.00613211	0.00649001	0.00681428	0.00736594	0.00878595	0.00874433	0.00811958	0.00752323	0.00820524
0.0046243	0.00322218	0.002104	0.00350032	0.00308989	0.00373142	0.00487727	0.00387877	0.00386169	0.00504322	0.00333424	0.00387245	0.00191444	0.00103753	0.0036364	0.00236297	0.00239798	0.0018319	0.000392852	0.00405539	0.00561782	0.00429211	0.00481363	0.00389242	0.00344784	0.00287446	0.00391374	0.00316681	0.00278674	0.00402032	0.00461648	0.00489427	0.0036816	0.00331456	0.00378601	0.00465747	0.00627606	0.00556711	0.0053689	0.0072496	0.0102159	0.0089181	0.00986293	0.0118156	0.0107931	0.0113149	0.0106001	0.0102789	0.0111272	0.0111265
0.00422531	0.00327267	0.00447212	0.00561526	0.00397031	0.00603677	0.00461125	0.00270155	0.00247714	0.00194417	0.00229325	0.0027716	0.00410218	0.00428871	0.00376187	0.00317251	0.00299038	0.00237249	0.00196624	0.002523	0.00492412	0.00234057	-0.000195112	0.00213956	0.0028208	0.00235502	0.00377963	0.0047751	0.00389338	0.00501127	0.00494392	0.00368537	0.00190295	0.00363201	0.00293088	0.00508723	0.0034631	0.00453892	0.00423191	0.00590947	0.00404294	0.00520297	0.00733299	0.00597963	0.00548966	0.00765555	0.00850363	0.00798937	0.00907426	0.00880384
0.0056961	0.00436032	0.00428016	0.00337337	0.00461828	0.00449564	0.00379636	0.00379206	0.0044691	0.00428859	0.00536663	0.00440111	0.00259851	0.00309321	0.00458843	0.00388307	0.003346	0.00154805	0.00174251	0.00195133	0.00269144	0.00318201	0.00551589	0.00477663	0.00404794	0.00395723	0.0036021	0.0039066	0.00302677	0.00488783	0.00538189	0.00363845	0.00415359	0.00375578	0.00276769	0.00286492	0.00435033	0.00509451	0.00686989	0.00716628	0.00720731	0.00689448	0.00796499	0.00923594	0.00937331	0.00785048	0.00893932	0.00952683	0.00970727	0.0104033
0.00688866	0.00624926	0.00635846	0.00586028	0.00559173	0.00475994	0.00766218	0.00537219	0.00461833	0.004704	0.0054549	0.00670396	0.00410343	0.00426458	0.00464034	0.00451259	0.00637488	0.00607033	0.00565327	0.00677479	0.00535732	0.00457388	0.00584839	0.00574136	0.00621844	0.00538826	0.00555069	0.00660353	0.00714259	0.00772789	0.00666951	0.00779413	0.00835513	0.00840664	0.00784832	0.00807635	0.00708236	0.00877383	0.00940281	0.00895887	0.00905875	0.00897377	0.0108339	0.0118705	0.0112625	0.0125888	0.0114079	0.0113892	0.0120935	0.0121059
0.00423475	0.00431114	0.00392034	0.00243491	0.00317041	0.00490899	0.00464133	0.00496326	0.00306474	0.00513598	0.00727949	0.00592529	0.00468056	0.00339207	0.00501698	0.00520101	0.00419088	0.00270224	0.00225127	0.00271113	0.00535154	0.00617327	0.00434809	0.00271797	0.00323725	0.00409973	0.00497032	0.00421958	0.00316588	0.00527311	0.00467042	0.0049578	0.00587685	0.00492428	0.00385437	0.00524794	0.00351702	0.00472975	0.00584561	0.00584875	0.00571548	0.0059461	0.00618121	0.00798699	0.0074535	0.00810555	0.0084884	0.00698646	0.00825607	0.00707405
0.00319306	0.00596617	0.00471221	0.00472288	0.00456244	0.00384378	0.002722	0.00287153	0.0026138	0.000766442	-0.000190319	0.00177182	0.00330427	0.00414001	0.00334352	0.0031753	0.00273494	0.000395188	0.000583411	0.00321443	0.00513785	0.00319628	0.00298255	0.00193219	0.00136699	0.00103874	0.00160402	0.00150511	0.00310515	0.0035234	0.00431435	0.00389448	0.00415275	0.00439532	0.00512622	0.00523256	0.00332141	0.00393428	0.00487085	0.0063242	0.0056273	0.00622763	0.00562961	0.00350588	0.0066593	0.00897442	0.00781507	0.00871571	0.00891925	0.00921225
0.00522099	0.00364502	0.00319657	0.00366822	0.00556204	0.00544177	0.00663606	0.00583836	0.00526906	0.00764114	0.00554641	0.00616794	0.00350771	0.00521731	0.00435332	0.00363763	0.00415297	0.00456241	0.00446379	0.00222811	0.00382611	0.00577056	0.00594178	0.00616119	0.00657203	0.00522225	0.00725804	0.00896415	0.00910251	0.010201	0.0100489	0.0105207	0.00852464	0.00711736	0.00902944	0.00844432	0.00703199	0.00730598	0.00791067	0.00842724	0.0106218	0.0112797	0.0107011	0.0103263	0.0100717	0.0102917	0.0117158	0.0118147	0.0120583	0.011899
-0.000759032	-0.000902333	0.000713724	0.00338718	0.00262054	0.000389226	0.00162136	0.00134271	-0.00042257	0.000716954	0.00183128	0.0017144	0.000269697	-0.000108769	0.000541045	1.25574e-05	0.000195117	0.000503492	0.000412784	-0.0013168	0.00213342	0.00308275	0.00226219	0.00380351	0.00481795	0.00202366	0.00112903	0.000483818	0.00218355	0.00564268	0.0044104	0.00397165	0.00567039	0.00424325	0.00294361	0.00317449	0.00308374	0.00661012	0.00518723	0.00477962	0.00570295	0.00570922	0.00682216	0.0058908	0.00810716	0.0104782	0.0116818	0.0131318	0.0115331	0.0101177
0.00415495	0.00446112	0.00409193	0.0032597	0.0027747	0.00271336	0.00419345	0.00410492	0.00237259	0.00264757	0.00355479	0.0038471	0.00371726	0.00400242	0.00436773	0.00357999	0.00230264	0.00167297	-0.000403605	0.000872109	0.00178117	0.00237894	0.00245026	0.00181232	0.00244467	0.00264371	0.00340263	0.00351544	0.00443424	0.00401442	0.00388405	0.00346426	0.00553563	0.00380408	0.00285334	0.00540504	0.00546471	0.00514177	0.0057449	0.0050287	0.00458482	0.00719284	0.00917405	0.00874194	0.00868311	0.00817118	0.00617169	0.00663049	0.00701884	0.00829566
0.00279477	0.00408812	0.00311002	0.00148344	0.00101785	0.00159577	0.00208573	0.00319271	0.00199143	0.00219618	0.00233219	0.00403795	0.00249921	0.00170999	0.0025497	0.00125458	0.00313827	0.00376588	0.00273533	0.00299035	0.00327965	0.0031796	0.00401105	0.00236128	0.0018768	0.00266025	0.00244944	0.00460584	0.0058238	0.00489359	0.00381988	0.00466043	0.00614887	0.00480361	0.00549345	0.00587502	0.00529936	0.00720363	0.00845027	0.00728551	0.00680282	0.00797619	0.00930773	0.00941916	0.00961339	0.0094444	0.00750863	0.00840214	0.00958139	0.00935279
0.0074016	0.00573345	0.0032091	0.00496127	0.00274333	0.00349156	0.00227791	0.00320021	0.00272648	0.00249501	0.00253806	0.00282429	0.00464753	0.00262477	0.00339318	0.00268997	0.00408858	0.00473724	0.00647767	0.00485697	0.00301151	0.00270514	0.00322765	0.00401052	0.00549184	0.00553903	0.0045647	0.00510388	0.00646623	0.00881249	0.00708303	0.0059827	0.00543076	0.00797187	0.00890853	0.00842629	0.00590425	0.00629948	0.00754184	0.00689782	0.00561928	0.00885289	0.00908991	0.00757137	0.00884731	0.00867912	0.0115685	0.0112147	0.00904194	0.00958376
0.00248273	0.00342353	0.00354765	0.00295835	0.00158285	0.00165254	0.00296131	0.00269119	-0.000465958	0.00119724	0.00479948	0.00376222	0.00249401	0.00281619	0.00397122	0.00283292	0.00100764	0.000537686	0.000468802	0.000212772	0.00112977	0.00160533	-0.000123304	-0.00215279	0.00127409	0.00374565	0.00286904	0.00378844	0.0036034	0.00539147	0.00514879	0.00456156	0.00668972	0.00519267	0.00373336	0.00567813	0.0061175	0.00654438	0.00622196	0.00501985	0.00458811	0.00601536	0.00883218	0.0104499	0.0107628	0.00822011	0.00851044	0.00857036	0.00982551	0.0104486
0.00490408	0.00643607	0.00546886	0.00535512	0.00267103	0.0027338	0.00352916	0.00211303	0.00211909	0.00277273	0.0033923	0.00233117	0.00276309	0.00214273	0.0041357	0.00359673	0.00457088	0.00622579	0.00632732	0.00391206	0.00274851	0.00437394	0.00566248	0.0054299	0.00736106	0.00650125	0.00603336	0.00851582	0.00905366	0.00940273	0.00823301	0.00765066	0.00816302	0.0084822	0.00991153	0.00925138	0.00765017	0.00881724	0.00976845	0.00956862	0.00982638	0.0120261	0.012446	0.0103812	0.0105317	0.010792	0.01157	0.0117397	0.0100172	0.0113063
0.00335329	0.00453991	0.00382568	0.003083	0.00404234	0.0046956	0.00568278	0.00642906	0.0042038	0.000771648	0.00252268	0.00527112	0.00612142	0.00577719	0.00709697	0.00473159	0.00396883	0.00516373	0.00520955	0.00580543	0.00884981	0.00751572	0.00803036	0.00719792	0.00659309	0.00729995	0.00869081	0.00920859	0.00913988	0.0107962	0.012191	0.0106472	0.0111965	0.0103811	0.00930502	0.00921706	0.0100562	0.00967504	0.00889424	0.00934772	0.0114814	0.0106044	0.0115109	0.0106071	0.0119631	0.0123236	0.011782	0.0123919	0.0132216	0.0115343
0.0022184	0.00415889	0.00319228	0.00376548	0.00324119	0.0035453	0.0025225	0.00357564	0.0032186	0.00408991	0.00356619	0.00251705	0.00100025	0.0016052	0.00329226	0.00386737	0.00429445	0.00370193	0.00321493	0.00399001	0.00356473	0.00258611	0.00352591	0.00517077	0.00698591	0.00682642	0.00591037	0.00786352	0.00851749	0.00787783	0.00688186	0.00651448	0.00721959	0.00843835	0.00941654	0.00953855	0.00708956	0.00747606	0.00708128	0.00746629	0.00935827	0.00830281	0.00709341	0.00596708	0.00948116	0.00999569	0.0105679	0.0103028	0.00894013	0.0092207
0.00327509	0.00296548	0.003366	0.00420254	0.00395709	0.00349289	0.00404911	0.00331986	0.00359012	0.00393173	0.00303993	0.00273074	0.00494072	0.00472929	0.00621609	0.0058294	0.00403014	0.00253748	0.00332189	0.00564813	0.00662452	0.0052662	0.00621209	0.00934945	0.00763712	0.00705872	0.00715066	0.00779974	0.00820894	0.00969693	0.00910057	0.00862208	0.00856283	0.00832241	0.00806448	0.00797929	0.00924626	0.00999194	0.0106552	0.0104796	0.0113	0.0112142	0.0112712	0.0106151	0.0105498	0.00946846	0.0104727	0.0109375	0.00969486	0.00943854
0.00323184	0.00374778	0.00256965	0.00411269	0.00297267	0.00194171	0.00509127	0.00612419	0.0028149	0.00179547	0.00219849	0.00197704	0.00326579	0.00433089	0.0063078	0.00299091	0.0012959	0.00172701	0.0036901	0.00365088	0.00587497	0.0044072	0.00573582	0.00618046	0.00705354	0.00709972	0.0080693	0.00500109	0.00747367	0.00928737	0.00675836	0.00695442	0.00838184	0.00884079	0.00819053	0.00952468	0.010122	0.010022	0.00813441	0.00756075	0.00969969	0.0116602	0.0111044	0.0118101	0.0138108	0.0140154	0.0140846	0.0122786	0.0117034	0.0123772
0.00290418	0.00374615	0.00403847	0.00433845	0.00375537	0.00286607	0.00471944	0.00385133	0.00209972	0.00606864	0.007969	0.00545172	0.00534851	0.00544345	0.00674434	0.00872767	0.00795522	0.00689808	0.0066206	0.00707961	0.00997537	0.00976299	0.0113148	0.00964613	0.0092329	0.0106338	0.0102693	0.00825769	0.00665739	0.00792917	0.00947766	0.0108022	0.0133437	0.0123773	0.0119356	0.0121954	0.0112972	0.0113851	0.0122848	0.0104917	0.0105341	0.0111416	0.0113386	0.0131726	0.0129675	0.0107038	0.0106223	0.0108569	0.0100537	0.0110947
0.00535527	0.00479047	0.00501578	0.00535841	0.00596022	0.00726395	0.0044424	0.00249948	0.0021081	0.00307445	0.00294709	0.00513352	0.00550552	0.00629295	0.00688695	0.00626727	0.00548925	0.00566145	0.00680388	0.00646136	0.00620853	0.00646762	0.00710518	0.00906383	0.0095128	0.0103118	0.0124975	0.0102608	0.00887451	0.00965669	0.0109194	0.0119634	0.0110465	0.00950381	0.00929228	0.00871793	0.0075963	0.0080827	0.00829497	0.00907432	0.00803931	0.00851291	0.00951239	0.0097735	0.00940788	0.00973953	0.0100006	0.0102345	0.00838488	0.00811286
0.00224906	0.00551624	0.0050381	0.00667853	0.00369569	0.00262485	0.00242204	0.003199	0.00338984	0.00516336	0.00305112	0.00252701	0.0049283	0.0032084	0.00284749	0.00149417	0.0026415	0.00325578	0.0032338	0.00589371	0.00736789	0.00587789	0.00557352	0.0067681	0.00733534	0.00769271	0.00912151	0.008804	0.00976107	0.00951869	0.0082411	0.0100741	0.0116519	0.0105454	0.00979759	0.00765994	0.00819877	0.00823106	0.00937456	0.00850661	0.0068471	0.00707865	0.0079425	0.00889657	0.0116238	0.0116311	0.0112799	0.0124966	0.00998267	0.0112933
-0.000682079	0.00131207	0.00224642	0.00301356	0.00258967	8.82142e-05	0.00183628	0.00174583	0.000225489	-0.000575381	0.000768612	0.000796018	0.00214672	0.00374402	0.00497236	0.00250144	0.00164683	0.00209321	0.00567627	0.00240966	0.00302058	0.00703856	0.00713266	0.00785139	0.00956918	0.00965415	0.00885093	0.00798303	0.008656	0.0121308	0.0115232	0.00847881	0.0101985	0.0113328	0.0109871	0.00931334	0.00643353	0.00614405	0.00759222	0.00651323	0.00808546	0.0084749	0.00902932	0.00804346	0.0109118	0.011957	0.0125621	0.0107728	0.0116904	0.0110971
0.00702042	0.0082836	0.00600834	0.00541145	0.00472933	0.00392667	0.00380951	0.00585471	0.00676227	0.00541719	0.00495665	0.0052126	0.0058177	0.00809206	0.00920428	0.00759072	0.00557793	0.00440225	0.00558927	0.00692358	0.0066077	0.00555271	0.00774823	0.00923966	0.00933533	0.0108245	0.0116096	0.0108607	0.00950054	0.0102726	0.00962026	0.0119285	0.0101038	0.00919845	0.00910979	0.00920399	0.00802333	0.00708577	0.00915782	0.00989112	0.00863652	0.00766101	0.00876593	0.00877756	0.0109857	0.011362	0.0116745	0.0111413	0.00871037	0.0105437
0.00366786	0.00354159	0.00461995	0.00552225	0.00477263	0.00384763	0.00414658	0.00461406	0.00477946	0.00535754	0.00494654	0.00445139	0.00573731	0.00576619	0.0077201	0.00670943	0.00677213	0.0060816	0.00698785	0.00588989	0.00551918	0.00622288	0.00646843	0.0081273	0.00822929	0.00827551	0.00927433	0.00996967	0.00975356	0.0106187	0.0102873	0.0105594	0.0101467	0.0109413	0.010468	0.0102689	0.00832678	0.00938254	0.00959782	0.00823714	0.00847208	0.00972261	0.0103723	0.00911457	0.00910967	0.00989882	0.0109698	0.0120767	0.00876815	0.0075094
0.0039272	0.00296447	0.00403119	0.00585898	0.00910101	0.00851049	0.00651057	0.00622717	0.00300528	0.00432383	0.00344852	0.00309165	0.0052008	0.00594615	0.00663294	0.00540121	0.00478672	0.00355439	0.0057792	0.00606373	0.00778837	0.00859857	0.0113866	0.0116459	0.0113712	0.00985128	0.00883329	0.00808765	0.0105039	0.0139174	0.0136522	0.0124713	0.0131425	0.0131516	0.0119488	0.0124826	0.0117029	0.0123161	0.012441	0.00974241	0.0085728	0.00807376	0.0110037	0.00970444	0.0120072	0.0110706	0.0126329	0.013016	0.010769	0.00971603
0.00737944	0.00719058	0.0065238	0.00697991	0.0074516	0.00509998	0.00546039	0.00657712	0.00657657	0.00737359	0.00764102	0.00847664	0.00856094	0.00872341	0.00930494	0.0071329	0.00671774	0.00859938	0.00933217	0.00849481	0.00833006	0.00614496	0.00698929	0.00708317	0.00824403	0.00849712	0.00780908	0.00840864	0.00760535	0.00837383	0.0104756	0.0108271	0.00985804	0.00825069	0.00857036	0.00819915	0.00850349	0.0108477	0.0109482	0.00913074	0.0087638	0.00695478	0.0076776	0.00854222	0.00985151	0.00854597	0.0099389	0.0106653	0.011726	0.0106988
0.00632288	0.00668325	0.00787778	0.00629556	0.00495263	0.00439257	0.0058296	0.00715579	0.00588038	0.00669624	0.00651985	0.0084115	0.00932808	0.00890825	0.00740926	0.00629493	0.00624457	0.00526398	0.00640947	0.00659887	0.00859539	0.00857821	0.00746153	0.010053	0.0106094	0.00837256	0.00921156	0.008411	0.00915109	0.0106242	0.00904551	0.0101243	0.00942566	0.00959791	0.00981801	0.00973649	0.00939817	0.00985055	0.00968178	0.00710266	0.00787237	0.00898058	0.0102082	0.00870473	0.0102667	0.0105442	0.00950452	0.00967743	0.0104493	0.0104282
0.00384485	0.0053889	0.00605474	0.00625694	0.00662865	0.00658462	0.00677161	0.00787987	0.00713776	0.00874931	0.00954766	0.00892168	0.00638403	0.00600598	0.00664912	0.00905733	0.00952311	0.00820825	0.00964873	0.0115417	0.011723	0.0106015	0.0103568	0.00941108	0.00987698	0.00970896	0.00911118	0.00925708	0.00814429	0.0109823	0.0114205	0.00969618	0.00882684	0.00716293	0.00912367	0.00933389	0.00935731	0.00873968	0.0103056	0.0100228	0.00918563	0.00659232	0.0073528	0.00632872	0.00755578	0.00750027	0.00825854	0.0107474	0.0102217	0.00897078
0.00412949	0.00416874	0.00425363	0.00372403	0.0045134	0.00420205	0.00450022	0.0055367	0.00425394	0.00418384	0.00483562	0.0060077	0.0049209	0.00521885	0.00802323	0.00898581	0.00774593	0.0056905	0.00674217	0.00490951	0.00618734	0.00694509	0.00884463	0.00872514	0.00905505	0.00967367	0.00921207	0.00826278	0.0110626	0.0132529	0.0132367	0.0127164	0.0103074	0.00950396	0.0121425	0.0131805	0.0104224	0.00991389	0.0102251	0.0101817	0.0100539	0.00967718	0.00908063	0.00816523	0.00917821	0.00907039	0.00882353	0.00852148	0.00877364	0.00811925
0.00152054	0.00371617	0.00576666	0.00767948	0.00575307	0.00761214	0.00723748	0.00715028	0.00745792	0.00799768	0.00838266	0.00798789	0.00803194	0.0080382	0.00885389	0.00854833	0.00853857	0.00817486	0.00913673	0.00868979	0.00932372	0.00869295	0.0091425	0.010256	0.00964494	0.0101893	0.0133237	0.0119624	0.0120303	0.0130549	0.0123259	0.0110767	0.00870716	0.0108735	0.0114722	0.0122757	0.0110956	0.00962649	0.0113873	0.0102743	0.00787239	0.00839684	0.00894562	0.0077872	0.00852006	0.0084187	0.00911057	0.0104938	0.00824631	0.00867083
0.00340606	0.00265248	0.00353575	0.00398818	0.00383479	0.0043334	0.00567888	0.00561203	0.00528191	0.00489638	0.00587156	0.00697716	0.00797489	0.00554374	0.00657898	0.00779245	0.00808972	0.00778249	0.00895246	0.00749809	0.00771505	0.00708793	0.00813334	0.00998602	0.0089788	0.00926972	0.0115006	0.0108642	0.00921041	0.00970991	0.0110893	0.0109955	0.00951143	0.0101731	0.0100568	0.010013	0.0101357	0.0115316	0.0121964	0.00987649	0.00917224	0.00970409	0.00657972	0.00799148	0.00857269	0.00900821	0.0111963	0.0113384	0.00618563	0.0071388
0.00434399	0.00705964	0.00667908	0.0068986	0.00719305	0.00622816	0.00688201	0.00804146	0.00758703	0.00997502	0.00972695	0.00938777	0.0082531	0.00618077	0.0062242	0.00460971	0.00432689	0.00646777	0.00785435	0.010033	0.0102671	0.00835493	0.00952344	0.0090674	0.00987525	0.0088536	0.00920224	0.00959639	0.00923975	0.00915089	0.00850837	0.00967358	0.00843605	0.00950887	0.0107828	0.00887483	0.00872183	0.00898812	0.0102058	0.00900908	0.00847189	0.00814278	0.00949132	0.00667223	0.00909677	0.00763825	0.00963295	0.0102123	0.00888241	0.00815342
0.00528429	0.00563985	0.00654973	0.00808278	0.00830704	0.00769684	0.00783943	0.008053	0.00876112	0.00931923	0.00835521	0.00927024	0.00955864	0.00752235	0.00850865	0.0071362	0.00703809	0.00774515	0.0100112	0.00895261	0.00974839	0.00752266	0.00734226	0.00736278	0.00907852	0.00909458	0.00867783	0.00759748	0.00619252	0.00778459	0.00699228	0.00653857	0.00881767	0.0111089	0.0092651	0.00914796	0.00853791	0.00964171	0.00763716	0.00737616	0.00644235	0.00564833	0.0076126	0.00832189	0.0100189	0.0104207	0.0109434	0.0102005	0.0100476	0.00868183
0.00637801	0.00769524	0.00805156	0.00913599	0.00800344	0.00621662	0.00782143	0.009415	0.00737872	0.00681994	0.00896991	0.00930851	0.00848578	0.00952058	0.0106298	0.00887701	0.00953256	0.00797162	0.00858018	0.010351	0.0130585	0.0121901	0.0111901	0.0101298	0.010473	0.0125674	0.0137703	0.010852	0.0109894	0.0109482	0.0106533	0.011597	0.0101642	0.0119473	0.0114227	0.00956759	0.00937202	0.0111046	0.00988171	0.0103413	0.0099826	0.00991431	0.0114098	0.0106987	0.0103468	0.00869968	0.00911921	0.0103432	0.0112193	0.00988063
0.00661141	0.00545398	0.00663911	0.011555	0.0135341	0.0112418	0.0107494	0.010253	0.00723996	0.00795404	0.00789219	0.00951173	0.0109886	0.0113136	0.010307	0.00963526	0.00966647	0.0081966	0.0103636	0.0108074	0.0124502	0.0108882	0.0138826	0.0148015	0.0131391	0.0117014	0.0119097	0.01037	0.0113892	0.0125712	0.0129707	0.0130321	0.0115959	0.0121165	0.0111312	0.0101939	0.00958036	0.00936171	0.0104813	0.00957438	0.00875353	0.00809741	0.00885608	0.00883808	0.00925178	0.00769273	0.00723444	0.00886149	0.00991343	0.00935947
0.00819674	0.00973309	0.00787396	0.00752767	0.00963835	0.010204	0.011957	0.010258	0.0097984	0.0101196	0.0112389	0.0113879	0.0112427	0.0107593	0.0123201	0.01208	0.00892444	0.00980015	0.011664	0.0122108	0.0128699	0.0132578	0.0098542	0.00835173	0.0105611	0.0126909	0.0128258	0.013101	0.0109937	0.0121713	0.0109904	0.0095718	0.0108122	0.012037	0.0117291	0.012124	0.0100746	0.0110309	0.0110749	0.00876795	0.00803458	0.00969498	0.00853412	0.00810953	0.00936518	0.00850006	0.00931757	0.0088523	0.00913332	0.00797316
0.00606726	0.00660204	0.00702481	0.00846835	0.0106303	0.0101421	0.00870691	0.00951576	0.00996079	0.0107886	0.011768	0.0102062	0.0115196	0.00893125	0.00971475	0.00887882	0.00948773	0.00835591	0.0100966	0.00981137	0.00862019	0.00724117	0.00934926	0.0105079	0.0112177	0.0103062	0.0110243	0.0109307	0.0110028	0.0123298	0.0108793	0.011128	0.0119763	0.011701	0.00983216	0.00868632	0.00761491	0.0103483	0.0105206	0.00936142	0.00710557	0.00615658	0.007493	0.00760009	0.00758423	0.00765708	0.00752672	0.00729317	0.00749645	0.00648735
0.00590179	0.00836344	0.00995286	0.00663504	0.00681602	0.00770659	0.0081244	0.00761567	0.00838351	0.00771528	0.00612511	0.00653257	0.00875042	0.00911792	0.0098674	0.00927221	0.00814973	0.0090043	0.00953316	0.00964248	0.0106723	0.0107889	0.010457	0.0107591	0.0101728	0.00943216	0.00948045	0.0111552	0.0111153	0.0105544	0.00993042	0.00932869	0.0109996	0.0117204	0.0110811	0.00876492	0.00747819	0.00800127	0.008585	0.00780084	0.00805558	0.00711886	0.00784262	0.00662777	0.00627706	0.00745425	0.00819048	0.00661502	0.00686706	0.00778639
0.0062033	0.00818989	0.00712076	0.00744653	0.00710015	0.00643028	0.00666533	0.00792749	0.00819742	0.00742183	0.00821957	0.00823698	0.0108313	0.00995737	0.00780416	0.00639346	0.00717197	0.00587269	0.00569295	0.00634232	0.00833276	0.00614232	0.00670422	0.0072305	0.00845143	0.00900785	0.0108984	0.0109459	0.00947417	0.0106011	0.00968796	0.0101609	0.00915742	0.0111777	0.00948662	0.00784109	0.00579776	0.00730341	0.00701472	0.00745043	0.00658184	0.00693073	0.00689772	0.00604173	0.00753528	0.00739973	0.00718965	0.00878914	0.00767544	0.00523648
0.00575829	0.00650159	0.00499201	0.00711824	0.0094454	0.0103374	0.00894309	0.0109168	0.010149	0.00754212	0.00832902	0.00866085	0.00921661	0.00851289	0.00909415	0.0109234	0.00930219	0.00908708	0.00874612	0.0111819	0.0114618	0.00821291	0.0101401	0.00945005	0.010233	0.0113067	0.0119298	0.0123563	0.00956092	0.00954249	0.0126084	0.0130132	0.0108408	0.0100569	0.00992129	0.0112359	0.00868853	0.00618188	0.00574467	0.00809892	0.00900885	0.00879394	0.00966362	0.00957735	0.00952041	0.00812383	0.0100444	0.0113793	0.0106503	0.00878317
0.00826053	0.00969454	0.00986484	0.00933621	0.00809618	0.00718167	0.00757864	0.00915155	0.00904415	0.0095176	0.00776648	0.00738881	0.00875736	0.00797613	0.00685018	0.00485327	0.0072852	0.00791068	0.00810825	0.00735483	0.00889728	0.0108993	0.012783	0.00929978	0.00884686	0.00923834	0.0091563	0.00896705	0.00921241	0.0107773	0.00951264	0.0107659	0.0110223	0.0106539	0.0112035	0.00998382	0.00876504	0.00881993	0.00884837	0.00846005	0.00872759	0.00888348	0.00921573	0.00922747	0.00792146	0.00877719	0.00889653	0.0094018	0.00939174	0.0069016
0.00953683	0.00992454	0.00746176	0.00728687	0.008978	0.0085241	0.00896966	0.00909576	0.0090103	0.00885024	0.00951894	0.00962411	0.00933465	0.00662231	0.00932862	0.011692	0.0107337	0.0111453	0.0102233	0.00777524	0.0100524	0.00839448	0.0097402	0.0104476	0.0111965	0.0127404	0.012206	0.01163	0.0102753	0.0125078	0.0123617	0.0100411	0.0094893	0.0115418	0.00983483	0.0112476	0.00907608	0.00875995	0.00847497	0.00679796	0.00577491	0.00575036	0.0055823	0.00617771	0.00610643	0.0056663	0.00865129	0.00690791	0.00592162	0.00687638
0.00801222	0.00867404	0.00879399	0.00750338	0.00889545	0.00725881	0.00782574	0.0083772	0.00865665	0.00876757	0.00928138	0.00998693	0.010323	0.0110765	0.0122465	0.0104311	0.0100714	0.0100839	0.011758	0.0118014	0.0119683	0.0114629	0.0106587	0.0105666	0.0115819	0.012076	0.0110615	0.0115111	0.0115424	0.013447	0.0131778	0.0103714	0.0114011	0.0113081	0.0106269	0.0104244	0.00811463	0.00756848	0.0075447	0.00873719	0.00969987	0.00929699	0.00989484	0.00752595	0.0073961	0.00843958	0.0102192	0.0105978	0.00838022	0.00835502
0.00430023	0.00393648	0.00496935	0.00324495	0.00315568	0.00370555	0.00598219	0.00705801	0.0088875	0.00691437	0.00559892	0.00579337	0.00594563	0.00762222	0.00855391	0.00872451	0.00736142	0.00730107	0.00688356	0.00626452	0.00907346	0.00740575	0.00750683	0.00879672	0.0088559	0.00802899	0.00999551	0.0075119	0.00907411	0.0109188	0.00990277	0.00655849	0.00689682	0.00578085	0.00437979	0.00729296	0.00811697	0.00524627	0.00623875	0.00516392	0.00752023	0.00734883	0.00584174	0.00603258	0.00752346	0.00787278	0.0077656	0.00814976	0.00515144	0.00804361
0.0070803	0.0082224	0.00913512	0.00730655	0.00774819	0.00924622	0.0103261	0.00883829	0.00832909	0.00622191	0.00962534	0.0101798	0.0103924	0.0104487	0.0116468	0.0122881	0.0108049	0.00886803	0.00947949	0.0117804	0.0126727	0.0114074	0.0122516	0.0126033	0.0126003	0.0127606	0.0103701	0.0105071	0.0110237	0.0113532	0.0110967	0.0112907	0.010757	0.0114958	0.011827	0.0121155	0.0116753	0.00890955	0.0107784	0.00924893	0.00855983	0.0105794	0.00870154	0.00897347	0.00881047	0.00755891	0.0108726	0.00896578	0.00778925	0.00781893
0.00670456	0.00797794	0.00984112	0.0100453	0.00912465	0.00741911	0.00955502	0.00964679	0.00926818	0.0104705	0.0104166	0.0094211	0.00932283	0.0104884	0.0100855	0.0105715	0.0108791	0.00918511	0.0114537	0.0126801	0.0139519	0.0121839	0.0101585	0.0118031	0.0121378	0.0133761	0.0118797	0.0118969	0.00990588	0.00990773	0.00917948	0.0118698	0.0117413	0.0111263	0.0105624	0.0122885	0.0100288	0.00960609	0.0092008	0.007057	0.00817363	0.00749545	0.0100122	0.00879063	0.00817199	0.00959289	0.00845802	0.00741917	0.00820788	0.00760617
0.00780622	0.00901831	0.0107929	0.00783896	0.00789762	0.00776056	0.0091921	0.00801456	0.00802408	0.0104048	0.00966976	0.00957172	0.0095001	0.00982905	0.00995367	0.0106237	0.00924726	0.0101787	0.0127552	0.0119393	0.0132123	0.0112576	0.00889185	0.0102526	0.0102226	0.0106896	0.010147	0.00906355	0.00909793	0.00889157	0.0104435	0.00837428	0.00879352	0.00859801	0.00890545	0.0106173	0.00943625	0.00835407	0.00768117	0.00551317	0.00617535	0.00697275	0.00834701	0.00826918	0.00799935	0.00735727	0.00881905	0.00983506	0.00785751	0.00908918
0.00904618	0.00866312	0.00652388	0.0043999	0.00585534	0.00636856	0.00920207	0.00860566	0.00906785	0.0094439	0.00946884	0.00871639	0.00895127	0.00934651	0.00948927	0.00955129	0.0080418	0.0068065	0.00870236	0.00731314	0.0095676	0.00830644	0.0108435	0.00929044	0.00951759	0.00951407	0.00879421	0.00761723	0.00728759	0.00986177	0.0103306	0.0096603	0.00894933	0.00712904	0.0061699	0.00776049	0.00962732	0.00703287	0.00836402	0.00852819	0.00793847	0.00799315	0.0070677	0.00754358	0.00798255	0.00514434	0.00697503	0.00800279	0.00625076	0.00696052
0.00823102	0.00974168	0.00785349	0.00761952	0.00792301	0.00665367	0.00745819	0.00915811	0.00945757	0.00881887	0.00876461	0.00881097	0.00975461	0.00889734	0.0106587	0.00994051	0.00975375	0.0104838	0.0102357	0.0106951	0.0117865	0.0103737	0.0100439	0.0083314	0.00944043	0.00969876	0.00732393	0.00885081	0.0104081	0.0100296	0.00908295	0.0092367	0.00969922	0.00738378	0.00884884	0.0108283	0.0107455	0.00957042	0.0103727	0.00557637	0.00474489	0.0072058	0.00948627	0.0101661	0.0104121	0.00856233	0.00815537	0.00717092	0.00819919	0.00913438
0.00602886	0.00711158	0.00741213	0.00700381	0.00905538	0.00817199	0.00734906	0.00594906	0.00631043	0.00611034	0.00506501	0.00593762	0.00675073	0.00591151	0.00778658	0.00897943	0.00705503	0.00684281	0.00608748	0.00714687	0.00837332	0.00671195	0.00907129	0.00814874	0.00818733	0.00827804	0.00935221	0.00751142	0.00691546	0.00853251	0.0079203	0.00863406	0.00837663	0.00898135	0.00867308	0.0081674	0.00799605	0.0065232	0.0060287	0.0059687	0.0073396	0.00737224	0.00672809	0.00674975	0.00847629	0.00749512	0.00820033	0.00715173	0.00523508	0.00570212
0.00703968	0.00768165	0.009592	0.00866531	0.0108069	0.00823272	0.00875547	0.00972988	0.0106415	0.00999689	0.0107237	0.00967529	0.0107609	0.0117258	0.0100228	0.0105114	0.0102027	0.00969428	0.00986282	0.0104565	0.0110425	0.00917828	0.0087374	0.0104856	0.0100447	0.00986569	0.0110005	0.0104312	0.00924413	0.00989927	0.00889239	0.0113877	0.0100533	0.0100895	0.00856614	0.00706454	0.00761557	0.00775344	0.00786716	0.00580882	0.00619529	0.00543954	0.00590448	0.0073702	0.00676005	0.00598614	0.00583878	0.00715531	0.00774682	0.00828402
0.00960105	0.00881968	0.0119937	0.0116854	0.0112607	0.0107536	0.0120542	0.0105515	0.01057	0.0114847	0.0120921	0.011973	0.0126099	0.0110223	0.012483	0.0119911	0.0113648	0.0111227	0.00947483	0.0100605	0.009845	0.00827003	0.0093689	0.00828725	0.00930304	0.00980514	0.00969546	0.00968312	0.00957223	0.0102417	0.00883083	0.00960414	0.00591857	0.00829541	0.00836157	0.0104136	0.00953389	0.0093734	0.00858853	0.00710488	0.0069644	0.00668705	0.00472804	0.00409171	0.00629598	0.00507827	0.00559127	0.00683691	0.0042365	0.00422026
0.00666205	0.00802684	0.00983109	0.0116625	0.0114867	0.00944366	0.0096785	0.00826857	0.00943743	0.00990252	0.0106282	0.0111581	0.0107959	0.0101807	0.0121103	0.0112191	0.011023	0.00954129	0.00941977	0.00879815	0.0103805	0.0108094	0.0107495	0.0115199	0.0105803	0.00963114	0.0115654	0.0104692	0.00889934	0.00966004	0.00954368	0.010477	0.00937342	0.0120922	0.0107579	0.00813623	0.00857552	0.0088719	0.0097639	0.00764883	0.00551476	0.00678893	0.00960129	0.00974202	0.00799867	0.00766201	0.00824249	0.00750366	0.0057126	0.00767158
0.00858172	0.00833651	0.00800703	0.0102052	0.0119521	0.0118329	0.0118737	0.0115395	0.0125747	0.0135378	0.0145485	0.0141012	0.014262	0.0129668	0.0135946	0.013414	0.0125286	0.0112211	0.0101649	0.00991213	0.0108462	0.0103135	0.010834	0.0116976	0.0106453	0.010652	0.00938885	0.0082948	0.00833146	0.0111248	0.0103322	0.00806882	0.00967435	0.01092	0.00877122	0.00821396	0.00838174	0.00806441	0.00725541	0.00617068	0.00635857	0.00817205	0.00859069	0.00916024	0.0081969	0.00473824	0.00458721	0.00667236	0.00629824	0.00705684
0.00911592	0.0122035	0.0126882	0.0133262	0.0142028	0.0142236	0.0152054	0.0145493	0.013042	0.0139764	0.01457	0.0141673	0.0151281	0.0120488	0.0110615	0.0111744	0.0119431	0.0114705	0.0118176	0.0105028	0.0132213	0.0133094	0.0119595	0.0106949	0.0104993	0.0112821	0.0108207	0.0118248	0.0129843	0.014118	0.0118235	0.00984227	0.00721378	0.0081979	0.00857722	0.00851996	0.00980924	0.00788427	0.00700723	0.00526157	0.00582388	0.00783509	0.00566184	0.00572819	0.00695177	0.00392091	0.00312322	0.00544815	0.00575792	0.00560193
0.00881609	0.0109556	0.0103198	0.0114679	0.0125254	0.0134265	0.0130044	0.0116541	0.0108677	0.0136934	0.0141079	0.0159813	0.014582	0.0141338	0.013288	0.010986	0.00905089	0.00945863	0.0125179	0.0127725	0.0132405	0.0123214	0.0112604	0.0116087	0.0111282	0.0116222	0.00988661	0.0118873	0.0112629	0.0109902	0.0137883	0.0126214	0.0100841	0.00849692	0.0110041	0.0110765	0.0100417	0.00945612	0.0113103	0.0129981	0.0113183	0.00908283	0.00808245	0.00778456	0.00987393	0.00686005	0.00675224	0.0108141	0.0110671	0.00846775
0.00888413	0.00970872	0.00794658	0.00794817	0.0103019	0.0106803	0.0103568	0.00976619	0.0108391	0.0106185	0.00977945	0.0085521	0.00906826	0.0094824	0.0103431	0.00869484	0.00759165	0.0057232	0.00543593	0.00647532	0.00986727	0.0106595	0.0117027	0.0104563	0.0103552	0.0118492	0.00730157	0.00513342	0.00528633	0.00585883	0.00556425	0.00635555	0.00815353	0.00865375	0.00716441	0.00887808	0.00858867	0.00772167	0.00643442	0.0053959	0.00384026	0.00359449	0.00439061	0.00562051	0.00508407	0.00537891	0.00564131	0.00370466	0.00313027	0.00414266
0.0107657	0.0116556	0.00863283	0.00867063	0.00902824	0.00934524	0.0106343	0.0102343	0.0115635	0.012338	0.0103325	0.00980912	0.00961789	0.0100752	0.00801684	0.00890467	0.00814893	0.00819765	0.00941618	0.0101	0.0112171	0.0109601	0.00816248	0.00916735	0.0102312	0.00916786	0.0103301	0.00902851	0.00790235	0.00880811	0.00880908	0.00905168	0.00868083	0.00871208	0.00818419	0.0101364	0.00889118	0.00690918	0.00684361	0.00708344	0.00545124	0.00655239	0.00679623	0.00701572	0.00840965	0.00814353	0.00647945	0.00710879	0.0093973	0.00845494
0.00925289	0.00884668	0.0085291	0.00948359	0.0116871	0.0120489	0.0114288	0.0111761	0.0112615	0.0104964	0.0133773	0.0121734	0.0117807	0.0107535	0.0101922	0.00923516	0.00943799	0.00863444	0.00858154	0.00819003	0.00904337	0.00938324	0.0102905	0.0106653	0.0116014	0.0114588	0.0109158	0.00675228	0.0075687	0.00986553	0.00997157	0.010674	0.00861296	0.00714368	0.00826921	0.00890113	0.00826046	0.00604682	0.00678785	0.00543466	0.00495773	0.00486622	0.00620532	0.00606832	0.00565322	0.00612719	0.00856847	0.00877818	0.00615731	0.00353169
0.0103522	0.0106051	0.00939508	0.00976731	0.00962036	0.00909415	0.0116966	0.0118182	0.0132849	0.0133507	0.0131427	0.0129233	0.0128013	0.0126699	0.0141952	0.011605	0.00896176	0.009985	0.0113543	0.0121525	0.0116107	0.0114927	0.011819	0.0109332	0.00938612	0.0102448	0.0116331	0.0116371	0.0108274	0.0101642	0.0108407	0.00975009	0.00928795	0.00807383	0.0079962	0.00924795	0.00969669	0.00919688	0.00949224	0.00623366	0.0032473	0.00408116	0.00718691	0.00900154	0.00785236	0.00699207	0.00689589	0.00796211	0.00757967	0.00703893
0.00715309	0.00991882	0.0108149	0.00977436	0.0134349	0.0117982	0.0110076	0.0113161	0.0116066	0.0140207	0.0127399	0.0138349	0.0118268	0.00932027	0.00955548	0.0109598	0.0109107	0.00994517	0.0102067	0.00979529	0.00873185	0.00931783	0.00933453	0.00685664	0.00756577	0.00899645	0.00818656	0.00848063	0.00810702	0.00874729	0.0093223	0.00845554	0.00808152	0.00594508	0.00752972	0.00690844	0.00820546	0.0072162	0.00788723	0.0079745	0.00688376	0.00504992	0.00205438	0.00274212	0.00516131	0.00704375	0.00713498	0.00802147	0.00421037	0.00259141
0.0082412	0.00862588	0.0107708	0.0111562	0.0116947	0.0102731	0.0124561	0.0113312	0.00841684	0.0104112	0.0118455	0.0122506	0.00991154	0.00976639	0.0123146	0.0119523	0.0111243	0.01222	0.0127552	0.0111164	0.0123283	0.0122528	0.00995396	0.0122565	0.0112971	0.0116373	0.00958243	0.00964824	0.0103993	0.0103649	0.0101108	0.00808173	0.00891295	0.00874065	0.00898635	0.0100666	0.0102092	0.0101356	0.0102863	0.00847647	0.00678002	0.00676251	0.00679981	0.00563116	0.00576904	0.00588626	0.00742094	0.00624616	0.00578295	0.00537765
0.0133352	0.0134993	0.01371	0.0125827	0.0131712	0.0134698	0.0140689	0.0154176	0.0138554	0.0117608	0.0134113	0.0147216	0.0142149	0.0134445	0.0143973	0.0135818	0.0141465	0.0154522	0.0154671	0.0151106	0.0149344	0.0146002	0.0161961	0.0146857	0.0135877	0.0142757	0.0134735	0.0118702	0.0125022	0.0111836	0.0112768	0.0122154	0.0134582	0.0127531	0.012882	0.0122523	0.0101161	0.00941885	0.0115497	0.00967016	0.00911304	0.00787089	0.00751251	0.00909291	0.00873983	0.00885167	0.00632832	0.00555449	0.00596407	0.00487279
0.00825466	0.00925248	0.0101801	0.009064	0.00912486	0.00970918	0.0116836	0.0111559	0.0126537	0.012973	0.012447	0.01064	0.0109311	0.0110747	0.0109091	0.00890238	0.00909211	0.0085295	0.00826676	0.00629259	0.00850376	0.00912479	0.00900603	0.0107118	0.0100296	0.00737965	0.00835011	0.00834493	0.010033	0.0108763	0.00945194	0.00869084	0.00763001	0.00732046	0.00794754	0.00999084	0.00907056	0.00808726	0.00596114	0.00636732	0.00660374	0.00672087	0.00563904	0.00729168	0.00730059	0.00582561	0.00522949	0.00514763	0.00641873	0.00603952
0.0124432	0.013479	0.0119453	0.0138179	0.0143524	0.0137878	0.014111	0.0123818	0.0119581	0.0118988	0.0107052	0.0130848	0.0145452	0.0115729	0.0110768	0.00945511	0.0101646	0.0128021	0.015081	0.015529	0.0147851	0.0112918	0.0101053	0.0112211	0.0114889	0.0122127	0.0113915	0.0105565	0.0080638	0.00881077	0.0110404	0.0104708	0.00998152	0.0106738	0.00751437	0.00857235	0.00645499	0.00701222	0.00523268	0.00538061	0.00716986	0.00711986	0.00614282	0.00369566	0.00565914	0.00703993	0.00658179	0.00678115	0.00568638	0.00535829
0.00748157	0.00721098	0.00751695	0.00760871	0.01043	0.0092989	0.0100382	0.00983366	0.0094773	0.0114104	0.0116187	0.0106876	0.00880449	0.00752839	0.00694207	0.00868284	0.0106808	0.00897484	0.00864535	0.00938362	0.0112782	0.00776971	0.00824994	0.00896963	0.00940813	0.00799112	0.00888172	0.00762138	0.00671001	0.00921529	0.00804695	0.00737782	0.00922229	0.00862079	0.00784126	0.00696707	0.00630083	0.00651676	0.00472437	0.00332512	0.00173201	0.00324478	0.00423133	0.0042442	0.00694846	0.0073232	0.00982542	0.00839337	0.00850178	0.00641465
0.010716	0.0103912	0.0103241	0.0129191	0.0145319	0.013197	0.0113832	0.0101663	0.0100404	0.0111641	0.0120059	0.0133376	0.0131704	0.0101655	0.00932938	0.00895655	0.00933829	0.0106534	0.0108789	0.0119746	0.0114348	0.0094596	0.00909171	0.00943978	0.00925882	0.00930757	0.00922712	0.00898735	0.00966647	0.0101744	0.00921488	0.00847619	0.00779099	0.00815135	0.00846886	0.00999923	0.00980396	0.009411	0.00832487	0.00810272	0.00804102	0.00866246	0.00923681	0.00725887	0.00687808	0.00526123	0.00790982	0.00812914	0.00862326	0.00587863
0.0111648	0.0126536	0.0118105	0.010682	0.0126149	0.0150364	0.0139693	0.0133172	0.0125838	0.0114858	0.0117537	0.0124695	0.0151451	0.0115613	0.0107506	0.00976498	0.0095263	0.0100876	0.0115521	0.0117282	0.0121295	0.0106216	0.00945405	0.00853709	0.0087281	0.00942717	0.010484	0.0103714	0.00917634	0.00976038	0.00936114	0.00981646	0.00950951	0.00882828	0.0086676	0.00908329	0.00804267	0.00663442	0.00513518	0.00476408	0.00408803	0.00357998	0.0037837	0.00626581	0.00768434	0.00647093	0.00807956	0.00817198	0.00492334	0.00360682
0.0146309	0.0128421	0.0123951	0.012345	0.0123042	0.013286	0.0139859	0.0128299	0.014047	0.0130037	0.0136942	0.0138199	0.0142232	0.0104128	0.0100903	0.0102658	0.0106842	0.0107494	0.0124611	0.0114533	0.00978995	0.0104565	0.00975126	0.0117595	0.012892	0.0116709	0.010463	0.00910963	0.00770288	0.0102339	0.0097761	0.00914788	0.0114307	0.0125581	0.0123026	0.0109192	0.00711316	0.00570433	0.00649592	0.00533497	0.00393901	0.00489711	0.00733612	0.00771267	0.00683191	0.00718985	0.00740345	0.00636516	0.00702586	0.00501658
0.00810768	0.00974961	0.0102545	0.0118101	0.0107424	0.0102922	0.0115024	0.0105433	0.0117518	0.0122194	0.0107614	0.0113916	0.012209	0.0103702	0.0102313	0.0086118	0.0084667	0.00901227	0.00699456	0.0102185	0.00971364	0.0088528	0.0097288	0.0110049	0.0103715	0.00974025	0.0100319	0.0108792	0.0101721	0.0112431	0.0104408	0.0103896	0.0099037	0.00944122	0.00933703	0.0114468	0.010427	0.00858464	0.0084727	0.00832932	0.00667138	0.0088772	0.00740688	0.0059327	0.00624278	0.00601883	0.00458842	0.00581951	0.00631033	0.00682359
0.0138663	0.0129874	0.0133315	0.0132187	0.0109546	0.0120933	0.0119956	0.0119692	0.014394	0.0135396	0.0121002	0.0109637	0.0113944	0.0107524	0.011997	0.0114435	0.0102826	0.00968033	0.0104148	0.0106343	0.0120633	0.0115152	0.0125489	0.0109058	0.0107271	0.0110716	0.00933547	0.00738191	0.00660314	0.00767208	0.00845136	0.00758652	0.00894915	0.0104427	0.00899308	0.00968814	0.00935589	0.00952122	0.00899302	0.00815333	0.00884608	0.00886637	0.00638106	0.00824809	0.00984423	0.00908073	0.0111993	0.00858215	0.00690042	0.00630672
0.012623	0.0125718	0.0135811	0.0137175	0.0135621	0.0143769	0.0156798	0.0146478	0.0142302	0.0155239	0.0145499	0.0137819	0.0132383	0.011713	0.0113299	0.0118812	0.0114942	0.0107156	0.0121453	0.0118477	0.0133795	0.0111203	0.0107428	0.0101271	0.0099809	0.00943115	0.00863888	0.00913475	0.00822232	0.0105677	0.0102762	0.0072396	0.00913302	0.00845279	0.00667537	0.00856949	0.0086885	0.00936666	0.0083098	0.0052534	0.00350642	0.00452658	0.00457971	0.00448886	0.00608976	0.00450642	0.0061775	0.00698222	0.00739477	0.00647361
0.0116085	0.0119953	0.0140355	0.0149613	0.0125469	0.0114264	0.0123899	0.012915	0.0121235	0.0122179	0.0134701	0.0130884	0.0141042	0.0134962	0.0129456	0.0127481	0.0111381	0.0118489	0.0130172	0.0128188	0.0132532	0.0100729	0.0101212	0.0104813	0.0111823	0.0111336	0.0116239	0.0118398	0.0135217	0.0131304	0.011744	0.00861067	0.0102961	0.0119683	0.0106987	0.0110037	0.00986706	0.0107728	0.00871539	0.00576051	0.00648654	0.00857614	0.00910568	0.0071225	0.00787696	0.00623642	0.00648382	0.00795245	0.00696565	0.0104946
0.0111167	0.0113989	0.0133711	0.0142788	0.0162169	0.0145482	0.0126538	0.0105216	0.00992825	0.0114735	0.0119997	0.012806	0.013996	0.0119023	0.0125279	0.0114473	0.0125497	0.0115833	0.00934992	0.0100488	0.012144	0.0113326	0.0117378	0.0112586	0.0118446	0.00956825	0.0081887	0.00951334	0.00988224	0.0124355	0.0116657	0.0103323	0.00879455	0.00941792	0.00826912	0.00874852	0.00920872	0.010732	0.0075401	0.00500536	0.00397459	0.00547822	0.00597154	0.00488007	0.00590179	0.00593707	0.00796098	0.0079742	0.00596166	0.00515325
0.0102924	0.013885	0.0150616	0.016102	0.0141856	0.0147134	0.0143575	0.012149	0.0116209	0.0125128	0.01257	0.0136675	0.0156068	0.0142069	0.0124192	0.0105153	0.0127031	0.0116481	0.0129269	0.0130326	0.013908	0.0123894	0.0133839	0.0140537	0.0142359	0.0118041	0.0115714	0.0111674	0.009555	0.00986975	0.00908754	0.00984083	0.00977679	0.00949786	0.00983718	0.0121132	0.0112131	0.0114344	0.00984091	0.00732917	0.00568284	0.00620599	0.00708667	0.00666446	0.00769987	0.0092339	0.00788051	0.00851905	0.00790936	0.00893885
0.00954836	0.00996248	0.0115881	0.0113332	0.0120521	0.0133345	0.0112262	0.0113417	0.0127589	0.0137873	0.0150942	0.0153528	0.0143344	0.0139854	0.0124119	0.0132624	0.0134308	0.0128612	0.0119605	0.00946001	0.0107543	0.0117233	0.0105795	0.0111971	0.0101101	0.0086042	0.00903486	0.00973617	0.00785597	0.0104977	0.0117152	0.0108483	0.00963338	0.0104957	0.0102796	0.0106586	0.00794755	0.00988389	0.0101047	0.00850725	0.0069614	0.00832063	0.00625479	0.00572493	0.00667859	0.0086713	0.00867794	0.00862916	0.00807817	0.00762913
0.0100151	0.0104194	0.0109226	0.00959385	0.0108854	0.0116028	0.0116874	0.0122355	0.0112555	0.012113	0.0103158	0.0107979	0.0112062	0.0120598	0.0102901	0.00914401	0.009997	0.00951251	0.010823	0.0102918	0.00910457	0.0107013	0.0121703	0.011467	0.0118256	0.0095534	0.00841978	0.00698053	0.008821	0.0110866	0.0111415	0.0102403	0.0105158	0.00910087	0.00884084	0.00891506	0.00824225	0.00750198	0.00698117	0.00618369	0.00642268	0.00567082	0.00519585	0.00655122	0.00698162	0.00764828	0.00708594	0.00695227	0.00787647	0.00700104
0.00692986	0.00754301	0.00955669	0.0100003	0.0114252	0.0124986	0.0127259	0.011049	0.00988722	0.0093903	0.0094111	0.0101126	0.010397	0.0116663	0.0104214	0.0084286	0.00664207	0.00864185	0.011045	0.00905797	0.0099601	0.00982731	0.0108094	0.00876954	0.00999937	0.00944692	0.0104011	0.0111985	0.0110876	0.011608	0.0105031	0.00937353	0.00920719	0.00962592	0.0101206	0.00950058	0.00554696	0.00641598	0.00564636	0.00604999	0.00810156	0.00663686	0.0073658	0.00678409	0.00878631	0.0088319	0.00806933	0.00770906	0.00684494	0.00647352
0.0109121	0.00995378	0.0121049	0.0123257	0.0112672	0.0119559	0.012406	0.0130297	0.0118433	0.00977494	0.0109581	0.012545	0.0133582	0.013148	0.00978857	0.00880849	0.00739764	0.0096197	0.0112028	0.0120667	0.0134624	0.0110359	0.0114138	0.0117212	0.0122042	0.0110198	0.00923015	0.00868522	0.00943033	0.0101793	0.0102058	0.00940086	0.00672265	0.00961244	0.00879998	0.0112676	0.0099493	0.00793258	0.00967535	0.00928483	0.0103942	0.00933669	0.00670688	0.00600111	0.00772331	0.00924186	0.00869658	0.00869466	0.00794288	0.0073018
0.0125091	0.0127083	0.0117949	0.0113549	0.0141434	0.0148647	0.0147104	0.0125852	0.0138439	0.0132842	0.014019	0.0109932	0.012208	0.0138038	0.0136038	0.0105634	0.00831783	0.00794919	0.0105541	0.0118431	0.0119338	0.01104	0.0128661	0.0139924	0.0116476	0.0108244	0.00948113	0.0091265	0.00777369	0.00749997	0.00980491	0.0102244	0.0095869	0.00994801	0.00727887	0.00835171	0.00779277	0.00664721	0.00388839	0.00599996	0.00687691	0.005805	0.00643865	0.00327871	0.00548493	0.00658421	0.00668222	0.00595475	0.004346	0.00463526
0.0106749	0.0105799	0.0109359	0.0103695	0.0116024	0.012922	0.0135249	0.0137363	0.0118365	0.0113575	0.0122931	0.0117123	0.0110133	0.00856286	0.00823274	0.00867204	0.00974823	0.0109622	0.0106125	0.0123168	0.0126075	0.00883119	0.0100212	0.00777215	0.00874687	0.0095546	0.00941432	0.0122314	0.0112444	0.0126177	0.010404	0.00770662	0.0102333	0.00806213	0.00737489	0.00865587	0.0056431	0.00425899	0.00430693	0.0042062	0.00622101	0.006247	0.00718902	0.00641662	0.00650445	0.00658792	0.0074789	0.00737472	0.00573872	0.00499657
0.0101979	0.0121506	0.0116446	0.0114586	0.0112612	0.0113652	0.0123406	0.0113389	0.0123209	0.014443	0.0145624	0.012585	0.0103953	0.0102888	0.0118262	0.0127179	0.0101324	0.00798002	0.00933964	0.0109175	0.0119461	0.0102641	0.0106422	0.00957108	0.010553	0.0103364	0.0110782	0.0103288	0.0100951	0.0124396	0.0115418	0.00943655	0.00852153	0.00692789	0.00838258	0.0086968	0.00719882	0.00730741	0.00777118	0.00768861	0.00630531	0.00599473	0.00637521	0.00528086	0.00577097	0.00523028	0.00543726	0.00577735	0.00628487	0.00576311
0.0126207	0.0123519	0.0122188	0.0127007	0.0117584	0.0102976	0.0122258	0.0110167	0.0120943	0.0132312	0.0134435	0.0121936	0.0124965	0.0117742	0.0139962	0.0116292	0.0137825	0.0130998	0.0124086	0.0114907	0.0116468	0.010842	0.0104483	0.0133374	0.0131436	0.0129242	0.0130867	0.0124737	0.0116939	0.0141882	0.0143521	0.0129531	0.0129275	0.0118801	0.00970353	0.00992915	0.00891508	0.00999876	0.0084624	0.00804626	0.0092895	0.00954377	0.0106552	0.00998278	0.00756459	0.00801264	0.00846555	0.00876764	0.00846521	0.00712857
0.0121078	0.0128707	0.0120277	0.0119563	0.0124812	0.012002	0.0148959	0.0132129	0.0110322	0.0133193	0.0132936	0.0123017	0.0111172	0.0126335	0.0131654	0.0122904	0.0116073	0.0121519	0.0100243	0.0118365	0.0133416	0.0125809	0.0124183	0.0108058	0.012363	0.012321	0.0123391	0.0107418	0.0118594	0.0111057	0.0105997	0.0113317	0.0117425	0.0117012	0.011485	0.0107122	0.00912972	0.00830393	0.00726623	0.00753712	0.00988139	0.00855332	0.00875573	0.00780642	0.00775833	0.00899232	0.00971906	0.00872736	0.00884735	0.00840624
0.0118681	0.0108829	0.0121019	0.0106768	0.0119806	0.0125567	0.0122369	0.0122931	0.013788	0.0136227	0.0124606	0.0108807	0.00966556	0.0106161	0.0113081	0.0116611	0.0106254	0.00822694	0.0108891	0.0139054	0.014375	0.0112975	0.0102598	0.0114584	0.0102578	0.0113971	0.0111457	0.00959046	0.0106216	0.0108344	0.0103572	0.00892816	0.0117081	0.0114135	0.00867935	0.00956762	0.00876752	0.00914199	0.0107708	0.00789629	0.0080682	0.00778798	0.00830815	0.00672275	0.00754871	0.00873517	0.00892117	0.00840128	0.00649313	0.00744073
0.0126417	0.0136808	0.0100659	0.0111172	0.0129098	0.0134743	0.0126689	0.0125396	0.0116366	0.0104952	0.0104176	0.0105561	0.0103602	0.00960657	0.0120703	0.0105916	0.00992265	0.0102687	0.0106683	0.0102378	0.010896	0.0103318	0.0109974	0.0114245	0.00999481	0.0100272	0.00948801	0.00795596	0.00750087	0.0100267	0.0094415	0.00923123	0.00852112	0.00740288	0.00753859	0.00853048	0.00618914	0.00559396	0.00755667	0.00705179	0.00735916	0.00737784	0.00724241	0.00523715	0.0070546	0.00678228	0.00708443	0.00781956	0.00771466	0.00550679
0.00959244	0.0104357	0.00938485	0.0095911	0.0107992	0.0122226	0.0119673	0.0107284	0.0108501	0.0107143	0.0101967	0.0111629	0.0100299	0.00799763	0.0106526	0.0113997	0.0118866	0.011357	0.011787	0.013533	0.0140272	0.0118357	0.0120964	0.00999344	0.0106946	0.00886007	0.00993618	0.00848496	0.00964855	0.0116351	0.012599	0.00895412	0.00899158	0.00656165	0.00824712	0.00667075	0.00708818	0.00857799	0.00745164	0.00616935	0.00597975	0.00577566	0.00512018	0.0068659	0.00888399	0.00858677	0.0097193	0.00946236	0.00837344	0.00781009
0.00838977	0.0105711	0.0109795	0.0109041	0.0122302	0.0143545	0.0124099	0.0123104	0.0133821	0.0114357	0.0131293	0.014005	0.0137069	0.012565	0.0134565	0.0123641	0.0100561	0.0109796	0.0119698	0.0119923	0.0132074	0.0126237	0.0128012	0.0108417	0.0109775	0.0120935	0.0108977	0.0112528	0.0101429	0.0114685	0.0112361	0.00937054	0.0125448	0.012155	0.0107199	0.00964668	0.00893259	0.00741975	0.0068699	0.00783078	0.00689399	0.00770969	0.00651666	0.00546137	0.00808509	0.00980575	0.0116308	0.0102534	0.00872556	0.00894741
0.012156	0.0144609	0.0126869	0.0122986	0.0124328	0.0118897	0.0106504	0.010515	0.011859	0.0148779	0.0154141	0.0134641	0.0124915	0.0116245	0.0105032	0.0108524	0.0109567	0.00991353	0.0100898	0.0104063	0.0114008	0.00991477	0.0097149	0.010645	0.0119735	0.00969722	0.0102278	0.0099129	0.00945679	0.0104232	0.00874636	0.00958922	0.0101286	0.00981889	0.00927252	0.00906441	0.00770182	0.0105795	0.00894591	0.00747154	0.00569005	0.00838115	0.00896404	0.00739659	0.00828427	0.00768057	0.00659349	0.00790848	0.00936587	0.00862949
0.0126318	0.0104654	0.0114534	0.013225	0.0144411	0.0143582	0.0146015	0.0144616	0.0127979	0.0131866	0.0123775	0.0121703	0.0103717	0.0105939	0.0103228	0.0111148	0.0116476	0.0129449	0.0130235	0.011749	0.0101176	0.0103129	0.0102406	0.0114325	0.0130883	0.0112952	0.0114128	0.0130929	0.0120532	0.0114822	0.0117625	0.0103926	0.00872178	0.00932415	0.00957568	0.0107584	0.0106705	0.0115134	0.0123428	0.00908104	0.00969964	0.0117212	0.0125452	0.0103163	0.0109236	0.00974509	0.01087	0.0118476	0.0122371	0.0098778
0.0100083	0.00980759	0.00878449	0.00935688	0.00894478	0.00951925	0.0106806	0.011823	0.00966785	0.00719939	0.00794817	0.00937722	0.0103957	0.00795913	0.00909748	0.00823995	0.00817707	0.0074736	0.00909172	0.00904341	0.010916	0.0105032	0.0103916	0.00974037	0.00902945	0.01043	0.0110569	0.010916	0.00821362	0.0100634	0.0085473	0.00808273	0.00923261	0.0105425	0.00889763	0.00919065	0.00736902	0.00760177	0.00784759	0.00943886	0.00887863	0.00887193	0.00796887	0.00805249	0.00913617	0.00880297	0.0106146	0.00843664	0.00903772	0.00803518
0.00918132	0.0118742	0.0115976	0.010041	0.0119401	0.0139092	0.0135883	0.0118832	0.0114187	0.011492	0.0140057	0.0114502	0.0133455	0.0131405	0.0141048	0.0124688	0.0121781	0.0124018	0.00979281	0.00956307	0.0100885	0.00975395	0.0106519	0.00985748	0.0106739	0.0108671	0.0125934	0.0103604	0.00905252	0.0117171	0.0130323	0.0127223	0.0104933	0.0104277	0.0101268	0.00999943	0.00838913	0.00712837	0.00710152	0.00909896	0.00836638	0.00847654	0.00943319	0.00908346	0.0085031	0.00941228	0.00978212	0.0102865	0.009347	0.00816715
0.0084574	0.00787253	0.00870031	0.0082402	0.00801103	0.00932126	0.00852659	0.0078936	0.00848672	0.00758338	0.00922535	0.00788283	0.00829538	0.00938971	0.0087162	0.00715938	0.00760973	0.00767583	0.00741455	0.00753027	0.00838679	0.0107546	0.0120641	0.0111488	0.011403	0.0090108	0.0091589	0.00712295	0.00629477	0.00704836	0.00838668	0.00703863	0.00711931	0.00746591	0.00618121	0.0066389	0.00860036	0.00799097	0.00787299	0.0061521	0.00679296	0.00533056	0.0077593	0.0083551	0.00807169	0.00761186	0.00815532	0.00890264	0.00866844	0.00688982
0.00541051	0.00585609	0.00720538	0.0110701	0.00789531	0.00735522	0.00894815	0.00941483	0.0121046	0.0133465	0.0115496	0.0103631	0.0101989	0.00916476	0.00968596	0.0105354	0.00898021	0.00941082	0.0087434	0.0109201	0.0121232	0.0116924	0.00896215	0.00984114	0.00910665	0.00900572	0.0100171	0.00993804	0.00779376	0.00794594	0.00777652	0.00478772	0.00753284	0.00992252	0.0101362	0.0120186	0.010443	0.0104638	0.0114787	0.00900479	0.0076606	0.00876398	0.00647326	0.00860301	0.0122391	0.0119767	0.010549	0.0111528	0.00981489	0.0112454
0.0107729	0.0094089	0.00809907	0.00816588	0.00886336	0.00970745	0.00921945	0.00923048	0.00897275	0.00870394	0.00988865	0.010141	0.00993317	0.00936464	0.00868583	0.011037	0.0115822	0.0115982	0.0107542	0.00856041	0.0108988	0.0105968	0.00925727	0.00856751	0.0104052	0.0103365	0.00877093	0.00873034	0.00768516	0.010367	0.00952658	0.00840228	0.0077769	0.00863647	0.00921774	0.00897342	0.00681475	0.00725081	0.00801213	0.00576956	0.00556556	0.006943	0.00803255	0.00797607	0.00832958	0.00674807	0.00916112	0.00897399	0.0097445	0.0078706
0.00686796	0.00690035	0.00917063	0.0100309	0.00951943	0.009136	0.00944874	0.00976968	0.00991248	0.00826875	0.00851156	0.00728972	0.00793951	0.00904792	0.00896793	0.00972292	0.0104188	0.00943886	0.00929874	0.00882353	0.0101059	0.0101075	0.0106017	0.0115675	0.0121904	0.00889932	0.00948917	0.00796009	0.00890857	0.0110977	0.0124136	0.0107115	0.00956709	0.00860422	0.00727643	0.00989972	0.00964213	0.00875222	0.00692933	0.00670512	0.00848908	0.00720864	0.0075148	0.00736257	0.00937715	0.00963665	0.0093209	0.00804948	0.00863391	0.00900207
0.00624303	0.00831159	0.0082705	0.00819791	0.00936949	0.00810752	0.00547993	0.0053949	0.00893333	0.00873515	0.0106327	0.00997291	0.00925366	0.00930126	0.0112317	0.00963892	0.00802333	0.00813312	0.00832343	0.00807836	0.00988423	0.010361	0.00985389	0.00931566	0.0106784	0.0105452	0.0101684	0.00987106	0.00868783	0.0106563	0.0116065	0.0108838	0.0091666	0.0107118	0.00913092	0.00658435	0.00778548	0.00969963	0.0088782	0.00889181	0.00891798	0.00877578	0.00854963	0.00901588	0.0097469	0.00696863	0.00785257	0.00836949	0.0097694	0.00968174
0.00624787	0.00741733	0.00783209	0.00817559	0.00775404	0.0070017	0.00961518	0.00941183	0.00925954	0.0093294	0.00849311	0.00840709	0.00742478	0.00919894	0.0109842	0.010643	0.0089436	0.0106891	0.0103198	0.00969234	0.0102616	0.012312	0.0106377	0.00914519	0.00967898	0.0107199	0.00964553	0.00864049	0.00888822	0.00763654	0.00652865	0.00701709	0.00849337	0.00975525	0.00900653	0.0104497	0.00905462	0.0105098	0.00764385	0.0061705	0.00901532	0.00842538	0.00699187	0.00708655	0.00726554	0.00617485	0.00685829	0.0067993	0.00829179	0.00901433
0.00636405	0.00829739	0.00784018	0.00823445	0.00907595	0.00840062	0.00834748	0.007196	0.00732732	0.00835437	0.00951903	0.00833548	0.00901903	0.00829896	0.0100593	0.00746573	0.00701737	0.00803619	0.00785163	0.00662769	0.00871238	0.00947839	0.00958251	0.0080541	0.00743521	0.00721684	0.00899168	0.00857311	0.00758449	0.0075308	0.00846597	0.00782552	0.00934377	0.00975738	0.00819585	0.00907661	0.00693627	0.00698078	0.00744193	0.00738331	0.00727161	0.00713418	0.00745854	0.00860341	0.0105207	0.0104492	0.00956581	0.0103041	0.00801531	0.00913522
0.00361648	0.00488345	0.00548638	0.00824678	0.0067426	0.00549531	0.00741841	0.00908128	0.00763242	0.0061835	0.00790087	0.00686959	0.0053555	0.00471729	0.00859773	0.00926086	0.00859929	0.00743027	0.00669686	0.010734	0.0114654	0.00993017	0.00832054	0.00908718	0.00894903	0.0106751	0.0112742	0.00700821	0.0083747	0.0101115	0.0102221	0.00858114	0.00663585	0.00562578	0.00933414	0.0114046	0.0088325	0.00659457	0.00841302	0.00879553	0.00936617	0.00873669	0.00853824	0.00862089	0.00942032	0.00985479	0.0126658	0.0138022	0.0107169	0.0107768
0.00833732	0.00888925	0.00678508	0.0074433	0.00932767	0.00996036	0.00968161	0.00880969	0.007306	0.00883837	0.0081722	0.00736194	0.00636087	0.0070107	0.00864293	0.00853093	0.0100136	0.00998806	0.00677279	0.00798387	0.0101346	0.0106608	0.00896701	0.00939216	0.00845243	0.00958608	0.011205	0.00974258	0.00872845	0.00845125	0.0110936	0.0106472	0.00822914	0.00930192	0.0092017	0.00963052	0.0100696	0.00927059	0.0101772	0.00944014	0.00820257	0.0088517	0.0088337	0.00898292	0.00975159	0.00758178	0.00861133	0.00918283	0.0101881	0.00906911
0.00530146	0.00646585	0.00614157	0.00862518	0.00733298	0.00617026	0.00581796	0.00525759	0.00566399	0.006046	0.00733513	0.00729185	0.00803046	0.00551131	0.00851594	0.00710392	0.00725382	0.00712291	0.00633442	0.00849852	0.00810807	0.00769092	0.00770349	0.00826827	0.0072861	0.00822019	0.0061838	0.00450871	0.00451976	0.00681111	0.00716808	0.00641847	0.00608067	0.00555872	0.00541166	0.00671844	0.00576705	0.00530482	0.00576285	0.00740152	0.00616949	0.00521446	0.00556264	0.0072622	0.00870696	0.00809415	0.00873902	0.0105352	0.00971071	0.0101403
[truncated: 951 more columns]

## Sheet: A_IntegratedATAS_(mODeV)
Deltat (fs)	I	II	III	IV	Fit I	Fit III
-7	-1.04707	-0.72463	-1.19137	-0.301232	-0.119217	-0.191969
-6.5	1.09335	-0.153072	-0.00485681	0.220914	-0.113776	-0.178754
-6	-0.517863	-0.295408	0.488133	0.326306	-0.101943	-0.157227
-5.5	0.479311	0.604415	0.501412	0.858768	-0.0777014	-0.123311
-5	-0.583835	-0.0524984	0.25493	-0.466842	-0.0309242	-0.0716239
-4.5	0.576111	0.621193	-0.0482459	-0.637915	0.0540971	0.00456561
-4	-0.0518049	0.210435	-0.114252	0.952096	0.199657	0.113195
-3.5	-0.0832576	0.621471	-0.0239514	0.291303	0.434393	0.263003
-3	1.83727	0.147071	0.264929	0.218243	0.790958	0.462834
-2.5	1.24328	0.752458	-0.238795	-0.373184	1.30113	0.720661
-2	2.23115	0.594857	0.900142	0.64127	1.98871	1.04242
-1.5	1.49411	1.19419	3.00825	1.2507	2.86159	1.43082
-1	3.91971	2.12302	2.65657	2.10435	3.90535	1.8843
-0.5	3.81418	1.04832	0.829084	2.28967	5.08099	2.39643
0	7.4465	2.13474	2.72297	2.64281	6.3283	2.95584
0.5	9.24661	2.04845	3.32354	2.37627	7.5748	3.5469
1	8.59855	2.89232	5.43662	3.53474	8.74818	4.15095
1.5	9.9379	2.28569	4.62849	2.68547	9.78859	4.74804
2	10.4697	2.28303	4.81098	2.91617	10.6575	5.31893
2.5	10.1341	3.76736	5.67039	3.65962	11.3412	5.84689
3	11.5116	2.78163	7.19196	3.88432	11.8477	6.31917
3.5	12.5724	2.92187	6.15482	3.79557	12.2013	6.72779
4	11.3225	2.65677	7.77308	4.05362	12.4338	7.06976
4.5	13.1319	3.44958	6.80064	3.44422	12.5778	7.34657
5	12.7441	2.07153	6.59945	2.63655	12.6618	7.56331
5.5	12.4611	3.43711	8.77849	3.49131	12.7079	7.72745
6	11.5418	3.08052	7.27784	2.97293	12.7318	7.84769
6.5	12.582	2.94679	7.60128	2.72723	12.7435	7.93288
7	12.8555	3.70917	8.33907	2.64236	12.7488	7.99126
7.5	12.5558	3.46448	8.1233	1.97675	12.7511	8.02996
8	12.1484	3.44641	8.63588	2.38572	12.7521	8.05478
8.5	14.1035	4.00964	7.47151	0.988857	12.7524	8.07016
9	12.3362	3.7326	7.92097	2.14529	12.7525	8.0794
9.5	11.8097	4.36914	7.54811	1.30365	12.7526	8.08475
10	12.3093	4.59271	8.43269	1.73636	12.7526	8.08776
10.5	12.1703	4.78937	8.43569	0.871531	12.7526	8.08939
11	12.2345	5.39713	7.41339	0.789118	12.7526	8.09025
11.5	12.3999	5.10328	7.42516	0.449947	12.7526	8.09068
12	12.1587	5.81686	6.36441	-0.183275	12.7526	8.09089
12.5	13.2858	6.02049	7.81936	-0.0885764	12.7526	8.091
13	13.2792	5.81697	6.7847	0.279961	12.7526	8.09104
13.5	13.3673	6.2643	7.88489	-0.220247	12.7526	8.09106
14	13.811	6.51605	7.95652	0.584963	12.7526	8.09107
14.5	11.7128	6.25059	7.62562	0.680737	12.7526	8.09108
15	12.6443	5.79021	7.05951	-0.206726	12.7526	8.09108
15.5	12.5944	6.8398	8.26938	0.293989	12.7526	8.09108
16	12.3048	7.00726	8.38784	-0.150413	12.7526	8.09108
16.5	12.6707	6.30757	7.81675	0.0517095	12.7526	8.09108
17	12.1234	6.35189	7.23823	-0.0932465	12.7526	8.09108
17.5	12.5743	7.01164	8.61765	-0.0410238	12.7526	8.09108
18	11.1788	6.34718	7.40392	0.284792	12.7526	8.09108
18.5	12.6888	6.42002	7.36117	-0.306868	12.7526	8.09108
19	12.2741	6.3875	7.52781	0.268314	12.7526	8.09108
19.5	11.2058	5.95878	7.10427	0.40655	12.7526	8.09108
20	12.4307	6.27487	7.43054	-0.0254638	12.7526	8.09108
20.5	11.5823	6.29206	7.83692	0.213116	12.7526	8.09108
21	12.1319	6.09608	7.67022	0.300329	12.7526	8.09108
21.5	11.9161	6.05358	7.1716	0.156708	12.7526	8.09108
22	13.0468	6.31841	6.02042	-1.13947	12.7526	8.09108
22.5	12.0098	6.19169	6.99635	0.672193	12.7526	8.09108
23	12.5754	5.60795	6.64876	0.137653	12.7526	8.09108
23.5	11.9748	6.07741	7.77827	0.271427	12.7526	8.09108
24	11.7521	6.46737	7.13183	0.650103	12.7526	8.09108
24.5	12.9355	6.12185	7.18222	0.133628	12.7526	8.09108
25	12.1597	5.15601	7.30622	-0.0724455	12.7526	8.09108
25.5	11.1973	6.41377	8.63421	1.75443	12.7526	8.09108
26	12.0243	7.0117	8.71866	0.776287	12.7526	8.09108
26.5	12.1017	6.29185	7.35855	1.14335	12.7526	8.09108
27	11.5543	6.31513	6.71962	0.105579	12.7526	8.09108
27.5	12.1582	5.6981	7.13676	0.416065	12.7526	8.09108
28	13.387	5.62494	6.92841	0.172702	12.7526	8.09108
28.5	12.8159	6.28474	7.26253	0.545797	12.7526	8.09108
29	13.0944	6.06647	7.33209	0.549405	12.7526	8.09108
29.5	13.231	6.31135	8.00124	0.289191	12.7526	8.09108
30	12.2567	5.6099	7.46646	0.550216	12.7526	8.09108
30.5	13.1995	6.45423	8.09727	0.259272	12.7526	8.09108
31	14.1329	6.20905	7.80119	0.491819	12.7526	8.09108
31.5	13.2497	6.04572	6.46876	0.315817	12.7526	8.09108
32	14.1064	6.52501	7.96336	0.406509	12.7526	8.09108
32.5	13.9833	6.92791	7.96913	0.0572079	12.7526	8.09108
33	13.0149	6.69695	8.7058	0.417613	12.7526	8.09108
33.5	13.9234	6.55078	7.95746	0.388364	12.7526	8.09108
34	13.1102	6.44972	8.94884	0.724087	12.7526	8.09108
34.5	13.9458	6.03785	7.01207	0.161969	12.7526	8.09108
35	14.5781	6.00209	7.8075	-0.309244	12.7526	8.09108
35.5	12.5731	5.81477	7.55335	0.253898	12.7526	8.09108
36	13.7411	6.72072	9.05544	-0.456681	12.7526	8.09108
36.5	12.7738	6.10155	8.98077	0.538679	12.7526	8.09108
37	14.418	6.51713	7.55448	0.462838	12.7526	8.09108
37.5	13.3484	7.26249	9.17708	0.500273	12.7526	8.09108
38	13.282	6.36361	8.1765	0.238326	12.7526	8.09108
38.5	12.9282	5.52098	7.96899	0.199236	12.7526	8.09108
39	12.789	6.00997	8.12058	-0.0148505	12.7526	8.09108
39.5	14.1023	5.80763	8.199	-0.0981881	12.7526	8.09108
40	13.8122	5.57034	8.65155	0.344773	12.7526	8.09108
40.5	12.6075	5.26241	8.32164	0.619588	12.7526	8.09108
41	13.5138	6.47591	10.1716	1.36971	12.7526	8.09108
41.5	14.0522	5.34758	9.08493	-0.276506	12.7526	8.09108
42	13.0908	5.62256	9.59372	0.498123	12.7526	8.09108
42.5	13.3802	5.93914	9.27404	0.0516563	12.7526	8.09108
43	11.5606	5.98588	9.26436	0.617148	12.7526	8.09108
43.5	12.1373	5.69466	8.89264	0.323885	12.7526	8.09108
44	11.5154	5.61768	8.896	0.515797	12.7526	8.09108
44.5	13.0313	5.69387	8.97607	-0.132575	12.7526	8.09108
45	12.9117	5.87912	8.71244	-0.163437	12.7526	8.09108
45.5	13.9468	5.69945	8.30389	-0.620882	12.7526	8.09108
46	12.445	5.47578	8.49037	-0.249314	12.7526	8.09108
46.5	12.1073	5.22165	8.32925	-0.279533	12.7526	8.09108
47	12.9139	6.49336	9.42161	0.302995	12.7526	8.09108
47.5	13.4156	6.07829	8.64128	0.0569841	12.7526	8.09108
48	13.1154	6.17649	9.12714	-0.169403	12.7526	8.09108
48.5	12.678	7.05385	10.4215	-0.128697	12.7526	8.09108
49	12.1779	6.07557	9.13895	-0.232964	12.7526	8.09108
49.5	11.8841	6.37085	9.29985	-0.262316	12.7526	8.09108
50	12.8758	6.8089	9.05494	-0.987228	12.7526	8.09108
50.5	11.5291	6.46487	9.15936	0.645977	12.7526	8.09108
51	12.4609	6.62804	9.13224	-0.260445	12.7526	8.09108
51.5	12.5201	6.86983	9.37638	-0.516858	12.7526	8.09108
52	12.7655	6.97832	9.58942	-1.04105	12.7526	8.09108
52.5	12.3176	6.59475	9.27522	-0.786731	12.7526	8.09108
53	11.4821	6.66653	8.45101	-0.0198921	12.7526	8.09108
53.5	11.8033	7.26131	8.53468	-1.17634	12.7526	8.09108
54	11.5331	7.833	10.1795	-0.304028	12.7526	8.09108
54.5	10.9192	7.37828	9.22905	-0.315689	12.7526	8.09108
55	10.8247	7.30733	8.86159	-0.56198	12.7526	8.09108
55.5	12.3229	7.54541	8.81647	-0.586698	12.7526	8.09108
56	10.432	6.64944	8.33075	-0.799433	12.7526	8.09108
56.5	12.6238	7.98778	8.64725	-0.624786	12.7526	8.09108
57	11.8159	7.46845	8.93147	-1.11807	12.7526	8.09108
57.5	12.3043	8.05506	8.01946	-1.00694	12.7526	8.09108
58	12.1234	8.34899	9.69825	-0.782867	12.7526	8.09108
58.5	11.8635	7.4082	8.91461	-0.572171	12.7526	8.09108
59	11.1931	7.49537	8.50467	-0.13569	12.7526	8.09108
59.5	11.8429	7.26656	8.01511	-0.961522	12.7526	8.09108
60	12.6856	7.46204	7.66878	-0.712241	12.7526	8.09108
60.5	12.0419	7.2368	8.12011	-0.70045	12.7526	8.09108
61	10.4582	7.59786	8.49546	-0.491516	12.7526	8.09108
61.5	12.0363	7.0192	7.485	-1.3516	12.7526	8.09108
62	11.5269	7.30302	7.80924	0.073517	12.7526	8.09108
62.5	12.0677	7.71221	7.60187	-0.459556	12.7526	8.09108
63	12.3496	6.76318	7.40551	-0.282762	12.7526	8.09108
63.5	12.3671	7.93497	8.3093	-0.766371	12.7526	8.09108
64	11.5506	7.54078	7.43761	-0.181557	12.7526	8.09108
64.5	13.1604	8.04783	7.36953	-0.148263	12.7526	8.09108
65	12.8119	7.91266	8.16326	-0.416915	12.7526	8.09108
65.5	12.5097	8.09711	7.63761	-0.285008	12.7526	8.09108
66	13.3219	7.88163	7.13012	-1.06112	12.7526	8.09108
66.5	13.3026	8.4098	7.99967	-0.724762	12.7526	8.09108
67	12.8893	8.1816	8.58251	-0.176635	12.7526	8.09108
67.5	13.2569	7.60326	6.67811	-0.876057	12.7526	8.09108
68	12.4995	8.73484	7.71632	-0.0409104	12.7526	8.09108
68.5	11.7578	8.551	9.02654	0.663912	12.7526	8.09108
69	12.5337	8.01426	9.14054	0.0387189	12.7526	8.09108
69.5	12.3097	8.08432	7.72565	-0.294011	12.7526	8.09108
70	14.549	8.5941	7.12643	-0.762503	12.7526	8.09108
70.5	13.2538	8.53352	7.97421	-0.79224	12.7526	8.09108
71	13.021	8.87504	8.53022	0.22762	12.7526	8.09108
71.5	11.9277	7.69892	6.44753	-1.18141	12.7526	8.09108
72	12.8473	8.24407	8.10739	0.23152	12.7526	8.09108
72.5	12.8066	8.18598	8.36634	0.229077	12.7526	8.09108
73	13.4308	8.04286	7.29879	0.02303	12.7526	8.09108
73.5	11.7127	8.0781	8.14729	0.161339	12.7526	8.09108
74	13.7449	7.92717	7.22756	-0.503708	12.7526	8.09108
74.5	12.2445	8.27123	7.69915	0.00127605	12.7526	8.09108
75	12.3982	8.78486	8.82528	0.340767	12.7526	8.09108
75.5	13.2185	8.90421	7.70514	-0.331317	12.7526	8.09108
76	14.4668	8.73646	7.77504	-0.741434	12.7526	8.09108
76.5	13.4109	8.46456	7.45143	0.125406	12.7526	8.09108
77	12.8446	8.8181	7.73452	0.0209047	12.7526	8.09108
77.5	13.0854	8.117	8.48201	-0.0542483	12.7526	8.09108
78	12.4918	8.4617	8.49059	-0.228798	12.7526	8.09108
78.5	13.3354	9.43441	8.82525	-0.211755	12.7526	8.09108
79	13.7307	8.80863	7.87157	-0.426398	12.7526	8.09108
79.5	14.4851	8.55162	6.82088	-0.557418	12.7526	8.09108
80	13.2236	8.67452	7.87943	-0.699735	12.7526	8.09108
80.5	13.3814	8.20139	7.89784	-0.180213	12.7526	8.09108
81	13.9001	8.87972	7.78362	-0.456594	12.7526	8.09108
81.5	12.7774	8.28625	7.48299	0.136656	12.7526	8.09108
82	12.5855	8.46146	7.62469	-0.19772	12.7526	8.09108
82.5	12.9104	8.52301	8.17118	0.844641	12.7526	8.09108
83	13.0754	8.17568	7.73536	0.583037	12.7526	8.09108
83.5	13.2264	8.44006	7.54867	-0.026192	12.7526	8.09108
84	12.6204	8.65551	8.54534	0.46175	12.7526	8.09108
84.5	13.8598	8.46945	7.0999	-0.220988	12.7526	8.09108
85	12.7574	8.92295	8.39874	0.213269	12.7526	8.09108
85.5	13.6857	9.73121	8.15568	-0.71299	12.7526	8.09108
86	13.1152	9.4086	10.074	0.59121	12.7526	8.09108
86.5	13.9298	8.36734	7.19094	-0.293191	12.7526	8.09108
87	14.2534	9.16832	8.94227	0.0918423	12.7526	8.09108
87.5	13.5006	8.11677	7.7001	-0.228752	12.7526	8.09108
88	14.8328	9.0655	7.82566	-0.231268	12.7526	8.09108
88.5	13.0187	8.17484	7.87982	0.182595	12.7526	8.09108
89	13.8335	8.30392	8.16871	0.0795158	12.7526	8.09108
89.5	14.2633	8.30244	7.51313	-0.713385	12.7526	8.09108
90	13.9869	8.8444	8.51919	0.248462	12.7526	8.09108
90.5	14.3128	7.79165	7.83449	-0.14291	12.7526	8.09108
91	14.2188	8.46426	7.85936	-0.389764	12.7526	8.09108
91.5	13.0508	8.47551	8.72725	0.557575	12.7526	8.09108
92	14.1557	9.23002	8.07128	0.0119262	12.7526	8.09108

## Sheet: B_top
See Fig. S14

## Sheet: B_bottom
See Fig. S10
