# Supplementary material for: Attosecond spectroscopy of molecular charge transfer uncovers a 1.5-fs delay in population transfer
Source: Nat Commun. 2025 Aug 5;16:7211. doi: 10.1038/s41467-025-62162-6 (PMC12325650; doi:10.1038/s41467-025-62162-6)
Supplement: Supplementary file 4 — Source Data [file 41467_2025_62162_MOESM4_ESM.zip › SourceData/Fig5.xlsx]

## Sheet: A
Deltat (fs)	B	B-sigma	B+sigma	B_fit	E	E-sigma	E+sigma	E_fit
1.5	0.00331067	0.00118764	0.00543371	0.00425949	0.00464005	0.00306406	0.00621604	0.00526512
2	0.00359416	0.00158449	0.00560382	0.00425702	0.00436704	0.0025223	0.00621177	0.00529119
2.5	0.00450913	0.00241537	0.0066029	0.00425152	0.00716102	0.00498001	0.00934203	0.00532591
3	0.00478705	0.00256578	0.00700831	0.00424028	0.0050055	0.00373078	0.00628022	0.005372
3.5	0.00467597	0.00256473	0.00678722	0.0042191	0.00505275	0.00381946	0.00628605	0.005433
4	0.00499442	0.00315396	0.00683488	0.00418212	0.00569476	0.0030527	0.00833682	0.0055134
4.5	0.00424957	0.00225279	0.00624636	0.00412205	0.00768134	0.00640492	0.00895775	0.00561884
5	0.00325444	0.00072864	0.00578023	0.00403088	0.0044118	0.00262463	0.00619896	0.00575634
5.5	0.00429749	0.00215335	0.00644163	0.00390105	0.00715086	0.00538169	0.00892003	0.00593445
6	0.00365546	0.00154294	0.00576799	0.003727	0.00519293	0.00361681	0.00676905	0.00616331
6.5	0.00336691	0.00105774	0.00567608	0.00350657	0.0059748	0.0048314	0.0071182	0.00645464
7	0.00325305	0.00137434	0.00513177	0.00324202	0.00781157	0.00657339	0.00904975	0.0068214
7.5	0.00243467	0.00035949	0.00450985	0.00294028	0.00693814	0.00558033	0.00829596	0.00727716
8	0.00293509	0.00123091	0.00463926	0.00261228	0.00619718	0.00437185	0.00802251	0.00783489
8.5	0.0012311	-0.00146086	0.00392306	0.00227163	0.00960791	0.0086665	0.0105493	0.00850513
9	0.00264381	0.000778566	0.00450906	0.00193281	0.00826779	0.00642585	0.0101097	0.00929345
9.5	0.00160477	-0.000313324	0.00352286	0.00160933	0.0112521	0.00952635	0.0129778	0.0101973
10	0.00213479	0.000361204	0.00390837	0.00131227	0.0113373	0.00874855	0.0139261	0.0112025
10.5	0.00106514	-0.00113101	0.00326129	0.00104936	0.0122165	0.0104478	0.0139852	0.0122802
11	0.000973773	-0.000820346	0.00276789	0.000824678	0.0140654	0.0129567	0.0151741	0.0133857
11.5	0.000556592	-0.0013471	0.00246028	0.000638959	0.013629	0.0122893	0.0149688	0.0144604
12	-0.000214194	-0.00276495	0.00233656	0.000490232	0.0146439	0.0130803	0.0162074	0.0154384
12.5	-0.000105848	-0.00229952	0.00208782	0.000374663	0.0177038	0.0165276	0.0188799	0.0162586
13	0.00034962	-0.00191047	0.00260971	0.000287397	0.0156003	0.0135589	0.0176416	0.0168793
13.5	-0.000268474	-0.00195128	0.00141434	0.000223277	0.017596	0.0153846	0.0198073	0.0172916
14	0.000718543	-0.000976766	0.00241385	0.000177374	0.0184952	0.0165226	0.0204678	0.0175229
14.5	0.000840023	-0.000989221	0.00266927	0.000145316	0.0174412	0.0154265	0.0194559	0.0176267
15	-0.00025319	-0.00237946	0.00187308	0.000123449	0.0161759	0.0145469	0.0178049	0.0176611
15.5	0.000357253	-0.00160283	0.00231734	0.000108867	0.0184836	0.0169506	0.0200165	0.0176687
16	-0.000182434	-0.00197136	0.00160649	9.93487e-05	0.0192086	0.0172139	0.0212033	0.0176696
16.5	6.72922e-05	-0.00182162	0.00195621	9.3262e-05	0.0170195	0.0154489	0.0185901	0.0176696
17	-0.00011062	-0.00241626	0.00219502	8.94453e-05	0.0175835	0.0165445	0.0186226	0.0176696
17.5	-5.08214e-05	-0.00192773	0.00182609	8.70962e-05	0.0199436	0.0182381	0.021649	0.0176696
18	0.000346465	-0.00177551	0.00246844	8.5676e-05	0.0177708	0.0162644	0.0192773	0.0176696
18.5	-0.000374503	-0.00217981	0.00143081	8.48319e-05	0.0173268	0.0160779	0.0185756	0.0176696
19	0.000335268	-0.00157928	0.00224981	8.43383e-05	0.0173225	0.016075	0.0185699	0.0176696
19.5	0.000504297	-0.00127146	0.00228006	8.40541e-05	0.0166318	0.0148742	0.0183894	0.0176696
20	-2.91997e-05	-0.00186302	0.00180462	8.38929e-05	0.0169665	0.0144051	0.0195279	0.0176696
20.5	0.000252168	-0.00208849	0.00259282	8.38028e-05	0.01786	0.0166433	0.0190766	0.0176696
21	0.000369723	-0.00182557	0.00256502	8.37531e-05	0.0178507	0.0155404	0.020161	0.0176696
21.5	0.000194772	-0.0018155	0.00220505	8.3726e-05	0.0167815	0.0153287	0.0182343	0.0176696
22	-0.00138831	-0.00425921	0.0014826	8.37114e-05	0.0182402	0.0169074	0.019573	0.0176696
22.5	0.000832869	-0.00110726	0.002773	8.37037e-05	0.0167964	0.014918	0.0186747	0.0176696

## Sheet: B
Time (fs)	P_B	P_I	P_E	P0'	P1'	P2'	P_B renormalised Fit	P_E renormalised Fit
0	0.787637	0.177422	0.0349363	0.999995	8.27119e-33	3.40868e-33	0.00820132	0.000121057
0.120944	0.787636	0.177422	0.0349363	0.999995	4.44115e-07	1.31228e-08	0.00886252	0.000146997
0.241888	0.787628	0.177434	0.034933	0.999993	1.82575e-06	4.72527e-08	0.00957343	0.000177976
0.362833	0.787596	0.177479	0.0349194	0.999991	4.29241e-06	8.86282e-08	0.0103374	0.000214862
0.483777	0.787524	0.17758	0.0348918	0.999987	8.08514e-06	1.20218e-07	0.011158	0.000258651
0.604721	0.787392	0.177746	0.0348566	0.999982	1.35208e-05	1.28553e-07	0.012039	0.000310482
0.725665	0.787187	0.177974	0.0348336	0.999974	2.09527e-05	1.09656e-07	0.0129844	0.000371654
0.846609	0.786892	0.178251	0.0348524	0.999964	3.07068e-05	7.14942e-08	0.0139983	0.000443642
0.967554	0.786483	0.178567	0.0349448	0.999952	4.30014e-05	3.1321e-08	0.0150852	0.000528114
1.0885	0.785927	0.178933	0.0351353	0.999937	5.78652e-05	8.31778e-09	0.0162496	0.000626954
1.20944	0.785184	0.179375	0.0354364	0.99992	7.50764e-05	1.4486e-08	0.0174965	0.00074228
1.33039	0.784221	0.179926	0.0358486	0.999901	9.4142e-05	4.82942e-08	0.0188309	0.000876464
1.45133	0.783023	0.180607	0.036365	0.999881	0.000114325	9.48129e-08	0.0202581	0.00103216
1.57227	0.7816	0.181418	0.0369771	0.99986	0.000134719	1.32861e-07	0.0217838	0.00121231
1.69322	0.779984	0.182333	0.0376781	0.999841	0.000154357	1.45711e-07	0.0234138	0.00142019
1.81416	0.77822	0.183311	0.0384637	0.999823	0.000172328	1.29631e-07	0.0251541	0.00165943
1.93511	0.776352	0.184313	0.0393296	0.999807	0.000187886	9.56084e-08	0.0270112	0.00193401
2.05605	0.774411	0.185315	0.0402692	0.999795	0.000200535	6.33593e-08	0.0289917	0.0022483
2.177	0.772409	0.186313	0.041273	0.999785	0.000210078	5.10288e-08	0.0311024	0.00260712
2.29794	0.770343	0.187323	0.0423292	0.999779	0.000216638	6.61563e-08	0.0333504	0.00301568
2.41888	0.768202	0.188367	0.0434264	0.999774	0.00022066	1.02515e-07	0.0357431	0.00347966
2.53983	0.76597	0.189468	0.0445565	0.999772	0.000222888	1.44053e-07	0.0382883	0.00400524
2.66077	0.763637	0.190641	0.0457168	0.999771	0.000224335	1.73445e-07	0.0409937	0.00459907
2.78172	0.761195	0.19189	0.0469102	0.999769	0.000226246	1.80651e-07	0.0438674	0.00526828
2.90266	0.75864	0.193211	0.0481445	0.999765	0.000230045	1.67296e-07	0.0469179	0.00602057
3.0236	0.755968	0.194597	0.0494305	0.999758	0.000237271	1.45073e-07	0.0501537	0.00686412
3.14455	0.753174	0.196041	0.0507801	0.999746	0.000249499	1.29447e-07	0.0535836	0.00780766
3.26549	0.750248	0.197543	0.0522047	0.999727	0.000268248	1.32045e-07	0.0572165	0.00886043
3.38644	0.747174	0.199106	0.0537148	0.9997	0.000294888	1.55471e-07	0.0610616	0.0100322
3.50738	0.743937	0.200738	0.0553203	0.999665	0.000330546	1.92853e-07	0.0651282	0.0113333
3.62833	0.740519	0.202444	0.0570321	0.999619	0.000376021	2.31969e-07	0.0694256	0.0127745
3.74927	0.736903	0.204229	0.0588628	0.999563	0.000431728	2.61639e-07	0.0739634	0.0143671
3.87021	0.733078	0.206089	0.0608279	0.999497	0.000497649	2.77073e-07	0.0787512	0.0161228
3.99116	0.729033	0.208016	0.0629458	0.999422	0.000573328	2.81574e-07	0.0837985	0.0180538
4.1121	0.724762	0.209997	0.0652359	0.999337	0.000657883	2.83902e-07	0.0891151	0.0201726
4.23305	0.720259	0.212019	0.0677176	0.999245	0.000750053	2.92906e-07	0.0947105	0.0224921
4.35399	0.715517	0.214071	0.070407	0.999147	0.000848276	3.12422e-07	0.100594	0.0250255
4.47494	0.710532	0.216148	0.0733159	0.999044	0.000950807	3.39353e-07	0.106776	0.0277862
4.59588	0.705295	0.21825	0.0764508	0.998939	0.00105586	3.66122e-07	0.113264	0.0307878
4.71682	0.699802	0.22038	0.0798135	0.998833	0.00116177	3.86249e-07	0.120068	0.034044
4.83777	0.694049	0.222544	0.0834031	0.998728	0.00126721	3.99852e-07	0.127197	0.0375685
4.95871	0.688035	0.224743	0.0872175	0.998624	0.00137129	4.15541e-07	0.134658	0.0413751
5.07966	0.681764	0.226975	0.0912553	0.998521	0.00147375	4.46895e-07	0.142461	0.0454772
5.2006	0.675242	0.229236	0.095517	0.99842	0.00157498	5.04682e-07	0.150612	0.0498882
5.32154	0.668474	0.231518	0.100004	0.998319	0.00167609	5.88832e-07	0.159119	0.0546211
5.44249	0.661464	0.233815	0.104717	0.998216	0.00177876	6.85064e-07	0.167987	0.0596885
5.56343	0.654212	0.236126	0.109657	0.998109	0.00188519	7.69258e-07	0.177223	0.0651026
5.68438	0.646714	0.238457	0.114824	0.997997	0.00199786	8.18632e-07	0.186831	0.0708748
5.80532	0.638962	0.240813	0.12022	0.997875	0.00211938	8.24568e-07	0.196816	0.0770159
5.92627	0.630944	0.243199	0.125852	0.997742	0.00225224	7.99911e-07	0.20718	0.0835359
6.04721	0.62265	0.245613	0.131732	0.997596	0.00239855	7.75455e-07	0.217927	0.0904439
6.16815	0.614069	0.248041	0.137885	0.997435	0.00255991	7.85754e-07	0.229057	0.097748
6.2891	0.605194	0.25046	0.144342	0.997257	0.00273712	8.50763e-07	0.24057	0.105455
6.41004	0.596017	0.252839	0.151139	0.997064	0.00293012	9.63434e-07	0.252466	0.113571
6.53099	0.586532	0.255151	0.158312	0.996856	0.00313794	1.09157e-06	0.264742	0.122101
6.65193	0.576732	0.257374	0.16589	0.996635	0.00335871	1.19497e-06	0.277394	0.131048
6.77288	0.566608	0.259496	0.173891	0.996404	0.00358992	1.2497e-06	0.290417	0.140413
6.89382	0.556158	0.261511	0.182326	0.996165	0.0038286	1.26559e-06	0.303805	0.150197
7.01476	0.54538	0.263418	0.191197	0.995922	0.00407172	1.28494e-06	0.317551	0.160399
7.13571	0.534282	0.265212	0.200501	0.995677	0.00431649	1.36056e-06	0.331643	0.171016
7.25665	0.522881	0.266881	0.210233	0.995433	0.00456065	1.52371e-06	0.346071	0.182045
7.3776	0.511197	0.268414	0.220384	0.995191	0.00480265	1.76109e-06	0.360823	0.193478
7.49854	0.499252	0.269801	0.230942	0.994952	0.00504167	2.01653e-06	0.375884	0.205309
7.61948	0.487066	0.271041	0.241888	0.994715	0.00527761	2.21985e-06	0.391238	0.217528
7.74043	0.474655	0.272142	0.253199	0.994482	0.00551088	2.32746e-06	0.406867	0.230125
7.86137	0.462029	0.273111	0.264855	0.994251	0.00574214	2.35002e-06	0.422752	0.243088
7.98232	0.4492	0.27395	0.276845	0.994021	0.00597205	2.34806e-06	0.438872	0.256402
8.10326	0.436181	0.274643	0.289171	0.993792	0.00620088	2.39589e-06	0.455205	0.270052
8.22421	0.422988	0.275158	0.30185	0.993564	0.00642828	2.53554e-06	0.471726	0.284022
8.34515	0.40964	0.275455	0.314901	0.993339	0.0066531	2.7511e-06	0.488411	0.298293
8.46609	0.396156	0.275498	0.328341	0.993119	0.0068733	2.98168e-06	0.505231	0.312846
8.58704	0.382556	0.275267	0.342172	0.992906	0.00708612	3.16513e-06	0.52216	0.327661
8.70798	0.368858	0.27476	0.356377	0.992704	0.00728836	3.28203e-06	0.539167	0.342714
8.82893	0.355084	0.273984	0.370927	0.992515	0.00747676	3.36796e-06	0.556222	0.357984
8.94987	0.341263	0.272947	0.385785	0.992343	0.00764836	3.48462e-06	0.573295	0.373448
9.07081	0.32743	0.271652	0.400914	0.992191	0.0078008	3.67118e-06	0.590352	0.389079
9.19176	0.313622	0.270095	0.416278	0.992059	0.0079324	3.91334e-06	0.607362	0.404854
9.3127	0.299878	0.268275	0.431842	0.991949	0.00804209	4.15388e-06	0.62429	0.420747
9.43365	0.28623	0.266197	0.447568	0.991862	0.00812922	4.33609e-06	0.641105	0.436732
9.55459	0.272707	0.263868	0.463421	0.991797	0.00819334	4.445e-06	0.657771	0.452782
9.67554	0.259336	0.261293	0.479367	0.991757	0.00823411	4.51372e-06	0.674257	0.468871
9.79648	0.246146	0.258471	0.495379	0.99174	0.00825112	4.59215e-06	0.690528	0.484973
9.91742	0.233168	0.255396	0.511432	0.991747	0.00824395	4.70651e-06	0.706553	0.501061
10.0384	0.220432	0.252064	0.527499	0.991778	0.00821222	4.84369e-06	0.722301	0.517109
10.1593	0.207968	0.24848	0.543547	0.991835	0.00815564	4.97017e-06	0.73774	0.533092
10.2803	0.195799	0.244661	0.559535	0.991916	0.00807409	5.06431e-06	0.752841	0.548985
10.4012	0.183949	0.240622	0.575424	0.992022	0.00796769	5.13157e-06	0.767576	0.564762
10.5221	0.172441	0.236375	0.59118	0.992153	0.00783677	5.19219e-06	0.781919	0.5804
10.6431	0.161298	0.231926	0.606771	0.992308	0.00768193	5.25735e-06	0.795846	0.595876
10.764	0.150542	0.227286	0.622168	0.992486	0.00750407	5.31782e-06	0.809333	0.611167
10.885	0.140193	0.222474	0.637329	0.992685	0.00730453	5.35338e-06	0.822361	0.626254
11.0059	0.130267	0.217518	0.652211	0.992905	0.00708517	5.35069e-06	0.834911	0.641115
11.1269	0.120776	0.212452	0.666767	0.993142	0.00684842	5.31266e-06	0.846968	0.655732
11.2478	0.111729	0.207302	0.680964	0.993393	0.00659712	5.25347e-06	0.858519	0.670087
11.3688	0.103131	0.202081	0.694784	0.993656	0.00633416	5.18678e-06	0.869552	0.684163
11.4897	0.0949816	0.196789	0.708225	0.993928	0.00606216	5.11737e-06	0.880061	0.697946
11.6106	0.0872808	0.191419	0.721296	0.994207	0.00578314	5.04135e-06	0.890039	0.711421
11.7316	0.0800249	0.185974	0.733997	0.994492	0.00549865	4.95264e-06	0.899484	0.724577
11.8525	0.0732099	0.180474	0.746312	0.99478	0.00521011	4.84901e-06	0.908397	0.737401
11.9735	0.0668311	0.174957	0.758207	0.995071	0.00491932	4.73199e-06	0.91678	0.749884
12.0944	0.0608825	0.169469	0.769644	0.995362	0.00462878	4.60197e-06	0.924638	0.762018
12.2154	0.055355	0.164044	0.780596	0.995649	0.00434157	4.45596e-06	0.931979	0.773796
12.3363	0.0502342	0.158696	0.791065	0.99593	0.0040608	4.29257e-06	0.938814	0.785212
12.4573	0.0455022	0.153415	0.801078	0.996202	0.00378894	4.11762e-06	0.945154	0.796261
12.5782	0.0411395	0.148177	0.810678	0.996464	0.00352735	3.94129e-06	0.951013	0.80694
12.6991	0.0371278	0.142975	0.819893	0.996715	0.00327645	3.76952e-06	0.956408	0.817247
12.8201	0.0334501	0.137823	0.828722	0.996955	0.00303629	3.60089e-06	0.961356	0.827182
12.941	0.0300902	0.132765	0.83714	0.997184	0.00280734	3.43212e-06	0.965876	0.836745
13.062	0.027031	0.127845	0.845119	0.997401	0.00259074	3.26245e-06	0.969989	0.845936
13.1829	0.024254	0.123081	0.852661	0.997604	0.00238802	3.09213e-06	0.973715	0.85476
13.3039	0.0217389	0.118458	0.859799	0.997792	0.00220033	2.92074e-06	0.977076	0.863218
13.4248	0.0194642	0.113945	0.866586	0.997965	0.00202782	2.74975e-06	0.980095	0.871316
13.5458	0.0174098	0.109524	0.873061	0.998123	0.00186964	2.58371e-06	0.982794	0.879058
13.6667	0.0155585	0.105203	0.879234	0.998268	0.00172457	2.42677e-06	0.985196	0.88645
13.7876	0.0138948	0.101013	0.885087	0.998401	0.00159176	2.27973e-06	0.987324	0.893499
13.9086	0.0124042	0.0969863	0.890605	0.998522	0.00147102	2.14118e-06	0.989199	0.900212
14.0295	0.0110713	0.0931277	0.895796	0.998631	0.00136253	2.0094e-06	0.990843	0.906597
14.1505	0.00988036	0.0894149	0.9007	0.998727	0.00126611	1.88289e-06	0.992278	0.912662
14.2714	0.0088165	0.085819	0.90536	0.998813	0.00118086	1.76111e-06	0.993522	0.918416
14.3924	0.00786655	0.0823298	0.909799	0.998888	0.00110539	1.6453e-06	0.994596	0.923868
14.5133	0.00701966	0.0789618	0.914014	0.998955	0.00103836	1.53747e-06	0.995518	0.929027
14.6342	0.00626632	0.0757371	0.917992	0.999015	0.000979006	1.43852e-06	0.996304	0.933902
14.7552	0.00559718	0.0726628	0.921735	0.999067	0.000926994	1.34771e-06	0.996971	0.938505
14.8761	0.00500285	0.069724	0.925268	0.999112	0.000881993	1.26331e-06	0.997533	0.942844
14.9971	0.00447441	0.0668981	0.928623	0.999151	0.000843291	1.18364e-06	0.998004	0.94693
15.118	0.00400428	0.0641742	0.931817	0.999184	0.000809877	1.10813e-06	0.998395	0.950773
15.239	0.00358628	0.0615591	0.93485	0.999213	0.000780825	1.03731e-06	0.998719	0.954382
15.3599	0.00321515	0.0590636	0.937716	0.999239	0.000755582	9.71922e-07	0.998984	0.957769
15.4809	0.00288581	0.0566882	0.940421	0.99926	0.000733888	9.11918e-07	0.999201	0.960943
15.6018	0.00259324	0.0544202	0.942982	0.999279	0.000715469	8.56347e-07	0.999376	0.963913
15.7227	0.00233288	0.0522454	0.945417	0.999295	0.000699861	8.04068e-07	0.999516	0.96669
15.8437	0.00210095	0.0501592	0.947735	0.999308	0.000686506	7.54497e-07	0.999628	0.969284
15.9646	0.00189442	0.0481653	0.949936	0.99932	0.000674979	7.07732e-07	0.999716	0.971703
16.0856	0.00171059	0.0462658	0.952019	0.99933	0.000665066	6.64023e-07	0.999786	0.973957
16.2065	0.00154683	0.0444553	0.953993	0.999338	0.000656644	6.23264e-07	0.999839	0.976054
16.3275	0.00140067	0.0427244	0.95587	0.999345	0.000649531	5.85001e-07	0.999881	0.978003
16.4484	0.00126999	0.0410672	0.957658	0.999351	0.000643474	5.48803e-07	0.999912	0.979814
16.5694	0.00115306	0.0394829	0.959359	0.999356	0.000638249	5.1449e-07	0.999936	0.981492
16.6903	0.00104843	0.0379714	0.960975	0.999361	0.000633734	4.82042e-07	0.999954	0.983048
16.8112	0.000954715	0.0365296	0.962511	0.999365	0.000629867	4.51416e-07	0.999967	0.984487
16.9322	0.00087063	0.0351518	0.963973	0.999368	0.000626574	4.22524e-07	0.999977	0.985817
17.0531	0.000795043	0.0338337	0.965367	0.999371	0.000623749	3.95285e-07	0.999984	0.987046
17.1741	0.000727012	0.0325735	0.966695	0.999374	0.000621294	3.69595e-07	0.999989	0.988179
17.295	0.000665732	0.0313697	0.96796	0.999376	0.000619156	3.45301e-07	0.999992	0.989223
17.416	0.000610474	0.0302198	0.969165	0.999378	0.000617305	3.22299e-07	0.999995	0.990184
17.5369	0.000560567	0.0291202	0.970315	0.999379	0.000615706	3.00625e-07	0.999997	0.991067
17.6579	0.000515414	0.028068	0.971412	0.999381	0.000614314	2.8034e-07	0.999998	0.991879
17.7788	0.000474502	0.0270615	0.972459	0.999382	0.000613091	2.61345e-07	0.999999	0.992623
17.8997	0.000437392	0.0260989	0.973459	0.999383	0.000612016	2.43445e-07	0.999999	0.993305
18.0207	0.000403696	0.025178	0.974414	0.999384	0.000611073	2.2659e-07	0.999999	0.99393
18.1416	0.000373056	0.0242964	0.975326	0.999385	0.000610245	2.10877e-07	1	0.994501
18.2626	0.000345145	0.0234523	0.976198	0.999386	0.000609514	1.96307e-07	1	0.995023
18.3835	0.000319686	0.0226441	0.977031	0.999386	0.000608864	1.82712e-07	1	0.9955
18.5045	0.000296443	0.0218701	0.977829	0.999387	0.000608288	1.69982e-07	1	0.995934
18.6254	0.000275202	0.0211285	0.978592	0.999387	0.000607776	1.58169e-07	1	0.99633
18.7464	0.000255758	0.0204178	0.979322	0.999388	0.000607319	1.47295e-07	1	0.99669
18.8673	0.000237932	0.0197367	0.980021	0.999388	0.000606911	1.37236e-07	1	0.997018
18.9882	0.000221577	0.0190836	0.98069	0.999389	0.000606545	1.2789e-07	1	0.997315
19.1092	0.00020656	0.0184574	0.981331	0.999389	0.000606217	1.19279e-07	1	0.997585
19.2301	0.000192749	0.0178566	0.981946	0.999389	0.000605922	1.11399e-07	1	0.997829
19.3511	0.000180031	0.0172802	0.982535	0.999389	0.000605657	1.0415e-07	1	0.998051
19.472	0.000168312	0.016727	0.9831	0.99939	0.000605417	9.74703e-08	1	0.998251
19.593	0.000157503	0.016196	0.983642	0.99939	0.0006052	9.13636e-08	1	0.998432
19.7139	0.00014752	0.0156861	0.984162	0.99939	0.000605004	8.57967e-08	1	0.998596
19.8348	0.000138291	0.0151964	0.984661	0.99939	0.000604827	8.06967e-08	1	0.998743
19.9558	0.000129753	0.0147259	0.98514	0.999391	0.000604665	7.60344e-08	1	0.998876
20.0767	0.000121846	0.0142738	0.9856	0.999391	0.000604518	7.17985e-08	1	0.998996
20.1977	0.000114515	0.0138392	0.986042	0.999391	0.000604385	6.79436e-08	1	0.999104
20.3186	0.000107713	0.0134214	0.986466	0.999391	0.000604263	6.44286e-08	1	0.999201
20.4396	0.000101397	0.0130196	0.986874	0.999391	0.000604152	6.12376e-08	1	0.999288
20.5605	9.5526e-05	0.0126331	0.987267	0.999391	0.00060405	5.83436e-08	1	0.999366
20.6815	9.00644e-05	0.0122613	0.987644	0.999391	0.000603957	5.57127e-08	1	0.999436
20.8024	8.49799e-05	0.0119034	0.988007	0.999391	0.000603872	5.33264e-08	1	0.999498
20.9233	8.02419e-05	0.0115589	0.988356	0.999391	0.000603794	5.1166e-08	1	0.999554
21.0443	7.58234e-05	0.0112272	0.988692	0.999391	0.000603723	4.9207e-08	1	0.999604
21.1652	7.17e-05	0.0109078	0.989016	0.999392	0.000603657	4.74324e-08	1	0.999649
21.2862	6.78486e-05	0.0106	0.989327	0.999392	0.000603596	4.58268e-08	1	0.999689
21.4071	6.42486e-05	0.0103035	0.989627	0.999392	0.000603541	4.43724e-08	1	0.999725
21.5281	6.08812e-05	0.0100177	0.989917	0.999392	0.000603489	4.30554e-08	1	0.999756
21.649	5.7729e-05	0.00974225	0.990195	0.999392	0.000603442	4.18636e-08	1	0.999785
21.77	5.4776e-05	0.00947661	0.990464	0.999392	0.000603398	4.07843e-08	1	0.99981
21.8909	5.20077e-05	0.00922042	0.990723	0.999392	0.000603358	3.98072e-08	1	0.999832
22.0118	4.94108e-05	0.00897328	0.990973	0.999392	0.000603321	3.89226e-08	1	0.999852
22.1328	4.6973e-05	0.00873481	0.991213	0.999392	0.000603286	3.81216e-08	1	0.999869
22.2537	4.46829e-05	0.00850467	0.991446	0.999392	0.000603254	3.7396e-08	1	0.999885
22.3747	4.25302e-05	0.00828251	0.99167	0.999392	0.000603225	3.67389e-08	1	0.999899
22.4956	4.05053e-05	0.008068	0.991887	0.999392	0.000603197	3.61433e-08	1	0.999911
22.6166	3.85993e-05	0.00786084	0.992096	0.999392	0.000603172	3.56036e-08	1	0.999922
22.7375	3.68042e-05	0.00766073	0.992298	0.999392	0.000603148	3.51144e-08	1	0.999931
22.8585	3.51124e-05	0.00746739	0.992493	0.999392	0.000603127	3.46707e-08	1	0.99994
22.9794	3.3517e-05	0.00728056	0.992681	0.999392	0.000603106	3.42683e-08	1	0.999947
23.1003	3.20115e-05	0.00709997	0.992863	0.999392	0.000603087	3.39032e-08	1	0.999954
23.2213	3.05901e-05	0.00692537	0.993039	0.999392	0.00060307	3.35719e-08	1	0.999959
23.3422	2.92472e-05	0.00675655	0.993209	0.999392	0.000603054	3.32712e-08	1	0.999965
23.4632	2.79778e-05	0.00659326	0.993374	0.999392	0.000603038	3.29982e-08	1	0.999969
23.5841	2.67771e-05	0.0064353	0.993533	0.999392	0.000603024	3.27502e-08	1	0.999973
23.7051	2.56408e-05	0.00628247	0.993687	0.999392	0.000603011	3.2525e-08	1	0.999976
23.826	2.45648e-05	0.00613456	0.993836	0.999392	0.000602999	3.23204e-08	1	0.999979
23.947	2.35453e-05	0.00599139	0.99398	0.999392	0.000602987	3.21345e-08	1	0.999982
24.0679	2.25789e-05	0.00585278	0.99412	0.999392	0.000602977	3.19656e-08	1	0.999984
24.1888	2.16622e-05	0.00571856	0.994255	0.999392	0.000602967	3.18122e-08	1	0.999986

## Sheet: C
x (A)	V_B (eV)	V_I (eV)	V_E (eV)	psi^2 (A-1)	E0 (eV)	E1 (eV)	E2 (eV)	Gamma 01 (bohr-1)
-2.64588	27.2114	62.3141	95.2399	4.37741e-14	27.1687	62.3113	95.2854	0.00674754
-2.64483	27.2005	62.2896	95.2018	4.36385e-14	27.1578	62.2868	95.2473	0.00675015
-2.64377	27.1896	62.2651	95.1637	4.35032e-14	27.1469	62.2623	95.2093	0.00675538
-2.64271	27.1787	62.2406	95.1256	4.33683e-14	27.136	62.2378	95.1712	0.00676061
-2.64165	27.1679	62.2161	95.0875	4.32337e-14	27.1251	62.2133	95.1331	0.00676585
-2.64059	27.157	62.1917	95.0494	4.30994e-14	27.1142	62.1888	95.095	0.00677109
-2.63953	27.1461	62.1672	95.0113	4.29655e-14	27.1033	62.1643	95.0569	0.00677634
-2.63848	27.1352	62.1427	94.9732	4.2832e-14	27.0924	62.1398	95.0189	0.0067816
-2.63742	27.1243	62.1182	94.9351	4.26988e-14	27.0815	62.1153	94.9808	0.00678686
-2.63636	27.1134	62.0937	94.897	4.25659e-14	27.0706	62.0909	94.9427	0.00679213
-2.6353	27.1026	62.0692	94.8589	4.24334e-14	27.0597	62.0664	94.9046	0.00679741
-2.63424	27.0917	62.0447	94.8208	4.23012e-14	27.0488	62.0419	94.8666	0.00680269
-2.63318	27.0808	62.0202	94.7827	4.21694e-14	27.0379	62.0174	94.8285	0.00680797
-2.63213	27.0699	61.9957	94.7447	4.20379e-14	27.027	61.9929	94.7904	0.00681327
-2.63107	27.059	61.9712	94.7066	4.19068e-14	27.0161	61.9684	94.7523	0.00681857
-2.63001	27.0481	61.9468	94.6685	4.1776e-14	27.0052	61.9439	94.7143	0.00682387
-2.62895	27.0372	61.9223	94.6304	4.16455e-14	26.9943	61.9194	94.6762	0.00682918
-2.62789	27.0264	61.8978	94.5923	4.15154e-14	26.9834	61.8949	94.6381	0.0068345
-2.62683	27.0155	61.8733	94.5542	4.13856e-14	26.9725	61.8704	94.6	0.00683983
-2.62578	27.0046	61.8488	94.5161	4.12562e-14	26.9616	61.8459	94.5619	0.00684516
-2.62472	26.9937	61.8243	94.478	4.11271e-14	26.9507	61.8214	94.5239	0.00685049
-2.62366	26.9828	61.7998	94.4399	4.09983e-14	26.9398	61.7969	94.4858	0.00685584
-2.6226	26.9719	61.7753	94.4018	4.08699e-14	26.9289	61.7725	94.4477	0.00686119
-2.62154	26.9611	61.7508	94.3637	4.07418e-14	26.918	61.748	94.4096	0.00686654
-2.62048	26.9502	61.7263	94.3256	4.0614e-14	26.9071	61.7235	94.3716	0.0068719
-2.61943	26.9393	61.7018	94.2875	4.04866e-14	26.8962	61.699	94.3335	0.00687727
-2.61837	26.9284	61.6774	94.2494	4.03595e-14	26.8853	61.6745	94.2954	0.00688265
-2.61731	26.9175	61.6529	94.2113	4.02328e-14	26.8744	61.65	94.2573	0.00688803
-2.61625	26.9066	61.6284	94.1732	4.01063e-14	26.8635	61.6255	94.2193	0.00689341
-2.61519	26.8957	61.6039	94.1351	3.99802e-14	26.8526	61.601	94.1812	0.00689881
-2.61413	26.8849	61.5794	94.097	3.98545e-14	26.8417	61.5765	94.1431	0.00690421
-2.61308	26.874	61.5549	94.0589	3.9729e-14	26.8308	61.552	94.105	0.00690961
-2.61202	26.8631	61.5304	94.0208	3.96039e-14	26.8199	61.5275	94.0669	0.00691502
-2.61096	26.8522	61.5059	93.9827	3.94791e-14	26.809	61.503	94.0289	0.00692044
-2.6099	26.8413	61.4814	93.9446	3.93547e-14	26.7981	61.4785	93.9908	0.00692587
-2.60884	26.8304	61.4569	93.9065	3.92306e-14	26.7872	61.454	93.9527	0.0069313
-2.60778	26.8196	61.4325	93.8684	3.91068e-14	26.7763	61.4296	93.9146	0.00693674
-2.60673	26.8087	61.408	93.8303	3.89833e-14	26.7654	61.4051	93.8766	0.00694218
-2.60567	26.7978	61.3835	93.7923	3.88601e-14	26.7545	61.3806	93.8385	0.00694763
-2.60461	26.7869	61.359	93.7542	3.87373e-14	26.7436	61.3561	93.8004	0.00695309
-2.60355	26.776	61.3345	93.7161	3.86148e-14	26.7327	61.3316	93.7623	0.00695855
-2.60249	26.7651	61.31	93.678	3.84926e-14	26.7218	61.3071	93.7243	0.00696402
-2.60143	26.7542	61.2855	93.6399	3.83708e-14	26.7109	61.2826	93.6862	0.0069695
-2.60038	26.7434	61.261	93.6018	3.82493e-14	26.7	61.2581	93.6481	0.00697498
-2.59932	26.7325	61.2365	93.5637	3.8128e-14	26.689	61.2336	93.61	0.00698047
-2.59826	26.7216	61.212	93.5256	3.80071e-14	26.6781	61.2091	93.572	0.00698597
-2.5972	26.7107	61.1876	93.4875	3.78866e-14	26.6672	61.1846	93.5339	0.00699147
-2.59614	26.6998	61.1631	93.4494	3.77663e-14	26.6563	61.1601	93.4958	0.00699698
-2.59508	26.6889	61.1386	93.4113	3.76464e-14	26.6454	61.1356	93.4577	0.00700249
-2.59403	26.6781	61.1141	93.3732	3.75268e-14	26.6345	61.1112	93.4196	0.00700802
-2.59297	26.6672	61.0896	93.3351	3.74075e-14	26.6236	61.0867	93.3816	0.00701354
-2.59191	26.6563	61.0651	93.297	3.72885e-14	26.6127	61.0622	93.3435	0.00701908
-2.59085	26.6454	61.0406	93.2589	3.71698e-14	26.6018	61.0377	93.3054	0.00702462
-2.58979	26.6345	61.0161	93.2208	3.70515e-14	26.5909	61.0132	93.2673	0.00703017
-2.58873	26.6236	60.9916	93.1827	3.69334e-14	26.58	60.9887	93.2293	0.00703572
-2.58768	26.6127	60.9671	93.1446	3.68157e-14	26.5691	60.9642	93.1912	0.00704128
-2.58662	26.6019	60.9427	93.1065	3.66983e-14	26.5582	60.9397	93.1531	0.00704685
-2.58556	26.591	60.9182	93.0684	3.65812e-14	26.5473	60.9152	93.115	0.00705242
-2.5845	26.5801	60.8937	93.0303	3.64644e-14	26.5364	60.8907	93.077	0.00705801
-2.58344	26.5692	60.8692	92.9922	3.63479e-14	26.5255	60.8662	93.0389	0.00706359
-2.58238	26.5583	60.8447	92.9541	3.62317e-14	26.5146	60.8417	93.0008	0.00706919
-2.58133	26.5474	60.8202	92.916	3.61159e-14	26.5037	60.8172	92.9627	0.00707479
-2.58027	26.5366	60.7957	92.878	3.60003e-14	26.4928	60.7927	92.9247	0.0070804
-2.57921	26.5257	60.7712	92.8399	3.58851e-14	26.4819	60.7683	92.8866	0.00708601
-2.57815	26.5148	60.7467	92.8018	3.57702e-14	26.471	60.7438	92.8485	0.00709163
-2.57709	26.5039	60.7222	92.7637	3.56555e-14	26.4601	60.7193	92.8104	0.00709726
-2.57603	26.493	60.6977	92.7256	3.55412e-14	26.4492	60.6948	92.7723	0.00710289
-2.57498	26.4821	60.6733	92.6875	3.54272e-14	26.4383	60.6703	92.7343	0.00710853
-2.57392	26.4712	60.6488	92.6494	3.53135e-14	26.4274	60.6458	92.6962	0.00711418
-2.57286	26.4604	60.6243	92.6113	3.52001e-14	26.4165	60.6213	92.6581	0.00711983
-2.5718	26.4495	60.5998	92.5732	3.5087e-14	26.4056	60.5968	92.62	0.0071255
-2.57074	26.4386	60.5753	92.5351	3.49742e-14	26.3947	60.5723	92.582	0.00713116
-2.56968	26.4277	60.5508	92.497	3.48617e-14	26.3838	60.5478	92.5439	0.00713684
-2.56863	26.4168	60.5263	92.4589	3.47495e-14	26.3729	60.5233	92.5058	0.00714252
-2.56757	26.4059	60.5018	92.4208	3.46376e-14	26.362	60.4988	92.4677	0.00714821
-2.56651	26.3951	60.4773	92.3827	3.4526e-14	26.3511	60.4743	92.4297	0.0071539
-2.56545	26.3842	60.4528	92.3446	3.44147e-14	26.3402	60.4499	92.3916	0.0071596
-2.56439	26.3733	60.4284	92.3065	3.43037e-14	26.3293	60.4254	92.3535	0.00716531
-2.56333	26.3624	60.4039	92.2684	3.4193e-14	26.3184	60.4009	92.3154	0.00717103
-2.56228	26.3515	60.3794	92.2303	3.40826e-14	26.3075	60.3764	92.2774	0.00717675
-2.56122	26.3406	60.3549	92.1922	3.39725e-14	26.2966	60.3519	92.2393	0.00718248
-2.56016	26.3298	60.3304	92.1541	3.38627e-14	26.2857	60.3274	92.2012	0.00718822
-2.5591	26.3189	60.3059	92.116	3.37532e-14	26.2748	60.3029	92.1631	0.00719396
-2.55804	26.308	60.2814	92.0779	3.3644e-14	26.2639	60.2784	92.1251	0.00719971
-2.55698	26.2971	60.2569	92.0398	3.35351e-14	26.253	60.2539	92.087	0.00720546
-2.55592	26.2862	60.2324	92.0017	3.34264e-14	26.2421	60.2294	92.0489	0.00721123
-2.55487	26.2753	60.2079	91.9636	3.33181e-14	26.2312	60.2049	92.0108	0.007217
-2.55381	26.2644	60.1835	91.9256	3.32101e-14	26.2203	60.1804	91.9728	0.00722278
-2.55275	26.2536	60.159	91.8875	3.31023e-14	26.2094	60.1559	91.9347	0.00722856
-2.55169	26.2427	60.1345	91.8494	3.29949e-14	26.1985	60.1314	91.8966	0.00723435
-2.55063	26.2318	60.11	91.8113	3.28877e-14	26.1876	60.107	91.8585	0.00724015
-2.54957	26.2209	60.0855	91.7732	3.27808e-14	26.1767	60.0825	91.8205	0.00724595
-2.54852	26.21	60.061	91.7351	3.26742e-14	26.1658	60.058	91.7824	0.00725177
-2.54746	26.1991	60.0365	91.697	3.25679e-14	26.1549	60.0335	91.7443	0.00725759
-2.5464	26.1883	60.012	91.6589	3.24619e-14	26.1439	60.009	91.7062	0.00726341
-2.54534	26.1774	59.9875	91.6208	3.23562e-14	26.133	59.9845	91.6681	0.00726924
-2.54428	26.1665	59.963	91.5827	3.22508e-14	26.1221	59.96	91.6301	0.00727508
-2.54322	26.1556	59.9386	91.5446	3.21456e-14	26.1112	59.9355	91.592	0.00728093
-2.54217	26.1447	59.9141	91.5065	3.20408e-14	26.1003	59.911	91.5539	0.00728679
-2.54111	26.1338	59.8896	91.4684	3.19362e-14	26.0894	59.8865	91.5158	0.00729265
-2.54005	26.1229	59.8651	91.4303	3.18319e-14	26.0785	59.862	91.4778	0.00729852
-2.53899	26.1121	59.8406	91.3922	3.17279e-14	26.0676	59.8375	91.4397	0.00730439
-2.53793	26.1012	59.8161	91.3541	3.16242e-14	26.0567	59.813	91.4016	0.00731027
-2.53687	26.0903	59.7916	91.316	3.15207e-14	26.0458	59.7885	91.3635	0.00731616
-2.53582	26.0794	59.7671	91.2779	3.14176e-14	26.0349	59.7641	91.3255	0.00732206
-2.53476	26.0685	59.7426	91.2398	3.13147e-14	26.024	59.7396	91.2874	0.00732796
-2.5337	26.0576	59.7181	91.2017	3.12121e-14	26.0131	59.7151	91.2493	0.00733387
-2.53264	26.0468	59.6936	91.1636	3.11098e-14	26.0022	59.6906	91.2112	0.00733979
-2.53158	26.0359	59.6692	91.1255	3.10078e-14	25.9913	59.6661	91.1732	0.00734572
-2.53052	26.025	59.6447	91.0874	3.0906e-14	25.9804	59.6416	91.1351	0.00735165
-2.52947	26.0141	59.6202	91.0493	3.08045e-14	25.9695	59.6171	91.097	0.00735759
-2.52841	26.0032	59.5957	91.0112	3.07033e-14	25.9586	59.5926	91.0589	0.00736354
-2.52735	25.9923	59.5712	90.9732	3.06024e-14	25.9477	59.5681	91.0209	0.00736949
-2.52629	25.9814	59.5467	90.9351	3.05017e-14	25.9368	59.5436	90.9828	0.00737545
-2.52523	25.9706	59.5222	90.897	3.04014e-14	25.9259	59.5191	90.9447	0.00738142
-2.52417	25.9597	59.4977	90.8589	3.03013e-14	25.915	59.4946	90.9066	0.0073874
-2.52312	25.9488	59.4732	90.8208	3.02015e-14	25.9041	59.4701	90.8686	0.00739338
-2.52206	25.9379	59.4487	90.7827	3.01019e-14	25.8932	59.4456	90.8305	0.00739937
-2.521	25.927	59.4243	90.7446	3.00026e-14	25.8823	59.4212	90.7924	0.00740537
-2.51994	25.9161	59.3998	90.7065	2.99036e-14	25.8714	59.3967	90.7543	0.00741137
-2.51888	25.9053	59.3753	90.6684	2.98049e-14	25.8605	59.3722	90.7163	0.00741738
-2.51782	25.8944	59.3508	90.6303	2.97065e-14	25.8496	59.3477	90.6782	0.0074234
-2.51677	25.8835	59.3263	90.5922	2.96083e-14	25.8387	59.3232	90.6401	0.00742943
-2.51571	25.8726	59.3018	90.5541	2.95104e-14	25.8278	59.2987	90.602	0.00743546
-2.51465	25.8617	59.2773	90.516	2.94127e-14	25.8169	59.2742	90.564	0.0074415
-2.51359	25.8508	59.2528	90.4779	2.93153e-14	25.806	59.2497	90.5259	0.00744755
-2.51253	25.8399	59.2283	90.4398	2.92182e-14	25.7951	59.2252	90.4878	0.00745361
-2.51147	25.8291	59.2038	90.4017	2.91214e-14	25.7842	59.2007	90.4497	0.00745967
-2.51042	25.8182	59.1794	90.3636	2.90248e-14	25.7733	59.1762	90.4117	0.00746574
-2.50936	25.8073	59.1549	90.3255	2.89285e-14	25.7624	59.1517	90.3736	0.00747182
-2.5083	25.7964	59.1304	90.2874	2.88325e-14	25.7515	59.1272	90.3355	0.00747791
-2.50724	25.7855	59.1059	90.2493	2.87367e-14	25.7406	59.1027	90.2974	0.007484
-2.50618	25.7746	59.0814	90.2112	2.86412e-14	25.7296	59.0783	90.2594	0.0074901
-2.50512	25.7638	59.0569	90.1731	2.8546e-14	25.7187	59.0538	90.2213	0.00749621
-2.50407	25.7529	59.0324	90.135	2.8451e-14	25.7078	59.0293	90.1832	0.00750233
-2.50301	25.742	59.0079	90.0969	2.83563e-14	25.6969	59.0048	90.1451	0.00750845
-2.50195	25.7311	58.9834	90.0588	2.82618e-14	25.686	58.9803	90.1071	0.00751458
-2.50089	25.7202	58.9589	90.0208	2.81676e-14	25.6751	58.9558	90.069	0.00752072
-2.49983	25.7093	58.9345	89.9827	2.80737e-14	25.6642	58.9313	90.0309	0.00752686
-2.49877	25.6984	58.91	89.9446	2.798e-14	25.6533	58.9068	89.9928	0.00753302
-2.49772	25.6876	58.8855	89.9065	2.78866e-14	25.6424	58.8823	89.9548	0.00753918
-2.49666	25.6767	58.861	89.8684	2.77935e-14	25.6315	58.8578	89.9167	0.00754535
-2.4956	25.6658	58.8365	89.8303	2.77006e-14	25.6206	58.8333	89.8786	0.00755152
-2.49454	25.6549	58.812	89.7922	2.7608e-14	25.6097	58.8088	89.8405	0.0075577
-2.49348	25.644	58.7875	89.7541	2.75156e-14	25.5988	58.7843	89.8025	0.0075639
-2.49242	25.6331	58.763	89.716	2.74235e-14	25.5879	58.7598	89.7644	0.00757009
-2.49137	25.6223	58.7385	89.6779	2.73316e-14	25.577	58.7354	89.7263	0.0075763
-2.49031	25.6114	58.714	89.6398	2.724e-14	25.5661	58.7109	89.6882	0.00758251
-2.48925	25.6005	58.6895	89.6017	2.71487e-14	25.5552	58.6864	89.6502	0.00758874
-2.48819	25.5896	58.6651	89.5636	2.70576e-14	25.5443	58.6619	89.6121	0.00759496
-2.48713	25.5787	58.6406	89.5255	2.69668e-14	25.5334	58.6374	89.574	0.0076012
-2.48607	25.5678	58.6161	89.4874	2.68762e-14	25.5225	58.6129	89.5359	0.00760745
-2.48502	25.5569	58.5916	89.4493	2.67859e-14	25.5116	58.5884	89.4979	0.0076137
-2.48396	25.5461	58.5671	89.4112	2.66958e-14	25.5007	58.5639	89.4598	0.00761996
-2.4829	25.5352	58.5426	89.3731	2.6606e-14	25.4898	58.5394	89.4217	0.00762623
-2.48184	25.5243	58.5181	89.335	2.65164e-14	25.4789	58.5149	89.3836	0.0076325
-2.48078	25.5134	58.4936	89.2969	2.64271e-14	25.468	58.4904	89.3456	0.00763878
-2.47972	25.5025	58.4691	89.2588	2.63381e-14	25.4571	58.4659	89.3075	0.00764507
-2.47867	25.4916	58.4446	89.2207	2.62492e-14	25.4462	58.4414	89.2694	0.00765137
-2.47761	25.4808	58.4202	89.1826	2.61607e-14	25.4353	58.4169	89.2313	0.00765768
-2.47655	25.4699	58.3957	89.1445	2.60724e-14	25.4244	58.3924	89.1933	0.00766399
-2.47549	25.459	58.3712	89.1065	2.59843e-14	25.4135	58.368	89.1552	0.00767032
-2.47443	25.4481	58.3467	89.0684	2.58965e-14	25.4026	58.3435	89.1171	0.00767664
-2.47337	25.4372	58.3222	89.0303	2.58089e-14	25.3917	58.319	89.079	0.00768298
-2.47231	25.4263	58.2977	88.9922	2.57216e-14	25.3807	58.2945	89.041	0.00768933
-2.47126	25.4154	58.2732	88.9541	2.56345e-14	25.3698	58.27	89.0029	0.00769568
-2.4702	25.4046	58.2487	88.916	2.55477e-14	25.3589	58.2455	88.9648	0.00770204
-2.46914	25.3937	58.2242	88.8779	2.54611e-14	25.348	58.221	88.9267	0.00770841
-2.46808	25.3828	58.1997	88.8398	2.53748e-14	25.3371	58.1965	88.8887	0.00771479
-2.46702	25.3719	58.1753	88.8017	2.52887e-14	25.3262	58.172	88.8506	0.00772117
-2.46596	25.361	58.1508	88.7636	2.52028e-14	25.3153	58.1475	88.8125	0.00772757
-2.46491	25.3501	58.1263	88.7255	2.51172e-14	25.3044	58.123	88.7745	0.00773397
-2.46385	25.3393	58.1018	88.6874	2.50318e-14	25.2935	58.0985	88.7364	0.00774038
-2.46279	25.3284	58.0773	88.6493	2.49467e-14	25.2826	58.074	88.6983	0.00774679
-2.46173	25.3175	58.0528	88.6112	2.48618e-14	25.2717	58.0495	88.6602	0.00775322
-2.46067	25.3066	58.0283	88.5731	2.47772e-14	25.2608	58.0251	88.6222	0.00775965
-2.45961	25.2957	58.0038	88.535	2.46928e-14	25.2499	58.0006	88.5841	0.00776609
-2.45856	25.2848	57.9793	88.4969	2.46086e-14	25.239	57.9761	88.546	0.00777254
-2.4575	25.2739	57.9548	88.4588	2.45247e-14	25.2281	57.9516	88.5079	0.00777899
-2.45644	25.2631	57.9303	88.4207	2.4441e-14	25.2172	57.9271	88.4699	0.00778546
-2.45538	25.2522	57.9059	88.3826	2.43575e-14	25.2063	57.9026	88.4318	0.00779193
-2.45432	25.2413	57.8814	88.3445	2.42743e-14	25.1954	57.8781	88.3937	0.00779841
-2.45326	25.2304	57.8569	88.3064	2.41914e-14	25.1845	57.8536	88.3556	0.0078049
-2.45221	25.2195	57.8324	88.2683	2.41086e-14	25.1736	57.8291	88.3176	0.0078114
-2.45115	25.2086	57.8079	88.2302	2.40261e-14	25.1627	57.8046	88.2795	0.0078179
-2.45009	25.1978	57.7834	88.1921	2.39439e-14	25.1518	57.7801	88.2414	0.00782442
-2.44903	25.1869	57.7589	88.1541	2.38618e-14	25.1409	57.7556	88.2033	0.00783094
-2.44797	25.176	57.7344	88.116	2.378e-14	25.13	57.7311	88.1653	0.00783747
-2.44691	25.1651	57.7099	88.0779	2.36985e-14	25.1191	57.7066	88.1272	0.00784401
-2.44586	25.1542	57.6854	88.0398	2.36171e-14	25.1082	57.6822	88.0891	0.00785055
-2.4448	25.1433	57.661	88.0017	2.3536e-14	25.0973	57.6577	88.051	0.00785711
-2.44374	25.1324	57.6365	87.9636	2.34552e-14	25.0863	57.6332	88.013	0.00786367
-2.44268	25.1216	57.612	87.9255	2.33745e-14	25.0754	57.6087	87.9749	0.00787024
-2.44162	25.1107	57.5875	87.8874	2.32941e-14	25.0645	57.5842	87.9368	0.00787682
-2.44056	25.0998	57.563	87.8493	2.3214e-14	25.0536	57.5597	87.8988	0.0078834
-2.43951	25.0889	57.5385	87.8112	2.3134e-14	25.0427	57.5352	87.8607	0.00789
-2.43845	25.078	57.514	87.7731	2.30543e-14	25.0318	57.5107	87.8226	0.0078966
-2.43739	25.0671	57.4895	87.735	2.29748e-14	25.0209	57.4862	87.7845	0.00790321
-2.43633	25.0563	57.465	87.6969	2.28956e-14	25.01	57.4617	87.7465	0.00790983
-2.43527	25.0454	57.4405	87.6588	2.28166e-14	24.9991	57.4372	87.7084	0.00791646
-2.43421	25.0345	57.4161	87.6207	2.27378e-14	24.9882	57.4127	87.6703	0.0079231
-2.43316	25.0236	57.3916	87.5826	2.26592e-14	24.9773	57.3882	87.6322	0.00792974
-2.4321	25.0127	57.3671	87.5445	2.25808e-14	24.9664	57.3637	87.5942	0.0079364
-2.43104	25.0018	57.3426	87.5064	2.25027e-14	24.9555	57.3392	87.5561	0.00794306
-2.42998	24.9909	57.3181	87.4683	2.24248e-14	24.9446	57.3148	87.518	0.00794973
-2.42892	24.9801	57.2936	87.4302	2.23472e-14	24.9337	57.2903	87.4799	0.00795641
-2.42786	24.9692	57.2691	87.3921	2.22697e-14	24.9228	57.2658	87.4419	0.0079631
-2.42681	24.9583	57.2446	87.354	2.21925e-14	24.9119	57.2413	87.4038	0.00796979
-2.42575	24.9474	57.2201	87.3159	2.21155e-14	24.901	57.2168	87.3657	0.00797649
-2.42469	24.9365	57.1956	87.2778	2.20387e-14	24.8901	57.1923	87.3276	0.00798321
-2.42363	24.9256	57.1712	87.2397	2.19622e-14	24.8792	57.1678	87.2896	0.00798993
-2.42257	24.9148	57.1467	87.2017	2.18858e-14	24.8683	57.1433	87.2515	0.00799666
-2.42151	24.9039	57.1222	87.1636	2.18097e-14	24.8574	57.1188	87.2134	0.00800339
-2.42046	24.893	57.0977	87.1255	2.17338e-14	24.8465	57.0943	87.1754	0.00801014
-2.4194	24.8821	57.0732	87.0874	2.16582e-14	24.8356	57.0698	87.1373	0.0080169
-2.41834	24.8712	57.0487	87.0493	2.15827e-14	24.8247	57.0453	87.0992	0.00802366
-2.41728	24.8603	57.0242	87.0112	2.15075e-14	24.8137	57.0208	87.0611	0.00803043
-2.41622	24.8495	56.9997	86.9731	2.14325e-14	24.8028	56.9963	87.0231	0.00803721
-2.41516	24.8386	56.9752	86.935	2.13577e-14	24.7919	56.9718	86.985	0.008044
-2.41411	24.8277	56.9507	86.8969	2.12831e-14	24.781	56.9474	86.9469	0.0080508
-2.41305	24.8168	56.9262	86.8588	2.12087e-14	24.7701	56.9229	86.9088	0.0080576
-2.41199	24.8059	56.9018	86.8207	2.11346e-14	24.7592	56.8984	86.8708	0.00806442
-2.41093	24.795	56.8773	86.7826	2.10607e-14	24.7483	56.8739	86.8327	0.00807124
-2.40987	24.7841	56.8528	86.7445	2.0987e-14	24.7374	56.8494	86.7946	0.00807808
-2.40881	24.7733	56.8283	86.7064	2.09135e-14	24.7265	56.8249	86.7565	0.00808492
-2.40776	24.7624	56.8038	86.6683	2.08402e-14	24.7156	56.8004	86.7185	0.00809177
-2.4067	24.7515	56.7793	86.6302	2.07671e-14	24.7047	56.7759	86.6804	0.00809862
-2.40564	24.7406	56.7548	86.5921	2.06943e-14	24.6938	56.7514	86.6423	0.00810549
-2.40458	24.7297	56.7303	86.554	2.06216e-14	24.6829	56.7269	86.6043	0.00811237
-2.40352	24.7188	56.7058	86.5159	2.05492e-14	24.672	56.7024	86.5662	0.00811925
-2.40246	24.708	56.6813	86.4778	2.0477e-14	24.6611	56.6779	86.5281	0.00812614
-2.40141	24.6971	56.6569	86.4397	2.0405e-14	24.6502	56.6534	86.49	0.00813305
-2.40035	24.6862	56.6324	86.4016	2.03332e-14	24.6393	56.6289	86.452	0.00813996
-2.39929	24.6753	56.6079	86.3635	2.02616e-14	24.6284	56.6045	86.4139	0.00814688
-2.39823	24.6644	56.5834	86.3254	2.01902e-14	24.6175	56.58	86.3758	0.0081538
-2.39717	24.6535	56.5589	86.2873	2.01191e-14	24.6066	56.5555	86.3377	0.00816074
-2.39611	24.6426	56.5344	86.2493	2.00481e-14	24.5957	56.531	86.2997	0.00816769
-2.39506	24.6318	56.5099	86.2112	1.99774e-14	24.5848	56.5065	86.2616	0.00817464
-2.394	24.6209	56.4854	86.1731	1.99068e-14	24.5739	56.482	86.2235	0.00818161
-2.39294	24.61	56.4609	86.135	1.98365e-14	24.5629	56.4575	86.1855	0.00818858
-2.39188	24.5991	56.4364	86.0969	1.97664e-14	24.552	56.433	86.1474	0.00819556
-2.39082	24.5882	56.412	86.0588	1.96965e-14	24.5411	56.4085	86.1093	0.00820255
-2.38976	24.5773	56.3875	86.0207	1.96268e-14	24.5302	56.384	86.0712	0.00820955
-2.3887	24.5665	56.363	85.9826	1.95573e-14	24.5193	56.3595	86.0332	0.00821656
-2.38765	24.5556	56.3385	85.9445	1.9488e-14	24.5084	56.335	85.9951	0.00822358
-2.38659	24.5447	56.314	85.9064	1.94189e-14	24.4975	56.3105	85.957	0.0082306
-2.38553	24.5338	56.2895	85.8683	1.935e-14	24.4866	56.286	85.9189	0.00823764
-2.38447	24.5229	56.265	85.8302	1.92813e-14	24.4757	56.2615	85.8809	0.00824468
-2.38341	24.512	56.2405	85.7921	1.92128e-14	24.4648	56.2371	85.8428	0.00825174
-2.38235	24.5011	56.216	85.754	1.91445e-14	24.4539	56.2126	85.8047	0.0082588
-2.3813	24.4903	56.1915	85.7159	1.90765e-14	24.443	56.1881	85.7667	0.00826587
-2.38024	24.4794	56.1671	85.6778	1.90086e-14	24.4321	56.1636	85.7286	0.00827295
-2.37918	24.4685	56.1426	85.6397	1.89409e-14	24.4212	56.1391	85.6905	0.00828004
-2.37812	24.4576	56.1181	85.6016	1.88735e-14	24.4103	56.1146	85.6524	0.00828714
-2.37706	24.4467	56.0936	85.5635	1.88062e-14	24.3994	56.0901	85.6144	0.00829425
-2.376	24.4358	56.0691	85.5254	1.87391e-14	24.3885	56.0656	85.5763	0.00830136
-2.37495	24.425	56.0446	85.4873	1.86722e-14	24.3776	56.0411	85.5382	0.00830849
-2.37389	24.4141	56.0201	85.4492	1.86056e-14	24.3667	56.0166	85.5001	0.00831563
-2.37283	24.4032	55.9956	85.4111	1.85391e-14	24.3558	55.9921	85.4621	0.00832277
-2.37177	24.3923	55.9711	85.373	1.84728e-14	24.3449	55.9676	85.424	0.00832992
-2.37071	24.3814	55.9466	85.335	1.84067e-14	24.3339	55.9431	85.3859	0.00833709
-2.36965	24.3705	55.9221	85.2969	1.83408e-14	24.323	55.9186	85.3479	0.00834426
-2.3686	24.3596	55.8977	85.2588	1.82752e-14	24.3121	55.8941	85.3098	0.00835144
-2.36754	24.3488	55.8732	85.2207	1.82097e-14	24.3012	55.8697	85.2717	0.00835863
-2.36648	24.3379	55.8487	85.1826	1.81444e-14	24.2903	55.8452	85.2336	0.00836583
-2.36542	24.327	55.8242	85.1445	1.80793e-14	24.2794	55.8207	85.1956	0.00837304
-2.36436	24.3161	55.7997	85.1064	1.80144e-14	24.2685	55.7962	85.1575	0.00838026
-2.3633	24.3052	55.7752	85.0683	1.79497e-14	24.2576	55.7717	85.1194	0.00838749
-2.36225	24.2943	55.7507	85.0302	1.78852e-14	24.2467	55.7472	85.0813	0.00839473
-2.36119	24.2835	55.7262	84.9921	1.78208e-14	24.2358	55.7227	85.0433	0.00840197
-2.36013	24.2726	55.7017	84.954	1.77567e-14	24.2249	55.6982	85.0052	0.00840923
-2.35907	24.2617	55.6772	84.9159	1.76928e-14	24.214	55.6737	84.9671	0.00841649
-2.35801	24.2508	55.6528	84.8778	1.7629e-14	24.2031	55.6492	84.9291	0.00842377
-2.35695	24.2399	55.6283	84.8397	1.75655e-14	24.1922	55.6247	84.891	0.00843105
-2.3559	24.229	55.6038	84.8016	1.75021e-14	24.1813	55.6002	84.8529	0.00843835
-2.35484	24.2181	55.5793	84.7635	1.74389e-14	24.1704	55.5757	84.8148	0.00844565
-2.35378	24.2073	55.5548	84.7254	1.73759e-14	24.1595	55.5512	84.7768	0.00845296
-2.35272	24.1964	55.5303	84.6873	1.73132e-14	24.1486	55.5267	84.7387	0.00846029
-2.35166	24.1855	55.5058	84.6492	1.72506e-14	24.1377	55.5022	84.7006	0.00846762
-2.3506	24.1746	55.4813	84.6111	1.71881e-14	24.1267	55.4778	84.6626	0.00847496
-2.34955	24.1637	55.4568	84.573	1.71259e-14	24.1158	55.4533	84.6245	0.00848231
-2.34849	24.1528	55.4323	84.5349	1.70639e-14	24.1049	55.4288	84.5864	0.00848967
-2.34743	24.142	55.4079	84.4968	1.7002e-14	24.094	55.4043	84.5483	0.00849704
-2.34637	24.1311	55.3834	84.4587	1.69404e-14	24.0831	55.3798	84.5103	0.00850442
-2.34531	24.1202	55.3589	84.4206	1.68789e-14	24.0722	55.3553	84.4722	0.00851181
-2.34425	24.1093	55.3344	84.3826	1.68176e-14	24.0613	55.3308	84.4341	0.00851921
-2.3432	24.0984	55.3099	84.3445	1.67565e-14	24.0504	55.3063	84.3961	0.00852662
-2.34214	24.0875	55.2854	84.3064	1.66956e-14	24.0395	55.2818	84.358	0.00853403
-2.34108	24.0766	55.2609	84.2683	1.66348e-14	24.0286	55.2573	84.3199	0.00854146
-2.34002	24.0658	55.2364	84.2302	1.65743e-14	24.0177	55.2328	84.2818	0.0085489
-2.33896	24.0549	55.2119	84.1921	1.65139e-14	24.0068	55.2083	84.2438	0.00855635
-2.3379	24.044	55.1874	84.154	1.64537e-14	23.9959	55.1838	84.2057	0.0085638
-2.33685	24.0331	55.163	84.1159	1.63937e-14	23.985	55.1593	84.1676	0.00857127
-2.33579	24.0222	55.1385	84.0778	1.63339e-14	23.9741	55.1348	84.1295	0.00857875
-2.33473	24.0113	55.114	84.0397	1.62743e-14	23.9632	55.1104	84.0915	0.00858623
-2.33367	24.0005	55.0895	84.0016	1.62148e-14	23.9523	55.0859	84.0534	0.00859373
-2.33261	23.9896	55.065	83.9635	1.61555e-14	23.9414	55.0614	84.0153	0.00860123
-2.33155	23.9787	55.0405	83.9254	1.60964e-14	23.9304	55.0369	83.9773	0.00860875
-2.3305	23.9678	55.016	83.8873	1.60375e-14	23.9195	55.0124	83.9392	0.00861628
-2.32944	23.9569	54.9915	83.8492	1.59788e-14	23.9086	54.9879	83.9011	0.00862381
-2.32838	23.946	54.967	83.8111	1.59202e-14	23.8977	54.9634	83.863	0.00863136
-2.32732	23.9351	54.9425	83.773	1.58619e-14	23.8868	54.9389	83.825	0.00863891
-2.32626	23.9243	54.918	83.7349	1.58037e-14	23.8759	54.9144	83.7869	0.00864648
-2.3252	23.9134	54.8936	83.6968	1.57457e-14	23.865	54.8899	83.7488	0.00865405
-2.32415	23.9025	54.8691	83.6587	1.56878e-14	23.8541	54.8654	83.7108	0.00866164
-2.32309	23.8916	54.8446	83.6206	1.56301e-14	23.8432	54.8409	83.6727	0.00866923
-2.32203	23.8807	54.8201	83.5825	1.55727e-14	23.8323	54.8164	83.6346	0.00867684
-2.32097	23.8698	54.7956	83.5444	1.55153e-14	23.8214	54.7919	83.5965	0.00868445
-2.31991	23.859	54.7711	83.5063	1.54582e-14	23.8105	54.7674	83.5585	0.00869208
-2.31885	23.8481	54.7466	83.4682	1.54013e-14	23.7996	54.743	83.5204	0.00869971
-2.3178	23.8372	54.7221	83.4302	1.53445e-14	23.7887	54.7185	83.4823	0.00870736
-2.31674	23.8263	54.6976	83.3921	1.52879e-14	23.7778	54.694	83.4443	0.00871501
-2.31568	23.8154	54.6731	83.354	1.52314e-14	23.7669	54.6695	83.4062	0.00872268
-2.31462	23.8045	54.6487	83.3159	1.51752e-14	23.756	54.645	83.3681	0.00873035
-2.31356	23.7936	54.6242	83.2778	1.51191e-14	23.7451	54.6205	83.33	0.00873804
-2.3125	23.7828	54.5997	83.2397	1.50632e-14	23.7341	54.596	83.292	0.00874573
-2.31145	23.7719	54.5752	83.2016	1.50074e-14	23.7232	54.5715	83.2539	0.00875344
-2.31039	23.761	54.5507	83.1635	1.49518e-14	23.7123	54.547	83.2158	0.00876115
-2.30933	23.7501	54.5262	83.1254	1.48964e-14	23.7014	54.5225	83.1778	0.00876888
-2.30827	23.7392	54.5017	83.0873	1.48412e-14	23.6905	54.498	83.1397	0.00877662
-2.30721	23.7283	54.4772	83.0492	1.47861e-14	23.6796	54.4735	83.1016	0.00878436
-2.30615	23.7175	54.4527	83.0111	1.47313e-14	23.6687	54.449	83.0636	0.00879212
-2.3051	23.7066	54.4282	82.973	1.46765e-14	23.6578	54.4245	83.0255	0.00879989
-2.30404	23.6957	54.4038	82.9349	1.4622e-14	23.6469	54.4	82.9874	0.00880766
-2.30298	23.6848	54.3793	82.8968	1.45676e-14	23.636	54.3755	82.9493	0.00881545
-2.30192	23.6739	54.3548	82.8587	1.45134e-14	23.6251	54.3511	82.9113	0.00882325
-2.30086	23.663	54.3303	82.8206	1.44594e-14	23.6142	54.3266	82.8732	0.00883106
-2.2998	23.6521	54.3058	82.7825	1.44055e-14	23.6033	54.3021	82.8351	0.00883888
-2.29874	23.6413	54.2813	82.7444	1.43518e-14	23.5924	54.2776	82.7971	0.00884671
-2.29769	23.6304	54.2568	82.7063	1.42982e-14	23.5815	54.2531	82.759	0.00885455
-2.29663	23.6195	54.2323	82.6682	1.42449e-14	23.5706	54.2286	82.7209	0.00886239
-2.29557	23.6086	54.2078	82.6301	1.41917e-14	23.5596	54.2041	82.6828	0.00887026
-2.29451	23.5977	54.1833	82.592	1.41386e-14	23.5487	54.1796	82.6448	0.00887813
-2.29345	23.5868	54.1588	82.5539	1.40857e-14	23.5378	54.1551	82.6067	0.00888601
-2.29239	23.576	54.1344	82.5158	1.4033e-14	23.5269	54.1306	82.5686	0.0088939
-2.29134	23.5651	54.1099	82.4778	1.39805e-14	23.516	54.1061	82.5306	0.0089018
-2.29028	23.5542	54.0854	82.4397	1.39281e-14	23.5051	54.0816	82.4925	0.00890971
-2.28922	23.5433	54.0609	82.4016	1.38759e-14	23.4942	54.0571	82.4544	0.00891764
-2.28816	23.5324	54.0364	82.3635	1.38238e-14	23.4833	54.0326	82.4163	0.00892557
-2.2871	23.5215	54.0119	82.3254	1.37719e-14	23.4724	54.0081	82.3783	0.00893352
-2.28604	23.5106	53.9874	82.2873	1.37202e-14	23.4615	53.9836	82.3402	0.00894147
-2.28499	23.4998	53.9629	82.2492	1.36686e-14	23.4506	53.9592	82.3021	0.00894944
-2.28393	23.4889	53.9384	82.2111	1.36172e-14	23.4397	53.9347	82.2641	0.00895741
-2.28287	23.478	53.9139	82.173	1.3566e-14	23.4288	53.9102	82.226	0.0089654
-2.28181	23.4671	53.8895	82.1349	1.35149e-14	23.4179	53.8857	82.1879	0.0089734
-2.28075	23.4562	53.865	82.0968	1.3464e-14	23.407	53.8612	82.1499	0.00898141
-2.27969	23.4453	53.8405	82.0587	1.34132e-14	23.396	53.8367	82.1118	0.00898942
-2.27864	23.4345	53.816	82.0206	1.33626e-14	23.3851	53.8122	82.0737	0.00899745
-2.27758	23.4236	53.7915	81.9825	1.33121e-14	23.3742	53.7877	82.0356	0.00900549
-2.27652	23.4127	53.767	81.9444	1.32619e-14	23.3633	53.7632	81.9976	0.00901355
-2.27546	23.4018	53.7425	81.9063	1.32117e-14	23.3524	53.7387	81.9595	0.00902161
-2.2744	23.3909	53.718	81.8682	1.31618e-14	23.3415	53.7142	81.9214	0.00902968
-2.27334	23.38	53.6935	81.8301	1.31119e-14	23.3306	53.6897	81.8834	0.00903776
-2.27229	23.3692	53.669	81.792	1.30623e-14	23.3197	53.6652	81.8453	0.00904586
-2.27123	23.3583	53.6446	81.7539	1.30128e-14	23.3088	53.6407	81.8072	0.00905396
-2.27017	23.3474	53.6201	81.7158	1.29634e-14	23.2979	53.6162	81.7692	0.00906208
-2.26911	23.3365	53.5956	81.6777	1.29143e-14	23.287	53.5917	81.7311	0.00907021
-2.26805	23.3256	53.5711	81.6396	1.28652e-14	23.2761	53.5673	81.693	0.00907835
-2.26699	23.3147	53.5466	81.6015	1.28164e-14	23.2652	53.5428	81.6549	0.0090865
-2.26594	23.3038	53.5221	81.5635	1.27676e-14	23.2543	53.5183	81.6169	0.00909466
-2.26488	23.293	53.4976	81.5254	1.27191e-14	23.2434	53.4938	81.5788	0.00910283
-2.26382	23.2821	53.4731	81.4873	1.26706e-14	23.2324	53.4693	81.5407	0.00911101
-2.26276	23.2712	53.4486	81.4492	1.26224e-14	23.2215	53.4448	81.5027	0.0091192
-2.2617	23.2603	53.4241	81.4111	1.25743e-14	23.2106	53.4203	81.4646	0.00912741
-2.26064	23.2494	53.3997	81.373	1.25263e-14	23.1997	53.3958	81.4265	0.00913562
-2.25959	23.2385	53.3752	81.3349	1.24785e-14	23.1888	53.3713	81.3884	0.00914385
-2.25853	23.2277	53.3507	81.2968	1.24309e-14	23.1779	53.3468	81.3504	0.00915209
-2.25747	23.2168	53.3262	81.2587	1.23834e-14	23.167	53.3223	81.3123	0.00916033
-2.25641	23.2059	53.3017	81.2206	1.2336e-14	23.1561	53.2978	81.2742	0.00916859
-2.25535	23.195	53.2772	81.1825	1.22888e-14	23.1452	53.2733	81.2362	0.00917686
-2.25429	23.1841	53.2527	81.1444	1.22418e-14	23.1343	53.2488	81.1981	0.00918515
-2.25324	23.1732	53.2282	81.1063	1.21949e-14	23.1234	53.2243	81.16	0.00919344
-2.25218	23.1623	53.2037	81.0682	1.21482e-14	23.1125	53.1998	81.122	0.00920174
-2.25112	23.1515	53.1792	81.0301	1.21016e-14	23.1016	53.1753	81.0839	0.00921006
-2.25006	23.1406	53.1547	80.992	1.20551e-14	23.0907	53.1509	81.0458	0.00921839
-2.249	23.1297	53.1303	80.9539	1.20088e-14	23.0797	53.1264	81.0078	0.00922673
-2.24794	23.1188	53.1058	80.9158	1.19627e-14	23.0688	53.1019	80.9697	0.00923508
-2.24689	23.1079	53.0813	80.8777	1.19167e-14	23.0579	53.0774	80.9316	0.00924344
-2.24583	23.097	53.0568	80.8396	1.18708e-14	23.047	53.0529	80.8935	0.00925181
-2.24477	23.0862	53.0323	80.8015	1.18251e-14	23.0361	53.0284	80.8555	0.00926019
-2.24371	23.0753	53.0078	80.7634	1.17796e-14	23.0252	53.0039	80.8174	0.00926859
-2.24265	23.0644	52.9833	80.7253	1.17341e-14	23.0143	52.9794	80.7793	0.00927699
-2.24159	23.0535	52.9588	80.6872	1.16889e-14	23.0034	52.9549	80.7413	0.00928541
-2.24054	23.0426	52.9343	80.6491	1.16438e-14	22.9925	52.9304	80.7032	0.00929384
-2.23948	23.0317	52.9098	80.6111	1.15988e-14	22.9816	52.9059	80.6651	0.00930228
-2.23842	23.0208	52.8854	80.573	1.1554e-14	22.9707	52.8814	80.6271	0.00931073
-2.23736	23.01	52.8609	80.5349	1.15093e-14	22.9598	52.8569	80.589	0.0093192
-2.2363	22.9991	52.8364	80.4968	1.14647e-14	22.9489	52.8324	80.5509	0.00932767
-2.23524	22.9882	52.8119	80.4587	1.14203e-14	22.938	52.8079	80.5128	0.00933616
-2.23419	22.9773	52.7874	80.4206	1.13761e-14	22.927	52.7834	80.4748	0.00934466
-2.23313	22.9664	52.7629	80.3825	1.1332e-14	22.9161	52.759	80.4367	0.00935317
-2.23207	22.9555	52.7384	80.3444	1.1288e-14	22.9052	52.7345	80.3986	0.00936169
-2.23101	22.9447	52.7139	80.3063	1.12442e-14	22.8943	52.71	80.3606	0.00937022
-2.22995	22.9338	52.6894	80.2682	1.12005e-14	22.8834	52.6855	80.3225	0.00937877
-2.22889	22.9229	52.6649	80.2301	1.11569e-14	22.8725	52.661	80.2844	0.00938733
-2.22784	22.912	52.6405	80.192	1.11135e-14	22.8616	52.6365	80.2464	0.00939589
-2.22678	22.9011	52.616	80.1539	1.10703e-14	22.8507	52.612	80.2083	0.00940447
-2.22572	22.8902	52.5915	80.1158	1.10271e-14	22.8398	52.5875	80.1702	0.00941307
-2.22466	22.8793	52.567	80.0777	1.09842e-14	22.8289	52.563	80.1322	0.00942167
-2.2236	22.8685	52.5425	80.0396	1.09413e-14	22.818	52.5385	80.0941	0.00943029
-2.22254	22.8576	52.518	80.0015	1.08986e-14	22.8071	52.514	80.056	0.00943891
-2.22149	22.8467	52.4935	79.9634	1.0856e-14	22.7962	52.4895	80.0179	0.00944755
-2.22043	22.8358	52.469	79.9253	1.08136e-14	22.7852	52.465	79.9799	0.0094562
-2.21937	22.8249	52.4445	79.8872	1.07713e-14	22.7743	52.4405	79.9418	0.00946487
-2.21831	22.814	52.42	79.8491	1.07292e-14	22.7634	52.416	79.9037	0.00947354
-2.21725	22.8032	52.3956	79.811	1.06872e-14	22.7525	52.3915	79.8657	0.00948223
-2.21619	22.7923	52.3711	79.7729	1.06453e-14	22.7416	52.367	79.8276	0.00949093
-2.21513	22.7814	52.3466	79.7348	1.06036e-14	22.7307	52.3426	79.7895	0.00949964
-2.21408	22.7705	52.3221	79.6967	1.0562e-14	22.7198	52.3181	79.7515	0.00950836
-2.21302	22.7596	52.2976	79.6587	1.05205e-14	22.7089	52.2936	79.7134	0.00951709
-2.21196	22.7487	52.2731	79.6206	1.04792e-14	22.698	52.2691	79.6753	0.00952584
-2.2109	22.7378	52.2486	79.5825	1.0438e-14	22.6871	52.2446	79.6373	0.0095346
-2.20984	22.727	52.2241	79.5444	1.03969e-14	22.6762	52.2201	79.5992	0.00954337
-2.20878	22.7161	52.1996	79.5063	1.0356e-14	22.6653	52.1956	79.5611	0.00955215
-2.20773	22.7052	52.1751	79.4682	1.03152e-14	22.6544	52.1711	79.5231	0.00956095
-2.20667	22.6943	52.1506	79.4301	1.02745e-14	22.6434	52.1466	79.485	0.00956975
-2.20561	22.6834	52.1262	79.392	1.0234e-14	22.6325	52.1221	79.4469	0.00957857
-2.20455	22.6725	52.1017	79.3539	1.01936e-14	22.6216	52.0976	79.4088	0.0095874
-2.20349	22.6617	52.0772	79.3158	1.01534e-14	22.6107	52.0731	79.3708	0.00959625
-2.20243	22.6508	52.0527	79.2777	1.01133e-14	22.5998	52.0486	79.3327	0.0096051
-2.20138	22.6399	52.0282	79.2396	1.00733e-14	22.5889	52.0241	79.2946	0.00961397
-2.20032	22.629	52.0037	79.2015	1.00334e-14	22.578	51.9996	79.2566	0.00962285
-2.19926	22.6181	51.9792	79.1634	9.99368e-15	22.5671	51.9751	79.2185	0.00963175
-2.1982	22.6072	51.9547	79.1253	9.95408e-15	22.5562	51.9506	79.1804	0.00964065
-2.19714	22.5963	51.9302	79.0872	9.91462e-15	22.5453	51.9262	79.1424	0.00964957
-2.19608	22.5855	51.9057	79.0491	9.87528e-15	22.5344	51.9017	79.1043	0.0096585
-2.19503	22.5746	51.8813	79.011	9.83608e-15	22.5235	51.8772	79.0662	0.00966744
-2.19397	22.5637	51.8568	78.9729	9.797e-15	22.5125	51.8527	79.0282	0.00967639
-2.19291	22.5528	51.8323	78.9348	9.75805e-15	22.5016	51.8282	78.9901	0.00968536
-2.19185	22.5419	51.8078	78.8967	9.71924e-15	22.4907	51.8037	78.952	0.00969434
-2.19079	22.531	51.7833	78.8586	9.68055e-15	22.4798	51.7792	78.914	0.00970333
-2.18973	22.5202	51.7588	78.8205	9.64199e-15	22.4689	51.7547	78.8759	0.00971234
-2.18868	22.5093	51.7343	78.7824	9.60356e-15	22.458	51.7302	78.8378	0.00972135
-2.18762	22.4984	51.7098	78.7443	9.56525e-15	22.4471	51.7057	78.7998	0.00973038
-2.18656	22.4875	51.6853	78.7063	9.52708e-15	22.4362	51.6812	78.7617	0.00973943
-2.1855	22.4766	51.6608	78.6682	9.48903e-15	22.4253	51.6567	78.7236	0.00974848
-2.18444	22.4657	51.6364	78.6301	9.45111e-15	22.4144	51.6322	78.6855	0.00975755
-2.18338	22.4548	51.6119	78.592	9.41331e-15	22.4035	51.6077	78.6475	0.00976663
-2.18233	22.444	51.5874	78.5539	9.37564e-15	22.3926	51.5832	78.6094	0.00977572
-2.18127	22.4331	51.5629	78.5158	9.33809e-15	22.3816	51.5587	78.5713	0.00978483
-2.18021	22.4222	51.5384	78.4777	9.30067e-15	22.3707	51.5342	78.5333	0.00979394
-2.17915	22.4113	51.5139	78.4396	9.26338e-15	22.3598	51.5098	78.4952	0.00980307
-2.17809	22.4004	51.4894	78.4015	9.22621e-15	22.3489	51.4853	78.4571	0.00981222
-2.17703	22.3895	51.4649	78.3634	9.18917e-15	22.338	51.4608	78.4191	0.00982137
-2.17598	22.3787	51.4404	78.3253	9.15224e-15	22.3271	51.4363	78.381	0.00983054
-2.17492	22.3678	51.4159	78.2872	9.11545e-15	22.3162	51.4118	78.3429	0.00983972
-2.17386	22.3569	51.3915	78.2491	9.07877e-15	22.3053	51.3873	78.3049	0.00984892
-2.1728	22.346	51.367	78.211	9.04222e-15	22.2944	51.3628	78.2668	0.00985813
-2.17174	22.3351	51.3425	78.1729	9.00579e-15	22.2835	51.3383	78.2287	0.00986735
-2.17068	22.3242	51.318	78.1348	8.96949e-15	22.2726	51.3138	78.1907	0.00987658
-2.16963	22.3133	51.2935	78.0967	8.9333e-15	22.2617	51.2893	78.1526	0.00988583
-2.16857	22.3025	51.269	78.0586	8.89724e-15	22.2507	51.2648	78.1145	0.00989509
-2.16751	22.2916	51.2445	78.0205	8.8613e-15	22.2398	51.2403	78.0765	0.00990436
-2.16645	22.2807	51.22	77.9824	8.82548e-15	22.2289	51.2158	78.0384	0.00991365
-2.16539	22.2698	51.1955	77.9443	8.78978e-15	22.218	51.1913	78.0003	0.00992294
-2.16433	22.2589	51.171	77.9062	8.7542e-15	22.2071	51.1668	77.9623	0.00993226
-2.16328	22.248	51.1465	77.8681	8.71875e-15	22.1962	51.1423	77.9242	0.00994158
-2.16222	22.2372	51.1221	77.83	8.68341e-15	22.1853	51.1178	77.8861	0.00995092
-2.16116	22.2263	51.0976	77.792	8.64819e-15	22.1744	51.0933	77.8481	0.00996027
-2.1601	22.2154	51.0731	77.7539	8.61309e-15	22.1635	51.0689	77.81	0.00996963
-2.15904	22.2045	51.0486	77.7158	8.57811e-15	22.1526	51.0444	77.7719	0.00997901
-2.15798	22.1936	51.0241	77.6777	8.54324e-15	22.1417	51.0199	77.7339	0.0099884
-2.15693	22.1827	50.9996	77.6396	8.5085e-15	22.1307	50.9954	77.6958	0.0099978
-2.15587	22.1718	50.9751	77.6015	8.47387e-15	22.1198	50.9709	77.6577	0.0100072
-2.15481	22.161	50.9506	77.5634	8.43936e-15	22.1089	50.9464	77.6197	0.0100167
-2.15375	22.1501	50.9261	77.5253	8.40497e-15	22.098	50.9219	77.5816	0.0100261
-2.15269	22.1392	50.9016	77.4872	8.3707e-15	22.0871	50.8974	77.5435	0.0100356
-2.15163	22.1283	50.8772	77.4491	8.33654e-15	22.0762	50.8729	77.5055	0.010045
-2.15058	22.1174	50.8527	77.411	8.3025e-15	22.0653	50.8484	77.4674	0.0100545
-2.14952	22.1065	50.8282	77.3729	8.26857e-15	22.0544	50.8239	77.4293	0.010064
-2.14846	22.0957	50.8037	77.3348	8.23476e-15	22.0435	50.7994	77.3913	0.0100735
-2.1474	22.0848	50.7792	77.2967	8.20106e-15	22.0326	50.7749	77.3532	0.010083
-2.14634	22.0739	50.7547	77.2586	8.16748e-15	22.0217	50.7504	77.3151	0.0100926
-2.14528	22.063	50.7302	77.2205	8.13402e-15	22.0107	50.7259	77.2771	0.0101021
-2.14423	22.0521	50.7057	77.1824	8.10066e-15	21.9998	50.7014	77.239	0.0101117
-2.14317	22.0412	50.6812	77.1443	8.06743e-15	21.9889	50.6769	77.2009	0.0101213
-2.14211	22.0303	50.6567	77.1062	8.0343e-15	21.978	50.6524	77.1629	0.0101309
-2.14105	22.0195	50.6323	77.0681	8.00129e-15	21.9671	50.628	77.1248	0.0101405
-2.13999	22.0086	50.6078	77.03	7.96839e-15	21.9562	50.6035	77.0867	0.0101501
-2.13893	21.9977	50.5833	76.9919	7.93561e-15	21.9453	50.579	77.0486	0.0101597
-2.13788	21.9868	50.5588	76.9538	7.90294e-15	21.9344	50.5545	77.0106	0.0101694
-2.13682	21.9759	50.5343	76.9157	7.87038e-15	21.9235	50.53	76.9725	0.010179
-2.13576	21.965	50.5098	76.8776	7.83793e-15	21.9126	50.5055	76.9344	0.0101887
-2.1347	21.9542	50.4853	76.8396	7.80559e-15	21.9016	50.481	76.8964	0.0101984
-2.13364	21.9433	50.4608	76.8015	7.77337e-15	21.8907	50.4565	76.8583	0.0102081
-2.13258	21.9324	50.4363	76.7634	7.74125e-15	21.8798	50.432	76.8202	0.0102178
-2.13152	21.9215	50.4118	76.7253	7.70925e-15	21.8689	50.4075	76.7822	0.0102275
-2.13047	21.9106	50.3873	76.6872	7.67736e-15	21.858	50.383	76.7441	0.0102373
-2.12941	21.8997	50.3629	76.6491	7.64557e-15	21.8471	50.3585	76.706	0.010247
-2.12835	21.8889	50.3384	76.611	7.6139e-15	21.8362	50.334	76.668	0.0102568
-2.12729	21.878	50.3139	76.5729	7.58234e-15	21.8253	50.3095	76.6299	0.0102666
-2.12623	21.8671	50.2894	76.5348	7.55088e-15	21.8144	50.285	76.5919	0.0102764
-2.12517	21.8562	50.2649	76.4967	7.51953e-15	21.8035	50.2605	76.5538	0.0102862
-2.12412	21.8453	50.2404	76.4586	7.4883e-15	21.7926	50.236	76.5157	0.010296
-2.12306	21.8344	50.2159	76.4205	7.45717e-15	21.7816	50.2115	76.4777	0.0103059
-2.122	21.8235	50.1914	76.3824	7.42615e-15	21.7707	50.1871	76.4396	0.0103157
-2.12094	21.8127	50.1669	76.3443	7.39523e-15	21.7598	50.1626	76.4015	0.0103256
-2.11988	21.8018	50.1424	76.3062	7.36442e-15	21.7489	50.1381	76.3635	0.0103355
-2.11882	21.7909	50.118	76.2681	7.33373e-15	21.738	50.1136	76.3254	0.0103454
-2.11777	21.78	50.0935	76.23	7.30313e-15	21.7271	50.0891	76.2873	0.0103553
-2.11671	21.7691	50.069	76.1919	7.27265e-15	21.7162	50.0646	76.2493	0.0103652
-2.11565	21.7582	50.0445	76.1538	7.24227e-15	21.7053	50.0401	76.2112	0.0103752
-2.11459	21.7474	50.02	76.1157	7.21199e-15	21.6944	50.0156	76.1731	0.0103851
-2.11353	21.7365	49.9955	76.0776	7.18182e-15	21.6835	49.9911	76.1351	0.0103951
-2.11247	21.7256	49.971	76.0395	7.15176e-15	21.6725	49.9666	76.097	0.0104051
-2.11142	21.7147	49.9465	76.0014	7.1218e-15	21.6616	49.9421	76.0589	0.0104151
-2.11036	21.7038	49.922	75.9633	7.09195e-15	21.6507	49.9176	76.0209	0.0104251
-2.1093	21.6929	49.8975	75.9252	7.0622e-15	21.6398	49.8931	75.9828	0.0104351
-2.10824	21.682	49.8731	75.8872	7.03255e-15	21.6289	49.8686	75.9447	0.0104451
-2.10718	21.6712	49.8486	75.8491	7.00301e-15	21.618	49.8441	75.9067	0.0104552
-2.10612	21.6603	49.8241	75.811	6.97357e-15	21.6071	49.8196	75.8686	0.0104653
-2.10507	21.6494	49.7996	75.7729	6.94423e-15	21.5962	49.7951	75.8305	0.0104754
-2.10401	21.6385	49.7751	75.7348	6.915e-15	21.5853	49.7706	75.7925	0.0104855
-2.10295	21.6276	49.7506	75.6967	6.88587e-15	21.5744	49.7461	75.7544	0.0104956
-2.10189	21.6167	49.7261	75.6586	6.85684e-15	21.5634	49.7217	75.7163	0.0105057
-2.10083	21.6059	49.7016	75.6205	6.82792e-15	21.5525	49.6972	75.6783	0.0105158
-2.09977	21.595	49.6771	75.5824	6.7991e-15	21.5416	49.6727	75.6402	0.010526
-2.09872	21.5841	49.6526	75.5443	6.77037e-15	21.5307	49.6482	75.6021	0.0105362
-2.09766	21.5732	49.6282	75.5062	6.74175e-15	21.5198	49.6237	75.5641	0.0105464
-2.0966	21.5623	49.6037	75.4681	6.71323e-15	21.5089	49.5992	75.526	0.0105566
-2.09554	21.5514	49.5792	75.43	6.68481e-15	21.498	49.5747	75.4879	0.0105668
-2.09448	21.5405	49.5547	75.3919	6.65649e-15	21.4871	49.5502	75.4499	0.010577
-2.09342	21.5297	49.5302	75.3538	6.62827e-15	21.4762	49.5257	75.4118	0.0105873
-2.09237	21.5188	49.5057	75.3157	6.60015e-15	21.4652	49.5012	75.3737	0.0105975
-2.09131	21.5079	49.4812	75.2776	6.57213e-15	21.4543	49.4767	75.3357	0.0106078
-2.09025	21.497	49.4567	75.2395	6.54421e-15	21.4434	49.4522	75.2976	0.0106181
-2.08919	21.4861	49.4322	75.2014	6.51639e-15	21.4325	49.4277	75.2595	0.0106284
-2.08813	21.4752	49.4077	75.1633	6.48867e-15	21.4216	49.4032	75.2215	0.0106387
-2.08707	21.4644	49.3832	75.1252	6.46104e-15	21.4107	49.3787	75.1834	0.010649
-2.08602	21.4535	49.3588	75.0871	6.43352e-15	21.3998	49.3542	75.1453	0.0106594
-2.08496	21.4426	49.3343	75.049	6.40609e-15	21.3889	49.3297	75.1073	0.0106698
-2.0839	21.4317	49.3098	75.0109	6.37876e-15	21.378	49.3052	75.0692	0.0106801
-2.08284	21.4208	49.2853	74.9728	6.35152e-15	21.3671	49.2807	75.0312	0.0106905
-2.08178	21.4099	49.2608	74.9348	6.32439e-15	21.3561	49.2563	74.9931	0.010701
-2.08072	21.399	49.2363	74.8967	6.29735e-15	21.3452	49.2318	74.955	0.0107114
-2.07967	21.3882	49.2118	74.8586	6.2704e-15	21.3343	49.2073	74.917	0.0107218
-2.07861	21.3773	49.1873	74.8205	6.24355e-15	21.3234	49.1828	74.8789	0.0107323
-2.07755	21.3664	49.1628	74.7824	6.2168e-15	21.3125	49.1583	74.8408	0.0107428
-2.07649	21.3555	49.1383	74.7443	6.19015e-15	21.3016	49.1338	74.8028	0.0107532
-2.07543	21.3446	49.1139	74.7062	6.16358e-15	21.2907	49.1093	74.7647	0.0107637
-2.07437	21.3337	49.0894	74.6681	6.13712e-15	21.2798	49.0848	74.7266	0.0107743
-2.07332	21.3229	49.0649	74.63	6.11075e-15	21.2689	49.0603	74.6886	0.0107848
-2.07226	21.312	49.0404	74.5919	6.08447e-15	21.2579	49.0358	74.6505	0.0107954
-2.0712	21.3011	49.0159	74.5538	6.05829e-15	21.247	49.0113	74.6124	0.0108059
-2.07014	21.2902	48.9914	74.5157	6.0322e-15	21.2361	48.9868	74.5744	0.0108165
-2.06908	21.2793	48.9669	74.4776	6.0062e-15	21.2252	48.9623	74.5363	0.0108271
-2.06802	21.2684	48.9424	74.4395	5.9803e-15	21.2143	48.9378	74.4982	0.0108377
-2.06697	21.2575	48.9179	74.4014	5.95449e-15	21.2034	48.9133	74.4602	0.0108483
-2.06591	21.2467	48.8934	74.3633	5.92878e-15	21.1925	48.8888	74.4221	0.010859
-2.06485	21.2358	48.869	74.3252	5.90316e-15	21.1816	48.8643	74.384	0.0108696
-2.06379	21.2249	48.8445	74.2871	5.87762e-15	21.1707	48.8398	74.346	0.0108803
-2.06273	21.214	48.82	74.249	5.85219e-15	21.1597	48.8153	74.3079	0.010891
-2.06167	21.2031	48.7955	74.2109	5.82684e-15	21.1488	48.7908	74.2699	0.0109017
-2.06062	21.1922	48.771	74.1728	5.80158e-15	21.1379	48.7664	74.2318	0.0109124
-2.05956	21.1814	48.7465	74.1347	5.77642e-15	21.127	48.7419	74.1937	0.0109232
-2.0585	21.1705	48.722	74.0966	5.75135e-15	21.1161	48.7174	74.1557	0.0109339
-2.05744	21.1596	48.6975	74.0585	5.72637e-15	21.1052	48.6929	74.1176	0.0109447
-2.05638	21.1487	48.673	74.0205	5.70147e-15	21.0943	48.6684	74.0795	0.0109555
-2.05532	21.1378	48.6485	73.9824	5.67667e-15	21.0834	48.6439	74.0415	0.0109663
-2.05427	21.1269	48.6241	73.9443	5.65196e-15	21.0725	48.6194	74.0034	0.0109771
-2.05321	21.116	48.5996	73.9062	5.62734e-15	21.0615	48.5949	73.9653	0.0109879
-2.05215	21.1052	48.5751	73.8681	5.60281e-15	21.0506	48.5704	73.9273	0.0109988
-2.05109	21.0943	48.5506	73.83	5.57836e-15	21.0397	48.5459	73.8892	0.0110096
-2.05003	21.0834	48.5261	73.7919	5.55401e-15	21.0288	48.5214	73.8511	0.0110205
-2.04897	21.0725	48.5016	73.7538	5.52974e-15	21.0179	48.4969	73.8131	0.0110314
-2.04791	21.0616	48.4771	73.7157	5.50557e-15	21.007	48.4724	73.775	0.0110423
-2.04686	21.0507	48.4526	73.6776	5.48148e-15	20.9961	48.4479	73.737	0.0110533
-2.0458	21.0399	48.4281	73.6395	5.45748e-15	20.9852	48.4234	73.6989	0.0110642
-2.04474	21.029	48.4036	73.6014	5.43356e-15	20.9742	48.3989	73.6608	0.0110752
-2.04368	21.0181	48.3791	73.5633	5.40974e-15	20.9633	48.3744	73.6228	0.0110861
-2.04262	21.0072	48.3547	73.5252	5.386e-15	20.9524	48.3499	73.5847	0.0110971
-2.04156	20.9963	48.3302	73.4871	5.36235e-15	20.9415	48.3254	73.5466	0.0111081
-2.04051	20.9854	48.3057	73.449	5.33878e-15	20.9306	48.3009	73.5086	0.0111192
-2.03945	20.9745	48.2812	73.4109	5.3153e-15	20.9197	48.2765	73.4705	0.0111302
-2.03839	20.9637	48.2567	73.3728	5.29191e-15	20.9088	48.252	73.4324	0.0111413
-2.03733	20.9528	48.2322	73.3347	5.2686e-15	20.8979	48.2275	73.3944	0.0111524
-2.03627	20.9419	48.2077	73.2966	5.24538e-15	20.887	48.203	73.3563	0.0111635
-2.03521	20.931	48.1832	73.2585	5.22225e-15	20.876	48.1785	73.3183	0.0111746
-2.03416	20.9201	48.1587	73.2204	5.19919e-15	20.8651	48.154	73.2802	0.0111857
-2.0331	20.9092	48.1342	73.1823	5.17623e-15	20.8542	48.1295	73.2421	0.0111968
-2.03204	20.8984	48.1098	73.1442	5.15335e-15	20.8433	48.105	73.2041	0.011208
-2.03098	20.8875	48.0853	73.1061	5.13055e-15	20.8324	48.0805	73.166	0.0112192
-2.02992	20.8766	48.0608	73.0681	5.10784e-15	20.8215	48.056	73.1279	0.0112304
-2.02886	20.8657	48.0363	73.03	5.08521e-15	20.8106	48.0315	73.0899	0.0112416
-2.02781	20.8548	48.0118	72.9919	5.06266e-15	20.7997	48.007	73.0518	0.0112528
-2.02675	20.8439	47.9873	72.9538	5.0402e-15	20.7887	47.9825	73.0137	0.011264
-2.02569	20.833	47.9628	72.9157	5.01782e-15	20.7778	47.958	72.9757	0.0112753
-2.02463	20.8222	47.9383	72.8776	4.99552e-15	20.7669	47.9335	72.9376	0.0112866
-2.02357	20.8113	47.9138	72.8395	4.97331e-15	20.756	47.909	72.8996	0.0112979
-2.02251	20.8004	47.8893	72.8014	4.95118e-15	20.7451	47.8845	72.8615	0.0113092
-2.02146	20.7895	47.8649	72.7633	4.92913e-15	20.7342	47.86	72.8234	0.0113205
-2.0204	20.7786	47.8404	72.7252	4.90716e-15	20.7233	47.8355	72.7854	0.0113319
-2.01934	20.7677	47.8159	72.6871	4.88528e-15	20.7124	47.811	72.7473	0.0113432
-2.01828	20.7569	47.7914	72.649	4.86347e-15	20.7014	47.7865	72.7092	0.0113546
-2.01722	20.746	47.7669	72.6109	4.84175e-15	20.6905	47.7621	72.6712	0.011366
-2.01616	20.7351	47.7424	72.5728	4.82011e-15	20.6796	47.7376	72.6331	0.0113774
-2.01511	20.7242	47.7179	72.5347	4.79855e-15	20.6687	47.7131	72.5951	0.0113888
-2.01405	20.7133	47.6934	72.4966	4.77707e-15	20.6578	47.6886	72.557	0.0114003
-2.01299	20.7024	47.6689	72.4585	4.75566e-15	20.6469	47.6641	72.5189	0.0114117
-2.01193	20.6915	47.6444	72.4204	4.73434e-15	20.636	47.6396	72.4809	0.0114232
-2.01087	20.6807	47.62	72.3823	4.7131e-15	20.6251	47.6151	72.4428	0.0114347
-2.00981	20.6698	47.5955	72.3442	4.69194e-15	20.6141	47.5906	72.4047	0.0114462
-2.00876	20.6589	47.571	72.3061	4.67086e-15	20.6032	47.5661	72.3667	0.0114578
-2.0077	20.648	47.5465	72.268	4.64985e-15	20.5923	47.5416	72.3286	0.0114693
-2.00664	20.6371	47.522	72.2299	4.62893e-15	20.5814	47.5171	72.2905	0.0114809
-2.00558	20.6262	47.4975	72.1918	4.60808e-15	20.5705	47.4926	72.2525	0.0114925
-2.00452	20.6154	47.473	72.1537	4.58732e-15	20.5596	47.4681	72.2144	0.0115041
-2.00346	20.6045	47.4485	72.1157	4.56663e-15	20.5487	47.4436	72.1764	0.0115157
-2.00241	20.5936	47.424	72.0776	4.54601e-15	20.5378	47.4191	72.1383	0.0115274
-2.00135	20.5827	47.3995	72.0395	4.52548e-15	20.5268	47.3946	72.1002	0.011539
-2.00029	20.5718	47.375	72.0014	4.50502e-15	20.5159	47.3701	72.0622	0.0115507
-1.99923	20.5609	47.3506	71.9633	4.48464e-15	20.505	47.3456	72.0241	0.0115624
-1.99817	20.55	47.3261	71.9252	4.46434e-15	20.4941	47.3211	71.986	0.0115741
-1.99711	20.5392	47.3016	71.8871	4.44411e-15	20.4832	47.2966	71.948	0.0115858
-1.99606	20.5283	47.2771	71.849	4.42396e-15	20.4723	47.2721	71.9099	0.0115976
-1.995	20.5174	47.2526	71.8109	4.40389e-15	20.4614	47.2476	71.8719	0.0116093
-1.99394	20.5065	47.2281	71.7728	4.38389e-15	20.4505	47.2232	71.8338	0.0116211
-1.99288	20.4956	47.2036	71.7347	4.36397e-15	20.4395	47.1987	71.7957	0.0116329
-1.99182	20.4847	47.1791	71.6966	4.34412e-15	20.4286	47.1742	71.7577	0.0116447
-1.99076	20.4739	47.1546	71.6585	4.32435e-15	20.4177	47.1497	71.7196	0.0116566
-1.98971	20.463	47.1301	71.6204	4.30466e-15	20.4068	47.1252	71.6816	0.0116684
-1.98865	20.4521	47.1057	71.5823	4.28503e-15	20.3959	47.1007	71.6435	0.0116803
-1.98759	20.4412	47.0812	71.5442	4.26549e-15	20.385	47.0762	71.6054	0.0116922
-1.98653	20.4303	47.0567	71.5061	4.24601e-15	20.3741	47.0517	71.5674	0.0117041
-1.98547	20.4194	47.0322	71.468	4.22662e-15	20.3631	47.0272	71.5293	0.011716
-1.98441	20.4086	47.0077	71.4299	4.20729e-15	20.3522	47.0027	71.4912	0.0117279
-1.98336	20.3977	46.9832	71.3918	4.18804e-15	20.3413	46.9782	71.4532	0.0117399
-1.9823	20.3868	46.9587	71.3537	4.16886e-15	20.3304	46.9537	71.4151	0.0117519
-1.98124	20.3759	46.9342	71.3156	4.14976e-15	20.3195	46.9292	71.3771	0.0117639
-1.98018	20.365	46.9097	71.2775	4.13073e-15	20.3086	46.9047	71.339	0.0117759
-1.97912	20.3541	46.8852	71.2394	4.11177e-15	20.2977	46.8802	71.3009	0.0117879
-1.97806	20.3432	46.8608	71.2013	4.09288e-15	20.2868	46.8557	71.2629	0.0118
-1.97701	20.3324	46.8363	71.1633	4.07407e-15	20.2758	46.8312	71.2248	0.0118121
-1.97595	20.3215	46.8118	71.1252	4.05533e-15	20.2649	46.8067	71.1867	0.0118242
-1.97489	20.3106	46.7873	71.0871	4.03666e-15	20.254	46.7822	71.1487	0.0118363
-1.97383	20.2997	46.7628	71.049	4.01806e-15	20.2431	46.7577	71.1106	0.0118484
-1.97277	20.2888	46.7383	71.0109	3.99954e-15	20.2322	46.7332	71.0726	0.0118605
-1.97171	20.2779	46.7138	70.9728	3.98108e-15	20.2213	46.7087	71.0345	0.0118727
-1.97066	20.2671	46.6893	70.9347	3.9627e-15	20.2104	46.6842	70.9964	0.0118849
-1.9696	20.2562	46.6648	70.8966	3.94438e-15	20.1994	46.6598	70.9584	0.0118971
-1.96854	20.2453	46.6403	70.8585	3.92614e-15	20.1885	46.6353	70.9203	0.0119093
-1.96748	20.2344	46.6158	70.8204	3.90797e-15	20.1776	46.6108	70.8823	0.0119216
-1.96642	20.2235	46.5914	70.7823	3.88987e-15	20.1667	46.5863	70.8442	0.0119338
-1.96536	20.2126	46.5669	70.7442	3.87183e-15	20.1558	46.5618	70.8061	0.0119461
-1.96431	20.2017	46.5424	70.7061	3.85387e-15	20.1449	46.5373	70.7681	0.0119584
-1.96325	20.1909	46.5179	70.668	3.83598e-15	20.134	46.5128	70.73	0.0119707
-1.96219	20.18	46.4934	70.6299	3.81816e-15	20.123	46.4883	70.6919	0.011983
-1.96113	20.1691	46.4689	70.5918	3.8004e-15	20.1121	46.4638	70.6539	0.0119954
-1.96007	20.1582	46.4444	70.5537	3.78271e-15	20.1012	46.4393	70.6158	0.0120078
-1.95901	20.1473	46.4199	70.5156	3.7651e-15	20.0903	46.4148	70.5778	0.0120202
-1.95795	20.1364	46.3954	70.4775	3.74755e-15	20.0794	46.3903	70.5397	0.0120326
-1.9569	20.1256	46.3709	70.4394	3.73007e-15	20.0685	46.3658	70.5016	0.012045
-1.95584	20.1147	46.3465	70.4013	3.71266e-15	20.0576	46.3413	70.4636	0.0120575
-1.95478	20.1038	46.322	70.3632	3.69531e-15	20.0467	46.3168	70.4255	0.0120699
-1.95372	20.0929	46.2975	70.3251	3.67803e-15	20.0357	46.2923	70.3875	0.0120824
-1.95266	20.082	46.273	70.287	3.66082e-15	20.0248	46.2678	70.3494	0.0120949
-1.9516	20.0711	46.2485	70.249	3.64368e-15	20.0139	46.2433	70.3113	0.0121075
-1.95055	20.0602	46.224	70.2109	3.62661e-15	20.003	46.2188	70.2733	0.01212
-1.94949	20.0494	46.1995	70.1728	3.6096e-15	19.9921	46.1943	70.2352	0.0121326
-1.94843	20.0385	46.175	70.1347	3.59265e-15	19.9812	46.1698	70.1972	0.0121452
-1.94737	20.0276	46.1505	70.0966	3.57578e-15	19.9703	46.1453	70.1591	0.0121578
-1.94631	20.0167	46.126	70.0585	3.55897e-15	19.9593	46.1208	70.121	0.0121704
-1.94525	20.0058	46.1016	70.0204	3.54222e-15	19.9484	46.0963	70.083	0.012183
-1.9442	19.9949	46.0771	69.9823	3.52555e-15	19.9375	46.0719	70.0449	0.0121957
-1.94314	19.9841	46.0526	69.9442	3.50893e-15	19.9266	46.0474	70.0069	0.0122084
-1.94208	19.9732	46.0281	69.9061	3.49239e-15	19.9157	46.0229	69.9688	0.0122211
-1.94102	19.9623	46.0036	69.868	3.4759e-15	19.9048	45.9984	69.9307	0.0122338
-1.93996	19.9514	45.9791	69.8299	3.45949e-15	19.8939	45.9739	69.8927	0.0122466
-1.9389	19.9405	45.9546	69.7918	3.44313e-15	19.8829	45.9494	69.8546	0.0122593
-1.93785	19.9296	45.9301	69.7537	3.42684e-15	19.872	45.9249	69.8166	0.0122721
-1.93679	19.9187	45.9056	69.7156	3.41062e-15	19.8611	45.9004	69.7785	0.0122849
-1.93573	19.9079	45.8811	69.6775	3.39446e-15	19.8502	45.8759	69.7404	0.0122977
-1.93467	19.897	45.8567	69.6394	3.37836e-15	19.8393	45.8514	69.7024	0.0123106
-1.93361	19.8861	45.8322	69.6013	3.36233e-15	19.8284	45.8269	69.6643	0.0123234
-1.93255	19.8752	45.8077	69.5632	3.34636e-15	19.8174	45.8024	69.6263	0.0123363
-1.9315	19.8643	45.7832	69.5251	3.33046e-15	19.8065	45.7779	69.5882	0.0123492
-1.93044	19.8534	45.7587	69.487	3.31461e-15	19.7956	45.7534	69.5501	0.0123621
-1.92938	19.8426	45.7342	69.4489	3.29883e-15	19.7847	45.7289	69.5121	0.0123751
-1.92832	19.8317	45.7097	69.4108	3.28312e-15	19.7738	45.7044	69.474	0.0123881
-1.92726	19.8208	45.6852	69.3727	3.26746e-15	19.7629	45.6799	69.436	0.012401
-1.9262	19.8099	45.6607	69.3346	3.25187e-15	19.752	45.6554	69.3979	0.012414
-1.92515	19.799	45.6362	69.2966	3.23634e-15	19.741	45.6309	69.3598	0.0124271
-1.92409	19.7881	45.6117	69.2585	3.22087e-15	19.7301	45.6064	69.3218	0.0124401
-1.92303	19.7772	45.5873	69.2204	3.20546e-15	19.7192	45.5819	69.2837	0.0124532
-1.92197	19.7664	45.5628	69.1823	3.19012e-15	19.7083	45.5574	69.2457	0.0124663
-1.92091	19.7555	45.5383	69.1442	3.17483e-15	19.6974	45.5329	69.2076	0.0124794
-1.91985	19.7446	45.5138	69.1061	3.15961e-15	19.6865	45.5084	69.1695	0.0124925
-1.9188	19.7337	45.4893	69.068	3.14445e-15	19.6756	45.4839	69.1315	0.0125057
-1.91774	19.7228	45.4648	69.0299	3.12934e-15	19.6646	45.4595	69.0934	0.0125188
-1.91668	19.7119	45.4403	68.9918	3.1143e-15	19.6537	45.435	69.0554	0.012532
-1.91562	19.7011	45.4158	68.9537	3.09932e-15	19.6428	45.4105	69.0173	0.0125452
-1.91456	19.6902	45.3913	68.9156	3.0844e-15	19.6319	45.386	68.9792	0.0125585
-1.9135	19.6793	45.3668	68.8775	3.06954e-15	19.621	45.3615	68.9412	0.0125717
-1.91245	19.6684	45.3424	68.8394	3.05474e-15	19.6101	45.337	68.9031	0.012585
-1.91139	19.6575	45.3179	68.8013	3.04e-15	19.5991	45.3125	68.8651	0.0125983
-1.91033	19.6466	45.2934	68.7632	3.02531e-15	19.5882	45.288	68.827	0.0126116
-1.90927	19.6357	45.2689	68.7251	3.01069e-15	19.5773	45.2635	68.7889	0.012625
-1.90821	19.6249	45.2444	68.687	2.99613e-15	19.5664	45.239	68.7509	0.0126383
-1.90715	19.614	45.2199	68.6489	2.98162e-15	19.5555	45.2145	68.7128	0.0126517
-1.9061	19.6031	45.1954	68.6108	2.96717e-15	19.5446	45.19	68.6748	0.0126651
-1.90504	19.5922	45.1709	68.5727	2.95279e-15	19.5337	45.1655	68.6367	0.0126785
-1.90398	19.5813	45.1464	68.5346	2.93846e-15	19.5227	45.141	68.5987	0.012692
-1.90292	19.5704	45.1219	68.4965	2.92418e-15	19.5118	45.1165	68.5606	0.0127054
-1.90186	19.5596	45.0975	68.4584	2.90997e-15	19.5009	45.092	68.5225	0.0127189
-1.9008	19.5487	45.073	68.4203	2.89581e-15	19.49	45.0675	68.4845	0.0127324
-1.89975	19.5378	45.0485	68.3822	2.88171e-15	19.4791	45.043	68.4464	0.012746
-1.89869	19.5269	45.024	68.3442	2.86767e-15	19.4682	45.0185	68.4084	0.0127595
-1.89763	19.516	44.9995	68.3061	2.85368e-15	19.4572	44.994	68.3703	0.0127731
-1.89657	19.5051	44.975	68.268	2.83976e-15	19.4463	44.9695	68.3322	0.0127867
-1.89551	19.4942	44.9505	68.2299	2.82588e-15	19.4354	44.945	68.2942	0.0128003
-1.89445	19.4834	44.926	68.1918	2.81207e-15	19.4245	44.9205	68.2561	0.0128139
-1.8934	19.4725	44.9015	68.1537	2.79831e-15	19.4136	44.896	68.2181	0.0128276
-1.89234	19.4616	44.877	68.1156	2.78461e-15	19.4027	44.8715	68.18	0.0128413
-1.89128	19.4507	44.8526	68.0775	2.77096e-15	19.3917	44.847	68.1419	0.012855
-1.89022	19.4398	44.8281	68.0394	2.75737e-15	19.3808	44.8225	68.1039	0.0128687
-1.88916	19.4289	44.8036	68.0013	2.74383e-15	19.3699	44.7981	68.0658	0.0128824
-1.8881	19.4181	44.7791	67.9632	2.73036e-15	19.359	44.7736	68.0278	0.0128962
-1.88705	19.4072	44.7546	67.9251	2.71693e-15	19.3481	44.7491	67.9897	0.01291
-1.88599	19.3963	44.7301	67.887	2.70356e-15	19.3372	44.7246	67.9517	0.0129238
-1.88493	19.3854	44.7056	67.8489	2.69025e-15	19.3262	44.7001	67.9136	0.0129377
-1.88387	19.3745	44.6811	67.8108	2.67699e-15	19.3153	44.6756	67.8755	0.0129515
-1.88281	19.3636	44.6566	67.7727	2.66378e-15	19.3044	44.6511	67.8375	0.0129654
-1.88175	19.3527	44.6321	67.7346	2.65063e-15	19.2935	44.6266	67.7994	0.0129793
-1.8807	19.3419	44.6076	67.6965	2.63753e-15	19.2826	44.6021	67.7614	0.0129932
-1.87964	19.331	44.5832	67.6584	2.62449e-15	19.2717	44.5776	67.7233	0.0130072
-1.87858	19.3201	44.5587	67.6203	2.6115e-15	19.2608	44.5531	67.6853	0.0130211
-1.87752	19.3092	44.5342	67.5822	2.59856e-15	19.2498	44.5286	67.6472	0.0130351
-1.87646	19.2983	44.5097	67.5441	2.58568e-15	19.2389	44.5041	67.6091	0.0130492
-1.8754	19.2874	44.4852	67.506	2.57285e-15	19.228	44.4796	67.5711	0.0130632
-1.87434	19.2766	44.4607	67.4679	2.56008e-15	19.2171	44.4551	67.533	0.0130772
-1.87329	19.2657	44.4362	67.4298	2.54735e-15	19.2062	44.4306	67.495	0.0130913
-1.87223	19.2548	44.4117	67.3918	2.53468e-15	19.1953	44.4061	67.4569	0.0131054
-1.87117	19.2439	44.3872	67.3537	2.52207e-15	19.1843	44.3816	67.4188	0.0131196
-1.87011	19.233	44.3627	67.3156	2.5095e-15	19.1734	44.3571	67.3808	0.0131337
-1.86905	19.2221	44.3383	67.2775	2.49699e-15	19.1625	44.3326	67.3427	0.0131479
-1.86799	19.2112	44.3138	67.2394	2.48453e-15	19.1516	44.3081	67.3047	0.0131621
-1.86694	19.2004	44.2893	67.2013	2.47212e-15	19.1407	44.2836	67.2666	0.0131763
-1.86588	19.1895	44.2648	67.1632	2.45976e-15	19.1298	44.2591	67.2286	0.0131906
-1.86482	19.1786	44.2403	67.1251	2.44745e-15	19.1188	44.2346	67.1905	0.0132048
-1.86376	19.1677	44.2158	67.087	2.4352e-15	19.1079	44.2101	67.1524	0.0132191
-1.8627	19.1568	44.1913	67.0489	2.423e-15	19.097	44.1856	67.1144	0.0132334
-1.86164	19.1459	44.1668	67.0108	2.41084e-15	19.0861	44.1611	67.0763	0.0132478
-1.86059	19.1351	44.1423	66.9727	2.39874e-15	19.0752	44.1366	67.0383	0.0132621
-1.85953	19.1242	44.1178	66.9346	2.38669e-15	19.0642	44.1121	67.0002	0.0132765
-1.85847	19.1133	44.0934	66.8965	2.37469e-15	19.0533	44.0877	66.9622	0.0132909
-1.85741	19.1024	44.0689	66.8584	2.36274e-15	19.0424	44.0632	66.9241	0.0133053
-1.85635	19.0915	44.0444	66.8203	2.35084e-15	19.0315	44.0387	66.886	0.0133198
-1.85529	19.0806	44.0199	66.7822	2.33899e-15	19.0206	44.0142	66.848	0.0133343
-1.85424	19.0697	43.9954	66.7441	2.32719e-15	19.0097	43.9897	66.8099	0.0133488
-1.85318	19.0589	43.9709	66.706	2.31544e-15	18.9987	43.9652	66.7719	0.0133633
-1.85212	19.048	43.9464	66.6679	2.30374e-15	18.9878	43.9407	66.7338	0.0133778
-1.85106	19.0371	43.9219	66.6298	2.29209e-15	18.9769	43.9162	66.6958	0.0133924
-1.85	19.0262	43.8974	66.5917	2.28048e-15	18.966	43.8917	66.6577	0.013407
-1.84894	19.0153	43.8729	66.5536	2.26893e-15	18.9551	43.8672	66.6197	0.0134216
-1.84789	19.0044	43.8484	66.5155	2.25743e-15	18.9442	43.8427	66.5816	0.0134363
-1.84683	18.9936	43.824	66.4775	2.24597e-15	18.9332	43.8182	66.5435	0.0134509
-1.84577	18.9827	43.7995	66.4394	2.23456e-15	18.9223	43.7937	66.5055	0.0134656
-1.84471	18.9718	43.775	66.4013	2.2232e-15	18.9114	43.7692	66.4674	0.0134803
-1.84365	18.9609	43.7505	66.3632	2.21189e-15	18.9005	43.7447	66.4294	0.0134951
-1.84259	18.95	43.726	66.3251	2.20063e-15	18.8896	43.7202	66.3913	0.0135098
-1.84154	18.9391	43.7015	66.287	2.18941e-15	18.8787	43.6957	66.3533	0.0135246
-1.84048	18.9282	43.677	66.2489	2.17825e-15	18.8677	43.6712	66.3152	0.0135394
-1.83942	18.9174	43.6525	66.2108	2.16713e-15	18.8568	43.6467	66.2771	0.0135543
-1.83836	18.9065	43.628	66.1727	2.15605e-15	18.8459	43.6222	66.2391	0.0135691
-1.8373	18.8956	43.6035	66.1346	2.14503e-15	18.835	43.5977	66.201	0.013584
-1.83624	18.8847	43.5791	66.0965	2.13405e-15	18.8241	43.5732	66.163	0.0135989
-1.83519	18.8738	43.5546	66.0584	2.12312e-15	18.8131	43.5487	66.1249	0.0136138
-1.83413	18.8629	43.5301	66.0203	2.11223e-15	18.8022	43.5242	66.0869	0.0136288
-1.83307	18.8521	43.5056	65.9822	2.10139e-15	18.7913	43.4997	66.0488	0.0136438
-1.83201	18.8412	43.4811	65.9441	2.0906e-15	18.7804	43.4752	66.0108	0.0136588
-1.83095	18.8303	43.4566	65.906	2.07986e-15	18.7695	43.4507	65.9727	0.0136738
-1.82989	18.8194	43.4321	65.8679	2.06916e-15	18.7586	43.4262	65.9346	0.0136889
-1.82884	18.8085	43.4076	65.8298	2.0585e-15	18.7476	43.4017	65.8966	0.013704
-1.82778	18.7976	43.3831	65.7917	2.04789e-15	18.7367	43.3772	65.8585	0.0137191
-1.82672	18.7868	43.3586	65.7536	2.03733e-15	18.7258	43.3527	65.8205	0.0137342
-1.82566	18.7759	43.3342	65.7155	2.02681e-15	18.7149	43.3282	65.7824	0.0137494
-1.8246	18.765	43.3097	65.6774	2.01634e-15	18.704	43.3038	65.7444	0.0137645
-1.82354	18.7541	43.2852	65.6393	2.00592e-15	18.693	43.2793	65.7063	0.0137797
-1.82249	18.7432	43.2607	65.6012	1.99553e-15	18.6821	43.2548	65.6683	0.013795
-1.82143	18.7323	43.2362	65.5631	1.9852e-15	18.6712	43.2303	65.6302	0.0138102
-1.82037	18.7214	43.2117	65.5251	1.9749e-15	18.6603	43.2058	65.5921	0.0138255
-1.81931	18.7106	43.1872	65.487	1.96466e-15	18.6494	43.1813	65.5541	0.0138408
-1.81825	18.6997	43.1627	65.4489	1.95445e-15	18.6385	43.1568	65.516	0.0138562
-1.81719	18.6888	43.1382	65.4108	1.94429e-15	18.6275	43.1323	65.478	0.0138715
-1.81614	18.6779	43.1137	65.3727	1.93418e-15	18.6166	43.1078	65.4399	0.0138869
-1.81508	18.667	43.0893	65.3346	1.92411e-15	18.6057	43.0833	65.4019	0.0139023
-1.81402	18.6561	43.0648	65.2965	1.91408e-15	18.5948	43.0588	65.3638	0.0139177
-1.81296	18.6453	43.0403	65.2584	1.9041e-15	18.5839	43.0343	65.3258	0.0139332
-1.8119	18.6344	43.0158	65.2203	1.89416e-15	18.5729	43.0098	65.2877	0.0139487
-1.81084	18.6235	42.9913	65.1822	1.88426e-15	18.562	42.9853	65.2496	0.0139642
-1.80979	18.6126	42.9668	65.1441	1.8744e-15	18.5511	42.9608	65.2116	0.0139797
-1.80873	18.6017	42.9423	65.106	1.86459e-15	18.5402	42.9363	65.1735	0.0139953
-1.80767	18.5908	42.9178	65.0679	1.85482e-15	18.5293	42.9118	65.1355	0.0140109
-1.80661	18.5799	42.8933	65.0298	1.8451e-15	18.5183	42.8873	65.0974	0.0140265
-1.80555	18.5691	42.8688	64.9917	1.83542e-15	18.5074	42.8628	65.0594	0.0140422
-1.80449	18.5582	42.8443	64.9536	1.82578e-15	18.4965	42.8383	65.0213	0.0140578
-1.80344	18.5473	42.8199	64.9155	1.81618e-15	18.4856	42.8138	64.9833	0.0140735
-1.80238	18.5364	42.7954	64.8774	1.80662e-15	18.4747	42.7893	64.9452	0.0140892
-1.80132	18.5255	42.7709	64.8393	1.79711e-15	18.4638	42.7648	64.9072	0.014105
-1.80026	18.5146	42.7464	64.8012	1.78763e-15	18.4528	42.7403	64.8691	0.0141208
-1.7992	18.5038	42.7219	64.7631	1.7782e-15	18.4419	42.7158	64.8311	0.0141366
-1.79814	18.4929	42.6974	64.725	1.76881e-15	18.431	42.6913	64.793	0.0141524
-1.79709	18.482	42.6729	64.6869	1.75947e-15	18.4201	42.6668	64.7549	0.0141682
-1.79603	18.4711	42.6484	64.6488	1.75016e-15	18.4092	42.6423	64.7169	0.0141841
-1.79497	18.4602	42.6239	64.6107	1.74089e-15	18.3982	42.6178	64.6788	0.0142
-1.79391	18.4493	42.5994	64.5727	1.73167e-15	18.3873	42.5933	64.6408	0.014216
-1.79285	18.4384	42.575	64.5346	1.72248e-15	18.3764	42.5688	64.6027	0.0142319
-1.79179	18.4276	42.5505	64.4965	1.71334e-15	18.3655	42.5443	64.5647	0.0142479
-1.79073	18.4167	42.526	64.4584	1.70424e-15	18.3546	42.5198	64.5266	0.0142639
-1.78968	18.4058	42.5015	64.4203	1.69517e-15	18.3436	42.4953	64.4886	0.01428
-1.78862	18.3949	42.477	64.3822	1.68615e-15	18.3327	42.4708	64.4505	0.014296
-1.78756	18.384	42.4525	64.3441	1.67717e-15	18.3218	42.4463	64.4125	0.0143121
-1.7865	18.3731	42.428	64.306	1.66823e-15	18.3109	42.4218	64.3744	0.0143283
-1.78544	18.3623	42.4035	64.2679	1.65932e-15	18.3	42.3974	64.3364	0.0143444
-1.78438	18.3514	42.379	64.2298	1.65046e-15	18.289	42.3729	64.2983	0.0143606
-1.78333	18.3405	42.3545	64.1917	1.64164e-15	18.2781	42.3484	64.2602	0.0143768
-1.78227	18.3296	42.3301	64.1536	1.63285e-15	18.2672	42.3239	64.2222	0.014393
-1.78121	18.3187	42.3056	64.1155	1.62411e-15	18.2563	42.2994	64.1841	0.0144093
-1.78015	18.3078	42.2811	64.0774	1.6154e-15	18.2454	42.2749	64.1461	0.0144256
-1.77909	18.2969	42.2566	64.0393	1.60673e-15	18.2344	42.2504	64.108	0.0144419
-1.77803	18.2861	42.2321	64.0012	1.59811e-15	18.2235	42.2259	64.07	0.0144582
-1.77698	18.2752	42.2076	63.9631	1.58952e-15	18.2126	42.2014	64.0319	0.0144746
-1.77592	18.2643	42.1831	63.925	1.58096e-15	18.2017	42.1769	63.9939	0.014491
-1.77486	18.2534	42.1586	63.8869	1.57245e-15	18.1908	42.1524	63.9558	0.0145074
-1.7738	18.2425	42.1341	63.8488	1.56398e-15	18.1798	42.1279	63.9178	0.0145239
-1.77274	18.2316	42.1096	63.8107	1.55554e-15	18.1689	42.1034	63.8797	0.0145403
-1.77168	18.2208	42.0852	63.7726	1.54714e-15	18.158	42.0789	63.8417	0.0145568
-1.77063	18.2099	42.0607	63.7345	1.53878e-15	18.1471	42.0544	63.8036	0.0145734
-1.76957	18.199	42.0362	63.6964	1.53046e-15	18.1362	42.0299	63.7656	0.01459
-1.76851	18.1881	42.0117	63.6583	1.52217e-15	18.1252	42.0054	63.7275	0.0146065
-1.76745	18.1772	41.9872	63.6203	1.51392e-15	18.1143	41.9809	63.6894	0.0146232
-1.76639	18.1663	41.9627	63.5822	1.50571e-15	18.1034	41.9564	63.6514	0.0146398
-1.76533	18.1554	41.9382	63.5441	1.49754e-15	18.0925	41.9319	63.6133	0.0146565
-1.76428	18.1446	41.9137	63.506	1.4894e-15	18.0816	41.9074	63.5753	0.0146732
-1.76322	18.1337	41.8892	63.4679	1.4813e-15	18.0706	41.8829	63.5372	0.0146899
-1.76216	18.1228	41.8647	63.4298	1.47324e-15	18.0597	41.8584	63.4992	0.0147067
-1.7611	18.1119	41.8402	63.3917	1.46521e-15	18.0488	41.8339	63.4611	0.0147235
-1.76004	18.101	41.8158	63.3536	1.45722e-15	18.0379	41.8094	63.4231	0.0147403
-1.75898	18.0901	41.7913	63.3155	1.44927e-15	18.027	41.7849	63.385	0.0147572
-1.75793	18.0793	41.7668	63.2774	1.44135e-15	18.016	41.7604	63.347	0.014774
-1.75687	18.0684	41.7423	63.2393	1.43347e-15	18.0051	41.7359	63.3089	0.014791
-1.75581	18.0575	41.7178	63.2012	1.42563e-15	17.9942	41.7114	63.2709	0.0148079
-1.75475	18.0466	41.6933	63.1631	1.41782e-15	17.9833	41.6869	63.2328	0.0148249
-1.75369	18.0357	41.6688	63.125	1.41004e-15	17.9724	41.6624	63.1948	0.0148418
-1.75263	18.0248	41.6443	63.0869	1.4023e-15	17.9614	41.6379	63.1567	0.0148589
-1.75158	18.0139	41.6198	63.0488	1.3946e-15	17.9505	41.6134	63.1187	0.0148759
-1.75052	18.0031	41.5953	63.0107	1.38693e-15	17.9396	41.5889	63.0806	0.014893
-1.74946	17.9922	41.5709	62.9726	1.3793e-15	17.9287	41.5644	63.0426	0.0149101
-1.7484	17.9813	41.5464	62.9345	1.3717e-15	17.9177	41.5399	63.0045	0.0149273
-1.74734	17.9704	41.5219	62.8964	1.36414e-15	17.9068	41.5154	62.9665	0.0149444
-1.74628	17.9595	41.4974	62.8583	1.35661e-15	17.8959	41.4909	62.9284	0.0149616
-1.74523	17.9486	41.4729	62.8202	1.34912e-15	17.885	41.4664	62.8904	0.0149789
-1.74417	17.9378	41.4484	62.7821	1.34166e-15	17.8741	41.4419	62.8523	0.0149961
-1.74311	17.9269	41.4239	62.744	1.33424e-15	17.8631	41.4174	62.8143	0.0150134
-1.74205	17.916	41.3994	62.706	1.32685e-15	17.8522	41.3929	62.7762	0.0150307
-1.74099	17.9051	41.3749	62.6679	1.31949e-15	17.8413	41.3684	62.7382	0.0150481
-1.73993	17.8942	41.3504	62.6298	1.31217e-15	17.8304	41.3439	62.7001	0.0150655
-1.73888	17.8833	41.326	62.5917	1.30488e-15	17.8195	41.3194	62.662	0.0150829
-1.73782	17.8724	41.3015	62.5536	1.29763e-15	17.8085	41.2949	62.624	0.0151003
-1.73676	17.8616	41.277	62.5155	1.29041e-15	17.7976	41.2704	62.5859	0.0151178
-1.7357	17.8507	41.2525	62.4774	1.28322e-15	17.7867	41.246	62.5479	0.0151353
-1.73464	17.8398	41.228	62.4393	1.27607e-15	17.7758	41.2215	62.5098	0.0151528
-1.73358	17.8289	41.2035	62.4012	1.26895e-15	17.7648	41.197	62.4718	0.0151704
-1.73253	17.818	41.179	62.3631	1.26186e-15	17.7539	41.1725	62.4337	0.015188
-1.73147	17.8071	41.1545	62.325	1.25481e-15	17.743	41.148	62.3957	0.0152056
-1.73041	17.7963	41.13	62.2869	1.24778e-15	17.7321	41.1235	62.3576	0.0152233
-1.72935	17.7854	41.1055	62.2488	1.2408e-15	17.7212	41.099	62.3196	0.0152409
-1.72829	17.7745	41.0811	62.2107	1.23384e-15	17.7102	41.0745	62.2815	0.0152587
-1.72723	17.7636	41.0566	62.1726	1.22692e-15	17.6993	41.05	62.2435	0.0152764
-1.72618	17.7527	41.0321	62.1345	1.22003e-15	17.6884	41.0255	62.2054	0.0152942
-1.72512	17.7418	41.0076	62.0964	1.21317e-15	17.6775	41.001	62.1674	0.015312
-1.72406	17.7309	40.9831	62.0583	1.20634e-15	17.6665	40.9765	62.1293	0.0153298
-1.723	17.7201	40.9586	62.0202	1.19955e-15	17.6556	40.952	62.0913	0.0153477
-1.72194	17.7092	40.9341	61.9821	1.19278e-15	17.6447	40.9275	62.0532	0.0153656
-1.72088	17.6983	40.9096	61.944	1.18605e-15	17.6338	40.903	62.0152	0.0153835
-1.71983	17.6874	40.8851	61.9059	1.17935e-15	17.6229	40.8785	61.9771	0.0154015
-1.71877	17.6765	40.8606	61.8678	1.17269e-15	17.6119	40.854	61.9391	0.0154195
-1.71771	17.6656	40.8361	61.8297	1.16605e-15	17.601	40.8295	61.901	0.0154375
-1.71665	17.6548	40.8117	61.7916	1.15945e-15	17.5901	40.805	61.863	0.0154556
-1.71559	17.6439	40.7872	61.7536	1.15287e-15	17.5792	40.7805	61.8249	0.0154737
-1.71453	17.633	40.7627	61.7155	1.14633e-15	17.5682	40.756	61.7869	0.0154918
-1.71348	17.6221	40.7382	61.6774	1.13982e-15	17.5573	40.7315	61.7488	0.0155099
-1.71242	17.6112	40.7137	61.6393	1.13334e-15	17.5464	40.707	61.7108	0.0155281
-1.71136	17.6003	40.6892	61.6012	1.12689e-15	17.5355	40.6825	61.6727	0.0155463
-1.7103	17.5894	40.6647	61.5631	1.12047e-15	17.5246	40.658	61.6347	0.0155646
-1.70924	17.5786	40.6402	61.525	1.11408e-15	17.5136	40.6335	61.5966	0.0155829
-1.70818	17.5677	40.6157	61.4869	1.10772e-15	17.5027	40.609	61.5586	0.0156012
-1.70713	17.5568	40.5912	61.4488	1.10139e-15	17.4918	40.5845	61.5205	0.0156195
-1.70607	17.5459	40.5668	61.4107	1.09509e-15	17.4809	40.56	61.4825	0.0156379
-1.70501	17.535	40.5423	61.3726	1.08883e-15	17.4699	40.5355	61.4444	0.0156563
-1.70395	17.5241	40.5178	61.3345	1.08259e-15	17.459	40.511	61.4064	0.0156748
-1.70289	17.5133	40.4933	61.2964	1.07638e-15	17.4481	40.4865	61.3683	0.0156932
-1.70183	17.5024	40.4688	61.2583	1.0702e-15	17.4372	40.462	61.3303	0.0157117
-1.70077	17.4915	40.4443	61.2202	1.06405e-15	17.4262	40.4375	61.2922	0.0157303
-1.69972	17.4806	40.4198	61.1821	1.05793e-15	17.4153	40.413	61.2542	0.0157489
-1.69866	17.4697	40.3953	61.144	1.05184e-15	17.4044	40.3885	61.2162	0.0157675
-1.6976	17.4588	40.3708	61.1059	1.04578e-15	17.3935	40.364	61.1781	0.0157861
-1.69654	17.4479	40.3463	61.0678	1.03975e-15	17.3826	40.3395	61.1401	0.0158048
-1.69548	17.4371	40.3219	61.0297	1.03375e-15	17.3716	40.315	61.102	0.0158235
-1.69442	17.4262	40.2974	60.9916	1.02777e-15	17.3607	40.2905	61.064	0.0158422
-1.69337	17.4153	40.2729	60.9535	1.02183e-15	17.3498	40.266	61.0259	0.015861
-1.69231	17.4044	40.2484	60.9154	1.01591e-15	17.3389	40.2415	60.9879	0.0158798
-1.69125	17.3935	40.2239	60.8773	1.01003e-15	17.3279	40.217	60.9498	0.0158986
-1.69019	17.3826	40.1994	60.8392	1.00417e-15	17.317	40.1925	60.9118	0.0159175
-1.68913	17.3718	40.1749	60.8012	9.98335e-16	17.3061	40.168	60.8737	0.0159364
-1.68807	17.3609	40.1504	60.7631	9.92533e-16	17.2952	40.1435	60.8357	0.0159554
-1.68702	17.35	40.1259	60.725	9.86758e-16	17.2842	40.119	60.7976	0.0159743
-1.68596	17.3391	40.1014	60.6869	9.81012e-16	17.2733	40.0945	60.7596	0.0159933
-1.6849	17.3282	40.0769	60.6488	9.75293e-16	17.2624	40.07	60.7215	0.0160124
-1.68384	17.3173	40.0525	60.6107	9.69602e-16	17.2515	40.0455	60.6835	0.0160315
-1.68278	17.3065	40.028	60.5726	9.63939e-16	17.2405	40.021	60.6454	0.0160506
-1.68172	17.2956	40.0035	60.5345	9.58303e-16	17.2296	39.9965	60.6074	0.0160697
-1.68067	17.2847	39.979	60.4964	9.52695e-16	17.2187	39.972	60.5693	0.0160889
-1.67961	17.2738	39.9545	60.4583	9.47115e-16	17.2078	39.9475	60.5313	0.0161081
-1.67855	17.2629	39.93	60.4202	9.41561e-16	17.1969	39.923	60.4932	0.0161274
-1.67749	17.252	39.9055	60.3821	9.36035e-16	17.1859	39.8985	60.4552	0.0161466
-1.67643	17.2411	39.881	60.344	9.30536e-16	17.175	39.874	60.4171	0.016166
-1.67537	17.2303	39.8565	60.3059	9.25064e-16	17.1641	39.8495	60.3791	0.0161853
-1.67432	17.2194	39.832	60.2678	9.19618e-16	17.1532	39.825	60.341	0.0162047
-1.67326	17.2085	39.8076	60.2297	9.142e-16	17.1422	39.8005	60.303	0.0162241
-1.6722	17.1976	39.7831	60.1916	9.08808e-16	17.1313	39.776	60.2649	0.0162436
-1.67114	17.1867	39.7586	60.1535	9.03442e-16	17.1204	39.7515	60.2269	0.0162631
-1.67008	17.1758	39.7341	60.1154	8.98103e-16	17.1095	39.727	60.1889	0.0162826
-1.66902	17.165	39.7096	60.0773	8.9279e-16	17.0985	39.7025	60.1508	0.0163021
-1.66797	17.1541	39.6851	60.0392	8.87504e-16	17.0876	39.678	60.1128	0.0163217
-1.66691	17.1432	39.6606	60.0011	8.82243e-16	17.0767	39.6535	60.0747	0.0163414
-1.66585	17.1323	39.6361	59.963	8.77009e-16	17.0658	39.629	60.0367	0.016361
-1.66479	17.1214	39.6116	59.9249	8.718e-16	17.0548	39.6045	59.9986	0.0163807
-1.66373	17.1105	39.5871	59.8868	8.66618e-16	17.0439	39.58	59.9606	0.0164005
-1.66267	17.0996	39.5627	59.8488	8.61461e-16	17.033	39.5555	59.9225	0.0164202
-1.66162	17.0888	39.5382	59.8107	8.56329e-16	17.0221	39.531	59.8845	0.01644
-1.66056	17.0779	39.5137	59.7726	8.51223e-16	17.0111	39.5065	59.8464	0.0164599
-1.6595	17.067	39.4892	59.7345	8.46143e-16	17.0002	39.482	59.8084	0.0164798
-1.65844	17.0561	39.4647	59.6964	8.41088e-16	16.9893	39.4575	59.7703	0.0164997
-1.65738	17.0452	39.4402	59.6583	8.36058e-16	16.9784	39.433	59.7323	0.0165196
-1.65632	17.0343	39.4157	59.6202	8.31053e-16	16.9674	39.4085	59.6942	0.0165396
-1.65527	17.0235	39.3912	59.5821	8.26073e-16	16.9565	39.384	59.6562	0.0165596
-1.65421	17.0126	39.3667	59.544	8.21118e-16	16.9456	39.3595	59.6182	0.0165797
-1.65315	17.0017	39.3422	59.5059	8.16187e-16	16.9347	39.335	59.5801	0.0165998
-1.65209	16.9908	39.3178	59.4678	8.11282e-16	16.9237	39.3105	59.5421	0.0166199
-1.65103	16.9799	39.2933	59.4297	8.06401e-16	16.9128	39.286	59.504	0.0166401
-1.64997	16.969	39.2688	59.3916	8.01544e-16	16.9019	39.2615	59.466	0.0166603
-1.64892	16.9581	39.2443	59.3535	7.96712e-16	16.891	39.237	59.4279	0.0166806
-1.64786	16.9473	39.2198	59.3154	7.91904e-16	16.88	39.2125	59.3899	0.0167008
-1.6468	16.9364	39.1953	59.2773	7.87121e-16	16.8691	39.188	59.3518	0.0167212
-1.64574	16.9255	39.1708	59.2392	7.82361e-16	16.8582	39.1635	59.3138	0.0167415
-1.64468	16.9146	39.1463	59.2011	7.77626e-16	16.8473	39.139	59.2757	0.0167619
-1.64362	16.9037	39.1218	59.163	7.72914e-16	16.8363	39.1145	59.2377	0.0167823
-1.64257	16.8928	39.0973	59.1249	7.68227e-16	16.8254	39.09	59.1997	0.0168028
-1.64151	16.882	39.0728	59.0868	7.63563e-16	16.8145	39.0655	59.1616	0.0168233
-1.64045	16.8711	39.0484	59.0487	7.58922e-16	16.8036	39.041	59.1236	0.0168438
-1.63939	16.8602	39.0239	59.0106	7.54305e-16	16.7926	39.0165	59.0855	0.0168644
-1.63833	16.8493	38.9994	58.9725	7.49712e-16	16.7817	38.9921	59.0475	0.016885
-1.63727	16.8384	38.9749	58.9345	7.45142e-16	16.7708	38.9676	59.0094	0.0169057
-1.63622	16.8275	38.9504	58.8964	7.40595e-16	16.7599	38.9431	58.9714	0.0169264
-1.63516	16.8166	38.9259	58.8583	7.36071e-16	16.7489	38.9186	58.9333	0.0169471
-1.6341	16.8058	38.9014	58.8202	7.3157e-16	16.738	38.8941	58.8953	0.0169679
-1.63304	16.7949	38.8769	58.7821	7.27093e-16	16.7271	38.8696	58.8572	0.0169887
-1.63198	16.784	38.8524	58.744	7.22638e-16	16.7161	38.8451	58.8192	0.0170095
-1.63092	16.7731	38.8279	58.7059	7.18206e-16	16.7052	38.8206	58.7812	0.0170304
-1.62987	16.7622	38.8035	58.6678	7.13796e-16	16.6943	38.7961	58.7431	0.0170513
-1.62881	16.7513	38.779	58.6297	7.09409e-16	16.6834	38.7716	58.7051	0.0170723
-1.62775	16.7405	38.7545	58.5916	7.05045e-16	16.6724	38.7471	58.667	0.0170933
-1.62669	16.7296	38.73	58.5535	7.00703e-16	16.6615	38.7226	58.629	0.0171143
-1.62563	16.7187	38.7055	58.5154	6.96383e-16	16.6506	38.6981	58.5909	0.0171354
-1.62457	16.7078	38.681	58.4773	6.92086e-16	16.6397	38.6736	58.5529	0.0171565
-1.62352	16.6969	38.6565	58.4392	6.87811e-16	16.6287	38.6491	58.5148	0.0171777
-1.62246	16.686	38.632	58.4011	6.83557e-16	16.6178	38.6246	58.4768	0.0171989
-1.6214	16.6751	38.6075	58.363	6.79326e-16	16.6069	38.6001	58.4388	0.0172201
-1.62034	16.6643	38.583	58.3249	6.75116e-16	16.596	38.5756	58.4007	0.0172414
-1.61928	16.6534	38.5586	58.2868	6.70929e-16	16.585	38.5511	58.3627	0.0172627
-1.61822	16.6425	38.5341	58.2487	6.66763e-16	16.5741	38.5266	58.3246	0.017284
-1.61716	16.6316	38.5096	58.2106	6.62618e-16	16.5632	38.5021	58.2866	0.0173054
-1.61611	16.6207	38.4851	58.1725	6.58495e-16	16.5522	38.4776	58.2485	0.0173268
-1.61505	16.6098	38.4606	58.1344	6.54393e-16	16.5413	38.4531	58.2105	0.0173483
-1.61399	16.599	38.4361	58.0963	6.50313e-16	16.5304	38.4286	58.1725	0.0173698
-1.61293	16.5881	38.4116	58.0582	6.46254e-16	16.5195	38.4041	58.1344	0.0173914
-1.61187	16.5772	38.3871	58.0201	6.42216e-16	16.5085	38.3796	58.0964	0.017413
-1.61081	16.5663	38.3626	57.9821	6.38199e-16	16.4976	38.3551	58.0583	0.0174346
-1.60976	16.5554	38.3381	57.944	6.34203e-16	16.4867	38.3306	58.0203	0.0174563
-1.6087	16.5445	38.3137	57.9059	6.30228e-16	16.4758	38.3061	57.9822	0.017478
-1.60764	16.5336	38.2892	57.8678	6.26274e-16	16.4648	38.2816	57.9442	0.0174997
-1.60658	16.5228	38.2647	57.8297	6.2234e-16	16.4539	38.2571	57.9061	0.0175215
-1.60552	16.5119	38.2402	57.7916	6.18427e-16	16.443	38.2326	57.8681	0.0175433
-1.60446	16.501	38.2157	57.7535	6.14535e-16	16.432	38.2081	57.8301	0.0175652
-1.60341	16.4901	38.1912	57.7154	6.10663e-16	16.4211	38.1836	57.792	0.0175871
-1.60235	16.4792	38.1667	57.6773	6.06811e-16	16.4102	38.1591	57.754	0.0176091
-1.60129	16.4683	38.1422	57.6392	6.0298e-16	16.3993	38.1345	57.7159	0.0176311
-1.60023	16.4575	38.1177	57.6011	5.99169e-16	16.3883	38.11	57.6779	0.0176531
-1.59917	16.4466	38.0932	57.563	5.95377e-16	16.3774	38.0855	57.6398	0.0176752
-1.59811	16.4357	38.0687	57.5249	5.91606e-16	16.3665	38.061	57.6018	0.0176973
-1.59706	16.4248	38.0443	57.4868	5.87855e-16	16.3556	38.0365	57.5638	0.0177195
-1.596	16.4139	38.0198	57.4487	5.84124e-16	16.3446	38.012	57.5257	0.0177417
-1.59494	16.403	37.9953	57.4106	5.80412e-16	16.3337	37.9875	57.4877	0.0177639
-1.59388	16.3921	37.9708	57.3725	5.7672e-16	16.3228	37.963	57.4496	0.0177862
-1.59282	16.3813	37.9463	57.3344	5.73048e-16	16.3118	37.9385	57.4116	0.0178085
-1.59176	16.3704	37.9218	57.2963	5.69395e-16	16.3009	37.914	57.3736	0.0178309
-1.59071	16.3595	37.8973	57.2582	5.65762e-16	16.29	37.8895	57.3355	0.0178533
-1.58965	16.3486	37.8728	57.2201	5.62148e-16	16.2791	37.865	57.2975	0.0178758
-1.58859	16.3377	37.8483	57.182	5.58553e-16	16.2681	37.8405	57.2594	0.0178983
-1.58753	16.3268	37.8238	57.1439	5.54977e-16	16.2572	37.816	57.2214	0.0179208
-1.58647	16.316	37.7994	57.1058	5.51421e-16	16.2463	37.7915	57.1833	0.0179434
-1.58541	16.3051	37.7749	57.0677	5.47883e-16	16.2353	37.767	57.1453	0.017966
-1.58436	16.2942	37.7504	57.0297	5.44365e-16	16.2244	37.7425	57.1073	0.0179887
-1.5833	16.2833	37.7259	56.9916	5.40865e-16	16.2135	37.718	57.0692	0.0180114
-1.58224	16.2724	37.7014	56.9535	5.37384e-16	16.2026	37.6935	57.0312	0.0180341
-1.58118	16.2615	37.6769	56.9154	5.33922e-16	16.1916	37.669	56.9931	0.0180569
-1.58012	16.2506	37.6524	56.8773	5.30478e-16	16.1807	37.6445	56.9551	0.0180798
-1.57906	16.2398	37.6279	56.8392	5.27053e-16	16.1698	37.62	56.9171	0.0181026
-1.57801	16.2289	37.6034	56.8011	5.23646e-16	16.1588	37.5955	56.879	0.0181256
-1.57695	16.218	37.5789	56.763	5.20258e-16	16.1479	37.571	56.841	0.0181485
-1.57589	16.2071	37.5545	56.7249	5.16888e-16	16.137	37.5465	56.8029	0.0181716
-1.57483	16.1962	37.53	56.6868	5.13536e-16	16.126	37.522	56.7649	0.0181946
-1.57377	16.1853	37.5055	56.6487	5.10202e-16	16.1151	37.4975	56.7269	0.0182177
-1.57271	16.1745	37.481	56.6106	5.06887e-16	16.1042	37.473	56.6888	0.0182409
-1.57166	16.1636	37.4565	56.5725	5.03589e-16	16.0933	37.4485	56.6508	0.018264
-1.5706	16.1527	37.432	56.5344	5.00309e-16	16.0823	37.424	56.6127	0.0182873
-1.56954	16.1418	37.4075	56.4963	4.97047e-16	16.0714	37.3995	56.5747	0.0183106
-1.56848	16.1309	37.383	56.4582	4.93803e-16	16.0605	37.375	56.5366	0.0183339
-1.56742	16.12	37.3585	56.4201	4.90577e-16	16.0495	37.3505	56.4986	0.0183572
-1.56636	16.1091	37.334	56.382	4.87368e-16	16.0386	37.326	56.4606	0.0183806
-1.56531	16.0983	37.3096	56.3439	4.84176e-16	16.0277	37.3015	56.4225	0.0184041
-1.56425	16.0874	37.2851	56.3058	4.81002e-16	16.0168	37.277	56.3845	0.0184276
-1.56319	16.0765	37.2606	56.2677	4.77846e-16	16.0058	37.2525	56.3464	0.0184511
-1.56213	16.0656	37.2361	56.2296	4.74706e-16	15.9949	37.228	56.3084	0.0184747
-1.56107	16.0547	37.2116	56.1915	4.71584e-16	15.984	37.2035	56.2704	0.0184984
-1.56001	16.0438	37.1871	56.1534	4.68479e-16	15.973	37.179	56.2323	0.0185221
-1.55896	16.033	37.1626	56.1153	4.65391e-16	15.9621	37.1545	56.1943	0.0185458
-1.5579	16.0221	37.1381	56.0773	4.6232e-16	15.9512	37.13	56.1563	0.0185695
-1.55684	16.0112	37.1136	56.0392	4.59266e-16	15.9402	37.1055	56.1182	0.0185934
-1.55578	16.0003	37.0891	56.0011	4.56229e-16	15.9293	37.081	56.0802	0.0186172
-1.55472	15.9894	37.0646	55.963	4.53208e-16	15.9184	37.0565	56.0421	0.0186411
-1.55366	15.9785	37.0402	55.9249	4.50205e-16	15.9075	37.032	56.0041	0.0186651
-1.55261	15.9676	37.0157	55.8868	4.47217e-16	15.8965	37.0075	55.9661	0.0186891
-1.55155	15.9568	36.9912	55.8487	4.44247e-16	15.8856	36.983	55.928	0.0187131
-1.55049	15.9459	36.9667	55.8106	4.41292e-16	15.8747	36.9585	55.89	0.0187372
-1.54943	15.935	36.9422	55.7725	4.38355e-16	15.8637	36.934	55.8519	0.0187614
-1.54837	15.9241	36.9177	55.7344	4.35433e-16	15.8528	36.9095	55.8139	0.0187856
-1.54731	15.9132	36.8932	55.6963	4.32528e-16	15.8419	36.885	55.7759	0.0188098
-1.54626	15.9023	36.8687	55.6582	4.29639e-16	15.8309	36.8605	55.7378	0.0188341
-1.5452	15.8915	36.8442	55.6201	4.26766e-16	15.82	36.836	55.6998	0.0188584
-1.54414	15.8806	36.8197	55.582	4.23909e-16	15.8091	36.8115	55.6617	0.0188828
-1.54308	15.8697	36.7953	55.5439	4.21068e-16	15.7981	36.787	55.6237	0.0189072
-1.54202	15.8588	36.7708	55.5058	4.18243e-16	15.7872	36.7625	55.5857	0.0189317
-1.54096	15.8479	36.7463	55.4677	4.15433e-16	15.7763	36.738	55.5476	0.0189562
-1.53991	15.837	36.7218	55.4296	4.1264e-16	15.7654	36.7135	55.5096	0.0189807
-1.53885	15.8262	36.6973	55.3915	4.09862e-16	15.7544	36.689	55.4716	0.0190053
-1.53779	15.8153	36.6728	55.3534	4.071e-16	15.7435	36.6645	55.4335	0.01903
-1.53673	15.8044	36.6483	55.3153	4.04353e-16	15.7326	36.64	55.3955	0.0190547
-1.53567	15.7935	36.6238	55.2772	4.01621e-16	15.7216	36.6155	55.3574	0.0190795
-1.53461	15.7826	36.5993	55.2391	3.98906e-16	15.7107	36.591	55.3194	0.0191043
-1.53355	15.7717	36.5748	55.201	3.96205e-16	15.6998	36.5665	55.2814	0.0191291
-1.5325	15.7608	36.5504	55.163	3.9352e-16	15.6888	36.542	55.2433	0.019154
-1.53144	15.75	36.5259	55.1249	3.90849e-16	15.6779	36.5175	55.2053	0.019179
-1.53038	15.7391	36.5014	55.0868	3.88194e-16	15.667	36.493	55.1673	0.019204
-1.52932	15.7282	36.4769	55.0487	3.85554e-16	15.656	36.4685	55.1292	0.019229
-1.52826	15.7173	36.4524	55.0106	3.82929e-16	15.6451	36.444	55.0912	0.0192541
-1.5272	15.7064	36.4279	54.9725	3.80319e-16	15.6342	36.4195	55.0531	0.0192793
-1.52615	15.6955	36.4034	54.9344	3.77724e-16	15.6232	36.395	55.0151	0.0193044
-1.52509	15.6847	36.3789	54.8963	3.75144e-16	15.6123	36.3705	54.9771	0.0193297
-1.52403	15.6738	36.3544	54.8582	3.72578e-16	15.6014	36.346	54.939	0.019355
-1.52297	15.6629	36.3299	54.8201	3.70027e-16	15.5904	36.3215	54.901	0.0193803
-1.52191	15.652	36.3054	54.782	3.6749e-16	15.5795	36.297	54.863	0.0194057
-1.52085	15.6411	36.281	54.7439	3.64968e-16	15.5686	36.2725	54.8249	0.0194312
-1.5198	15.6302	36.2565	54.7058	3.6246e-16	15.5577	36.248	54.7869	0.0194566
-1.51874	15.6193	36.232	54.6677	3.59967e-16	15.5467	36.2235	54.7488	0.0194822
-1.51768	15.6085	36.2075	54.6296	3.57488e-16	15.5358	36.199	54.7108	0.0195078
-1.51662	15.5976	36.183	54.5915	3.55023e-16	15.5249	36.1745	54.6728	0.0195334
-1.51556	15.5867	36.1585	54.5534	3.52573e-16	15.5139	36.15	54.6347	0.0195591
-1.5145	15.5758	36.134	54.5153	3.50136e-16	15.503	36.1254	54.5967	0.0195849
-1.51345	15.5649	36.1095	54.4772	3.47714e-16	15.4921	36.1009	54.5587	0.0196107
-1.51239	15.554	36.085	54.4391	3.45306e-16	15.4811	36.0764	54.5206	0.0196365
-1.51133	15.5432	36.0605	54.401	3.42911e-16	15.4702	36.0519	54.4826	0.0196624
-1.51027	15.5323	36.0361	54.3629	3.40531e-16	15.4593	36.0274	54.4446	0.0196883
-1.50921	15.5214	36.0116	54.3248	3.38164e-16	15.4483	36.0029	54.4065	0.0197143
-1.50815	15.5105	35.9871	54.2867	3.35811e-16	15.4374	35.9784	54.3685	0.0197404
-1.5071	15.4996	35.9626	54.2486	3.33471e-16	15.4265	35.9539	54.3305	0.0197665
-1.50604	15.4887	35.9381	54.2106	3.31145e-16	15.4155	35.9294	54.2924	0.0197926
-1.50498	15.4778	35.9136	54.1725	3.28833e-16	15.4046	35.9049	54.2544	0.0198188
-1.50392	15.467	35.8891	54.1344	3.26534e-16	15.3937	35.8804	54.2163	0.0198451
-1.50286	15.4561	35.8646	54.0963	3.24249e-16	15.3827	35.8559	54.1783	0.0198714
-1.5018	15.4452	35.8401	54.0582	3.21977e-16	15.3718	35.8314	54.1403	0.0198978
-1.50075	15.4343	35.8156	54.0201	3.19718e-16	15.3609	35.8069	54.1022	0.0199242
-1.49969	15.4234	35.7912	53.982	3.17472e-16	15.3499	35.7824	54.0642	0.0199507
-1.49863	15.4125	35.7667	53.9439	3.1524e-16	15.339	35.7579	54.0262	0.0199772
-1.49757	15.4017	35.7422	53.9058	3.13021e-16	15.3281	35.7334	53.9881	0.0200037
-1.49651	15.3908	35.7177	53.8677	3.10814e-16	15.3171	35.7089	53.9501	0.0200304
-1.49545	15.3799	35.6932	53.8296	3.08621e-16	15.3062	35.6844	53.9121	0.0200571
-1.4944	15.369	35.6687	53.7915	3.06441e-16	15.2953	35.6599	53.874	0.0200838
-1.49334	15.3581	35.6442	53.7534	3.04273e-16	15.2843	35.6354	53.836	0.0201106
-1.49228	15.3472	35.6197	53.7153	3.02118e-16	15.2734	35.6109	53.798	0.0201374
-1.49122	15.3363	35.5952	53.6772	2.99976e-16	15.2625	35.5864	53.7599	0.0201643
-1.49016	15.3255	35.5707	53.6391	2.97847e-16	15.2515	35.5619	53.7219	0.0201912
-1.4891	15.3146	35.5463	53.601	2.9573e-16	15.2406	35.5374	53.6839	0.0202182
-1.48805	15.3037	35.5218	53.5629	2.93626e-16	15.2297	35.5129	53.6458	0.0202453
-1.48699	15.2928	35.4973	53.5248	2.91534e-16	15.2187	35.4884	53.6078	0.0202724
-1.48593	15.2819	35.4728	53.4867	2.89455e-16	15.2078	35.4639	53.5698	0.0202996
-1.48487	15.271	35.4483	53.4486	2.87388e-16	15.1969	35.4394	53.5317	0.0203268
-1.48381	15.2602	35.4238	53.4105	2.85333e-16	15.1859	35.4149	53.4937	0.0203541
-1.48275	15.2493	35.3993	53.3724	2.83291e-16	15.175	35.3904	53.4557	0.0203814
-1.4817	15.2384	35.3748	53.3343	2.81261e-16	15.164	35.3659	53.4176	0.0204088
-1.48064	15.2275	35.3503	53.2962	2.79243e-16	15.1531	35.3414	53.3796	0.0204362
-1.47958	15.2166	35.3258	53.2582	2.77237e-16	15.1422	35.3169	53.3416	0.0204637
-1.47852	15.2057	35.3013	53.2201	2.75243e-16	15.1312	35.2924	53.3035	0.0204912
-1.47746	15.1948	35.2769	53.182	2.73261e-16	15.1203	35.2679	53.2655	0.0205188
-1.4764	15.184	35.2524	53.1439	2.71291e-16	15.1094	35.2434	53.2275	0.0205465
-1.47535	15.1731	35.2279	53.1058	2.69333e-16	15.0984	35.2189	53.1894	0.0205742
-1.47429	15.1622	35.2034	53.0677	2.67386e-16	15.0875	35.1943	53.1514	0.020602
-1.47323	15.1513	35.1789	53.0296	2.65452e-16	15.0766	35.1698	53.1134	0.0206298
-1.47217	15.1404	35.1544	52.9915	2.63529e-16	15.0656	35.1453	53.0753	0.0206577
-1.47111	15.1295	35.1299	52.9534	2.61617e-16	15.0547	35.1208	53.0373	0.0206856
-1.47005	15.1187	35.1054	52.9153	2.59718e-16	15.0438	35.0963	52.9993	0.0207136
-1.469	15.1078	35.0809	52.8772	2.57829e-16	15.0328	35.0718	52.9612	0.0207417
-1.46794	15.0969	35.0564	52.8391	2.55953e-16	15.0219	35.0473	52.9232	0.0207698
-1.46688	15.086	35.032	52.801	2.54087e-16	15.011	35.0228	52.8852	0.020798
-1.46582	15.0751	35.0075	52.7629	2.52233e-16	15	34.9983	52.8471	0.0208262
-1.46476	15.0642	34.983	52.7248	2.5039e-16	14.9891	34.9738	52.8091	0.0208545
-1.4637	15.0533	34.9585	52.6867	2.48559e-16	14.9782	34.9493	52.7711	0.0208828
-1.46265	15.0425	34.934	52.6486	2.46738e-16	14.9672	34.9248	52.733	0.0209112
-1.46159	15.0316	34.9095	52.6105	2.44929e-16	14.9563	34.9003	52.695	0.0209396
-1.46053	15.0207	34.885	52.5724	2.43131e-16	14.9453	34.8758	52.657	0.0209682
-1.45947	15.0098	34.8605	52.5343	2.41344e-16	14.9344	34.8513	52.619	0.0209967
-1.45841	14.9989	34.836	52.4962	2.39567e-16	14.9235	34.8268	52.5809	0.0210254
-1.45735	14.988	34.8115	52.4581	2.37802e-16	14.9125	34.8023	52.5429	0.021054
-1.4563	14.9772	34.7871	52.42	2.36048e-16	14.9016	34.7778	52.5049	0.0210828
-1.45524	14.9663	34.7626	52.3819	2.34304e-16	14.8907	34.7533	52.4668	0.0211116
-1.45418	14.9554	34.7381	52.3438	2.32571e-16	14.8797	34.7288	52.4288	0.0211405
-1.45312	14.9445	34.7136	52.3058	2.30849e-16	14.8688	34.7043	52.3908	0.0211694
-1.45206	14.9336	34.6891	52.2677	2.29137e-16	14.8579	34.6798	52.3527	0.0211984
-1.451	14.9227	34.6646	52.2296	2.27436e-16	14.8469	34.6553	52.3147	0.0212274
-1.44994	14.9118	34.6401	52.1915	2.25746e-16	14.836	34.6308	52.2767	0.0212565
-1.44889	14.901	34.6156	52.1534	2.24066e-16	14.825	34.6063	52.2386	0.0212857
-1.44783	14.8901	34.5911	52.1153	2.22396e-16	14.8141	34.5818	52.2006	0.0213149
-1.44677	14.8792	34.5666	52.0772	2.20737e-16	14.8032	34.5573	52.1626	0.0213442
-1.44571	14.8683	34.5422	52.0391	2.19088e-16	14.7922	34.5328	52.1246	0.0213735
-1.44465	14.8574	34.5177	52.001	2.1745e-16	14.7813	34.5082	52.0865	0.0214029
-1.44359	14.8465	34.4932	51.9629	2.15821e-16	14.7704	34.4837	52.0485	0.0214324
-1.44254	14.8357	34.4687	51.9248	2.14203e-16	14.7594	34.4592	52.0105	0.0214619
-1.44148	14.8248	34.4442	51.8867	2.12595e-16	14.7485	34.4347	51.9724	0.0214915
-1.44042	14.8139	34.4197	51.8486	2.10997e-16	14.7375	34.4102	51.9344	0.0215211
-1.43936	14.803	34.3952	51.8105	2.09409e-16	14.7266	34.3857	51.8964	0.0215508
-1.4383	14.7921	34.3707	51.7724	2.07831e-16	14.7157	34.3612	51.8584	0.0215806
-1.43724	14.7812	34.3462	51.7343	2.06263e-16	14.7047	34.3367	51.8203	0.0216104
-1.43619	14.7703	34.3217	51.6962	2.04705e-16	14.6938	34.3122	51.7823	0.0216403
-1.43513	14.7595	34.2972	51.6581	2.03157e-16	14.6829	34.2877	51.7443	0.0216703
-1.43407	14.7486	34.2728	51.62	2.01618e-16	14.6719	34.2632	51.7062	0.0217003
-1.43301	14.7377	34.2483	51.5819	2.00089e-16	14.661	34.2387	51.6682	0.0217304
-1.43195	14.7268	34.2238	51.5438	1.9857e-16	14.65	34.2142	51.6302	0.0217605
-1.43089	14.7159	34.1993	51.5057	1.9706e-16	14.6391	34.1897	51.5921	0.0217907
-1.42984	14.705	34.1748	51.4676	1.9556e-16	14.6282	34.1652	51.5541	0.021821
-1.42878	14.6942	34.1503	51.4295	1.9407e-16	14.6172	34.1407	51.5161	0.0218513
-1.42772	14.6833	34.1258	51.3915	1.92589e-16	14.6063	34.1162	51.4781	0.0218817
-1.42666	14.6724	34.1013	51.3534	1.91117e-16	14.5954	34.0917	51.44	0.0219122
-1.4256	14.6615	34.0768	51.3153	1.89655e-16	14.5844	34.0672	51.402	0.0219427
-1.42454	14.6506	34.0523	51.2772	1.88202e-16	14.5735	34.0427	51.364	0.0219733
-1.42349	14.6397	34.0279	51.2391	1.86759e-16	14.5625	34.0182	51.326	0.0220039
-1.42243	14.6288	34.0034	51.201	1.85325e-16	14.5516	33.9937	51.2879	0.0220346
-1.42137	14.618	33.9789	51.1629	1.83899e-16	14.5407	33.9692	51.2499	0.0220654
-1.42031	14.6071	33.9544	51.1248	1.82483e-16	14.5297	33.9446	51.2119	0.0220962
-1.41925	14.5962	33.9299	51.0867	1.81077e-16	14.5188	33.9201	51.1738	0.0221271
-1.41819	14.5853	33.9054	51.0486	1.79679e-16	14.5078	33.8956	51.1358	0.0221581
-1.41714	14.5744	33.8809	51.0105	1.7829e-16	14.4969	33.8711	51.0978	0.0221891
-1.41608	14.5635	33.8564	50.9724	1.7691e-16	14.486	33.8466	51.0598	0.0222202
-1.41502	14.5527	33.8319	50.9343	1.75539e-16	14.475	33.8221	51.0217	0.0222514
-1.41396	14.5418	33.8074	50.8962	1.74177e-16	14.4641	33.7976	50.9837	0.0222826
-1.4129	14.5309	33.783	50.8581	1.72824e-16	14.4532	33.7731	50.9457	0.0223139
-1.41184	14.52	33.7585	50.82	1.71479e-16	14.4422	33.7486	50.9077	0.0223453
-1.41079	14.5091	33.734	50.7819	1.70143e-16	14.4313	33.7241	50.8696	0.0223767
-1.40973	14.4982	33.7095	50.7438	1.68816e-16	14.4203	33.6996	50.8316	0.0224082
-1.40867	14.4873	33.685	50.7057	1.67498e-16	14.4094	33.6751	50.7936	0.0224398
-1.40761	14.4765	33.6605	50.6676	1.66188e-16	14.3985	33.6506	50.7556	0.0224714
-1.40655	14.4656	33.636	50.6295	1.64887e-16	14.3875	33.6261	50.7175	0.0225031
-1.40549	14.4547	33.6115	50.5914	1.63594e-16	14.3766	33.6016	50.6795	0.0225348
-1.40444	14.4438	33.587	50.5533	1.62309e-16	14.3656	33.5771	50.6415	0.0225667
-1.40338	14.4329	33.5625	50.5152	1.61033e-16	14.3547	33.5526	50.6034	0.0225986
-1.40232	14.422	33.5381	50.4771	1.59766e-16	14.3438	33.5281	50.5654	0.0226305
-1.40126	14.4112	33.5136	50.4391	1.58507e-16	14.3328	33.5036	50.5274	0.0226626
-1.4002	14.4003	33.4891	50.401	1.57256e-16	14.3219	33.4791	50.4894	0.0226947
-1.39914	14.3894	33.4646	50.3629	1.56013e-16	14.3109	33.4545	50.4513	0.0227268
-1.39809	14.3785	33.4401	50.3248	1.54778e-16	14.3	33.43	50.4133	0.0227591
-1.39703	14.3676	33.4156	50.2867	1.53552e-16	14.2891	33.4055	50.3753	0.0227914
-1.39597	14.3567	33.3911	50.2486	1.52334e-16	14.2781	33.381	50.3373	0.0228237
-1.39491	14.3459	33.3666	50.2105	1.51123e-16	14.2672	33.3565	50.2992	0.0228562
-1.39385	14.335	33.3421	50.1724	1.49921e-16	14.2562	33.332	50.2612	0.0228887
-1.39279	14.3241	33.3176	50.1343	1.48727e-16	14.2453	33.3075	50.2232	0.0229213
-1.39174	14.3132	33.2931	50.0962	1.47541e-16	14.2343	33.283	50.1852	0.0229539
-1.39068	14.3023	33.2687	50.0581	1.46362e-16	14.2234	33.2585	50.1471	0.0229866
-1.38962	14.2914	33.2442	50.02	1.45192e-16	14.2125	33.234	50.1091	0.0230194
-1.38856	14.2805	33.2197	49.9819	1.44029e-16	14.2015	33.2095	50.0711	0.0230523
-1.3875	14.2697	33.1952	49.9438	1.42874e-16	14.1906	33.185	50.0331	0.0230852
-1.38644	14.2588	33.1707	49.9057	1.41727e-16	14.1796	33.1605	49.9951	0.0231182
-1.38539	14.2479	33.1462	49.8676	1.40587e-16	14.1687	33.136	49.957	0.0231513
-1.38433	14.237	33.1217	49.8295	1.39455e-16	14.1578	33.1115	49.919	0.0231844
-1.38327	14.2261	33.0972	49.7914	1.38331e-16	14.1468	33.087	49.881	0.0232176
-1.38221	14.2152	33.0727	49.7533	1.37214e-16	14.1359	33.0625	49.843	0.0232509
-1.38115	14.2044	33.0482	49.7152	1.36105e-16	14.1249	33.038	49.8049	0.0232843
-1.38009	14.1935	33.0238	49.6771	1.35004e-16	14.114	33.0134	49.7669	0.0233177
-1.37904	14.1826	32.9993	49.639	1.33909e-16	14.1031	32.9889	49.7289	0.0233512
-1.37798	14.1717	32.9748	49.6009	1.32822e-16	14.0921	32.9644	49.6909	0.0233847
-1.37692	14.1608	32.9503	49.5628	1.31743e-16	14.0812	32.9399	49.6528	0.0234184
-1.37586	14.1499	32.9258	49.5247	1.30671e-16	14.0702	32.9154	49.6148	0.0234521
-1.3748	14.139	32.9013	49.4867	1.29606e-16	14.0593	32.8909	49.5768	0.0234859
-1.37374	14.1282	32.8768	49.4486	1.28548e-16	14.0483	32.8664	49.5388	0.0235197
-1.37269	14.1173	32.8523	49.4105	1.27498e-16	14.0374	32.8419	49.5008	0.0235537
-1.37163	14.1064	32.8278	49.3724	1.26454e-16	14.0265	32.8174	49.4627	0.0235877
-1.37057	14.0955	32.8033	49.3343	1.25418e-16	14.0155	32.7929	49.4247	0.0236218
-1.36951	14.0846	32.7789	49.2962	1.24389e-16	14.0046	32.7684	49.3867	0.0236559
-1.36845	14.0737	32.7544	49.2581	1.23367e-16	13.9936	32.7439	49.3487	0.0236901
-1.36739	14.0629	32.7299	49.22	1.22352e-16	13.9827	32.7194	49.3106	0.0237244
-1.36634	14.052	32.7054	49.1819	1.21344e-16	13.9717	32.6949	49.2726	0.0237588
-1.36528	14.0411	32.6809	49.1438	1.20343e-16	13.9608	32.6704	49.2346	0.0237933
-1.36422	14.0302	32.6564	49.1057	1.19348e-16	13.9499	32.6459	49.1966	0.0238278
-1.36316	14.0193	32.6319	49.0676	1.18361e-16	13.9389	32.6213	49.1586	0.0238624
-1.3621	14.0084	32.6074	49.0295	1.1738e-16	13.928	32.5968	49.1205	0.0238971
-1.36104	13.9975	32.5829	48.9914	1.16407e-16	13.917	32.5723	49.0825	0.0239318
-1.35998	13.9867	32.5584	48.9533	1.1544e-16	13.9061	32.5478	49.0445	0.0239667
-1.35893	13.9758	32.5339	48.9152	1.14479e-16	13.8951	32.5233	49.0065	0.0240016
-1.35787	13.9649	32.5095	48.8771	1.13526e-16	13.8842	32.4988	48.9685	0.0240365
-1.35681	13.954	32.485	48.839	1.12578e-16	13.8733	32.4743	48.9304	0.0240716
-1.35575	13.9431	32.4605	48.8009	1.11638e-16	13.8623	32.4498	48.8924	0.0241067
-1.35469	13.9322	32.436	48.7628	1.10704e-16	13.8514	32.4253	48.8544	0.0241419
-1.35363	13.9214	32.4115	48.7247	1.09777e-16	13.8404	32.4008	48.8164	0.0241772
-1.35258	13.9105	32.387	48.6866	1.08856e-16	13.8295	32.3763	48.7784	0.0242126
-1.35152	13.8996	32.3625	48.6485	1.07941e-16	13.8185	32.3518	48.7403	0.024248
-1.35046	13.8887	32.338	48.6104	1.07033e-16	13.8076	32.3273	48.7023	0.0242836
-1.3494	13.8778	32.3135	48.5723	1.06132e-16	13.7966	32.3028	48.6643	0.0243191
-1.34834	13.8669	32.289	48.5343	1.05236e-16	13.7857	32.2782	48.6263	0.0243548
-1.34728	13.856	32.2646	48.4962	1.04347e-16	13.7748	32.2537	48.5883	0.0243906
-1.34623	13.8452	32.2401	48.4581	1.03464e-16	13.7638	32.2292	48.5502	0.0244264
-1.34517	13.8343	32.2156	48.42	1.02588e-16	13.7529	32.2047	48.5122	0.0244623
-1.34411	13.8234	32.1911	48.3819	1.01718e-16	13.7419	32.1802	48.4742	0.0244983
-1.34305	13.8125	32.1666	48.3438	1.00853e-16	13.731	32.1557	48.4362	0.0245344
-1.34199	13.8016	32.1421	48.3057	9.99953e-17	13.72	32.1312	48.3982	0.0245705
-1.34093	13.7907	32.1176	48.2676	9.91433e-17	13.7091	32.1067	48.3601	0.0246068
-1.33988	13.7799	32.0931	48.2295	9.82974e-17	13.6981	32.0822	48.3221	0.0246431
-1.33882	13.769	32.0686	48.1914	9.74576e-17	13.6872	32.0577	48.2841	0.0246795
-1.33776	13.7581	32.0441	48.1533	9.66237e-17	13.6763	32.0332	48.2461	0.0247159
-1.3367	13.7472	32.0197	48.1152	9.57957e-17	13.6653	32.0087	48.2081	0.0247525
-1.33564	13.7363	31.9952	48.0771	9.49737e-17	13.6544	31.9842	48.1701	0.0247891
-1.33458	13.7254	31.9707	48.039	9.41576e-17	13.6434	31.9597	48.132	0.0248258
-1.33353	13.7145	31.9462	48.0009	9.33473e-17	13.6325	31.9351	48.094	0.0248626
-1.33247	13.7037	31.9217	47.9628	9.25428e-17	13.6215	31.9106	48.056	0.0248995
-1.33141	13.6928	31.8972	47.9247	9.17442e-17	13.6106	31.8861	48.018	0.0249364
-1.33035	13.6819	31.8727	47.8866	9.09512e-17	13.5996	31.8616	47.98	0.0249735
-1.32929	13.671	31.8482	47.8485	9.0164e-17	13.5887	31.8371	47.9419	0.0250106
-1.32823	13.6601	31.8237	47.8104	8.93825e-17	13.5777	31.8126	47.9039	0.0250478
-1.32718	13.6492	31.7992	47.7723	8.86066e-17	13.5668	31.7881	47.8659	0.0250851
-1.32612	13.6384	31.7748	47.7342	8.78364e-17	13.5559	31.7636	47.8279	0.0251225
-1.32506	13.6275	31.7503	47.6961	8.70717e-17	13.5449	31.7391	47.7899	0.0251599
-1.324	13.6166	31.7258	47.658	8.63126e-17	13.534	31.7146	47.7519	0.0251975
-1.32294	13.6057	31.7013	47.62	8.5559e-17	13.523	31.6901	47.7138	0.0252351
-1.32188	13.5948	31.6768	47.5819	8.4811e-17	13.5121	31.6656	47.6758	0.0252728
-1.32083	13.5839	31.6523	47.5438	8.40683e-17	13.5011	31.6411	47.6378	0.0253106
-1.31977	13.573	31.6278	47.5057	8.33311e-17	13.4902	31.6165	47.5998	0.0253485
-1.31871	13.5622	31.6033	47.4676	8.25993e-17	13.4792	31.592	47.5618	0.0253864
-1.31765	13.5513	31.5788	47.4295	8.18729e-17	13.4683	31.5675	47.5238	0.0254245
-1.31659	13.5404	31.5543	47.3914	8.11517e-17	13.4573	31.543	47.4858	0.0254626
-1.31553	13.5295	31.5298	47.3533	8.04359e-17	13.4464	31.5185	47.4477	0.0255008
-1.31448	13.5186	31.5054	47.3152	7.97254e-17	13.4354	31.494	47.4097	0.0255391
-1.31342	13.5077	31.4809	47.2771	7.90201e-17	13.4245	31.4695	47.3717	0.0255775
-1.31236	13.4969	31.4564	47.239	7.832e-17	13.4135	31.445	47.3337	0.025616
-1.3113	13.486	31.4319	47.2009	7.7625e-17	13.4026	31.4205	47.2957	0.0256545
-1.31024	13.4751	31.4074	47.1628	7.69353e-17	13.3917	31.396	47.2577	0.0256932
-1.30918	13.4642	31.3829	47.1247	7.62506e-17	13.3807	31.3715	47.2196	0.0257319
-1.30813	13.4533	31.3584	47.0866	7.5571e-17	13.3698	31.3469	47.1816	0.0257707
-1.30707	13.4424	31.3339	47.0485	7.48965e-17	13.3588	31.3224	47.1436	0.0258097
-1.30601	13.4315	31.3094	47.0104	7.4227e-17	13.3479	31.2979	47.1056	0.0258487
-1.30495	13.4207	31.2849	46.9723	7.35625e-17	13.3369	31.2734	47.0676	0.0258877
-1.30389	13.4098	31.2605	46.9342	7.29029e-17	13.326	31.2489	47.0296	0.0259269
-1.30283	13.3989	31.236	46.8961	7.22483e-17	13.315	31.2244	46.9916	0.0259662
-1.30178	13.388	31.2115	46.858	7.15986e-17	13.3041	31.1999	46.9536	0.0260055
-1.30072	13.3771	31.187	46.8199	7.09538e-17	13.2931	31.1754	46.9155	0.026045
-1.29966	13.3662	31.1625	46.7818	7.03138e-17	13.2822	31.1509	46.8775	0.0260845
-1.2986	13.3554	31.138	46.7437	6.96787e-17	13.2712	31.1264	46.8395	0.0261241
-1.29754	13.3445	31.1135	46.7056	6.90483e-17	13.2603	31.1019	46.8015	0.0261639
-1.29648	13.3336	31.089	46.6676	6.84227e-17	13.2493	31.0774	46.7635	0.0262037
-1.29543	13.3227	31.0645	46.6295	6.78018e-17	13.2384	31.0528	46.7255	0.0262436
-1.29437	13.3118	31.04	46.5914	6.71856e-17	13.2274	31.0283	46.6875	0.0262835
-1.29331	13.3009	31.0156	46.5533	6.65741e-17	13.2165	31.0038	46.6494	0.0263236
-1.29225	13.29	30.9911	46.5152	6.59672e-17	13.2055	30.9793	46.6114	0.0263638
-1.29119	13.2792	30.9666	46.4771	6.5365e-17	13.1946	30.9548	46.5734	0.026404
-1.29013	13.2683	30.9421	46.439	6.47673e-17	13.1836	30.9303	46.5354	0.0264444
-1.28908	13.2574	30.9176	46.4009	6.41742e-17	13.1727	30.9058	46.4974	0.0264848
-1.28802	13.2465	30.8931	46.3628	6.35857e-17	13.1617	30.8813	46.4594	0.0265254
-1.28696	13.2356	30.8686	46.3247	6.30016e-17	13.1508	30.8568	46.4214	0.026566
-1.2859	13.2247	30.8441	46.2866	6.2422e-17	13.1398	30.8323	46.3834	0.0266067
-1.28484	13.2139	30.8196	46.2485	6.18469e-17	13.1289	30.8077	46.3454	0.0266475
-1.28378	13.203	30.7951	46.2104	6.12762e-17	13.1179	30.7832	46.3073	0.0266885
-1.28273	13.1921	30.7707	46.1723	6.07099e-17	13.107	30.7587	46.2693	0.0267295
-1.28167	13.1812	30.7462	46.1342	6.01479e-17	13.096	30.7342	46.2313	0.0267706
-1.28061	13.1703	30.7217	46.0961	5.95903e-17	13.0851	30.7097	46.1933	0.0268118
-1.27955	13.1594	30.6972	46.058	5.9037e-17	13.0741	30.6852	46.1553	0.026853
-1.27849	13.1485	30.6727	46.0199	5.8488e-17	13.0632	30.6607	46.1173	0.0268944
-1.27743	13.1377	30.6482	45.9818	5.79433e-17	13.0522	30.6362	46.0793	0.0269359
-1.27637	13.1268	30.6237	45.9437	5.74027e-17	13.0413	30.6117	46.0413	0.0269775
-1.27532	13.1159	30.5992	45.9056	5.68664e-17	13.0303	30.5872	46.0033	0.0270192
-1.27426	13.105	30.5747	45.8675	5.63343e-17	13.0194	30.5626	45.9653	0.0270609
-1.2732	13.0941	30.5502	45.8294	5.58064e-17	13.0084	30.5381	45.9272	0.0271028
-1.27214	13.0832	30.5257	45.7913	5.52825e-17	12.9975	30.5136	45.8892	0.0271447
-1.27108	13.0724	30.5013	45.7532	5.47628e-17	12.9865	30.4891	45.8512	0.0271868
-1.27002	13.0615	30.4768	45.7152	5.42471e-17	12.9756	30.4646	45.8132	0.027229
-1.26897	13.0506	30.4523	45.6771	5.37355e-17	12.9646	30.4401	45.7752	0.0272712
-1.26791	13.0397	30.4278	45.639	5.3228e-17	12.9537	30.4156	45.7372	0.0273136
-1.26685	13.0288	30.4033	45.6009	5.27244e-17	12.9427	30.3911	45.6992	0.027356
-1.26579	13.0179	30.3788	45.5628	5.22248e-17	12.9318	30.3666	45.6612	0.0273986
-1.26473	13.007	30.3543	45.5247	5.17291e-17	12.9208	30.3421	45.6232	0.0274412
-1.26367	12.9962	30.3298	45.4866	5.12374e-17	12.9099	30.3175	45.5852	0.027484
-1.26262	12.9853	30.3053	45.4485	5.07496e-17	12.8989	30.293	45.5472	0.0275268
-1.26156	12.9744	30.2808	45.4104	5.02657e-17	12.888	30.2685	45.5091	0.0275698
-1.2605	12.9635	30.2564	45.3723	4.97856e-17	12.877	30.244	45.4711	0.0276128
-1.25944	12.9526	30.2319	45.3342	4.93093e-17	12.8661	30.2195	45.4331	0.027656
-1.25838	12.9417	30.2074	45.2961	4.88368e-17	12.8551	30.195	45.3951	0.0276992
-1.25732	12.9309	30.1829	45.258	4.83682e-17	12.8441	30.1705	45.3571	0.0277426
-1.25627	12.92	30.1584	45.2199	4.79032e-17	12.8332	30.146	45.3191	0.027786
-1.25521	12.9091	30.1339	45.1818	4.7442e-17	12.8222	30.1215	45.2811	0.0278296
-1.25415	12.8982	30.1094	45.1437	4.69845e-17	12.8113	30.0969	45.2431	0.0278732
-1.25309	12.8873	30.0849	45.1056	4.65307e-17	12.8003	30.0724	45.2051	0.027917
-1.25203	12.8764	30.0604	45.0675	4.60806e-17	12.7894	30.0479	45.1671	0.0279609
-1.25097	12.8655	30.0359	45.0294	4.56341e-17	12.7784	30.0234	45.1291	0.0280048
-1.24992	12.8547	30.0115	44.9913	4.51912e-17	12.7675	29.9989	45.0911	0.0280489
-1.24886	12.8438	29.987	44.9532	4.47518e-17	12.7565	29.9744	45.0531	0.0280931
-1.2478	12.8329	29.9625	44.9151	4.43161e-17	12.7456	29.9499	45.0151	0.0281374
-1.24674	12.822	29.938	44.877	4.38839e-17	12.7346	29.9254	44.9771	0.0281817
-1.24568	12.8111	29.9135	44.8389	4.34552e-17	12.7237	29.9009	44.939	0.0282262
-1.24462	12.8002	29.889	44.8008	4.303e-17	12.7127	29.8763	44.901	0.0282708
-1.24357	12.7894	29.8645	44.7628	4.26082e-17	12.7018	29.8518	44.863	0.0283155
-1.24251	12.7785	29.84	44.7247	4.219e-17	12.6908	29.8273	44.825	0.0283603
-1.24145	12.7676	29.8155	44.6866	4.17751e-17	12.6798	29.8028	44.787	0.0284052
-1.24039	12.7567	29.791	44.6485	4.13637e-17	12.6689	29.7783	44.749	0.0284502
-1.23933	12.7458	29.7666	44.6104	4.09556e-17	12.6579	29.7538	44.711	0.0284954
-1.23827	12.7349	29.7421	44.5723	4.05509e-17	12.647	29.7293	44.673	0.0285406
-1.23722	12.7241	29.7176	44.5342	4.01495e-17	12.636	29.7048	44.635	0.0285859
-1.23616	12.7132	29.6931	44.4961	3.97515e-17	12.6251	29.6802	44.597	0.0286314
-1.2351	12.7023	29.6686	44.458	3.93567e-17	12.6141	29.6557	44.559	0.0286769
-1.23404	12.6914	29.6441	44.4199	3.89652e-17	12.6032	29.6312	44.521	0.0287226
-1.23298	12.6805	29.6196	44.3818	3.8577e-17	12.5922	29.6067	44.483	0.0287684
-1.23192	12.6696	29.5951	44.3437	3.8192e-17	12.5813	29.5822	44.445	0.0288143
-1.23087	12.6587	29.5706	44.3056	3.78102e-17	12.5703	29.5577	44.407	0.0288603
-1.22981	12.6479	29.5461	44.2675	3.74316e-17	12.5593	29.5332	44.369	0.0289064
-1.22875	12.637	29.5216	44.2294	3.70561e-17	12.5484	29.5087	44.331	0.0289526
-1.22769	12.6261	29.4972	44.1913	3.66838e-17	12.5374	29.4841	44.293	0.0289989
-1.22663	12.6152	29.4727	44.1532	3.63147e-17	12.5265	29.4596	44.255	0.0290453
-1.22557	12.6043	29.4482	44.1151	3.59486e-17	12.5155	29.4351	44.217	0.0290919
-1.22452	12.5934	29.4237	44.077	3.55856e-17	12.5046	29.4106	44.179	0.0291385
-1.22346	12.5826	29.3992	44.0389	3.52256e-17	12.4936	29.3861	44.141	0.0291853
-1.2224	12.5717	29.3747	44.0008	3.48687e-17	12.4827	29.3616	44.103	0.0292322
-1.22134	12.5608	29.3502	43.9627	3.45148e-17	12.4717	29.3371	44.065	0.0292792
-1.22028	12.5499	29.3257	43.9246	3.4164e-17	12.4607	29.3126	44.027	0.0293263
-1.21922	12.539	29.3012	43.8865	3.38161e-17	12.4498	29.288	43.989	0.0293735
-1.21817	12.5281	29.2767	43.8484	3.34711e-17	12.4388	29.2635	43.951	0.0294208
-1.21711	12.5172	29.2523	43.8104	3.31291e-17	12.4279	29.239	43.913	0.0294683
-1.21605	12.5064	29.2278	43.7723	3.279e-17	12.4169	29.2145	43.875	0.0295158
-1.21499	12.4955	29.2033	43.7342	3.24538e-17	12.406	29.19	43.837	0.0295635
-1.21393	12.4846	29.1788	43.6961	3.21205e-17	12.395	29.1655	43.799	0.0296113
-1.21287	12.4737	29.1543	43.658	3.179e-17	12.384	29.141	43.761	0.0296592
-1.21182	12.4628	29.1298	43.6199	3.14624e-17	12.3731	29.1165	43.723	0.0297073
-1.21076	12.4519	29.1053	43.5818	3.11376e-17	12.3621	29.0919	43.685	0.0297554
-1.2097	12.4411	29.0808	43.5437	3.08156e-17	12.3512	29.0674	43.647	0.0298037
-1.20864	12.4302	29.0563	43.5056	3.04963e-17	12.3402	29.0429	43.609	0.029852
-1.20758	12.4193	29.0318	43.4675	3.01799e-17	12.3293	29.0184	43.571	0.0299005
-1.20652	12.4084	29.0074	43.4294	2.98661e-17	12.3183	28.9939	43.533	0.0299491
-1.20547	12.3975	28.9829	43.3913	2.95551e-17	12.3073	28.9694	43.495	0.0299979
-1.20441	12.3866	28.9584	43.3532	2.92468e-17	12.2964	28.9449	43.457	0.0300467
-1.20335	12.3757	28.9339	43.3151	2.89412e-17	12.2854	28.9203	43.419	0.0300957
-1.20229	12.3649	28.9094	43.277	2.86382e-17	12.2745	28.8958	43.381	0.0301448
-1.20123	12.354	28.8849	43.2389	2.83379e-17	12.2635	28.8713	43.343	0.030194
-1.20017	12.3431	28.8604	43.2008	2.80403e-17	12.2525	28.8468	43.305	0.0302433
-1.19912	12.3322	28.8359	43.1627	2.77452e-17	12.2416	28.8223	43.267	0.0302928
-1.19806	12.3213	28.8114	43.1246	2.74527e-17	12.2306	28.7978	43.229	0.0303423
-1.197	12.3104	28.7869	43.0865	2.71628e-17	12.2197	28.7733	43.191	0.030392
-1.19594	12.2996	28.7624	43.0484	2.68755e-17	12.2087	28.7487	43.153	0.0304418
-1.19488	12.2887	28.738	43.0103	2.65907e-17	12.1977	28.7242	43.115	0.0304918
-1.19382	12.2778	28.7135	42.9722	2.63084e-17	12.1868	28.6997	43.077	0.0305418
-1.19276	12.2669	28.689	42.9341	2.60286e-17	12.1758	28.6752	43.039	0.030592
-1.19171	12.256	28.6645	42.8961	2.57513e-17	12.1649	28.6507	43.001	0.0306423
-1.19065	12.2451	28.64	42.858	2.54764e-17	12.1539	28.6262	42.963	0.0306927
-1.18959	12.2342	28.6155	42.8199	2.5204e-17	12.1429	28.6017	42.925	0.0307433
-1.18853	12.2234	28.591	42.7818	2.49341e-17	12.132	28.5771	42.887	0.030794
-1.18747	12.2125	28.5665	42.7437	2.46665e-17	12.121	28.5526	42.849	0.0308448
-1.18641	12.2016	28.542	42.7056	2.44014e-17	12.1101	28.5281	42.811	0.0308957
-1.18536	12.1907	28.5175	42.6675	2.41386e-17	12.0991	28.5036	42.773	0.0309468
-1.1843	12.1798	28.4931	42.6294	2.38782e-17	12.0881	28.4791	42.735	0.0309979
-1.18324	12.1689	28.4686	42.5913	2.36202e-17	12.0772	28.4546	42.697	0.0310493
-1.18218	12.1581	28.4441	42.5532	2.33644e-17	12.0662	28.4301	42.659	0.0311007
-1.18112	12.1472	28.4196	42.5151	2.3111e-17	12.0553	28.4055	42.621	0.0311523
-1.18006	12.1363	28.3951	42.477	2.28599e-17	12.0443	28.381	42.583	0.0312039
-1.17901	12.1254	28.3706	42.4389	2.2611e-17	12.0333	28.3565	42.5451	0.0312558
-1.17795	12.1145	28.3461	42.4008	2.23644e-17	12.0224	28.332	42.5071	0.0313077
-1.17689	12.1036	28.3216	42.3627	2.21201e-17	12.0114	28.3075	42.4691	0.0313598
-1.17583	12.0927	28.2971	42.3246	2.1878e-17	12.0005	28.283	42.4311	0.031412
-1.17477	12.0819	28.2726	42.2865	2.16381e-17	11.9895	28.2584	42.3931	0.0314643
-1.17371	12.071	28.2482	42.2484	2.14004e-17	11.9785	28.2339	42.3551	0.0315168
-1.17266	12.0601	28.2237	42.2103	2.11648e-17	11.9676	28.2094	42.3171	0.0315694
-1.1716	12.0492	28.1992	42.1722	2.09315e-17	11.9566	28.1849	42.2791	0.0316221
-1.17054	12.0383	28.1747	42.1341	2.07003e-17	11.9456	28.1604	42.2411	0.031675
-1.16948	12.0274	28.1502	42.096	2.04712e-17	11.9347	28.1359	42.2031	0.031728
-1.16842	12.0166	28.1257	42.0579	2.02442e-17	11.9237	28.1114	42.1651	0.0317811
-1.16736	12.0057	28.1012	42.0198	2.00193e-17	11.9128	28.0868	42.1271	0.0318344
-1.16631	11.9948	28.0767	41.9817	1.97966e-17	11.9018	28.0623	42.0891	0.0318878
-1.16525	11.9839	28.0522	41.9437	1.95759e-17	11.8908	28.0378	42.0511	0.0319413
-1.16419	11.973	28.0277	41.9056	1.93572e-17	11.8799	28.0133	42.0132	0.031995
-1.16313	11.9621	28.0033	41.8675	1.91406e-17	11.8689	27.9888	41.9752	0.0320488
-1.16207	11.9512	27.9788	41.8294	1.8926e-17	11.8579	27.9643	41.9372	0.0321027
-1.16101	11.9404	27.9543	41.7913	1.87134e-17	11.847	27.9397	41.8992	0.0321568
-1.15996	11.9295	27.9298	41.7532	1.85028e-17	11.836	27.9152	41.8612	0.032211
-1.1589	11.9186	27.9053	41.7151	1.82942e-17	11.8251	27.8907	41.8232	0.0322653
-1.15784	11.9077	27.8808	41.677	1.80875e-17	11.8141	27.8662	41.7852	0.0323198
-1.15678	11.8968	27.8563	41.6389	1.78828e-17	11.8031	27.8417	41.7472	0.0323744
-1.15572	11.8859	27.8318	41.6008	1.76801e-17	11.7922	27.8172	41.7092	0.0324292
-1.15466	11.8751	27.8073	41.5627	1.74792e-17	11.7812	27.7926	41.6712	0.0324841
-1.15361	11.8642	27.7828	41.5246	1.72803e-17	11.7702	27.7681	41.6333	0.0325391
-1.15255	11.8533	27.7583	41.4865	1.70832e-17	11.7593	27.7436	41.5953	0.0325943
-1.15149	11.8424	27.7339	41.4484	1.68881e-17	11.7483	27.7191	41.5573	0.0326496
-1.15043	11.8315	27.7094	41.4103	1.66947e-17	11.7373	27.6946	41.5193	0.0327051
-1.14937	11.8206	27.6849	41.3722	1.65033e-17	11.7264	27.6701	41.4813	0.0327607
-1.14831	11.8097	27.6604	41.3341	1.63136e-17	11.7154	27.6455	41.4433	0.0328164
-1.14726	11.7989	27.6359	41.296	1.61258e-17	11.7044	27.621	41.4053	0.0328723
-1.1462	11.788	27.6114	41.2579	1.59398e-17	11.6935	27.5965	41.3673	0.0329283
-1.14514	11.7771	27.5869	41.2198	1.57556e-17	11.6825	27.572	41.3293	0.0329845
-1.14408	11.7662	27.5624	41.1817	1.55731e-17	11.6715	27.5475	41.2914	0.0330408
-1.14302	11.7553	27.5379	41.1436	1.53925e-17	11.6606	27.5229	41.2534	0.0330972
-1.14196	11.7444	27.5134	41.1055	1.52135e-17	11.6496	27.4984	41.2154	0.0331538
-1.14091	11.7336	27.489	41.0674	1.50363e-17	11.6387	27.4739	41.1774	0.0332106
-1.13985	11.7227	27.4645	41.0293	1.48609e-17	11.6277	27.4494	41.1394	0.0332674
-1.13879	11.7118	27.44	40.9913	1.46871e-17	11.6167	27.4249	41.1014	0.0333245
-1.13773	11.7009	27.4155	40.9532	1.45151e-17	11.6058	27.4004	41.0634	0.0333817
-1.13667	11.69	27.391	40.9151	1.43447e-17	11.5948	27.3758	41.0254	0.033439
-1.13561	11.6791	27.3665	40.877	1.4176e-17	11.5838	27.3513	40.9875	0.0334965
-1.13456	11.6682	27.342	40.8389	1.40089e-17	11.5729	27.3268	40.9495	0.0335541
-1.1335	11.6574	27.3175	40.8008	1.38435e-17	11.5619	27.3023	40.9115	0.0336119
-1.13244	11.6465	27.293	40.7627	1.36797e-17	11.5509	27.2778	40.8735	0.0336698
-1.13138	11.6356	27.2685	40.7246	1.35176e-17	11.54	27.2532	40.8355	0.0337278
-1.13032	11.6247	27.2441	40.6865	1.3357e-17	11.529	27.2287	40.7975	0.0337861
-1.12926	11.6138	27.2196	40.6484	1.3198e-17	11.518	27.2042	40.7596	0.0338444
-1.12821	11.6029	27.1951	40.6103	1.30407e-17	11.507	27.1797	40.7216	0.033903
-1.12715	11.5921	27.1706	40.5722	1.28848e-17	11.4961	27.1552	40.6836	0.0339616
-1.12609	11.5812	27.1461	40.5341	1.27306e-17	11.4851	27.1307	40.6456	0.0340205
-1.12503	11.5703	27.1216	40.496	1.25779e-17	11.4741	27.1061	40.6076	0.0340794
-1.12397	11.5594	27.0971	40.4579	1.24267e-17	11.4632	27.0816	40.5696	0.0341386
-1.12291	11.5485	27.0726	40.4198	1.2277e-17	11.4522	27.0571	40.5317	0.0341979
-1.12186	11.5376	27.0481	40.3817	1.21288e-17	11.4412	27.0326	40.4937	0.0342573
-1.1208	11.5267	27.0236	40.3436	1.19821e-17	11.4303	27.0081	40.4557	0.0343169
-1.11974	11.5159	26.9992	40.3055	1.18369e-17	11.4193	26.9835	40.4177	0.0343766
-1.11868	11.505	26.9747	40.2674	1.16932e-17	11.4083	26.959	40.3797	0.0344365
-1.11762	11.4941	26.9502	40.2293	1.1551e-17	11.3974	26.9345	40.3417	0.0344966
-1.11656	11.4832	26.9257	40.1912	1.14101e-17	11.3864	26.91	40.3038	0.0345568
-1.11551	11.4723	26.9012	40.1531	1.12707e-17	11.3754	26.8855	40.2658	0.0346172
-1.11445	11.4614	26.8767	40.115	1.11328e-17	11.3645	26.8609	40.2278	0.0346777
-1.11339	11.4506	26.8522	40.0769	1.09962e-17	11.3535	26.8364	40.1898	0.0347384
-1.11233	11.4397	26.8277	40.0389	1.0861e-17	11.3425	26.8119	40.1518	0.0347993
-1.11127	11.4288	26.8032	40.0008	1.07273e-17	11.3315	26.7874	40.1139	0.0348603
-1.11021	11.4179	26.7787	39.9627	1.05949e-17	11.3206	26.7629	40.0759	0.0349214
-1.10915	11.407	26.7542	39.9246	1.04638e-17	11.3096	26.7383	40.0379	0.0349828
-1.1081	11.3961	26.7298	39.8865	1.03342e-17	11.2986	26.7138	39.9999	0.0350443
-1.10704	11.3852	26.7053	39.8484	1.02058e-17	11.2877	26.6893	39.9619	0.0351059
-1.10598	11.3744	26.6808	39.8103	1.00788e-17	11.2767	26.6648	39.924	0.0351677
-1.10492	11.3635	26.6563	39.7722	9.95313e-18	11.2657	26.6403	39.886	0.0352297
-1.10386	11.3526	26.6318	39.7341	9.82876e-18	11.2548	26.6157	39.848	0.0352919
-1.1028	11.3417	26.6073	39.696	9.70567e-18	11.2438	26.5912	39.81	0.0353542
-1.10175	11.3308	26.5828	39.6579	9.58388e-18	11.2328	26.5667	39.772	0.0354167
-1.10069	11.3199	26.5583	39.6198	9.46336e-18	11.2218	26.5422	39.7341	0.0354793
-1.09963	11.3091	26.5338	39.5817	9.34411e-18	11.2109	26.5177	39.6961	0.0355421
-1.09857	11.2982	26.5093	39.5436	9.22611e-18	11.1999	26.4931	39.6581	0.0356051
-1.09751	11.2873	26.4849	39.5055	9.10936e-18	11.1889	26.4686	39.6201	0.0356682
-1.09645	11.2764	26.4604	39.4674	8.99384e-18	11.1779	26.4441	39.5821	0.0357315
-1.0954	11.2655	26.4359	39.4293	8.87954e-18	11.167	26.4196	39.5442	0.035795
-1.09434	11.2546	26.4114	39.3912	8.76646e-18	11.156	26.395	39.5062	0.0358586
-1.09328	11.2438	26.3869	39.3531	8.65458e-18	11.145	26.3705	39.4682	0.0359224
-1.09222	11.2329	26.3624	39.315	8.54389e-18	11.1341	26.346	39.4302	0.0359864
-1.09116	11.222	26.3379	39.2769	8.43439e-18	11.1231	26.3215	39.3923	0.0360506
-1.0901	11.2111	26.3134	39.2388	8.32605e-18	11.1121	26.297	39.3543	0.0361149
-1.08905	11.2002	26.2889	39.2007	8.21888e-18	11.1011	26.2724	39.3163	0.0361794
-1.08799	11.1893	26.2644	39.1626	8.11286e-18	11.0902	26.2479	39.2783	0.0362441
-1.08693	11.1784	26.24	39.1246	8.00798e-18	11.0792	26.2234	39.2404	0.0363089
-1.08587	11.1676	26.2155	39.0865	7.90423e-18	11.0682	26.1989	39.2024	0.0363739
-1.08481	11.1567	26.191	39.0484	7.80161e-18	11.0572	26.1743	39.1644	0.0364391
-1.08375	11.1458	26.1665	39.0103	7.7001e-18	11.0463	26.1498	39.1264	0.0365045
-1.0827	11.1349	26.142	38.9722	7.59969e-18	11.0353	26.1253	39.0885	0.03657
-1.08164	11.124	26.1175	38.9341	7.50037e-18	11.0243	26.1008	39.0505	0.0366357
-1.08058	11.1131	26.093	38.896	7.40214e-18	11.0133	26.0763	39.0125	0.0367016
-1.07952	11.1023	26.0685	38.8579	7.30498e-18	11.0024	26.0517	38.9745	0.0367677
-1.07846	11.0914	26.044	38.8198	7.20889e-18	10.9914	26.0272	38.9366	0.0368339
-1.0774	11.0805	26.0195	38.7817	7.11385e-18	10.9804	26.0027	38.8986	0.0369004
-1.07635	11.0696	25.9951	38.7436	7.01986e-18	10.9694	25.9782	38.8606	0.036967
-1.07529	11.0587	25.9706	38.7055	6.92691e-18	10.9585	25.9536	38.8227	0.0370338
-1.07423	11.0478	25.9461	38.6674	6.83499e-18	10.9475	25.9291	38.7847	0.0371007
-1.07317	11.0369	25.9216	38.6293	6.74408e-18	10.9365	25.9046	38.7467	0.0371679
-1.07211	11.0261	25.8971	38.5912	6.65418e-18	10.9255	25.8801	38.7087	0.0372352
-1.07105	11.0152	25.8726	38.5531	6.56528e-18	10.9146	25.8555	38.6708	0.0373027
-1.07	11.0043	25.8481	38.515	6.47738e-18	10.9036	25.831	38.6328	0.0373704
-1.06894	10.9934	25.8236	38.4769	6.39046e-18	10.8926	25.8065	38.5948	0.0374383
-1.06788	10.9825	25.7991	38.4388	6.30451e-18	10.8816	25.782	38.5569	0.0375064
-1.06682	10.9716	25.7746	38.4007	6.21953e-18	10.8707	25.7575	38.5189	0.0375746
-1.06576	10.9608	25.7501	38.3626	6.1355e-18	10.8597	25.7329	38.4809	0.0376431
-1.0647	10.9499	25.7257	38.3245	6.05242e-18	10.8487	25.7084	38.4429	0.0377117
-1.06365	10.939	25.7012	38.2864	5.97029e-18	10.8377	25.6839	38.405	0.0377805
-1.06259	10.9281	25.6767	38.2483	5.88908e-18	10.8268	25.6594	38.367	0.0378495
-1.06153	10.9172	25.6522	38.2102	5.80879e-18	10.8158	25.6348	38.329	0.0379187
-1.06047	10.9063	25.6277	38.1722	5.72942e-18	10.8048	25.6103	38.2911	0.0379881
-1.05941	10.8954	25.6032	38.1341	5.65096e-18	10.7938	25.5858	38.2531	0.0380576
-1.05835	10.8846	25.5787	38.096	5.57339e-18	10.7828	25.5613	38.2151	0.0381274
-1.0573	10.8737	25.5542	38.0579	5.49671e-18	10.7719	25.5367	38.1772	0.0381974
-1.05624	10.8628	25.5297	38.0198	5.42091e-18	10.7609	25.5122	38.1392	0.0382675
-1.05518	10.8519	25.5052	37.9817	5.34599e-18	10.7499	25.4877	38.1012	0.0383378
-1.05412	10.841	25.4808	37.9436	5.27193e-18	10.7389	25.4632	38.0633	0.0384084
-1.05306	10.8301	25.4563	37.9055	5.19873e-18	10.7279	25.4386	38.0253	0.0384791
-1.052	10.8193	25.4318	37.8674	5.12637e-18	10.717	25.4141	37.9873	0.03855
-1.05095	10.8084	25.4073	37.8293	5.05486e-18	10.706	25.3896	37.9494	0.0386211
-1.04989	10.7975	25.3828	37.7912	4.98418e-18	10.695	25.3651	37.9114	0.0386924
-1.04883	10.7866	25.3583	37.7531	4.91432e-18	10.684	25.3405	37.8734	0.0387639
-1.04777	10.7757	25.3338	37.715	4.84529e-18	10.6731	25.316	37.8355	0.0388356
-1.04671	10.7648	25.3093	37.6769	4.77706e-18	10.6621	25.2915	37.7975	0.0389075
-1.04565	10.7539	25.2848	37.6388	4.70963e-18	10.6511	25.267	37.7595	0.0389797
-1.0446	10.7431	25.2603	37.6007	4.643e-18	10.6401	25.2424	37.7216	0.039052
-1.04354	10.7322	25.2359	37.5626	4.57716e-18	10.6291	25.2179	37.6836	0.0391245
-1.04248	10.7213	25.2114	37.5245	4.5121e-18	10.6181	25.1934	37.6457	0.0391972
-1.04142	10.7104	25.1869	37.4864	4.44781e-18	10.6072	25.1688	37.6077	0.0392701
-1.04036	10.6995	25.1624	37.4483	4.38428e-18	10.5962	25.1443	37.5697	0.0393432
-1.0393	10.6886	25.1379	37.4102	4.32152e-18	10.5852	25.1198	37.5318	0.0394165
-1.03825	10.6778	25.1134	37.3721	4.2595e-18	10.5742	25.0953	37.4938	0.03949
-1.03719	10.6669	25.0889	37.334	4.19823e-18	10.5632	25.0707	37.4558	0.0395638
-1.03613	10.656	25.0644	37.2959	4.13769e-18	10.5523	25.0462	37.4179	0.0396377
-1.03507	10.6451	25.0399	37.2578	4.07788e-18	10.5413	25.0217	37.3799	0.0397118
-1.03401	10.6342	25.0154	37.2198	4.01879e-18	10.5303	24.9972	37.342	0.0397862
-1.03295	10.6233	24.9909	37.1817	3.96042e-18	10.5193	24.9726	37.304	0.0398607
-1.0319	10.6124	24.9665	37.1436	3.90276e-18	10.5083	24.9481	37.266	0.0399355
-1.03084	10.6016	24.942	37.1055	3.8458e-18	10.4973	24.9236	37.2281	0.0400105
-1.02978	10.5907	24.9175	37.0674	3.78953e-18	10.4864	24.899	37.1901	0.0400857
-1.02872	10.5798	24.893	37.0293	3.73395e-18	10.4754	24.8745	37.1521	0.0401611
-1.02766	10.5689	24.8685	36.9912	3.67905e-18	10.4644	24.85	37.1142	0.0402367
-1.0266	10.558	24.844	36.9531	3.62483e-18	10.4534	24.8255	37.0762	0.0403125
-1.02555	10.5471	24.8195	36.915	3.57127e-18	10.4424	24.8009	37.0383	0.0403885
-1.02449	10.5363	24.795	36.8769	3.51837e-18	10.4314	24.7764	37.0003	0.0404648
-1.02343	10.5254	24.7705	36.8388	3.46613e-18	10.4205	24.7519	36.9624	0.0405412
-1.02237	10.5145	24.746	36.8007	3.41454e-18	10.4095	24.7274	36.9244	0.0406179
-1.02131	10.5036	24.7216	36.7626	3.36358e-18	10.3985	24.7028	36.8864	0.0406948
-1.02025	10.4927	24.6971	36.7245	3.31327e-18	10.3875	24.6783	36.8485	0.0407719
-1.01919	10.4818	24.6726	36.6864	3.26358e-18	10.3765	24.6538	36.8105	0.0408493
-1.01814	10.4709	24.6481	36.6483	3.21451e-18	10.3655	24.6292	36.7726	0.0409268
-1.01708	10.4601	24.6236	36.6102	3.16606e-18	10.3546	24.6047	36.7346	0.0410046
-1.01602	10.4492	24.5991	36.5721	3.11822e-18	10.3436	24.5802	36.6967	0.0410826
-1.01496	10.4383	24.5746	36.534	3.07099e-18	10.3326	24.5556	36.6587	0.0411608
-1.0139	10.4274	24.5501	36.4959	3.02435e-18	10.3216	24.5311	36.6207	0.0412393
-1.01284	10.4165	24.5256	36.4578	2.9783e-18	10.3106	24.5066	36.5828	0.041318
-1.01179	10.4056	24.5011	36.4197	2.93284e-18	10.2996	24.4821	36.5448	0.0413968
-1.01073	10.3948	24.4767	36.3816	2.88796e-18	10.2886	24.4575	36.5069	0.041476
-1.00967	10.3839	24.4522	36.3435	2.84365e-18	10.2777	24.433	36.4689	0.0415553
-1.00861	10.373	24.4277	36.3054	2.79991e-18	10.2667	24.4085	36.431	0.0416349
-1.00755	10.3621	24.4032	36.2674	2.75673e-18	10.2557	24.3839	36.393	0.0417147
-1.00649	10.3512	24.3787	36.2293	2.71411e-18	10.2447	24.3594	36.3551	0.0417947
-1.00544	10.3403	24.3542	36.1912	2.67204e-18	10.2337	24.3349	36.3171	0.041875
-1.00438	10.3294	24.3297	36.1531	2.63051e-18	10.2227	24.3103	36.2792	0.0419555
-1.00332	10.3186	24.3052	36.115	2.58952e-18	10.2117	24.2858	36.2412	0.0420362
-1.00226	10.3077	24.2807	36.0769	2.54907e-18	10.2007	24.2613	36.2033	0.0421171
-1.0012	10.2968	24.2562	36.0388	2.50914e-18	10.1898	24.2368	36.1653	0.0421983
-1.00014	10.2859	24.2318	36.0007	2.46974e-18	10.1788	24.2122	36.1273	0.0422798
-0.999086	10.275	24.2073	35.9626	2.43085e-18	10.1678	24.1877	36.0894	0.0423614
-0.998028	10.2641	24.1828	35.9245	2.39248e-18	10.1568	24.1632	36.0514	0.0424433
-0.996969	10.2533	24.1583	35.8864	2.35461e-18	10.1458	24.1386	36.0135	0.0425254
-0.995911	10.2424	24.1338	35.8483	2.31724e-18	10.1348	24.1141	35.9755	0.0426078
-0.994853	10.2315	24.1093	35.8102	2.28037e-18	10.1238	24.0896	35.9376	0.0426904
-0.993794	10.2206	24.0848	35.7721	2.24398e-18	10.1128	24.065	35.8996	0.0427733
-0.992736	10.2097	24.0603	35.734	2.20809e-18	10.1018	24.0405	35.8617	0.0428564
-0.991678	10.1988	24.0358	35.6959	2.17267e-18	10.0909	24.016	35.8237	0.0429397
-0.990619	10.1879	24.0113	35.6578	2.13773e-18	10.0799	23.9914	35.7858	0.0430233
-0.989561	10.1771	23.9868	35.6197	2.10325e-18	10.0689	23.9669	35.7479	0.0431071
-0.988503	10.1662	23.9624	35.5816	2.06924e-18	10.0579	23.9424	35.7099	0.0431911
-0.987444	10.1553	23.9379	35.5435	2.03569e-18	10.0469	23.9178	35.672	0.0432755
-0.986386	10.1444	23.9134	35.5054	2.0026e-18	10.0359	23.8933	35.634	0.04336
-0.985328	10.1335	23.8889	35.4673	1.96995e-18	10.0249	23.8688	35.5961	0.0434448
-0.984269	10.1226	23.8644	35.4292	1.93775e-18	10.0139	23.8442	35.5581	0.0435299
-0.983211	10.1118	23.8399	35.3911	1.90599e-18	10.0029	23.8197	35.5202	0.0436152
-0.982153	10.1009	23.8154	35.3531	1.87466e-18	9.99194	23.7952	35.4822	0.0437007
-0.981094	10.09	23.7909	35.315	1.84376e-18	9.98094	23.7706	35.4443	0.0437865
-0.980036	10.0791	23.7664	35.2769	1.81329e-18	9.96995	23.7461	35.4063	0.0438726
-0.978977	10.0682	23.7419	35.2388	1.78324e-18	9.95896	23.7216	35.3684	0.0439589
-0.977919	10.0573	23.7175	35.2007	1.75361e-18	9.94797	23.697	35.3304	0.0440454
-0.976861	10.0464	23.693	35.1626	1.72438e-18	9.93697	23.6725	35.2925	0.0441322
-0.975802	10.0356	23.6685	35.1245	1.69557e-18	9.92598	23.648	35.2546	0.0442193
-0.974744	10.0247	23.644	35.0864	1.66715e-18	9.91499	23.6234	35.2166	0.0443066
-0.973686	10.0138	23.6195	35.0483	1.63914e-18	9.90399	23.5989	35.1787	0.0443942
-0.972627	10.0029	23.595	35.0102	1.61152e-18	9.893	23.5744	35.1407	0.0444821
-0.971569	9.99203	23.5705	34.9721	1.58428e-18	9.88201	23.5498	35.1028	0.0445702
-0.970511	9.98114	23.546	34.934	1.55743e-18	9.87101	23.5253	35.0648	0.0446586
-0.969452	9.97026	23.5215	34.8959	1.53096e-18	9.86002	23.5008	35.0269	0.0447472
-0.968394	9.95937	23.497	34.8578	1.50487e-18	9.84902	23.4762	34.989	0.0448361
-0.967336	9.94849	23.4726	34.8197	1.47915e-18	9.83803	23.4517	34.951	0.0449252
-0.966277	9.9376	23.4481	34.7816	1.45379e-18	9.82703	23.4272	34.9131	0.0450147
-0.965219	9.92672	23.4236	34.7435	1.4288e-18	9.81604	23.4026	34.8751	0.0451044
-0.96416	9.91583	23.3991	34.7054	1.40417e-18	9.80504	23.3781	34.8372	0.0451943
-0.963102	9.90495	23.3746	34.6673	1.37989e-18	9.79405	23.3536	34.7993	0.0452845
-0.962044	9.89407	23.3501	34.6292	1.35597e-18	9.78305	23.329	34.7613	0.045375
-0.960985	9.88318	23.3256	34.5911	1.33239e-18	9.77205	23.3045	34.7234	0.0454658
-0.959927	9.8723	23.3011	34.553	1.30915e-18	9.76106	23.2799	34.6854	0.0455569
-0.958869	9.86141	23.2766	34.5149	1.28625e-18	9.75006	23.2554	34.6475	0.0456482
-0.95781	9.85053	23.2521	34.4768	1.26369e-18	9.73907	23.2309	34.6096	0.0457398
-0.956752	9.83964	23.2277	34.4387	1.24145e-18	9.72807	23.2063	34.5716	0.0458316
-0.955694	9.82876	23.2032	34.4007	1.21955e-18	9.71707	23.1818	34.5337	0.0459238
-0.954635	9.81787	23.1787	34.3626	1.19796e-18	9.70607	23.1573	34.4958	0.0460162
-0.953577	9.80699	23.1542	34.3245	1.1767e-18	9.69508	23.1327	34.4578	0.0461089
-0.952519	9.7961	23.1297	34.2864	1.15575e-18	9.68408	23.1082	34.4199	0.0462018
-0.95146	9.78522	23.1052	34.2483	1.13511e-18	9.67308	23.0837	34.382	0.0462951
-0.950402	9.77433	23.0807	34.2102	1.11478e-18	9.66208	23.0591	34.344	0.0463886
-0.949344	9.76345	23.0562	34.1721	1.09476e-18	9.65108	23.0346	34.3061	0.0464825
-0.948285	9.75257	23.0317	34.134	1.07504e-18	9.64008	23.01	34.2682	0.0465766
-0.947227	9.74168	23.0072	34.0959	1.05561e-18	9.62908	22.9855	34.2302	0.0466709
-0.946168	9.7308	22.9827	34.0578	1.03647e-18	9.61809	22.961	34.1923	0.0467656
-0.94511	9.71991	22.9583	34.0197	1.01763e-18	9.60709	22.9364	34.1544	0.0468606
-0.944052	9.70903	22.9338	33.9816	9.99072e-19	9.59609	22.9119	34.1164	0.0469558
-0.942993	9.69814	22.9093	33.9435	9.80797e-19	9.58509	22.8873	34.0785	0.0470514
-0.941935	9.68726	22.8848	33.9054	9.62801e-19	9.57409	22.8628	34.0406	0.0471472
-0.940877	9.67637	22.8603	33.8673	9.45081e-19	9.56309	22.8383	34.0026	0.0472433
-0.939818	9.66549	22.8358	33.8292	9.27634e-19	9.55208	22.8137	33.9647	0.0473398
-0.93876	9.6546	22.8113	33.7911	9.10456e-19	9.54108	22.7892	33.9268	0.0474365
-0.937702	9.64372	22.7868	33.753	8.93544e-19	9.53008	22.7646	33.8888	0.0475335
-0.936643	9.63284	22.7623	33.7149	8.76894e-19	9.51908	22.7401	33.8509	0.0476308
-0.935585	9.62195	22.7378	33.6768	8.60504e-19	9.50808	22.7156	33.813	0.0477284
-0.934527	9.61107	22.7134	33.6387	8.44369e-19	9.49708	22.691	33.775	0.0478263
-0.933468	9.60018	22.6889	33.6006	8.28488e-19	9.48608	22.6665	33.7371	0.0479245
-0.93241	9.5893	22.6644	33.5625	8.12856e-19	9.47507	22.6419	33.6992	0.048023
-0.931352	9.57841	22.6399	33.5244	7.9747e-19	9.46407	22.6174	33.6613	0.0481218
-0.930293	9.56753	22.6154	33.4863	7.82328e-19	9.45307	22.5929	33.6233	0.0482209
-0.929235	9.55664	22.5909	33.4483	7.67426e-19	9.44206	22.5683	33.5854	0.0483204
-0.928176	9.54576	22.5664	33.4102	7.52762e-19	9.43106	22.5438	33.5475	0.0484201
-0.927118	9.53487	22.5419	33.3721	7.38332e-19	9.42006	22.5192	33.5096	0.0485201
-0.92606	9.52399	22.5174	33.334	7.24133e-19	9.40905	22.4947	33.4716	0.0486205
-0.925001	9.51311	22.4929	33.2959	7.10162e-19	9.39805	22.4702	33.4337	0.0487211
-0.923943	9.50222	22.4685	33.2578	6.96416e-19	9.38704	22.4456	33.3958	0.0488221
-0.922885	9.49134	22.444	33.2197	6.82893e-19	9.37604	22.4211	33.3579	0.0489234
-0.921826	9.48045	22.4195	33.1816	6.69589e-19	9.36504	22.3965	33.3199	0.049025
-0.920768	9.46957	22.395	33.1435	6.56502e-19	9.35403	22.372	33.282	0.0491269
-0.91971	9.45868	22.3705	33.1054	6.43629e-19	9.34302	22.3474	33.2441	0.0492291
-0.918651	9.4478	22.346	33.0673	6.30966e-19	9.33202	22.3229	33.2062	0.0493317
-0.917593	9.43691	22.3215	33.0292	6.18512e-19	9.32101	22.2984	33.1682	0.0494345
-0.916535	9.42603	22.297	32.9911	6.06263e-19	9.31001	22.2738	33.1303	0.0495377
-0.915476	9.41514	22.2725	32.953	5.94218e-19	9.299	22.2493	33.0924	0.0496412
-0.914418	9.40426	22.248	32.9149	5.82372e-19	9.28799	22.2247	33.0545	0.0497451
-0.91336	9.39338	22.2236	32.8768	5.70723e-19	9.27699	22.2002	33.0166	0.0498492
-0.912301	9.38249	22.1991	32.8387	5.59269e-19	9.26598	22.1756	32.9786	0.0499537
-0.911243	9.37161	22.1746	32.8006	5.48008e-19	9.25497	22.1511	32.9407	0.0500585
-0.910184	9.36072	22.1501	32.7625	5.36936e-19	9.24396	22.1266	32.9028	0.0501637
-0.909126	9.34984	22.1256	32.7244	5.26051e-19	9.23296	22.102	32.8649	0.0502692
-0.908068	9.33895	22.1011	32.6863	5.1535e-19	9.22195	22.0775	32.827	0.050375
-0.907009	9.32807	22.0766	32.6482	5.04832e-19	9.21094	22.0529	32.789	0.0504811
-0.905951	9.31718	22.0521	32.6101	4.94493e-19	9.19993	22.0284	32.7511	0.0505876
-0.904893	9.3063	22.0276	32.572	4.8433e-19	9.18892	22.0038	32.7132	0.0506944
-0.903834	9.29541	22.0031	32.5339	4.74343e-19	9.17791	21.9793	32.6753	0.0508016
-0.902776	9.28453	21.9786	32.4959	4.64527e-19	9.1669	21.9547	32.6374	0.050909
-0.901718	9.27365	21.9542	32.4578	4.54882e-19	9.15589	21.9302	32.5995	0.0510169
-0.900659	9.26276	21.9297	32.4197	4.45404e-19	9.14488	21.9057	32.5616	0.051125
-0.899601	9.25188	21.9052	32.3816	4.36091e-19	9.13387	21.8811	32.5236	0.0512336
-0.898543	9.24099	21.8807	32.3435	4.2694e-19	9.12286	21.8566	32.4857	0.0513424
-0.897484	9.23011	21.8562	32.3054	4.1795e-19	9.11185	21.832	32.4478	0.0514516
-0.896426	9.21922	21.8317	32.2673	4.09119e-19	9.10084	21.8075	32.4099	0.0515612
-0.895367	9.20834	21.8072	32.2292	4.00443e-19	9.08983	21.7829	32.372	0.0516711
-0.894309	9.19745	21.7827	32.1911	3.91922e-19	9.07882	21.7584	32.3341	0.0517813
-0.893251	9.18657	21.7582	32.153	3.83552e-19	9.06781	21.7338	32.2962	0.051892
-0.892192	9.17568	21.7337	32.1149	3.75331e-19	9.05679	21.7093	32.2582	0.0520029
-0.891134	9.1648	21.7093	32.0768	3.67258e-19	9.04578	21.6847	32.2203	0.0521142
-0.890076	9.15391	21.6848	32.0387	3.59329e-19	9.03477	21.6602	32.1824	0.0522259
-0.889017	9.14303	21.6603	32.0006	3.51544e-19	9.02376	21.6356	32.1445	0.0523379
-0.887959	9.13215	21.6358	31.9625	3.439e-19	9.01274	21.6111	32.1066	0.0524503
-0.886901	9.12126	21.6113	31.9244	3.36395e-19	9.00173	21.5865	32.0687	0.0525631
-0.885842	9.11038	21.5868	31.8863	3.29027e-19	8.99072	21.562	32.0308	0.0526762
-0.884784	9.09949	21.5623	31.8482	3.21794e-19	8.9797	21.5374	31.9929	0.0527897
-0.883726	9.08861	21.5378	31.8101	3.14694e-19	8.96869	21.5129	31.955	0.0529035
-0.882667	9.07772	21.5133	31.772	3.07724e-19	8.95767	21.4883	31.9171	0.0530178
-0.881609	9.06684	21.4888	31.7339	3.00884e-19	8.94666	21.4638	31.8792	0.0531323
-0.880551	9.05595	21.4644	31.6958	2.94171e-19	8.93564	21.4392	31.8413	0.0532473
-0.879492	9.04507	21.4399	31.6577	2.87583e-19	8.92463	21.4147	31.8034	0.0533626
-0.878434	9.03418	21.4154	31.6196	2.81119e-19	8.91361	21.3901	31.7654	0.0534783
-0.877375	9.0233	21.3909	31.5816	2.74776e-19	8.90259	21.3656	31.7275	0.0535944
-0.876317	9.01242	21.3664	31.5435	2.68552e-19	8.89158	21.341	31.6896	0.0537109
-0.875259	9.00153	21.3419	31.5054	2.62447e-19	8.88056	21.3165	31.6517	0.0538277
-0.8742	8.99065	21.3174	31.4673	2.56457e-19	8.86954	21.2919	31.6138	0.0539449
-0.873142	8.97976	21.2929	31.4292	2.50582e-19	8.85853	21.2674	31.5759	0.0540625
-0.872084	8.96888	21.2684	31.3911	2.4482e-19	8.84751	21.2428	31.538	0.0541805
-0.871025	8.95799	21.2439	31.353	2.39168e-19	8.83649	21.2183	31.5001	0.0542988
-0.869967	8.94711	21.2194	31.3149	2.33625e-19	8.82547	21.1937	31.4622	0.0544176
-0.868909	8.93622	21.195	31.2768	2.2819e-19	8.81445	21.1692	31.4243	0.0545367
-0.86785	8.92534	21.1705	31.2387	2.22861e-19	8.80344	21.1446	31.3864	0.0546563
-0.866792	8.91445	21.146	31.2006	2.17635e-19	8.79242	21.1201	31.3485	0.0547762
-0.865734	8.90357	21.1215	31.1625	2.12512e-19	8.7814	21.0955	31.3106	0.0548965
-0.864675	8.89269	21.097	31.1244	2.0749e-19	8.77038	21.071	31.2727	0.0550172
-0.863617	8.8818	21.0725	31.0863	2.02567e-19	8.75936	21.0464	31.2348	0.0551384
-0.862559	8.87092	21.048	31.0482	1.97742e-19	8.74834	21.0219	31.1969	0.0552599
-0.8615	8.86003	21.0235	31.0101	1.93013e-19	8.73732	20.9973	31.159	0.0553818
-0.860442	8.84915	20.999	30.972	1.88379e-19	8.7263	20.9728	31.1211	0.0555041
-0.859383	8.83826	20.9745	30.9339	1.83837e-19	8.71528	20.9482	31.0832	0.0556268
-0.858325	8.82738	20.9501	30.8958	1.79388e-19	8.70425	20.9237	31.0454	0.0557499
-0.857267	8.81649	20.9256	30.8577	1.75028e-19	8.69323	20.8991	31.0075	0.0558735
-0.856208	8.80561	20.9011	30.8196	1.70757e-19	8.68221	20.8745	30.9696	0.0559974
-0.85515	8.79472	20.8766	30.7815	1.66573e-19	8.67119	20.85	30.9317	0.0561218
-0.854092	8.78384	20.8521	30.7434	1.62475e-19	8.66017	20.8254	30.8938	0.0562465
-0.853033	8.77296	20.8276	30.7053	1.58461e-19	8.64914	20.8009	30.8559	0.0563717
-0.851975	8.76207	20.8031	30.6672	1.5453e-19	8.63812	20.7763	30.818	0.0564973
-0.850917	8.75119	20.7786	30.6292	1.50681e-19	8.6271	20.7518	30.7801	0.0566234
-0.849858	8.7403	20.7541	30.5911	1.46911e-19	8.61607	20.7272	30.7422	0.0567498
-0.8488	8.72942	20.7296	30.553	1.43221e-19	8.60505	20.7027	30.7043	0.0568767
-0.847742	8.71853	20.7052	30.5149	1.39608e-19	8.59402	20.6781	30.6664	0.057004
-0.846683	8.70765	20.6807	30.4768	1.36072e-19	8.583	20.6535	30.6285	0.0571317
-0.845625	8.69676	20.6562	30.4387	1.3261e-19	8.57197	20.629	30.5907	0.0572598
-0.844566	8.68588	20.6317	30.4006	1.29222e-19	8.56095	20.6044	30.5528	0.0573884
-0.843508	8.67499	20.6072	30.3625	1.25907e-19	8.54992	20.5799	30.5149	0.0575174
-0.84245	8.66411	20.5827	30.3244	1.22662e-19	8.5389	20.5553	30.477	0.0576469
-0.841391	8.65323	20.5582	30.2863	1.19488e-19	8.52787	20.5308	30.4391	0.0577767
-0.840333	8.64234	20.5337	30.2482	1.16382e-19	8.51684	20.5062	30.4012	0.0579071
-0.839275	8.63146	20.5092	30.2101	1.13344e-19	8.50582	20.4816	30.3633	0.0580378
-0.838216	8.62057	20.4847	30.172	1.10372e-19	8.49479	20.4571	30.3254	0.058169
-0.837158	8.60969	20.4603	30.1339	1.07466e-19	8.48376	20.4325	30.2876	0.0583007
-0.8361	8.5988	20.4358	30.0958	1.04623e-19	8.47273	20.408	30.2497	0.0584327
-0.835041	8.58792	20.4113	30.0577	1.01843e-19	8.4617	20.3834	30.2118	0.0585653
-0.833983	8.57703	20.3868	30.0196	9.91253e-20	8.45068	20.3588	30.1739	0.0586983
-0.832925	8.56615	20.3623	29.9815	9.64681e-20	8.43965	20.3343	30.136	0.0588317
-0.831866	8.55526	20.3378	29.9434	9.38704e-20	8.42862	20.3097	30.0982	0.0589656
-0.830808	8.54438	20.3133	29.9053	9.13313e-20	8.41759	20.2852	30.0603	0.0591
-0.82975	8.5335	20.2888	29.8672	8.88496e-20	8.40656	20.2606	30.0224	0.0592348
-0.828691	8.52261	20.2643	29.8291	8.64244e-20	8.39553	20.236	29.9845	0.05937
-0.827633	8.51173	20.2398	29.791	8.40546e-20	8.3845	20.2115	29.9466	0.0595058
-0.826574	8.50084	20.2153	29.7529	8.17391e-20	8.37347	20.1869	29.9088	0.059642
-0.825516	8.48996	20.1909	29.7148	7.9477e-20	8.36243	20.1624	29.8709	0.0597786
-0.824458	8.47907	20.1664	29.6768	7.72673e-20	8.3514	20.1378	29.833	0.0599158
-0.823399	8.46819	20.1419	29.6387	7.51089e-20	8.34037	20.1132	29.7951	0.0600534
-0.822341	8.4573	20.1174	29.6006	7.30011e-20	8.32934	20.0887	29.7573	0.0601915
-0.821283	8.44642	20.0929	29.5625	7.09427e-20	8.31831	20.0641	29.7194	0.06033
-0.820224	8.43553	20.0684	29.5244	6.89329e-20	8.30727	20.0395	29.6815	0.060469
-0.819166	8.42465	20.0439	29.4863	6.69707e-20	8.29624	20.015	29.6436	0.0606086
-0.818108	8.41376	20.0194	29.4482	6.50553e-20	8.28521	19.9904	29.6058	0.0607486
-0.817049	8.40288	19.9949	29.4101	6.31857e-20	8.27417	19.9658	29.5679	0.060889
-0.815991	8.392	19.9704	29.372	6.13611e-20	8.26314	19.9413	29.53	0.06103
-0.814933	8.38111	19.946	29.3339	5.95806e-20	8.2521	19.9167	29.4921	0.0611715
-0.813874	8.37023	19.9215	29.2958	5.78433e-20	8.24107	19.8922	29.4543	0.0613134
-0.812816	8.35934	19.897	29.2577	5.61484e-20	8.23003	19.8676	29.4164	0.0614558
-0.811758	8.34846	19.8725	29.2196	5.44951e-20	8.219	19.843	29.3785	0.0615988
-0.810699	8.33757	19.848	29.1815	5.28825e-20	8.20796	19.8185	29.3407	0.0617422
-0.809641	8.32669	19.8235	29.1434	5.13099e-20	8.19692	19.7939	29.3028	0.0618861
-0.808582	8.3158	19.799	29.1053	4.97764e-20	8.18589	19.7693	29.2649	0.0620306
-0.807524	8.30492	19.7745	29.0672	4.82812e-20	8.17485	19.7448	29.2271	0.0621755
-0.806466	8.29403	19.75	29.0291	4.68237e-20	8.16381	19.7202	29.1892	0.062321
-0.805407	8.28315	19.7255	28.991	4.54029e-20	8.15277	19.6956	29.1513	0.0624669
-0.804349	8.27227	19.7011	28.9529	4.40183e-20	8.14174	19.6711	29.1135	0.0626134
-0.803291	8.26138	19.6766	28.9148	4.2669e-20	8.1307	19.6465	29.0756	0.0627604
-0.802232	8.2505	19.6521	28.8767	4.13543e-20	8.11966	19.6219	29.0377	0.0629079
-0.801174	8.23961	19.6276	28.8386	4.00735e-20	8.10862	19.5973	28.9999	0.0630559
-0.800116	8.22873	19.6031	28.8005	3.8826e-20	8.09758	19.5728	28.962	0.0632044
-0.799057	8.21784	19.5786	28.7624	3.76109e-20	8.08654	19.5482	28.9241	0.0633535
-0.797999	8.20696	19.5541	28.7244	3.64277e-20	8.0755	19.5236	28.8863	0.0635031
-0.796941	8.19607	19.5296	28.6863	3.52756e-20	8.06446	19.4991	28.8484	0.0636532
-0.795882	8.18519	19.5051	28.6482	3.41541e-20	8.05342	19.4745	28.8106	0.0638038
-0.794824	8.1743	19.4806	28.6101	3.30623e-20	8.04237	19.4499	28.7727	0.063955
-0.793766	8.16342	19.4562	28.572	3.19998e-20	8.03133	19.4254	28.7348	0.0641067
-0.792707	8.15254	19.4317	28.5339	3.09659e-20	8.02029	19.4008	28.697	0.064259
-0.791649	8.14165	19.4072	28.4958	2.996e-20	8.00925	19.3762	28.6591	0.0644118
-0.79059	8.13077	19.3827	28.4577	2.89814e-20	7.9982	19.3516	28.6213	0.0645652
-0.789532	8.11988	19.3582	28.4196	2.80296e-20	7.98716	19.3271	28.5834	0.064719
-0.788474	8.109	19.3337	28.3815	2.71039e-20	7.97612	19.3025	28.5456	0.0648735
-0.787415	8.09811	19.3092	28.3434	2.62039e-20	7.96507	19.2779	28.5077	0.0650285
-0.786357	8.08723	19.2847	28.3053	2.53288e-20	7.95403	19.2534	28.4699	0.065184
-0.785299	8.07634	19.2602	28.2672	2.44783e-20	7.94298	19.2288	28.432	0.0653401
-0.78424	8.06546	19.2357	28.2291	2.36516e-20	7.93194	19.2042	28.3942	0.0654968
-0.783182	8.05457	19.2112	28.191	2.28484e-20	7.92089	19.1796	28.3563	0.065654
-0.782124	8.04369	19.1868	28.1529	2.20679e-20	7.90985	19.1551	28.3185	0.0658118
-0.781065	8.03281	19.1623	28.1148	2.13098e-20	7.8988	19.1305	28.2806	0.0659702
-0.780007	8.02192	19.1378	28.0767	2.05735e-20	7.88775	19.1059	28.2428	0.0661291
-0.778949	8.01104	19.1133	28.0386	1.98585e-20	7.87671	19.0813	28.2049	0.0662886
-0.77789	8.00015	19.0888	28.0005	1.91644e-20	7.86566	19.0568	28.1671	0.0664487
-0.776832	7.98927	19.0643	27.9624	1.84905e-20	7.85461	19.0322	28.1292	0.0666094
-0.775773	7.97838	19.0398	27.9243	1.78365e-20	7.84356	19.0076	28.0914	0.0667706
-0.774715	7.9675	19.0153	27.8862	1.72018e-20	7.83251	18.983	28.0535	0.0669325
-0.773657	7.95661	18.9908	27.8481	1.65861e-20	7.82146	18.9585	28.0157	0.0670949
-0.772598	7.94573	18.9663	27.8101	1.59888e-20	7.81041	18.9339	27.9778	0.0672579
-0.77154	7.93484	18.9419	27.772	1.54096e-20	7.79936	18.9093	27.94	0.0674215
-0.770482	7.92396	18.9174	27.7339	1.48479e-20	7.78831	18.8847	27.9022	0.0675857
-0.769423	7.91308	18.8929	27.6958	1.43034e-20	7.77726	18.8601	27.8643	0.0677505
-0.768365	7.90219	18.8684	27.6577	1.37756e-20	7.76621	18.8356	27.8265	0.0679159
-0.767307	7.89131	18.8439	27.6196	1.32641e-20	7.75516	18.811	27.7886	0.0680819
-0.766248	7.88042	18.8194	27.5815	1.27685e-20	7.74411	18.7864	27.7508	0.0682485
-0.76519	7.86954	18.7949	27.5434	1.22884e-20	7.73305	18.7618	27.713	0.0684157
-0.764132	7.85865	18.7704	27.5053	1.18235e-20	7.722	18.7372	27.6751	0.0685835
-0.763073	7.84777	18.7459	27.4672	1.13733e-20	7.71095	18.7127	27.6373	0.068752
-0.762015	7.83688	18.7214	27.4291	1.09374e-20	7.69989	18.6881	27.5994	0.068921
-0.760957	7.826	18.697	27.391	1.05156e-20	7.68884	18.6635	27.5616	0.0690907
-0.759898	7.81511	18.6725	27.3529	1.01073e-20	7.67778	18.6389	27.5238	0.0692611
-0.75884	7.80423	18.648	27.3148	9.7124e-21	7.66673	18.6143	27.4859	0.069432
-0.757781	7.79334	18.6235	27.2767	9.33038e-21	7.65567	18.5898	27.4481	0.0696036
-0.756723	7.78246	18.599	27.2386	8.96096e-21	7.64462	18.5652	27.4103	0.0697758
-0.755665	7.77158	18.5745	27.2005	8.60379e-21	7.63356	18.5406	27.3724	0.0699486
-0.754606	7.76069	18.55	27.1624	8.25855e-21	7.6225	18.516	27.3346	0.0701221
-0.753548	7.74981	18.5255	27.1243	7.92491e-21	7.61145	18.4914	27.2968	0.0702963
-0.75249	7.73892	18.501	27.0862	7.60258e-21	7.60039	18.4668	27.259	0.0704711
-0.751431	7.72804	18.4765	27.0481	7.29123e-21	7.58933	18.4423	27.2211	0.0706465
-0.750373	7.71715	18.4521	27.01	6.99056e-21	7.57827	18.4177	27.1833	0.0708226
-0.749315	7.70627	18.4276	26.9719	6.70029e-21	7.56721	18.3931	27.1455	0.0709993
-0.748256	7.69538	18.4031	26.9338	6.42011e-21	7.55615	18.3685	27.1076	0.0711768
-0.747198	7.6845	18.3786	26.8957	6.14976e-21	7.5451	18.3439	27.0698	0.0713548
-0.74614	7.67361	18.3541	26.8577	5.88895e-21	7.53403	18.3193	27.032	0.0715336
-0.745081	7.66273	18.3296	26.8196	5.63741e-21	7.52297	18.2947	26.9942	0.071713
-0.744023	7.65185	18.3051	26.7815	5.39487e-21	7.51191	18.2702	26.9563	0.0718931
-0.742965	7.64096	18.2806	26.7434	5.16108e-21	7.50085	18.2456	26.9185	0.0720738
-0.741906	7.63008	18.2561	26.7053	4.93578e-21	7.48979	18.221	26.8807	0.0722553
-0.740848	7.61919	18.2316	26.6672	4.71873e-21	7.47873	18.1964	26.8429	0.0724374
-0.739789	7.60831	18.2071	26.6291	4.50968e-21	7.46766	18.1718	26.8051	0.0726202
-0.738731	7.59742	18.1827	26.591	4.30839e-21	7.4566	18.1472	26.7673	0.0728037
-0.737673	7.58654	18.1582	26.5529	4.11464e-21	7.44554	18.1226	26.7294	0.0729879
-0.736614	7.57565	18.1337	26.5148	3.92819e-21	7.43447	18.098	26.6916	0.0731728
-0.735556	7.56477	18.1092	26.4767	3.74882e-21	7.42341	18.0734	26.6538	0.0733584
-0.734498	7.55388	18.0847	26.4386	3.57632e-21	7.41234	18.0488	26.616	0.0735447
-0.733439	7.543	18.0602	26.4005	3.41048e-21	7.40128	18.0243	26.5782	0.0737318
-0.732381	7.53212	18.0357	26.3624	3.25108e-21	7.39021	17.9997	26.5404	0.0739195
-0.731323	7.52123	18.0112	26.3243	3.09794e-21	7.37914	17.9751	26.5026	0.0741079
-0.730264	7.51035	17.9867	26.2862	2.95084e-21	7.36808	17.9505	26.4647	0.0742971
-0.729206	7.49946	17.9622	26.2481	2.80959e-21	7.35701	17.9259	26.4269	0.074487
-0.728148	7.48858	17.9378	26.21	2.67402e-21	7.34594	17.9013	26.3891	0.0746776
-0.727089	7.47769	17.9133	26.1719	2.54394e-21	7.33487	17.8767	26.3513	0.0748689
-0.726031	7.46681	17.8888	26.1338	2.41916e-21	7.3238	17.8521	26.3135	0.075061
-0.724972	7.45592	17.8643	26.0957	2.29951e-21	7.31273	17.8275	26.2757	0.0752538
-0.723914	7.44504	17.8398	26.0576	2.18483e-21	7.30167	17.8029	26.2379	0.0754474
-0.722856	7.43415	17.8153	26.0195	2.07495e-21	7.29059	17.7783	26.2001	0.0756417
-0.721797	7.42327	17.7908	25.9814	1.9697e-21	7.27952	17.7537	26.1623	0.0758368
-0.720739	7.41239	17.7663	25.9433	1.86893e-21	7.26845	17.7291	26.1245	0.0760326
-0.719681	7.4015	17.7418	25.9053	1.77248e-21	7.25738	17.7045	26.0867	0.0762291
-0.718622	7.39062	17.7173	25.8672	1.68021e-21	7.24631	17.6799	26.0489	0.0764265
-0.717564	7.37973	17.6929	25.8291	1.59197e-21	7.23524	17.6553	26.0111	0.0766246
-0.716506	7.36885	17.6684	25.791	1.50762e-21	7.22416	17.6307	25.9733	0.0768234
-0.715447	7.35796	17.6439	25.7529	1.42701e-21	7.21309	17.6061	25.9355	0.0770231
-0.714389	7.34708	17.6194	25.7148	1.35003e-21	7.20201	17.5815	25.8977	0.0772235
-0.713331	7.33619	17.5949	25.6767	1.27653e-21	7.19094	17.5569	25.8599	0.0774247
-0.712272	7.32531	17.5704	25.6386	1.20638e-21	7.17986	17.5323	25.8221	0.0776266
-0.711214	7.31442	17.5459	25.6005	1.13947e-21	7.16879	17.5077	25.7843	0.0778294
-0.710156	7.30354	17.5214	25.5624	1.07568e-21	7.15771	17.4831	25.7465	0.078033
-0.709097	7.29266	17.4969	25.5243	1.01488e-21	7.14664	17.4585	25.7087	0.0782373
-0.708039	7.28177	17.4724	25.4862	9.56965e-22	7.13556	17.4339	25.6709	0.0784425
-0.70698	7.27089	17.4479	25.4481	9.01826e-22	7.12448	17.4093	25.6331	0.0786485
-0.705922	7.26	17.4235	25.41	8.49352e-22	7.1134	17.3847	25.5953	0.0788553
-0.704864	7.24912	17.399	25.3719	7.99442e-22	7.10232	17.3601	25.5576	0.0790628
-0.703805	7.23823	17.3745	25.3338	7.51993e-22	7.09124	17.3355	25.5198	0.0792713
-0.702747	7.22735	17.35	25.2957	7.06909e-22	7.08016	17.3109	25.482	0.0794805
-0.701689	7.21646	17.3255	25.2576	6.64094e-22	7.06908	17.2863	25.4442	0.0796906
-0.70063	7.20558	17.301	25.2195	6.23456e-22	7.058	17.2617	25.4064	0.0799014
-0.699572	7.19469	17.2765	25.1814	5.84905e-22	7.04692	17.2371	25.3686	0.0801132
-0.698514	7.18381	17.252	25.1433	5.48357e-22	7.03584	17.2125	25.3309	0.0803258
-0.697455	7.17293	17.2275	25.1052	5.13725e-22	7.02476	17.1879	25.2931	0.0805392
-0.696397	7.16204	17.203	25.0671	4.80931e-22	7.01367	17.1633	25.2553	0.0807534
-0.695339	7.15116	17.1786	25.029	4.49894e-22	7.00259	17.1387	25.2175	0.0809686
-0.69428	7.14027	17.1541	24.9909	4.20539e-22	6.99151	17.114	25.1797	0.0811845
-0.693222	7.12939	17.1296	24.9529	3.92793e-22	6.98042	17.0894	25.142	0.0814014
-0.692164	7.1185	17.1051	24.9148	3.66585e-22	6.96934	17.0648	25.1042	0.0816191
-0.691105	7.10762	17.0806	24.8767	3.41845e-22	6.95825	17.0402	25.0664	0.0818377
-0.690047	7.09673	17.0561	24.8386	3.18508e-22	6.94717	17.0156	25.0286	0.0820571
-0.688988	7.08585	17.0316	24.8005	2.96509e-22	6.93608	16.991	24.9909	0.0822775
-0.68793	7.07496	17.0071	24.7624	2.75786e-22	6.92499	16.9664	24.9531	0.0824987
-0.686872	7.06408	16.9826	24.7243	2.5628e-22	6.9139	16.9418	24.9153	0.0827208
-0.685813	7.05319	16.9581	24.6862	2.37933e-22	6.90282	16.9172	24.8776	0.0829438
-0.684755	7.04231	16.9337	24.6481	2.2069e-22	6.89173	16.8925	24.8398	0.0831678
-0.683697	7.03143	16.9092	24.61	2.04497e-22	6.88064	16.8679	24.802	0.0833926
-0.682638	7.02054	16.8847	24.5719	1.89302e-22	6.86955	16.8433	24.7643	0.0836183
-0.68158	7.00966	16.8602	24.5338	1.75055e-22	6.85846	16.8187	24.7265	0.083845
-0.680522	6.99877	16.8357	24.4957	1.6171e-22	6.84737	16.7941	24.6887	0.0840725
-0.679463	6.98789	16.8112	24.4576	1.4922e-22	6.83627	16.7695	24.651	0.084301
-0.678405	6.977	16.7867	24.4195	1.37541e-22	6.82518	16.7448	24.6132	0.0845305
-0.677347	6.96612	16.7622	24.3814	1.2663e-22	6.81409	16.7202	24.5754	0.0847608
-0.676288	6.95523	16.7377	24.3433	1.16446e-22	6.803	16.6956	24.5377	0.0849921
-0.67523	6.94435	16.7132	24.3052	1.06951e-22	6.7919	16.671	24.4999	0.0852244
-0.674171	6.93346	16.6888	24.2671	9.81066e-23	6.78081	16.6464	24.4622	0.0854576
-0.673113	6.92258	16.6643	24.229	8.98771e-23	6.76971	16.6218	24.4244	0.0856917
-0.672055	6.9117	16.6398	24.1909	8.2228e-23	6.75862	16.5971	24.3867	0.0859268
-0.670996	6.90081	16.6153	24.1528	7.51262e-23	6.74752	16.5725	24.3489	0.0861629
-0.669938	6.88993	16.5908	24.1147	6.85401e-23	6.73642	16.5479	24.3112	0.0864
-0.66888	6.87904	16.5663	24.0766	6.24395e-23	6.72533	16.5233	24.2734	0.086638
-0.667821	6.86816	16.5418	24.0386	5.67955e-23	6.71423	16.4986	24.2356	0.086877
-0.666763	6.85727	16.5173	24.0005	5.15805e-23	6.70313	16.474	24.1979	0.087117
-0.665705	6.84639	16.4928	23.9624	4.67682e-23	6.69203	16.4494	24.1602	0.087358
-0.664646	6.8355	16.4683	23.9243	4.23334e-23	6.68093	16.4248	24.1224	0.0876
-0.663588	6.82462	16.4438	23.8862	3.82524e-23	6.66983	16.4001	24.0847	0.087843
-0.66253	6.81373	16.4194	23.8481	3.45022e-23	6.65873	16.3755	24.0469	0.088087
-0.661471	6.80285	16.3949	23.81	3.10612e-23	6.64763	16.3509	24.0092	0.0883321
-0.660413	6.79197	16.3704	23.7719	2.79089e-23	6.63653	16.3263	23.9714	0.0885781
-0.659355	6.78108	16.3459	23.7338	2.50257e-23	6.62542	16.3016	23.9337	0.0888252
-0.658296	6.7702	16.3214	23.6957	2.2393e-23	6.61432	16.277	23.896	0.0890733
-0.657238	6.75931	16.2969	23.6576	1.99932e-23	6.60321	16.2524	23.8582	0.0893225
-0.656179	6.74843	16.2724	23.6195	1.78098e-23	6.59211	16.2277	23.8205	0.0895727
-0.655121	6.73754	16.2479	23.5814	1.5827e-23	6.581	16.2031	23.7828	0.0898239
-0.654063	6.72666	16.2234	23.5433	1.40299e-23	6.5699	16.1785	23.745	0.0900762
-0.653004	6.71577	16.1989	23.5052	1.24044e-23	6.55879	16.1539	23.7073	0.0903296
-0.651946	6.70489	16.1745	23.4671	1.09373e-23	6.54769	16.1292	23.6696	0.090584
-0.650888	6.694	16.15	23.429	9.61621e-24	6.53658	16.1046	23.6318	0.0908395
-0.649829	6.68312	16.1255	23.3909	8.42931e-24	6.52547	16.08	23.5941	0.0910961
-0.648771	6.67224	16.101	23.3528	7.36563e-24	6.51436	16.0553	23.5564	0.0913538
-0.647713	6.66135	16.0765	23.3147	6.41484e-24	6.50325	16.0307	23.5186	0.0916125
-0.646654	6.65047	16.052	23.2766	5.56726e-24	6.49214	16.006	23.4809	0.0918724
-0.645596	6.63958	16.0275	23.2385	4.81386e-24	6.48103	15.9814	23.4432	0.0921334
-0.644538	6.6287	16.003	23.2004	4.14618e-24	6.46992	15.9568	23.4055	0.0923954
-0.643479	6.61781	15.9785	23.1623	3.55636e-24	6.45881	15.9321	23.3678	0.0926586
-0.642421	6.60693	15.954	23.1242	3.03707e-24	6.44769	15.9075	23.33	0.092923
-0.641363	6.59604	15.9296	23.0862	2.58151e-24	6.43658	15.8829	23.2923	0.0931884
-0.640304	6.58516	15.9051	23.0481	2.18337e-24	6.42546	15.8582	23.2546	0.093455
-0.639246	6.57427	15.8806	23.01	1.83682e-24	6.41435	15.8336	23.2169	0.0937227
-0.638187	6.56339	15.8561	22.9719	1.53646e-24	6.40323	15.8089	23.1792	0.0939916
-0.637129	6.55251	15.8316	22.9338	1.27734e-24	6.39212	15.7843	23.1415	0.0942617
-0.636071	6.54162	15.8071	22.8957	1.05489e-24	6.381	15.7596	23.1037	0.0945329
-0.635012	6.53074	15.7826	22.8576	8.64946e-25	6.36988	15.735	23.066	0.0948052
-0.633954	6.51985	15.7581	22.8195	7.03678e-25	6.35877	15.7104	23.0283	0.0950788
-0.632896	6.50897	15.7336	22.7814	5.67607e-25	6.34765	15.6857	22.9906	0.0953535
-0.631837	6.49808	15.7091	22.7433	4.53571e-25	6.33653	15.6611	22.9529	0.0956294
-0.630779	6.4872	15.6847	22.7052	3.58707e-25	6.32541	15.6364	22.9152	0.0959066
-0.629721	6.47631	15.6602	22.6671	2.8043e-25	6.31429	15.6118	22.8775	0.0961849
-0.628662	6.46543	15.6357	22.629	2.1642e-25	6.30316	15.5871	22.8398	0.0964644
-0.627604	6.45454	15.6112	22.5909	1.64598e-25	6.29204	15.5625	22.8021	0.0967452
-0.626546	6.44366	15.5867	22.5528	1.23112e-25	6.28092	15.5378	22.7644	0.0970271
-0.625487	6.43277	15.5622	22.5147	9.03223e-26	6.2698	15.5132	22.7267	0.0973103
-0.624429	6.42189	15.5377	22.4766	6.47821e-26	6.25867	15.4885	22.689	0.0975948
-0.623371	6.41101	15.5132	22.4385	4.52241e-26	6.24755	15.4639	22.6513	0.0978805
-0.622312	6.40012	15.4887	22.4004	3.05452e-26	6.23642	15.4392	22.6136	0.0981674
-0.621254	6.38924	15.4642	22.3623	1.97927e-26	6.22529	15.4146	22.576	0.0984557
-0.620195	6.37835	15.4397	22.3242	1.21506e-26	6.21417	15.3899	22.5383	0.0987451
-0.619137	6.36747	15.4153	22.2861	6.92697e-27	6.20304	15.3652	22.5006	0.0990359
-0.618079	6.35658	15.3908	22.248	3.5413e-27	6.19191	15.3406	22.4629	0.0993279
-0.61702	6.3457	15.3663	22.2099	1.513e-27	6.18078	15.3159	22.4252	0.0996213
-0.615962	6.33481	15.3418	22.1718	4.503e-28	6.16965	15.2913	22.3875	0.0999159
-0.614904	6.32393	15.3173	22.1338	3.97435e-29	6.15852	15.2666	22.3498	0.100212
-0.613845	6.31304	15.2928	22.0957	3.62931e-29	6.14739	15.242	22.3122	0.100509
-0.612787	6.30216	15.2683	22.0576	2.54057e-28	6.13626	15.2173	22.2745	0.100808
-0.611729	6.29128	15.2438	22.0195	5.57607e-28	6.12512	15.1926	22.2368	0.101108
-0.61067	6.28039	15.2193	21.9814	8.53898e-28	6.11399	15.168	22.1991	0.101409
-0.609612	6.26951	15.1948	21.9433	1.0848e-27	6.10285	15.1433	22.1615	0.101711
-0.608554	6.25862	15.1704	21.9052	1.2202e-27	6.09172	15.1186	22.1238	0.102015
-0.607495	6.24774	15.1459	21.8671	1.25179e-27	6.08058	15.094	22.0861	0.102321
-0.606437	6.23685	15.1214	21.829	1.18731e-27	6.06945	15.0693	22.0484	0.102627
-0.605378	6.22597	15.0969	21.7909	1.04558e-27	6.05831	15.0447	22.0108	0.102935
-0.60432	6.21508	15.0724	21.7528	8.51942e-28	6.04717	15.02	21.9731	0.103245
-0.603262	6.2042	15.0479	21.7147	6.34488e-28	6.03603	14.9953	21.9355	0.103556
-0.602203	6.19331	15.0234	21.6766	4.20739e-28	6.02489	14.9706	21.8978	0.103868
-0.601145	6.18243	14.9989	21.6385	2.35016e-28	6.01375	14.946	21.8601	0.104182
-0.600087	6.17155	14.9744	21.6004	9.63843e-29	6.00261	14.9213	21.8225	0.104497
-0.599028	6.16066	14.9499	21.5623	1.72015e-29	5.99147	14.8966	21.7848	0.104813
-0.59797	6.14978	14.9255	21.5242	2.26941e-30	5.98032	14.872	21.7472	0.105131
-0.596912	6.13889	14.901	21.4861	4.859e-29	5.96918	14.8473	21.7095	0.10545
-0.595853	6.12801	14.8765	21.448	1.45722e-28	5.95804	14.8226	21.6719	0.105771
-0.594795	6.11712	14.852	21.4099	2.76743e-28	5.94689	14.7979	21.6342	0.106094
-0.593737	6.10624	14.8275	21.3718	4.19806e-28	5.93574	14.7733	21.5966	0.106417
-0.592678	6.09535	14.803	21.3337	5.50313e-28	5.9246	14.7486	21.5589	0.106743
-0.59162	6.08447	14.7785	21.2956	6.43675e-28	5.91345	14.7239	21.5213	0.107069
-0.590562	6.07358	14.754	21.2575	6.78685e-28	5.9023	14.6992	21.4836	0.107398
-0.589503	6.0627	14.7295	21.2194	6.41493e-28	5.89115	14.6745	21.446	0.107727
-0.588445	6.05182	14.705	21.1814	5.32088e-28	5.88	14.6499	21.4083	0.108059
-0.587386	6.04093	14.6806	21.1433	3.77656e-28	5.86885	14.6252	21.3707	0.108392
-0.586328	6.03005	14.6561	21.1052	2.16652e-28	5.8577	14.6005	21.3331	0.108726
-0.58527	6.01916	14.6316	21.0671	8.49552e-29	5.84655	14.5758	21.2954	0.109062
-0.584211	6.00828	14.6071	21.029	1.03704e-29	5.83539	14.5511	21.2578	0.109399
-0.583153	5.99739	14.5826	20.9909	8.87095e-30	5.82424	14.5264	21.2202	0.109738
-0.582095	5.98651	14.5581	20.9528	8.25585e-29	5.81308	14.5018	21.1825	0.110079
-0.581036	5.97562	14.5336	20.9147	2.19338e-28	5.80193	14.4771	21.1449	0.110421
-0.579978	5.96474	14.5091	20.8766	3.94308e-28	5.79077	14.4524	21.1073	0.110765
-0.57892	5.95385	14.4846	20.8385	5.72869e-28	5.77961	14.4277	21.0697	0.11111
-0.577861	5.94297	14.4601	20.8004	7.15542e-28	5.76845	14.403	21.0321	0.111457
-0.576803	5.93209	14.4356	20.7623	7.84511e-28	5.75729	14.3783	20.9944	0.111806
-0.575745	5.9212	14.4112	20.7242	7.51976e-28	5.74613	14.3536	20.9568	0.112156
-0.574686	5.91032	14.3867	20.6861	6.20189e-28	5.73497	14.3289	20.9192	0.112508
-0.573628	5.89943	14.3622	20.648	4.30821e-28	5.72381	14.3042	20.8816	0.112862
-0.57257	5.88855	14.3377	20.6099	2.34885e-28	5.71265	14.2795	20.844	0.113217
-0.571511	5.87766	14.3132	20.5718	8.02571e-29	5.70148	14.2548	20.8064	0.113574
-0.570453	5.86678	14.2887	20.5337	4.00042e-30	5.69032	14.2301	20.7688	0.113932
-0.569394	5.85589	14.2642	20.4956	2.70792e-29	5.67915	14.2054	20.7312	0.114293
-0.568336	5.84501	14.2397	20.4575	1.51465e-28	5.66799	14.1807	20.6936	0.114655
-0.567278	5.83412	14.2152	20.4194	3.59637e-28	5.65682	14.156	20.656	0.115018
-0.566219	5.82324	14.1907	20.3813	6.16472e-28	5.64565	14.1313	20.6184	0.115384
-0.565161	5.81236	14.1663	20.3432	8.73528e-28	5.63448	14.1066	20.5808	0.115751
-0.564103	5.80147	14.1418	20.3051	1.07572e-27	5.62331	14.0819	20.5432	0.11612
-0.563044	5.79059	14.1173	20.2671	1.1704e-27	5.61214	14.0572	20.5056	0.116491
-0.561986	5.7797	14.0928	20.229	1.1219e-27	5.60097	14.0325	20.468	0.116863
-0.560928	5.76882	14.0683	20.1909	9.4937e-28	5.5898	14.0078	20.4304	0.117238
-0.559869	5.75793	14.0438	20.1528	7.0702e-28	5.57862	13.9831	20.3928	0.117614
-0.558811	5.74705	14.0193	20.1147	4.51967e-28	5.56745	13.9584	20.3552	0.117992
-0.557753	5.73616	13.9948	20.0766	2.3261e-28	5.55627	13.9336	20.3176	0.118371
-0.556694	5.72528	13.9703	20.0385	8.09399e-29	5.5451	13.9089	20.2801	0.118753
-0.555636	5.71439	13.9458	20.0004	8.55896e-30	5.53392	13.8842	20.2425	0.119136
-0.554577	5.70351	13.9214	19.9623	6.40603e-30	5.52274	13.8595	20.2049	0.119522
-0.553519	5.69262	13.8969	19.9242	4.81966e-29	5.51156	13.8348	20.1673	0.119909
-0.552461	5.68174	13.8724	19.8861	9.75713e-29	5.50038	13.8101	20.1298	0.120298
-0.551402	5.67086	13.8479	19.848	1.18954e-28	5.4892	13.7853	20.0922	0.120689
-0.550344	5.65997	13.8234	19.8099	9.21228e-29	5.47802	13.7606	20.0546	0.121082
-0.549286	5.64909	13.7989	19.7718	3.04897e-29	5.46683	13.7359	20.0171	0.121476
-0.548227	5.6382	13.7744	19.7337	2.69135e-30	5.45565	13.7112	19.9795	0.121873
-0.547169	5.62732	13.7499	19.6956	1.42248e-28	5.44447	13.6864	19.9419	0.122272
-0.546111	5.61643	13.7254	19.6575	6.41707e-28	5.43328	13.6617	19.9044	0.122672
-0.545052	5.60555	13.7009	19.6194	1.75151e-27	5.42209	13.637	19.8668	0.123075
-0.543994	5.59466	13.6764	19.5813	3.77968e-27	5.4109	13.6123	19.8293	0.123479
-0.542936	5.58378	13.652	19.5432	7.09149e-27	5.39971	13.5875	19.7917	0.123886
-0.541877	5.57289	13.6275	19.5051	1.21092e-26	5.38852	13.5628	19.7542	0.124294
-0.540819	5.56201	13.603	19.467	1.93117e-26	5.37733	13.5381	19.7166	0.124705
-0.539761	5.55113	13.5785	19.4289	2.92342e-26	5.36614	13.5133	19.6791	0.125118
-0.538702	5.54024	13.554	19.3908	4.24679e-26	5.35495	13.4886	19.6415	0.125532
-0.537644	5.52936	13.5295	19.3527	5.96599e-26	5.34375	13.4639	19.604	0.125949
-0.536585	5.51847	13.505	19.3147	8.15124e-26	5.33256	13.4391	19.5665	0.126368
-0.535527	5.50759	13.4805	19.2766	1.0886e-25	5.32136	13.4144	19.5289	0.126789
-0.534469	5.4967	13.456	19.2385	1.43917e-25	5.31016	13.3896	19.4914	0.127212
-0.53341	5.48582	13.4315	19.2004	1.90832e-25	5.29897	13.3649	19.4539	0.127637
-0.532352	5.47493	13.4071	19.1623	2.55509e-25	5.28777	13.3402	19.4163	0.128064
-0.531294	5.46405	13.3826	19.1242	3.46177e-25	5.27657	13.3154	19.3788	0.128494
[truncated: 3,001 more rows]
