# Supplementary material for: Attosecond spectroscopy of molecular charge transfer uncovers a 1.5-fs delay in population transfer
Source: Nat Commun. 2025 Aug 5;16:7211. doi: 10.1038/s41467-025-62162-6 (PMC12325650; doi:10.1038/s41467-025-62162-6)
Supplement: Supplementary file 4 — Source Data [file 41467_2025_62162_MOESM4_ESM.zip › SourceData/FigS1.xlsx]

## Sheet: Sheet1
Time (fs)	Quantum P0	Quantum P1	Quantum P2	Classical P0	Classical P1	Classical P2
0	0.754456	0.201171	0.0443737	0.755485	0.201096	0.0434192
0.2	0.754309	0.201254	0.0444375	0.755406	0.201158	0.0434356
0.4	0.753868	0.201502	0.0446297	0.755034	0.201389	0.0435776
0.6	0.753131	0.201917	0.0449519	0.754366	0.201788	0.0438466
0.8	0.752094	0.202499	0.0454072	0.753399	0.202356	0.0442451
1	0.750751	0.203249	0.0459999	0.752128	0.203095	0.044777
1.2	0.749097	0.204168	0.0467356	0.750546	0.204007	0.0454476
1.4	0.747121	0.205257	0.0476213	0.748645	0.205092	0.0462634
1.6	0.744816	0.206519	0.0486654	0.746415	0.206352	0.0472327
1.8	0.742168	0.207954	0.0498779	0.743845	0.20779	0.0483652
2	0.739164	0.209565	0.0512706	0.740919	0.209408	0.0496724
2.2	0.73579	0.211353	0.0528568	0.737624	0.211208	0.0511677
2.4	0.732028	0.21332	0.0546522	0.733942	0.213191	0.0528666
2.6	0.727859	0.215467	0.0566741	0.729853	0.215361	0.0547865
2.8	0.723263	0.217795	0.0589423	0.725336	0.217717	0.0569476
3	0.718217	0.220304	0.0614791	0.720366	0.220261	0.0593725
3.2	0.712697	0.222994	0.0643092	0.71492	0.222993	0.0620862
3.4	0.706676	0.225864	0.0674601	0.70897	0.225913	0.0651171
3.6	0.700127	0.228911	0.0709621	0.702486	0.229018	0.0684962
3.8	0.69302	0.232132	0.0748486	0.695438	0.232304	0.0722578
4	0.685324	0.23552	0.079156	0.687793	0.235768	0.0764394
4.2	0.677008	0.239069	0.0839237	0.679518	0.2394	0.0810818
4.4	0.668038	0.242767	0.0891944	0.67058	0.243192	0.0862287
4.6	0.658383	0.246603	0.0950137	0.660942	0.24713	0.0919272
4.8	0.648009	0.250561	0.10143	0.650572	0.251201	0.0982274
5	0.636886	0.25462	0.108494	0.639434	0.255383	0.105182
5.2	0.624983	0.258758	0.116259	0.627497	0.259656	0.112847
5.4	0.612273	0.262948	0.124779	0.614729	0.263991	0.12128
5.6	0.598734	0.267156	0.13411	0.601103	0.268356	0.13054
5.8	0.584347	0.271348	0.144305	0.586597	0.272715	0.140688
6	0.569101	0.27548	0.15542	0.571193	0.277023	0.151784
6.2	0.55299	0.279507	0.167503	0.554881	0.281233	0.163886
6.4	0.536019	0.283378	0.180604	0.537663	0.285286	0.17705
6.6	0.518202	0.287037	0.194761	0.519552	0.289124	0.191324
6.8	0.499566	0.290425	0.210009	0.500575	0.292677	0.206748
7	0.480149	0.293479	0.226372	0.480775	0.295875	0.22335
7.2	0.460003	0.296135	0.243862	0.460214	0.298644	0.241141
7.4	0.439194	0.298328	0.262478	0.43897	0.300911	0.260119
7.6	0.417803	0.299991	0.282206	0.417137	0.302604	0.280259
7.8	0.395926	0.301062	0.303012	0.394829	0.303654	0.301517
8	0.373671	0.301481	0.324848	0.372169	0.304001	0.323829
8.2	0.351161	0.301194	0.347646	0.349297	0.303593	0.34711
8.4	0.328527	0.300154	0.371318	0.326358	0.302387	0.371255
8.6	0.305913	0.298325	0.395762	0.303504	0.300356	0.39614
8.8	0.283464	0.295681	0.420855	0.280887	0.297484	0.421629
9	0.261332	0.292208	0.44646	0.258657	0.293771	0.447573
9.2	0.239666	0.287905	0.472429	0.236955	0.289231	0.473814
9.4	0.218611	0.282789	0.4986	0.215913	0.283891	0.500196
9.6	0.198304	0.276888	0.524808	0.19565	0.27779	0.526561
9.8	0.178869	0.270245	0.550886	0.176271	0.270975	0.552754
10	0.160418	0.262917	0.576666	0.157871	0.263502	0.578627
10.2	0.14304	0.254973	0.601987	0.140531	0.255433	0.604035
10.4	0.126807	0.246493	0.6267	0.124322	0.246838	0.62884
10.6	0.111771	0.237563	0.650666	0.109299	0.237794	0.652907
10.8	0.0979574	0.228276	0.673767	0.0955027	0.228384	0.676113
11	0.0853739	0.218726	0.6959	0.0829528	0.2187	0.698347
11.2	0.0740059	0.209009	0.716985	0.071648	0.208838	0.719514
11.4	0.0638202	0.199217	0.736963	0.0615626	0.198897	0.73954
11.6	0.0547675	0.189437	0.755795	0.0526476	0.188974	0.758378
11.8	0.046785	0.179751	0.773464	0.0448336	0.179158	0.776008
12	0.0397998	0.17023	0.78997	0.0380357	0.16953	0.792434
12.2	0.0337316	0.160936	0.805332	0.0321608	0.160156	0.807683
12.4	0.0284963	0.151923	0.819581	0.0271132	0.151088	0.821799
12.6	0.0240087	0.143231	0.83276	0.0227998	0.142365	0.834835
12.8	0.0201846	0.134894	0.844921	0.0191329	0.134015	0.846852
13	0.0169431	0.126933	0.856123	0.0160315	0.126056	0.857913
13.2	0.0142085	0.119363	0.866428	0.0134211	0.118497	0.868082
13.4	0.0119105	0.112191	0.875899	0.0112337	0.111343	0.877423
13.6	0.00998593	0.105415	0.884599	0.00940766	0.104591	0.886001
13.8	0.00837807	0.0990303	0.892592	0.00788737	0.0982364	0.893876
14	0.00703727	0.0930279	0.899935	0.00662384	0.0922671	0.901109
14.2	0.00592039	0.0873947	0.906685	0.00557442	0.0866698	0.907756
14.4	0.00499041	0.0821153	0.912894	0.00470261	0.0814283	0.913869
14.6	0.00421586	0.077173	0.918611	0.00397761	0.076525	0.919497
14.8	0.00357026	0.0725501	0.92388	0.00337372	0.0719415	0.924685
15	0.00303142	0.0682287	0.92874	0.00286966	0.0676588	0.929472
15.2	0.00258092	0.0641905	0.933229	0.00244791	0.0636585	0.933894
15.4	0.00220349	0.060418	0.937379	0.00209412	0.0599223	0.937984
15.6	0.00188654	0.0568939	0.94122	0.00179651	0.0564329	0.941771
15.8	0.0016197	0.0536019	0.944778	0.00154546	0.0531735	0.945281
16	0.00139445	0.0505262	0.948079	0.00133309	0.0501286	0.948538
16.2	0.00120379	0.0476521	0.951144	0.00115293	0.0472832	0.951564
16.4	0.00104195	0.0449655	0.953993	0.000999669	0.0446234	0.954377
16.6	0.000904198	0.0424536	0.956642	0.000868934	0.0421364	0.956995
16.8	0.000786624	0.0401041	0.959109	0.000757116	0.0398099	0.959433
17	0.000686001	0.0379055	0.961408	0.000661226	0.0376327	0.961706
17.2	0.000599657	0.0358474	0.963553	0.000578788	0.0355944	0.963827
17.4	0.000525374	0.0339199	0.965555	0.000507738	0.0336852	0.965807
17.6	0.000461307	0.0321139	0.967425	0.000446357	0.031896	0.967658
17.8	0.000405916	0.0304209	0.969173	0.000393203	0.0302186	0.969388
18	0.000357912	0.028833	0.970809	0.000347071	0.0286451	0.971008
18.2	0.000316216	0.027343	0.972341	0.000306945	0.0271684	0.972525
18.4	0.000279918	0.0259441	0.973776	0.000271967	0.0257817	0.973946
18.6	0.000248251	0.02463	0.975122	0.000241414	0.024479	0.97528
18.8	0.000220566	0.023395	0.976384	0.000214673	0.0232545	0.976531
19	0.000196314	0.0222337	0.97757	0.000191222	0.0221029	0.977706
19.2	0.000175027	0.0211411	0.978684	0.000170617	0.0210192	0.97881
19.4	0.000156307	0.0201126	0.979731	0.000152479	0.019999	0.979848
19.6	0.000139814	0.019144	0.980716	0.000136484	0.0190381	0.980825
19.8	0.000125258	0.0182312	0.981644	0.000122354	0.0181324	0.981745
20	0.000112387	0.0173706	0.982517	0.000109851	0.0172784	0.982612
