# Supplementary material for: Attosecond spectroscopy of molecular charge transfer uncovers a 1.5-fs delay in population transfer
Source: Nat Commun. 2025 Aug 5;16:7211. doi: 10.1038/s41467-025-62162-6 (PMC12325650; doi:10.1038/s41467-025-62162-6)
Supplement: Supplementary file 4 — Source Data [file 41467_2025_62162_MOESM4_ESM.zip › SourceData/FigS10.xlsx]

## Sheet: FigS10
# First column: C-I bond length
# Following column: MS-CASPT2 energies (Hartree) including SO for the first 20 states
1.6129	-7447.94	-7447.94	-7447.92	-7447.92	-7447.82	-7447.82	-7447.81	-7447.81	-7447.78	-7447.78	-7447.78	-7447.78	-7447.74	-7447.74	-7447.74	-7447.74	-7447.67	-7447.67	-7447.59	-7447.59
1.6629	-7447.98	-7447.98	-7447.96	-7447.96	-7447.86	-7447.86	-7447.85	-7447.85	-7447.82	-7447.82	-7447.82	-7447.82	-7447.78	-7447.78	-7447.78	-7447.78	-7447.71	-7447.71	-7447.65	-7447.65
1.7129	-7448.02	-7448.02	-7448	-7448	-7447.9	-7447.9	-7447.88	-7447.88	-7447.85	-7447.85	-7447.85	-7447.85	-7447.81	-7447.81	-7447.81	-7447.81	-7447.74	-7447.74	-7447.7	-7447.7
1.7629	-7448.05	-7448.05	-7448.03	-7448.03	-7447.93	-7447.93	-7447.9	-7447.9	-7447.87	-7447.87	-7447.87	-7447.87	-7447.83	-7447.83	-7447.83	-7447.83	-7447.75	-7447.75	-7447.74	-7447.74
1.8129	-7448.07	-7448.07	-7448.05	-7448.05	-7447.96	-7447.96	-7447.92	-7447.92	-7447.89	-7447.89	-7447.89	-7447.89	-7447.85	-7447.85	-7447.85	-7447.85	-7447.78	-7447.78	-7447.77	-7447.77
1.8629	-7448.09	-7448.09	-7448.07	-7448.07	-7447.98	-7447.98	-7447.93	-7447.93	-7447.9	-7447.9	-7447.9	-7447.9	-7447.87	-7447.87	-7447.87	-7447.87	-7447.81	-7447.81	-7447.8	-7447.8
1.9129	-7448.1	-7448.1	-7448.08	-7448.08	-7448	-7448	-7447.94	-7447.94	-7447.91	-7447.91	-7447.91	-7447.91	-7447.88	-7447.88	-7447.88	-7447.88	-7447.84	-7447.84	-7447.82	-7447.82
1.9629	-7448.12	-7448.12	-7448.1	-7448.1	-7448.01	-7448.01	-7447.95	-7447.95	-7447.92	-7447.92	-7447.92	-7447.92	-7447.88	-7447.88	-7447.88	-7447.88	-7447.86	-7447.86	-7447.84	-7447.84
2.0129	-7448.12	-7448.12	-7448.1	-7448.1	-7448.02	-7448.02	-7447.95	-7447.95	-7447.92	-7447.92	-7447.92	-7447.92	-7447.89	-7447.89	-7447.89	-7447.89	-7447.88	-7447.88	-7447.86	-7447.86
2.0629	-7448.13	-7448.13	-7448.11	-7448.11	-7448.03	-7448.03	-7447.95	-7447.95	-7447.93	-7447.93	-7447.92	-7447.92	-7447.9	-7447.9	-7447.89	-7447.89	-7447.89	-7447.89	-7447.88	-7447.88
2.1129	-7448.14	-7448.14	-7448.12	-7448.12	-7448.04	-7448.04	-7447.95	-7447.95	-7447.93	-7447.93	-7447.92	-7447.92	-7447.92	-7447.92	-7447.89	-7447.89	-7447.89	-7447.89	-7447.89	-7447.89
2.1379	-7448.14	-7448.14	-7448.12	-7448.12	-7448.05	-7448.05	-7447.96	-7447.96	-7447.93	-7447.93	-7447.93	-7447.93	-7447.93	-7447.93	-7447.9	-7447.9	-7447.9	-7447.9	-7447.88	-7447.88
2.1629	-7448.14	-7448.14	-7448.12	-7448.12	-7448.05	-7448.05	-7447.95	-7447.95	-7447.94	-7447.94	-7447.93	-7447.93	-7447.92	-7447.92	-7447.91	-7447.91	-7447.91	-7447.91	-7447.89	-7447.89
2.1879	-7448.15	-7448.15	-7448.13	-7448.13	-7448.05	-7448.05	-7447.95	-7447.95	-7447.94	-7447.94	-7447.93	-7447.93	-7447.92	-7447.92	-7447.91	-7447.91	-7447.91	-7447.91	-7447.9	-7447.9
2.2129	-7448.15	-7448.15	-7448.13	-7448.13	-7448.06	-7448.06	-7447.95	-7447.95	-7447.95	-7447.95	-7447.92	-7447.92	-7447.92	-7447.92	-7447.92	-7447.92	-7447.91	-7447.91	-7447.9	-7447.9
2.2379	-7448.15	-7448.15	-7448.13	-7448.13	-7448.06	-7448.06	-7447.96	-7447.96	-7447.95	-7447.95	-7447.93	-7447.93	-7447.92	-7447.92	-7447.92	-7447.92	-7447.91	-7447.91	-7447.91	-7447.91
2.2629	-7448.15	-7448.15	-7448.13	-7448.13	-7448.06	-7448.06	-7447.97	-7447.97	-7447.95	-7447.95	-7447.93	-7447.93	-7447.93	-7447.93	-7447.93	-7447.93	-7447.92	-7447.92	-7447.89	-7447.89
2.2879	-7448.15	-7448.15	-7448.13	-7448.13	-7448.07	-7448.07	-7447.97	-7447.97	-7447.94	-7447.94	-7447.94	-7447.94	-7447.93	-7447.93	-7447.93	-7447.93	-7447.92	-7447.92	-7447.9	-7447.9
2.3129	-7448.15	-7448.15	-7448.13	-7448.13	-7448.07	-7448.07	-7447.98	-7447.98	-7447.94	-7447.94	-7447.94	-7447.94	-7447.94	-7447.94	-7447.94	-7447.94	-7447.93	-7447.93	-7447.9	-7447.9
2.3379	-7448.15	-7448.15	-7448.13	-7448.13	-7448.07	-7448.07	-7447.98	-7447.98	-7447.95	-7447.95	-7447.94	-7447.94	-7447.94	-7447.94	-7447.94	-7447.94	-7447.93	-7447.93	-7447.91	-7447.91
2.3629	-7448.15	-7448.15	-7448.13	-7448.13	-7448.07	-7448.07	-7447.99	-7447.99	-7447.95	-7447.95	-7447.95	-7447.95	-7447.94	-7447.94	-7447.94	-7447.94	-7447.94	-7447.94	-7447.91	-7447.91
2.4629	-7448.15	-7448.15	-7448.13	-7448.13	-7448.08	-7448.08	-7448	-7448	-7447.97	-7447.97	-7447.96	-7447.96	-7447.96	-7447.96	-7447.95	-7447.95	-7447.93	-7447.93	-7447.93	-7447.93
2.5629	-7448.15	-7448.15	-7448.13	-7448.13	-7448.08	-7448.08	-7448.01	-7448.01	-7447.98	-7447.98	-7447.98	-7447.98	-7447.97	-7447.97	-7447.96	-7447.96	-7447.94	-7447.94	-7447.92	-7447.92
2.6629	-7448.15	-7448.15	-7448.13	-7448.13	-7448.08	-7448.08	-7448.02	-7448.02	-7447.99	-7447.99	-7447.98	-7447.98	-7447.97	-7447.97	-7447.97	-7447.97	-7447.95	-7447.95	-7447.93	-7447.93
2.7629	-7448.15	-7448.15	-7448.13	-7448.13	-7448.08	-7448.08	-7448.03	-7448.03	-7448	-7448	-7447.99	-7447.99	-7447.98	-7447.98	-7447.97	-7447.97	-7447.96	-7447.96	-7447.95	-7447.95
2.8629	-7448.15	-7448.15	-7448.13	-7448.13	-7448.08	-7448.08	-7448.03	-7448.03	-7448	-7448	-7447.99	-7447.99	-7447.98	-7447.98	-7447.98	-7447.98	-7447.97	-7447.97	-7447.96	-7447.96
2.9629	-7448.14	-7448.14	-7448.13	-7448.13	-7448.09	-7448.09	-7448.03	-7448.03	-7448.01	-7448.01	-7447.99	-7447.99	-7447.98	-7447.98	-7447.98	-7447.98	-7447.97	-7447.97	-7447.96	-7447.96
3.0629	-7448.14	-7448.14	-7448.13	-7448.13	-7448.09	-7448.09	-7448.03	-7448.03	-7448.01	-7448.01	-7447.99	-7447.99	-7447.98	-7447.98	-7447.97	-7447.97	-7447.97	-7447.97	-7447.96	-7447.96
3.1629	-7448.14	-7448.14	-7448.13	-7448.13	-7448.09	-7448.09	-7448.02	-7448.02	-7448.01	-7448.01	-7447.99	-7447.99	-7447.97	-7447.97	-7447.97	-7447.97	-7447.97	-7447.97	-7447.96	-7447.96
3.2629	-7448.14	-7448.14	-7448.13	-7448.13	-7448.09	-7448.09	-7448.01	-7448.01	-7448.01	-7448.01	-7447.98	-7447.98	-7447.96	-7447.96	-7447.96	-7447.96	-7447.96	-7447.96	-7447.96	-7447.96
3.3629	-7448.14	-7448.14	-7448.13	-7448.13	-7448.09	-7448.09	-7448.01	-7448.01	-7448.01	-7448.01	-7447.98	-7447.98	-7447.96	-7447.96	-7447.95	-7447.95	-7447.95	-7447.95	-7447.95	-7447.95
3.4629	-7448.14	-7448.14	-7448.13	-7448.13	-7448.09	-7448.09	-7448.01	-7448.01	-7448	-7448	-7447.98	-7447.98	-7447.95	-7447.95	-7447.95	-7447.95	-7447.95	-7447.95	-7447.95	-7447.95
3.7629	-7448.13	-7448.13	-7448.13	-7448.13	-7448.09	-7448.09	-7448	-7448	-7448	-7448	-7447.97	-7447.97	-7447.95	-7447.95	-7447.95	-7447.95	-7447.94	-7447.94	-7447.94	-7447.94
3.9629	-7448.13	-7448.13	-7448.13	-7448.13	-7448.09	-7448.09	-7448	-7448	-7448	-7448	-7447.97	-7447.97	-7447.94	-7447.94	-7447.94	-7447.94	-7447.94	-7447.94	-7447.94	-7447.94
4.1	-7448.13	-7448.13	-7448.13	-7448.13	-7448.09	-7448.09	-7448	-7448	-7448	-7448	-7447.97	-7447.97	-7447.94	-7447.94	-7447.94	-7447.94	-7447.94	-7447.94	-7447.94	-7447.94
4.5	-7448.13	-7448.13	-7448.12	-7448.12	-7448.09	-7448.09	-7448	-7448	-7448	-7448	-7447.97	-7447.97	-7447.94	-7447.94	-7447.94	-7447.94	-7447.94	-7447.94	-7447.94	-7447.94
5	-7448.13	-7448.13	-7448.12	-7448.12	-7448.09	-7448.09	-7448	-7448	-7448	-7448	-7447.97	-7447.97	-7447.94	-7447.94	-7447.94	-7447.94	-7447.94	-7447.94	-7447.94	-7447.94
