# Supplementary material for: Attosecond spectroscopy of molecular charge transfer uncovers a 1.5-fs delay in population transfer
Source: Nat Commun. 2025 Aug 5;16:7211. doi: 10.1038/s41467-025-62162-6 (PMC12325650; doi:10.1038/s41467-025-62162-6)
Supplement: Supplementary file 4 — Source Data [file 41467_2025_62162_MOESM4_ESM.zip › SourceData/FigS11.xlsx]

## Sheet: Sheet1
# First row: C-I bond length
# Following rows: dE (eV) of Pseudo-diabatic PECs at each bond length
1.96292	2.01293	2.06292	2.11292	2.13793	2.16293	2.18793	2.21293	2.23793	2.26293	2.28793
0.711114	0.569617	0.383675	0.258505	0.185942	0.141497	0.114286	0.0743767	0.0417235	0.00907033	0
1.35511	1.2118	1.02223	0.893428	0.81633	0.770071	0.737418	0.694788	0.658506	0.624039	0.612248
3.74242	3.53199	3.24355	3.03221	2.8753	2.78641	2.66759	2.57507	2.49071	2.43176	2.39185
5.62542	5.571	5.51567	5.51386	5.61816	5.63631	5.83948	5.88211	5.94832	5.932	5.97916
7.73337	7.21092	6.7184	6.26941	6.0871	5.88302	5.69798	5.52928	5.33063	5.16465	5.02043
6.21953	6.17145	6.1252	6.13245	6.24765	6.27032	6.50252	6.56148	6.64311	6.61772	6.66125
6.26125	6.21318	6.16692	6.17327	6.29028	6.31386	6.54425	6.59957	6.68393	6.6549	6.69481
7.65718	7.52203	7.23903	7.07577	6.80819	6.63132	6.47985	6.32293	6.17145	6.0227	5.93653
7.88121	7.69074	7.35151	7.12837	6.86534	6.69391	6.53336	6.36828	6.20955	6.05626	5.96465
7.20366	7.14198	7.07758	7.06216	7.12565	7.13563	7.29527	7.34334	7.40411	7.39686	7.43586
7.21182	7.15105	7.09028	7.07486	7.14198	7.15286	7.31432	7.35967	7.41772	7.41137	7.45128
10.7701	10.5352	10.2114	10.0581	10.04	9.98372	10.0608	9.99279	9.94381	9.80957	9.78145
11.3742	11.1456	10.8345	10.6304	10.566	10.4563	10.5515	10.4871	10.4372	10.3012	10.2722
