# Supplementary material for: Attosecond spectroscopy of molecular charge transfer uncovers a 1.5-fs delay in population transfer
Source: Nat Commun. 2025 Aug 5;16:7211. doi: 10.1038/s41467-025-62162-6 (PMC12325650; doi:10.1038/s41467-025-62162-6)
Supplement: Supplementary file 4 — Source Data [file 41467_2025_62162_MOESM4_ESM.zip › SourceData/FigS12.xlsx]

## Sheet: PhotonEnergy_eV
45.98	46	46.02	46.04	46.06	46.08	46.1	46.12	46.14	46.16	46.18	46.2	46.22	46.24	46.26	46.28	46.3	46.32	46.34	46.36	46.38	46.4	46.42	46.44	46.46	46.48	46.5	46.52	46.54	46.56	46.58	46.6	46.62	46.64	46.66	46.68	46.7	46.72	46.74	46.76	46.78	46.8	46.82	46.84	46.86	46.88	46.9	46.92	46.94	46.96
[truncated: 401 more columns]

## Sheet: R-CI_A
2.1379
2.1629
2.1879
2.2129
2.2379
2.2629
2.2879

## Sheet: LowerAdiabatAbosorption_arb.u.
0	0	0	0	0	0	0	0	0	0	0	0	0	0	0	0	0	0	0	0	0	0	0	0	0	0	3.67000000000000e-321	7.42667000000000e-318	1.44435642500000e-314	2.69887399102970e-311	4.84528e-308	8.35764e-305	1.38509e-301	2.20546e-298	3.37402e-295	4.95936e-292	7.00377e-289	9.50313e-286	1.23888e-282	1.55175e-279	1.86741e-276	2.15917e-273	2.39863e-270	2.56017e-267	2.62544e-264	2.5868e-261	2.44879e-258	2.22726e-255	1.94633e-252	1.63415e-249
0	0	0	0	0	0	0	0	0	0	0	0	0	0	0	0	0	4.90000000000000e-324	1.27600000000000e-320	2.57813000000000e-317	5.00419645300000e-314	9.33237316973380e-311	1.67216e-307	2.87867e-304	4.7614e-301	7.56669e-298	1.15533e-294	1.69486e-291	2.38885e-288	3.23499e-285	4.20906e-282	5.2617e-279	6.31968e-276	7.29277e-273	8.08571e-270	8.61336e-267	8.81567e-264	8.66894e-261	8.19041e-258	7.43487e-255	6.4844e-252	5.43369e-249	4.3747e-246	3.38399e-243	2.51501e-240	1.79589e-237	1.2321e-234	8.12161e-232	5.1436e-229	3.12983e-226
2.59705e-21	1.47513e-20	8.05553e-20	4.22945e-19	2.13508e-18	1.03634e-17	4.83681e-17	2.17073e-16	9.36826e-16	3.88809e-15	1.55188e-14	5.9572e-14	2.19944e-13	7.81067e-13	2.66805e-12	8.76708e-12	2.77138e-11	8.42836e-11	2.46619e-10	6.9435e-10	1.88118e-09	4.90481e-09	1.23081e-08	2.97295e-08	6.91285e-08	1.5476e-07	3.33629e-07	6.92699e-07	1.38546e-06	2.67004e-06	4.95954e-06	8.88207e-06	1.5343e-05	2.55762e-05	4.11656e-05	6.40155e-05	9.62525e-05	0.00014005	0.000197381	0.000269731	0.000357794	0.00046122	0.000578427	0.000706531	0.000841377	0.000977708	0.00110943	0.00123003	0.00133302	0.00141262
7.36808e-19	3.90259e-18	1.98777e-17	9.73688e-17	4.58715e-16	2.07858e-15	9.05993e-15	3.79887e-14	1.53248e-13	5.94822e-13	2.22167e-12	7.9858e-12	2.76286e-11	9.20143e-11	2.95031e-10	9.10879e-10	2.70832e-09	7.75634e-09	2.13996e-08	5.68889e-08	1.45749e-07	3.59935e-07	8.56996e-07	1.96773e-06	4.35801e-06	9.31221e-06	1.92033e-05	3.82276e-05	7.34832e-05	0.000136441	0.000244791	0.000424516	0.000711886	0.00115484	0.00181306	0.002756	0.00405818	0.00579134	0.00801379	0.0107579	0.0140173	0.0177362	0.0218034	0.0260526	0.030271	0.0342162	0.0376392	0.0403118	0.0420558	0.0427675
4.95118e-17	2.35019e-16	1.07359e-15	4.7202e-15	1.99771e-14	8.13976e-14	3.19348e-13	1.20658e-12	4.39098e-12	1.53941e-11	5.20015e-11	1.69287e-10	5.31209e-10	1.60703e-09	4.68796e-09	1.31897e-08	3.57985e-08	9.37466e-08	2.36915e-07	5.77906e-07	1.36091e-06	3.09446e-06	6.79515e-06	1.44126e-05	2.95313e-05	5.84643e-05	0.00011185	0.000206817	0.00036967	0.000638847	0.00106762	0.00172566	0.00269843	0.00408308	0.00597989	0.00847905	0.0116433	0.0154884	0.0199656	0.0249481	0.0302283	0.0355265	0.0405137	0.044846	0.0482077	0.0503561	0.0511628	0.0506431	0.0489699	0.046469
1.39937e-19	7.74165e-19	4.11819e-18	2.10655e-17	1.03623e-16	4.9021e-16	2.23039e-15	9.76072e-15	4.10887e-14	1.66395e-13	6.48297e-13	2.43037e-12	8.7677e-12	3.04415e-11	1.01736e-10	3.27325e-10	1.01402e-09	3.02519e-09	8.6933e-09	2.40676e-08	6.42084e-08	1.65108e-07	4.09333e-07	9.78667e-07	2.25721e-06	5.02366e-06	1.07926e-05	2.23889e-05	4.48636e-05	8.68697e-05	0.000162597	0.000294296	0.000515277	0.000873037	0.00143187	0.00227397	0.00349782	0.00521248	0.00752685	0.0105334	0.0142877	0.0187851	0.0239408	0.0295751	0.0354131	0.0410996	0.0462327	0.0504129	0.0533023	0.0546826
2.55615e-20	1.4481e-19	7.89193e-19	4.13792e-18	2.08753e-17	1.0134e-16	4.73446e-16	2.12888e-15	9.21453e-15	3.83967e-14	1.54054e-13	5.95207e-13	2.21486e-12	7.93921e-12	2.74176e-11	9.12383e-11	2.92615e-10	9.04625e-10	2.69633e-09	7.74983e-09	2.14838e-08	5.74539e-08	1.48253e-07	3.6919e-07	8.87471e-07	2.05971e-06	4.61634e-06	9.9937e-06	2.09019e-05	4.22447e-05	8.25246e-05	0.000155854	0.000284623	0.000502731	0.00085903	0.00142028	0.00227254	0.00351958	0.00527683	0.00765953	0.0107648	0.0146488	0.0193012	0.0246228	0.0304116	0.0363637	0.0420941	0.0471785	0.0512119	0.0538772
[truncated: 401 more columns]

## Sheet: UpperAdiabatAbosorption_arb.u.
3.09083e-11	9.85963e-11	3.02777e-10	8.95297e-10	2.5498e-09	6.99631e-09	1.85012e-08	4.71693e-08	1.1599e-07	2.75218e-07	6.30425e-07	1.39479e-06	2.98217e-06	6.16513e-06	1.23304e-05	2.38716e-05	4.47594e-05	8.13224e-05	0.000143241	0.000244708	0.000405626	0.000652621	0.00101953	0.00154699	0.00228069	0.00326802	0.00455317	0.00617086	0.00813944	0.0104545	0.0130842	0.0159665	0.019011	0.0221026	0.0251103	0.0278969	0.0303306	0.0322971	0.0337088	0.0345128	0.0346933	0.0342724	0.0333059	0.0318802	0.0301078	0.028126	0.0260973	0.0242097	0.0226763	0.0217284
5.75e-12	1.95752e-11	6.41021e-11	2.01948e-10	6.12186e-10	1.78606e-09	5.01627e-09	1.35661e-08	3.53387e-08	8.86989e-08	2.14598e-07	5.00681e-07	1.12702e-06	2.44885e-06	5.13927e-06	1.04235e-05	2.04444e-05	3.8804e-05	7.13215e-05	0.00012703	0.000219396	0.000367685	0.000598304	0.000945839	0.00145342	0.00217194	0.00315766	0.00446784	0.0061543	0.00825517	0.0107857	0.0137292	0.0170303	0.0205917	0.024276	0.0279141	0.0313184	0.0343007	0.0366908	0.0383548	0.0392084	0.0392259	0.0384432	0.0369568	0.0349202	0.032539	0.0300653	0.0277889	0.0260242	0.0250889
4.97349e-14	2.00196e-13	7.75437e-13	2.89043e-12	1.03688e-11	3.5799e-11	1.18965e-10	3.80537e-10	1.17175e-09	3.47349e-09	9.91329e-09	2.72411e-08	7.20808e-08	1.83671e-07	4.50744e-07	1.06544e-06	2.42601e-06	5.322e-06	1.12498e-05	2.2918e-05	4.50056e-05	8.52163e-05	0.000155624	0.000274208	0.000466363	0.000765996	0.00121576	0.00186592	0.00277148	0.0039875	0.00556291	0.00753351	0.00991512	0.0126977	0.0158416	0.0192757	0.0228983	0.02658	0.03017	0.033504	0.036416	0.0387518	0.0403848	0.041232	0.0412673	0.0405332	0.039147	0.0373013	0.0352599	0.0333446
3.35712e-09	8.66125e-09	2.15158e-08	5.14763e-08	1.18645e-07	2.63521e-07	5.64234e-07	1.16506e-06	2.32094e-06	4.46289e-06	8.28755e-06	1.4871e-05	2.58e-05	4.33058e-05	7.03742e-05	0.000110797	0.00016912	0.000250457	0.000360117	0.000503061	0.000683189	0.000902524	0.0011604	0.00145276	0.00177174	0.00210568	0.00243957	0.00275608	0.003037	0.00326496	0.00342532	0.00350786	0.00350827	0.00342907	0.00328008	0.00307813	0.00284613	0.00261133	0.00240284	0.0022486	0.00217194	0.00218825	0.00230217	0.00250598	0.00277955	0.00309215	0.00340608	0.00368161	0.0038824	0.00398059
5.62271e-10	1.41484e-09	3.42414e-09	7.97103e-09	1.78503e-08	3.8459e-08	7.97326e-08	1.59087e-07	3.05551e-07	5.65054e-07	1.00642e-06	1.72705e-06	2.85657e-06	4.55632e-06	7.01234e-06	1.04204e-05	1.49626e-05	2.07783e-05	2.79321e-05	3.63856e-05	4.59766e-05	5.64118e-05	6.72727e-05	7.8036e-05	8.81067e-05	9.68634e-05	0.000103714	0.000108163	0.000109881	0.000108774	0.000105029	9.91309e-05	9.18254e-05	8.40339e-05	7.67235e-05	7.07554e-05	6.6741e-05	6.49365e-05	6.52005e-05	6.70252e-05	6.96367e-05	7.21424e-05	7.3695e-05	7.36381e-05	7.16045e-05	6.75515e-05	6.17311e-05	5.46118e-05	4.67742e-05	3.88063e-05
7.82065e-07	1.27334e-06	1.99407e-06	3.0045e-06	4.35746e-06	6.08654e-06	8.19408e-06	1.0642e-05	1.33487e-05	1.61941e-05	1.90328e-05	2.17128e-05	2.40942e-05	2.60641e-05	2.75432e-05	2.84837e-05	2.88618e-05	2.86695e-05	2.79104e-05	2.6602e-05	2.47832e-05	2.25227e-05	1.99231e-05	1.71172e-05	1.42555e-05	1.1488e-05	8.94483e-06	6.72102e-06	4.86859e-06	3.39732e-06	2.28227e-06	1.47534e-06	9.17405e-07	5.48646e-07	3.1563e-07	1.74981e-07	9.4284e-08	5.12381e-08	3.20546e-08	2.99116e-08	4.39814e-08	7.92961e-08	1.47495e-07	2.68301e-07	4.71391e-07	7.98138e-07	1.30268e-06	2.05192e-06	3.12474e-06	4.61156e-06
5.22606e-245	3.96252e-242	2.88667e-239	2.02046e-236	1.35873e-233	8.77897e-231	5.44982e-228	3.25049e-225	1.8627e-222	1.02557e-219	5.42523e-217	2.75739e-214	1.3465e-211	6.31745e-209	2.84778e-206	1.23338e-203	5.13238e-201	2.05196e-198	7.88216e-196	2.90905e-193	1.03154e-190	3.51436e-188	1.15037e-185	3.61788e-183	1.0932e-180	3.17377e-178	8.85275e-176	2.37252e-173	6.10898e-171	1.51132e-168	3.5923e-166	8.20382e-164	1.80007e-161	3.7948e-159	7.6863e-157	1.4958e-154	2.79679e-152	5.02427e-150	8.6719e-148	1.43808e-145	2.2913e-143	3.50759e-141	5.15897e-139	7.2903e-137	9.89821e-135	1.29121e-132	1.61831e-130	1.94876e-128	2.25467e-126	2.50631e-124
[truncated: 401 more columns]

## Sheet: TotalAbsorption_arb.u.
3.09083e-11	9.85963e-11	3.02777e-10	8.95297e-10	2.5498e-09	6.99631e-09	1.85012e-08	4.71693e-08	1.1599e-07	2.75218e-07	6.30425e-07	1.39479e-06	2.98217e-06	6.16513e-06	1.23304e-05	2.38716e-05	4.47594e-05	8.13224e-05	0.000143241	0.000244708	0.000405626	0.000652621	0.00101953	0.00154699	0.00228069	0.00326802	0.00455317	0.00617086	0.00813944	0.0104545	0.0130842	0.0159665	0.019011	0.0221026	0.0251103	0.0278969	0.0303306	0.0322971	0.0337088	0.0345128	0.0346933	0.0342724	0.0333059	0.0318802	0.0301078	0.028126	0.0260973	0.0242097	0.0226763	0.0217284
5.75e-12	1.95752e-11	6.41021e-11	2.01948e-10	6.12186e-10	1.78606e-09	5.01627e-09	1.35661e-08	3.53387e-08	8.86989e-08	2.14598e-07	5.00681e-07	1.12702e-06	2.44885e-06	5.13927e-06	1.04235e-05	2.04444e-05	3.8804e-05	7.13215e-05	0.00012703	0.000219396	0.000367685	0.000598304	0.000945839	0.00145342	0.00217194	0.00315766	0.00446784	0.0061543	0.00825517	0.0107857	0.0137292	0.0170303	0.0205917	0.024276	0.0279141	0.0313184	0.0343007	0.0366908	0.0383548	0.0392084	0.0392259	0.0384432	0.0369568	0.0349202	0.032539	0.0300653	0.0277889	0.0260242	0.0250889
4.97349e-14	2.00196e-13	7.75437e-13	2.89043e-12	1.03688e-11	3.5799e-11	1.18965e-10	3.80537e-10	1.17175e-09	3.47349e-09	9.91331e-09	2.72411e-08	7.2081e-08	1.83672e-07	4.50747e-07	1.06545e-06	2.42604e-06	5.32209e-06	1.125e-05	2.29187e-05	4.50075e-05	8.52212e-05	0.000155636	0.000274238	0.000466432	0.000766151	0.0012161	0.00186662	0.00277287	0.00399017	0.00556787	0.0075424	0.00993046	0.0127233	0.0158828	0.0193398	0.0229945	0.0267201	0.0303674	0.0337737	0.0367738	0.039213	0.0409633	0.0419385	0.0421087	0.041511	0.0402564	0.0385313	0.0365929	0.0347572
3.35712e-09	8.66125e-09	2.15158e-08	5.14763e-08	1.18645e-07	2.63521e-07	5.64234e-07	1.16506e-06	2.32094e-06	4.46289e-06	8.28756e-06	1.4871e-05	2.58001e-05	4.33059e-05	7.03745e-05	0.000110797	0.000169123	0.000250465	0.000360139	0.000503118	0.000683335	0.000902884	0.00116126	0.00145472	0.0017761	0.00211499	0.00245877	0.00279431	0.00311048	0.0034014	0.00367011	0.00393238	0.00422015	0.00458391	0.00509313	0.00583413	0.00690432	0.00840267	0.0104166	0.0130065	0.0161892	0.0199244	0.0241055	0.0285585	0.0330506	0.0373084	0.0410452	0.0439935	0.0459382	0.0467481
5.62271e-10	1.41484e-09	3.42414e-09	7.97103e-09	1.78503e-08	3.84591e-08	7.97329e-08	1.59088e-07	3.05556e-07	5.6507e-07	1.00647e-06	1.72722e-06	2.8571e-06	4.55793e-06	7.01703e-06	1.04335e-05	1.49984e-05	2.0872e-05	2.8169e-05	3.69635e-05	4.73375e-05	5.95062e-05	7.40678e-05	9.24485e-05	0.000117638	0.000155328	0.000215564	0.00031498	0.000479551	0.000747621	0.00117264	0.00182479	0.00279026	0.00416711	0.00605661	0.0085498	0.01171	0.0155534	0.0200308	0.0250151	0.0302979	0.0355986	0.0405874	0.0449196	0.0482793	0.0504237	0.0512246	0.0506977	0.0490167	0.0465078
7.82065e-07	1.27334e-06	1.99407e-06	3.0045e-06	4.35746e-06	6.08654e-06	8.19408e-06	1.0642e-05	1.33487e-05	1.61941e-05	1.90328e-05	2.17129e-05	2.40942e-05	2.60642e-05	2.75433e-05	2.8484e-05	2.88628e-05	2.86725e-05	2.79191e-05	2.66261e-05	2.48474e-05	2.26878e-05	2.03325e-05	1.80959e-05	1.65127e-05	1.65116e-05	1.97374e-05	2.91099e-05	4.97322e-05	9.0267e-05	0.000164879	0.000295772	0.000516195	0.000873586	0.00143218	0.00227414	0.00349791	0.00521254	0.00752688	0.0105335	0.0142877	0.0187852	0.0239409	0.0295754	0.0354136	0.0411004	0.046234	0.050415	0.0533055	0.0546872
2.55615e-20	1.4481e-19	7.89193e-19	4.13792e-18	2.08753e-17	1.0134e-16	4.73446e-16	2.12888e-15	9.21453e-15	3.83967e-14	1.54054e-13	5.95207e-13	2.21486e-12	7.93921e-12	2.74176e-11	9.12383e-11	2.92615e-10	9.04625e-10	2.69633e-09	7.74983e-09	2.14838e-08	5.74539e-08	1.48253e-07	3.6919e-07	8.87471e-07	2.05971e-06	4.61634e-06	9.9937e-06	2.09019e-05	4.22447e-05	8.25246e-05	0.000155854	0.000284623	0.000502731	0.00085903	0.00142028	0.00227254	0.00351958	0.00527683	0.00765953	0.0107648	0.0146488	0.0193012	0.0246228	0.0304116	0.0363637	0.0420941	0.0471785	0.0512119	0.0538772
[truncated: 401 more columns]

## Sheet: Bottom_LowerAdiabat
R_CI / A	Integrated Lower half / arb. u.	Integrated Upper half / arb. u.	Total Integral / arb. u.
2.1379	3.75285	1.28896e-32	3.75285
2.1629	3.7681	8.29394e-25	3.7681
2.1879	3.66106	0.117376	3.77844
2.2129	0.789872	3.01646	3.80633
2.2379	0.60021	3.1722	3.77241
2.2629	0.355973	3.33693	3.6929
2.2879	0.348756	3.35282	3.70158

## Sheet: Bottom_UpperAdiabat
R_CI / A	Integrated Lower half / arb. u.	Integrated Upper half / arb. u.	Total Integral / arb. u.
2.1379	0.527722	3.0509	3.57862
2.1629	0.530145	3.10348	3.63362
2.1879	0.656367	3.00011	3.65647
2.2129	3.53708	0.20216	3.73924
2.2379	3.75946	0.00843401	3.76789
2.2629	2.7972	0.0154778	2.81268
2.2879	1.48831	0.000778178	1.48909

## Sheet: Bottom_Total
R_CI / A	Integrated Lower half / arb. u.	Integrated Upper half / arb. u.	Total Integral / arb. u.
2.1379	4.28057	3.0509	7.33147
2.1629	4.29824	3.10348	7.40172
2.1879	4.31743	3.11748	7.43491
2.2129	4.32696	3.21862	7.54558
2.2379	4.35967	3.18063	7.5403
2.2629	3.15318	3.35241	6.50559
2.2879	1.83707	3.3536	5.19067
