# Supplementary material for: Attosecond spectroscopy of molecular charge transfer uncovers a 1.5-fs delay in population transfer
Source: Nat Commun. 2025 Aug 5;16:7211. doi: 10.1038/s41467-025-62162-6 (PMC12325650; doi:10.1038/s41467-025-62162-6)
Supplement: Supplementary file 4 — Source Data [file 41467_2025_62162_MOESM4_ESM.zip › SourceData/FigS13.xlsx]

## Sheet: Sheet1
Time (fs)	P_A
0	1
0.0967554	1
0.193511	1
0.290266	1
0.387021	1
0.483777	1
0.580532	1
0.677288	1
0.774043	1
0.870798	1
0.967554	1
1.06431	1
1.16106	1
1.25782	1
1.35458	1
1.45133	1
1.54809	1
1.64484	1
1.7416	1
1.83835	1
1.93511	1
2.03186	1
2.12862	1
2.22537	1
2.32213	1
2.41888	1
2.51564	1
2.61239	1
2.70915	1
2.80591	1
2.90266	1
2.99942	1
3.09617	1
3.19293	1
3.28968	1
3.38644	1
3.48319	1
3.57995	1
3.6767	1
3.77346	1
3.87021	1
3.96697	1
4.06373	1
4.16048	1
4.25724	1
4.35399	1
4.45075	1
4.5475	1
4.64426	1
4.74101	1
4.83777	1
4.93452	1
5.03128	1
5.12803	1
5.22479	1
5.32155	1
5.4183	1
5.51506	1
5.61181	1
5.70857	1
5.80532	1
5.90208	1
5.99883	1
6.09559	1
6.19234	1
6.2891	1
6.38585	1
6.48261	1
6.57937	1
6.67612	1
6.77288	1
6.86963	1
6.96639	1
7.06314	1
7.1599	1
7.25665	1
7.35341	1
7.45016	1
7.54692	1
7.64367	1
7.74043	1
7.83718	1
7.93394	1
8.0307	1
8.12745	1
8.22421	1
8.32096	1
8.41772	1
8.51447	1
8.61123	1
8.70798	1
8.80474	1
8.90149	1
8.99825	1
9.095	1
9.19176	1
9.28852	1
9.38527	1
9.48203	1
9.57878	1
9.67554	1
9.77229	1
9.86905	1
9.9658	1
10.0626	1
10.1593	1
10.2561	1
10.3528	1
10.4496	1
10.5463	1
10.6431	1
10.7398	1
10.8366	1
10.9334	1
11.0301	1
11.1269	1
11.2236	1
11.3204	1
11.4171	1
11.5139	1
11.6106	1
11.7074	1
11.8042	1
11.9009	1
11.9977	1
12.0944	1
12.1912	1
12.2879	1
12.3847	1
12.4814	1
12.5782	1
12.675	1
12.7717	1
12.8685	1
12.9652	1
13.062	1
13.1587	1
13.2555	1
13.3522	1
13.449	1
13.5458	1
13.6425	1
13.7393	1
13.836	1
13.9328	1
14.0295	1
14.1263	1
14.223	1
14.3198	1
14.4166	1
14.5133	1
14.6101	1
14.7068	1
14.8036	1
14.9003	1
14.9971	1
15.0938	1
15.1906	1
15.2873	1
15.3841	1
15.4809	1
15.5776	1
15.6744	1
15.7711	1
15.8679	1
15.9646	1
16.0614	1
16.1581	1
16.2549	1
16.3517	1
16.4484	1
16.5452	1
16.6419	1
16.7387	1
16.8354	1
16.9322	1
17.0289	1
17.1257	1
17.2225	1
17.3192	1
17.416	1
17.5127	1
17.6095	1
17.7062	1
17.803	1
17.8997	1
17.9965	1
18.0933	1
18.19	1
18.2868	1
18.3835	1
18.4803	1
18.577	1
18.6738	1
18.7705	1
18.8673	1
18.9641	1
19.0608	1
19.1576	1
19.2543	1
19.3511	1
19.4478	1
19.5446	1
19.6413	1
19.7381	1
19.8349	1
19.9316	1
20.0284	1
20.1251	1
20.2219	1
20.3186	1
20.4154	1
20.5121	1
20.6089	1
20.7056	1
20.8024	1
20.8992	1
20.9959	1
21.0927	1
21.1894	1
21.2862	1
21.3829	1
21.4797	1
21.5764	1
21.6732	1
21.77	1
21.8667	1
21.9635	1
22.0602	1
22.157	1
22.2537	1
22.3505	1
22.4472	1
22.544	1
22.6408	1
22.7375	1
22.8343	1
22.931	1
23.0278	1
23.1245	1
23.2213	1
23.318	1
23.4148	1
23.5116	1
23.6083	1
23.7051	1
23.8018	1
23.8986	1
23.9953	1
24.0921	1
24.1888	1
24.2856	1
24.3824	1
24.4791	1
24.5759	1
24.6726	1
24.7694	1
24.8661	1
24.9629	1
25.0596	1
25.1564	1
25.2532	1
25.3499	1
25.4467	1
25.5434	1
25.6402	1
25.7369	1
25.8337	1
25.9304	1
26.0272	1
26.1239	1
26.2207	1
26.3175	1
26.4142	1
26.511	1
26.6077	1
26.7045	1
26.8012	1
26.898	1
26.9947	1
27.0915	1
27.1883	1
27.285	1
27.3818	1
27.4785	1
27.5753	1
27.672	1
27.7688	1
27.8655	1
27.9623	1
28.0591	1
28.1558	1
28.2526	1
28.3493	1
28.4461	1
28.5428	1
28.6396	1
28.7363	1
28.8331	1
28.9299	1
29.0266	1
29.1234	1
29.2201	1
29.3169	1
29.4136	1
29.5104	1
29.6071	1
29.7039	1
29.8007	1
29.8974	1
29.9942	1
30.0909	1
30.1877	1
30.2844	1
30.3812	1
30.4779	1
30.5747	1
30.6715	1
30.7682	1
30.865	1
30.9617	1
31.0585	1
31.1552	1
31.252	1
31.3487	1
31.4455	1
31.5423	1
31.639	1
31.7358	1
31.8325	1
31.9293	1
32.026	1
32.1228	1
32.2195	1
32.3163	1
32.413	1
32.5098	1
32.6066	1
32.7033	1
32.8001	1
32.8968	1
32.9936	1
33.0903	1
33.1871	1
33.2838	1
33.3806	1
33.4774	1
33.5741	1
33.6709	1
33.7676	1
33.8644	1
33.9611	1
34.0579	1
34.1546	1
34.2514	1
34.3482	1
34.4449	1
34.5417	1
34.6384	1
34.7352	1
34.8319	1
34.9287	1
35.0254	1
35.1222	1
35.219	1
35.3157	1
35.4125	1
35.5092	1
35.606	1
35.7027	1
35.7995	1
35.8962	1
35.993	1
36.0898	1
36.1865	1
36.2833	1
36.38	1
36.4768	1
36.5735	1
36.6703	1
36.767	1
36.8638	1
36.9606	1
37.0573	1
37.1541	1
37.2508	1
37.3476	1
37.4443	1
37.5411	1
37.6378	1
37.7346	1
37.8313	1
37.9281	1
38.0249	1
38.1216	1
38.2184	1
38.3151	1
38.4119	1
38.5086	1
38.6054	1
38.7021	1
38.7989	1
38.8957	1
38.9924	1
39.0892	1
39.1859	1
39.2827	1
39.3794	1
39.4762	1
39.5729	1
39.6697	1
39.7665	1
39.8632	1
39.96	1
40.0567	1
40.1535	1
40.2502	1
40.347	1
40.4437	1
40.5405	1
40.6373	1
40.734	1
40.8308	1
40.9275	1
41.0243	1
41.121	1
41.2178	1
41.3145	1
41.4113	1
41.5081	1
41.6048	1
41.7016	1
41.7983	1
41.8951	1
41.9918	1
42.0886	1
42.1853	1
42.2821	1
42.3789	1
42.4756	1
42.5724	1
42.6691	1
42.7659	1
42.8626	1
42.9594	1
43.0561	1
43.1529	1
43.2497	1
43.3464	1
43.4432	1
43.5399	1
43.6367	1
43.7334	1
43.8302	1
43.9269	1
44.0237	1
44.1204	1
44.2172	1
44.314	1
44.4107	1
44.5075	1
44.6042	1
44.701	1
44.7977	1
44.8945	1
44.9912	1
45.088	1
45.1848	1
45.2815	1
45.3783	1
45.475	1
45.5718	1
45.6685	1
45.7653	1
45.862	1
45.9588	1
46.0556	1
46.1523	1
46.2491	1
46.3458	1
46.4426	1
46.5393	1
46.6361	1
46.7328	1
46.8296	1
46.9264	1
47.0231	1
47.1199	1
47.2166	1
47.3134	1
47.4101	1
47.5069	1
47.6036	1
47.7004	1
47.7972	1
47.8939	1
47.9907	1
48.0874	1
48.1842	1
48.2809	1
48.3777	1
48.4744	1
48.5712	1
48.668	1
48.7647	1
48.8615	1
48.9582	1
49.055	1
49.1517	1
49.2485	1
49.3452	1
49.442	1
49.5387	1
49.6355	1
49.7323	1
49.829	1
49.9258	1
50.0225	1
50.1193	1
50.216	1
50.3128	1
50.4095	1
50.5063	1
50.6031	1
50.6998	1
50.7966	1
50.8933	1
50.9901	1
51.0868	1
51.1836	1
51.2803	1
51.3771	1
51.4739	0.999999
51.5706	0.999999
51.6674	0.999999
51.7641	0.999999
51.8609	0.999999
51.9576	0.999999
52.0544	0.999999
52.1511	0.999999
52.2479	0.999999
52.3447	0.999999
52.4414	0.999999
52.5382	0.999999
52.6349	0.999999
52.7317	0.999998
52.8284	0.999998
52.9252	0.999998
53.0219	0.999998
53.1187	0.999998
53.2155	0.999998
53.3122	0.999998
53.409	0.999997
53.5057	0.999997
53.6025	0.999997
53.6992	0.999997
53.796	0.999996
53.8927	0.999996
53.9895	0.999996
54.0863	0.999996
54.183	0.999995
54.2798	0.999995
54.3765	0.999995
54.4733	0.999994
54.57	0.999994
54.6668	0.999994
54.7635	0.999993
54.8603	0.999993
54.9571	0.999993
55.0538	0.999992
55.1506	0.999992
55.2473	0.999991
55.3441	0.999991
55.4408	0.99999
55.5376	0.99999
55.6343	0.999989
55.7311	0.999989
55.8278	0.999989
55.9246	0.999988
56.0214	0.999988
56.1181	0.999987
56.2149	0.999987
56.3116	0.999986
56.4084	0.999986
56.5051	0.999985
56.6019	0.999984
56.6986	0.999984
56.7954	0.999983
56.8922	0.999982
56.9889	0.999981
57.0857	0.99998
57.1824	0.999978
57.2792	0.999977
57.3759	0.999975
57.4727	0.999972
57.5694	0.999969
57.6662	0.999966
57.763	0.999961
57.8597	0.999956
57.9565	0.99995
58.0532	0.999943
58.15	0.999935
58.2467	0.999925
58.3435	0.999913
58.4402	0.9999
58.537	0.999884
58.6338	0.999865
58.7305	0.999844
58.8273	0.999819
58.924	0.999791
59.0208	0.999758
59.1175	0.999721
59.2143	0.999678
59.311	0.99963
59.4078	0.999575
59.5046	0.999512
59.6013	0.999442
59.6981	0.999363
59.7948	0.999273
59.8916	0.999174
59.9883	0.999062
60.0851	0.998937
60.1818	0.998798
60.2786	0.998643
60.3754	0.998472
60.4721	0.998282
60.5689	0.998072
60.6656	0.997841
60.7624	0.997586
60.8591	0.997306
60.9559	0.997
61.0526	0.996664
61.1494	0.996297
61.2461	0.995896
61.3429	0.995459
61.4397	0.994985
61.5364	0.994469
61.6332	0.99391
61.7299	0.993305
61.8267	0.992651
61.9234	0.991945
62.0202	0.991184
62.1169	0.990365
62.2137	0.989484
62.3105	0.98854
62.4072	0.987527
62.504	0.986443
62.6007	0.985284
62.6975	0.984047
62.7942	0.982728
62.891	0.981324
62.9877	0.97983
63.0845	0.978243
63.1813	0.97656
63.278	0.974776
63.3748	0.972888
63.4715	0.970892
63.5683	0.968785
63.665	0.966562
63.7618	0.96422
63.8585	0.961756
63.9553	0.959166
64.0521	0.956446
64.1488	0.953593
64.2456	0.950603
64.3423	0.947475
64.4391	0.944203
64.5358	0.940787
64.6326	0.937222
64.7293	0.933506
64.8261	0.929636
64.9229	0.925612
65.0196	0.921429
65.1164	0.917086
65.2131	0.912582
65.3099	0.907915
65.4066	0.903084
65.5034	0.898087
65.6001	0.892924
65.6969	0.887595
65.7937	0.882098
65.8904	0.876434
65.9872	0.870603
66.0839	0.864605
66.1807	0.858441
66.2774	0.852113
66.3742	0.845621
66.4709	0.838966
66.5677	0.832152
66.6645	0.825179
66.7612	0.818051
66.858	0.81077
66.9547	0.803338
67.0515	0.79576
67.1482	0.788038
67.245	0.780178
67.3417	0.772182
67.4385	0.764055
67.5352	0.755801
67.632	0.747427
67.7288	0.738936
67.8255	0.730335
67.9223	0.721628
68.019	0.712823
68.1158	0.703924
68.2125	0.694938
68.3093	0.685873
68.406	0.676733
68.5028	0.667527
68.5996	0.658261
68.6963	0.648942
68.7931	0.639578
68.8898	0.630176
68.9866	0.620743
69.0833	0.611287
69.1801	0.601815
69.2768	0.592335
69.3736	0.582854
69.4704	0.57338
69.5671	0.56392
69.6639	0.554482
69.7606	0.545072
69.8574	0.535698
69.9541	0.526367
70.0509	0.517086
70.1476	0.507861
70.2444	0.498699
70.3412	0.489607
70.4379	0.480589
70.5347	0.471652
70.6314	0.462802
70.7282	0.454043
70.8249	0.445381
70.9217	0.436821
71.0184	0.428366
71.1152	0.42002
71.212	0.411788
71.3087	0.403672
71.4055	0.395676
71.5022	0.387803
71.599	0.380054
71.6957	0.372431
71.7925	0.364937
71.8892	0.357572
71.986	0.350337
72.0828	0.343234
72.1795	0.336262
72.2763	0.329422
72.373	0.322713
72.4698	0.316135
72.5665	0.309687
72.6633	0.303368
72.76	0.297177
72.8568	0.291112
72.9535	0.285171
73.0503	0.279353
73.1471	0.273655
73.2438	0.268076
73.3406	0.262612
73.4373	0.257262
73.5341	0.252023
73.6308	0.246892
73.7276	0.241867
73.8243	0.236944
73.9211	0.232122
74.0179	0.227396
74.1146	0.222765
74.2114	0.218225
74.3081	0.213773
74.4049	0.209408
74.5016	0.205125
74.5984	0.200923
74.6951	0.196799
74.7919	0.19275
74.8887	0.188774
74.9854	0.184869
75.0822	0.181031
75.1789	0.17726
75.2757	0.173553
75.3724	0.169908
75.4692	0.166324
75.5659	0.162798
75.6627	0.159329
75.7595	0.155915
75.8562	0.152556
75.953	0.14925
76.0497	0.145995
76.1465	0.142792
76.2432	0.139638
76.34	0.136533
76.4367	0.133476
76.5335	0.130466
76.6303	0.127504
76.727	0.124588
76.8238	0.121718
76.9205	0.118893
77.0173	0.116114
77.114	0.113379
77.2108	0.11069
77.3075	0.108044
77.4043	0.105443
77.5011	0.102886
77.5978	0.100374
77.6946	0.0979046
77.7913	0.0954794
77.8881	0.093098
77.9848	0.0907601
78.0816	0.0884657
78.1783	0.0862146
78.2751	0.0840068
78.3718	0.081842
78.4686	0.0797202
78.5654	0.077641
78.6621	0.0756044
78.7589	0.07361
78.8556	0.0716576
78.9524	0.0697469
79.0491	0.0678776
79.1459	0.0660493
79.2426	0.0642617
79.3394	0.0625144
79.4362	0.0608068
79.5329	0.0591387
79.6297	0.0575094
79.7264	0.0559186
79.8232	0.0543656
79.9199	0.0528499
80.0167	0.0513709
80.1134	0.0499281
80.2102	0.0485209
80.307	0.0471486
80.4037	0.0458106
80.5005	0.0445063
80.5972	0.0432351
80.694	0.0419962
80.7907	0.0407891
80.8875	0.0396131
80.9842	0.0384676
81.081	0.0373518
81.1778	0.0362651
81.2745	0.035207
81.3713	0.0341767
81.468	0.0331737
81.5648	0.0321972
81.6615	0.0312467
81.7583	0.0303216
81.855	0.0294213
81.9518	0.0285452
82.0486	0.0276927
82.1453	0.0268632
82.2421	0.0260563
82.3388	0.0252714
82.4356	0.0245079
82.5323	0.0237654
82.6291	0.0230433
82.7258	0.0223412
82.8226	0.0216585
82.9194	0.0209949
83.0161	0.0203498
83.1129	0.0197229
83.2096	0.0191137
83.3064	0.0185217
83.4031	0.0179466
83.4999	0.0173879
83.5966	0.0168453
83.6934	0.0163183
83.7902	0.0158067
83.8869	0.01531
83.9837	0.0148278
84.0804	0.0143599
84.1772	0.0139058
84.2739	0.0134652
84.3707	0.0130378
84.4674	0.0126232
84.5642	0.0122212
84.6609	0.0118313
84.7577	0.0114533
84.8545	0.0110869
84.9512	0.0107318
85.048	0.0103876
85.1447	0.0100541
85.2415	0.00973094
85.3382	0.00941788
85.435	0.00911464
85.5317	0.00882092
85.6285	0.00853647
85.7253	0.00826102
85.822	0.0079943
85.9188	0.00773606
86.0155	0.00748605
86.1123	0.00724402
86.209	0.00700974
86.3058	0.00678297
86.4025	0.00656348
86.4993	0.00635105
86.5961	0.00614546
86.6928	0.0059465
86.7896	0.00575396
86.8863	0.00556763
86.9831	0.00538734
87.0798	0.00521287
87.1766	0.00504405
87.2733	0.00488071
87.3701	0.00472265
87.4669	0.00456972
87.5636	0.00442175
87.6604	0.00427858
87.7571	0.00414006
87.8539	0.00400603
87.9506	0.00387636
88.0474	0.0037509
88.1441	0.00362952
88.2409	0.00351208
88.3377	0.00339846
88.4344	0.00328854
88.5312	0.00318219
88.6279	0.00307931
88.7247	0.00297977
88.8214	0.00288347
88.9182	0.00279032
89.0149	0.00270019
89.1117	0.00261301
89.2085	0.00252867
89.3052	0.00244708
89.402	0.00236815
89.4987	0.0022918
89.5955	0.00221794
89.6922	0.00214649
89.789	0.00207738
89.8857	0.00201052
89.9825	0.00194585
90.0792	0.0018833
90.176	0.00182279
90.2728	0.00176425
90.3695	0.00170764
90.4663	0.00165287
90.563	0.00159989
90.6598	0.00154864
90.7565	0.00149907
90.8533	0.00145112
90.95	0.00140474
91.0468	0.00135987
91.1436	0.00131647
91.2403	0.00127449
91.3371	0.00123388
91.4338	0.00119459
91.5306	0.00115659
91.6273	0.00111983
91.7241	0.00108427
91.8208	0.00104987
91.9176	0.0010166
92.0144	0.000984411
92.1111	0.000953274
92.2079	0.000923155
92.3046	0.000894021
92.4014	0.000865839
92.4981	0.000838578
92.5949	0.000812209
92.6916	0.000786704
92.7884	0.000762034
92.8852	0.000738173
92.9819	0.000715094
93.0787	0.000692773
93.1754	0.000671185
93.2722	0.000650307
93.3689	0.000630116
93.4657	0.000610591
93.5624	0.00059171
93.6592	0.000573453
93.756	0.000555799
93.8527	0.00053873
93.9495	0.000522228
94.0462	0.000506273
94.143	0.000490849
94.2397	0.000475939
94.3365	0.000461526
94.4332	0.000447595
94.53	0.00043413
94.6268	0.000421117
94.7235	0.00040854
94.8203	0.000396388
94.917	0.000384644
95.0138	0.000373298
95.1105	0.000362335
95.2073	0.000351744
95.304	0.000341513
95.4008	0.00033163
95.4976	0.000322085
95.5943	0.000312865
95.6911	0.000303962
95.7878	0.000295364
95.8846	0.000287062
95.9813	0.000279047
96.0781	0.000271309
96.1748	0.000263839
96.2716	0.000256628
96.3683	0.000249669
96.4651	0.000242953
96.5619	0.000236472
96.6586	0.000230219
96.7554	0.000224185
96.8521	0.000218365
96.9489	0.000212752
97.0456	0.000207337
97.1424	0.000202116
97.2391	0.000197081
97.3359	0.000192227
97.4327	0.000187548
97.5294	0.000183037
97.6262	0.00017869
97.7229	0.000174501
97.8197	0.000170465
97.9164	0.000166577
98.0132	0.000162831
98.1099	0.000159224
98.2067	0.00015575
98.3035	0.000152405
98.4002	0.000149185
98.497	0.000146085
98.5937	0.000143102
98.6905	0.000140232
98.7872	0.000137471
98.884	0.000134814
98.9807	0.000132259
99.0775	0.000129802
99.1743	0.00012744
99.271	0.000125169
99.3678	0.000122986
99.4645	0.000120889
99.5613	0.000118874
99.658	0.000116938
99.7548	0.000115079
99.8515	0.000113294
99.9483	0.000111579
100.045	0.000109934
100.142	0.000108355
100.239	0.00010684
100.335	0.000105387
100.432	0.000103993
100.529	0.000102656
100.626	0.000101374
100.722	0.000100146
100.819	9.89688e-05
100.916	9.78411e-05
101.013	9.67608e-05
101.109	9.57264e-05
101.206	9.4736e-05
101.303	9.3788e-05
101.4	9.28809e-05
101.496	9.2013e-05
101.593	9.1183e-05
101.69	9.03893e-05
101.787	8.96306e-05
101.883	8.89055e-05
101.98	8.82127e-05
102.077	8.7551e-05
102.174	8.69191e-05
102.27	8.6316e-05
102.367	8.57403e-05
102.464	8.51912e-05
102.561	8.46674e-05
102.657	8.41681e-05
102.754	8.36921e-05
102.851	8.32386e-05
102.948	8.28066e-05
103.044	8.23953e-05
103.141	8.20038e-05
103.238	8.16312e-05
103.335	8.12769e-05
103.431	8.094e-05
103.528	8.06198e-05
103.625	8.03155e-05
103.722	8.00266e-05
103.819	7.97523e-05
103.915	7.9492e-05
104.012	7.92451e-05
104.109	7.90111e-05
104.206	7.87892e-05
104.302	7.85791e-05
104.399	7.83802e-05
104.496	7.81919e-05
104.593	7.80138e-05
104.689	7.78455e-05
104.786	7.76864e-05
104.883	7.75362e-05
104.98	7.73944e-05
105.076	7.72606e-05
105.173	7.71345e-05
105.27	7.70157e-05
105.367	7.69038e-05
105.463	7.67985e-05
105.56	7.66995e-05
105.657	7.66065e-05
105.754	7.65191e-05
105.85	7.64371e-05
105.947	7.63602e-05
106.044	7.62882e-05
106.141	7.62207e-05
106.237	7.61576e-05
106.334	7.60986e-05
106.431	7.60435e-05
106.528	7.59921e-05
106.624	7.59441e-05
106.721	7.58995e-05
106.818	7.58579e-05
106.915	7.58193e-05
107.011	7.57834e-05
107.108	7.57501e-05
107.205	7.57193e-05
107.302	7.56907e-05
107.398	7.56643e-05
107.495	7.564e-05
107.592	7.56175e-05
107.689	7.55967e-05
107.785	7.55777e-05
107.882	7.55601e-05
107.979	7.5544e-05
108.076	7.55293e-05
108.173	7.55157e-05
108.269	7.55034e-05
108.366	7.54921e-05
108.463	7.54818e-05
108.56	7.54724e-05
108.656	7.54638e-05
108.753	7.5456e-05
108.85	7.54489e-05
108.947	7.54425e-05
109.043	7.54367e-05
109.14	7.54314e-05
109.237	7.54265e-05
109.334	7.54222e-05
109.43	7.54182e-05
109.527	7.54145e-05
109.624	7.54112e-05
109.721	7.54082e-05
109.817	7.54054e-05
109.914	7.54028e-05
110.011	7.54004e-05
110.108	7.53981e-05
110.204	7.5396e-05
110.301	7.53939e-05
110.398	7.5392e-05
110.495	7.53901e-05
110.591	7.53883e-05
110.688	7.53865e-05
110.785	7.53847e-05
110.882	7.53829e-05
110.978	7.53811e-05
111.075	7.53792e-05
111.172	7.53774e-05
111.269	7.53755e-05
111.365	7.53735e-05
111.462	7.53715e-05
111.559	7.53694e-05
111.656	7.53673e-05
111.752	7.53651e-05
111.849	7.53628e-05
111.946	7.53604e-05
112.043	7.5358e-05
112.139	7.53554e-05
112.236	7.53528e-05
112.333	7.53501e-05
112.43	7.53473e-05
112.526	7.53445e-05
112.623	7.53416e-05
112.72	7.53385e-05
112.817	7.53354e-05
112.914	7.53323e-05
113.01	7.53291e-05
113.107	7.53257e-05
113.204	7.53224e-05
113.301	7.53189e-05
113.397	7.53155e-05
113.494	7.53119e-05
113.591	7.53083e-05
113.688	7.53047e-05
113.784	7.5301e-05
113.881	7.52972e-05
113.978	7.52935e-05
114.075	7.52897e-05
114.171	7.52858e-05
114.268	7.5282e-05
114.365	7.52781e-05
114.462	7.52742e-05
114.558	7.52703e-05
114.655	7.52664e-05
114.752	7.52625e-05
114.849	7.52585e-05
114.945	7.52546e-05
115.042	7.52507e-05
115.139	7.52468e-05
115.236	7.52429e-05
115.332	7.5239e-05
115.429	7.52352e-05
115.526	7.52313e-05
115.623	7.52275e-05
115.719	7.52237e-05
115.816	7.522e-05
115.913	7.52163e-05
116.01	7.52126e-05
116.106	7.52089e-05
116.203	7.52053e-05
116.3	7.52018e-05
116.397	7.51983e-05
116.493	7.51948e-05
116.59	7.51914e-05
116.687	7.5188e-05
116.784	7.51847e-05
116.88	7.51814e-05
116.977	7.51782e-05
117.074	7.5175e-05
117.171	7.51719e-05
117.268	7.51689e-05
117.364	7.51659e-05
117.461	7.5163e-05
117.558	7.51601e-05
117.655	7.51573e-05
117.751	7.51545e-05
117.848	7.51518e-05
117.945	7.51492e-05
118.042	7.51467e-05
118.138	7.51442e-05
118.235	7.51417e-05
118.332	7.51393e-05
118.429	7.5137e-05
118.525	7.51348e-05
118.622	7.51326e-05
118.719	7.51304e-05
118.816	7.51283e-05
118.912	7.51263e-05
119.009	7.51244e-05
119.106	7.51225e-05
119.203	7.51206e-05
119.299	7.51188e-05
119.396	7.51171e-05
119.493	7.51154e-05
119.59	7.51138e-05
119.686	7.51122e-05
119.783	7.51107e-05
119.88	7.51092e-05
119.977	7.51078e-05
120.073	7.51065e-05
120.17	7.51051e-05
120.267	7.51039e-05
120.364	7.51027e-05
120.46	7.51015e-05
120.557	7.51003e-05
120.654	7.50992e-05
120.751	7.50982e-05
120.847	7.50972e-05
120.944	7.50962e-05
121.041	7.50953e-05
121.138	7.50944e-05
121.234	7.50935e-05
121.331	7.50927e-05
121.428	7.50919e-05
121.525	7.50912e-05
121.622	7.50905e-05
121.718	7.50898e-05
121.815	7.50891e-05
121.912	7.50885e-05
122.009	7.50879e-05
122.105	7.50873e-05
122.202	7.50868e-05
122.299	7.50862e-05
122.396	7.50857e-05
122.492	7.50853e-05
122.589	7.50848e-05
122.686	7.50844e-05
122.783	7.5084e-05
122.879	7.50836e-05
122.976	7.50832e-05
123.073	7.50829e-05
123.17	7.50825e-05
123.266	7.50822e-05
123.363	7.50819e-05
123.46	7.50816e-05
123.557	7.50813e-05
123.653	7.50811e-05
123.75	7.50808e-05
123.847	7.50806e-05
123.944	7.50804e-05
124.04	7.50801e-05
124.137	7.50799e-05
124.234	7.50797e-05
124.331	7.50796e-05
124.427	7.50794e-05
124.524	7.50792e-05
124.621	7.50791e-05
124.718	7.50789e-05
124.814	7.50788e-05
124.911	7.50786e-05
125.008	7.50785e-05
125.105	7.50783e-05
125.201	7.50782e-05
125.298	7.50781e-05
125.395	7.5078e-05
125.492	7.50779e-05
125.588	7.50778e-05
125.685	7.50777e-05
125.782	7.50776e-05
125.879	7.50775e-05
125.975	7.50774e-05
126.072	7.50773e-05
126.169	7.50772e-05
126.266	7.50771e-05
126.363	7.5077e-05
126.459	7.50769e-05
126.556	7.50768e-05
126.653	7.50768e-05
126.75	7.50767e-05
126.846	7.50766e-05
126.943	7.50765e-05
127.04	7.50764e-05
127.137	7.50764e-05
127.233	7.50763e-05
127.33	7.50762e-05
127.427	7.50761e-05
127.524	7.50761e-05
127.62	7.5076e-05
127.717	7.50759e-05
127.814	7.50758e-05
127.911	7.50757e-05
128.007	7.50757e-05
128.104	7.50756e-05
128.201	7.50755e-05
128.298	7.50754e-05
128.394	7.50754e-05
128.491	7.50753e-05
128.588	7.50752e-05
128.685	7.50751e-05
128.781	7.5075e-05
128.878	7.5075e-05
128.975	7.50749e-05
129.072	7.50748e-05
129.168	7.50747e-05
129.265	7.50746e-05
129.362	7.50746e-05
129.459	7.50745e-05
129.555	7.50744e-05
129.652	7.50743e-05
129.749	7.50742e-05
129.846	7.50742e-05
129.942	7.50741e-05
130.039	7.5074e-05
130.136	7.50739e-05
130.233	7.50738e-05
130.329	7.50738e-05
130.426	7.50737e-05
130.523	7.50736e-05
130.62	7.50735e-05
130.717	7.50734e-05
130.813	7.50734e-05
130.91	7.50733e-05
131.007	7.50732e-05
131.104	7.50731e-05
131.2	7.50731e-05
131.297	7.5073e-05
131.394	7.50729e-05
131.491	7.50728e-05
131.587	7.50727e-05
131.684	7.50727e-05
131.781	7.50726e-05
131.878	7.50725e-05
131.974	7.50724e-05
132.071	7.50724e-05
132.168	7.50723e-05
132.265	7.50722e-05
132.361	7.50721e-05
132.458	7.50721e-05
132.555	7.5072e-05
132.652	7.50719e-05
132.748	7.50719e-05
132.845	7.50718e-05
132.942	7.50717e-05
133.039	7.50716e-05
133.135	7.50716e-05
133.232	7.50715e-05
133.329	7.50714e-05
133.426	7.50714e-05
133.522	7.50713e-05
133.619	7.50713e-05
133.716	7.50712e-05
133.813	7.50711e-05
133.909	7.50711e-05
134.006	7.5071e-05
134.103	7.50709e-05
134.2	7.50709e-05
134.296	7.50708e-05
134.393	7.50708e-05
134.49	7.50707e-05
134.587	7.50707e-05
134.683	7.50706e-05
134.78	7.50706e-05
134.877	7.50705e-05
134.974	7.50704e-05
135.07	7.50704e-05
135.167	7.50703e-05
135.264	7.50703e-05
135.361	7.50702e-05
135.458	7.50702e-05
135.554	7.50702e-05
135.651	7.50701e-05
135.748	7.50701e-05
135.845	7.507e-05
135.941	7.507e-05
136.038	7.50699e-05
136.135	7.50699e-05
136.232	7.50698e-05
136.328	7.50698e-05
136.425	7.50698e-05
136.522	7.50697e-05
136.619	7.50697e-05
136.715	7.50696e-05
136.812	7.50696e-05
136.909	7.50696e-05
137.006	7.50695e-05
137.102	7.50695e-05
137.199	7.50695e-05
137.296	7.50694e-05
137.393	7.50694e-05
137.489	7.50694e-05
137.586	7.50693e-05
137.683	7.50693e-05
137.78	7.50693e-05
137.876	7.50692e-05
137.973	7.50692e-05
138.07	7.50692e-05
138.167	7.50691e-05
138.263	7.50691e-05
138.36	7.50691e-05
138.457	7.50691e-05
138.554	7.5069e-05
138.65	7.5069e-05
138.747	7.5069e-05
138.844	7.5069e-05
138.941	7.50689e-05
139.037	7.50689e-05
139.134	7.50689e-05
139.231	7.50689e-05
139.328	7.50688e-05
139.424	7.50688e-05
139.521	7.50688e-05
139.618	7.50688e-05
139.715	7.50688e-05
139.812	7.50687e-05
139.908	7.50687e-05
140.005	7.50687e-05
140.102	7.50687e-05
140.199	7.50687e-05
140.295	7.50686e-05
140.392	7.50686e-05
140.489	7.50686e-05
140.586	7.50686e-05
140.682	7.50686e-05
140.779	7.50686e-05
140.876	7.50685e-05
140.973	7.50685e-05
141.069	7.50685e-05
141.166	7.50685e-05
141.263	7.50685e-05
141.36	7.50685e-05
141.456	7.50684e-05
141.553	7.50684e-05
141.65	7.50684e-05
141.747	7.50684e-05
141.843	7.50684e-05
141.94	7.50684e-05
142.037	7.50684e-05
142.134	7.50683e-05
142.23	7.50683e-05
142.327	7.50683e-05
142.424	7.50683e-05
142.521	7.50683e-05
142.617	7.50683e-05
142.714	7.50683e-05
142.811	7.50683e-05
142.908	7.50682e-05
143.004	7.50682e-05
143.101	7.50682e-05
143.198	7.50682e-05
143.295	7.50682e-05
143.391	7.50682e-05
143.488	7.50682e-05
143.585	7.50682e-05
143.682	7.50681e-05
143.778	7.50681e-05
143.875	7.50681e-05
143.972	7.50681e-05
144.069	7.50681e-05
144.166	7.50681e-05
144.262	7.50681e-05
144.359	7.50681e-05
144.456	7.50681e-05
144.553	7.50681e-05
144.649	7.50681e-05
144.746	7.5068e-05
144.843	7.5068e-05
144.94	7.5068e-05
145.036	7.5068e-05
145.133	7.5068e-05
145.23	7.5068e-05
145.327	7.5068e-05
145.423	7.5068e-05
145.52	7.5068e-05
145.617	7.5068e-05
145.714	7.5068e-05
145.81	7.5068e-05
145.907	7.50679e-05
146.004	7.50679e-05
146.101	7.50679e-05
146.197	7.50679e-05
146.294	7.50679e-05
146.391	7.50679e-05
146.488	7.50679e-05
146.584	7.50679e-05
146.681	7.50679e-05
146.778	7.50679e-05
146.875	7.50679e-05
146.971	7.50679e-05
147.068	7.50679e-05
147.165	7.50679e-05
147.262	7.50678e-05
147.358	7.50678e-05
147.455	7.50678e-05
147.552	7.50678e-05
147.649	7.50678e-05
147.745	7.50678e-05
147.842	7.50678e-05
147.939	7.50678e-05
148.036	7.50678e-05
148.132	7.50678e-05
148.229	7.50678e-05
148.326	7.50678e-05
148.423	7.50678e-05
148.519	7.50678e-05
148.616	7.50678e-05
148.713	7.50678e-05
148.81	7.50678e-05
148.907	7.50678e-05
149.003	7.50677e-05
149.1	7.50677e-05
149.197	7.50677e-05
149.294	7.50677e-05
149.39	7.50677e-05
149.487	7.50677e-05
149.584	7.50677e-05
149.681	7.50677e-05
149.777	7.50677e-05
149.874	7.50677e-05
149.971	7.50677e-05
150.068	7.50677e-05
150.164	7.50677e-05
150.261	7.50677e-05
150.358	7.50677e-05
150.455	7.50677e-05
150.551	7.50677e-05
150.648	7.50677e-05
150.745	7.50677e-05
150.842	7.50677e-05
150.938	7.50677e-05
151.035	7.50677e-05
151.132	7.50677e-05
151.229	7.50677e-05
151.325	7.50676e-05
151.422	7.50676e-05
151.519	7.50676e-05
151.616	7.50676e-05
151.712	7.50676e-05
151.809	7.50676e-05
151.906	7.50676e-05
152.003	7.50676e-05
152.099	7.50676e-05
152.196	7.50676e-05
152.293	7.50676e-05
152.39	7.50676e-05
152.486	7.50676e-05
152.583	7.50676e-05
152.68	7.50676e-05
152.777	7.50676e-05
152.873	7.50676e-05
152.97	7.50676e-05
153.067	7.50676e-05
153.164	7.50676e-05
153.261	7.50676e-05
153.357	7.50676e-05
153.454	7.50676e-05
153.551	7.50676e-05
153.648	7.50676e-05
153.744	7.50676e-05
153.841	7.50676e-05
153.938	7.50676e-05
154.035	7.50676e-05
154.131	7.50676e-05
154.228	7.50676e-05
154.325	7.50676e-05
154.422	7.50676e-05
154.518	7.50676e-05
154.615	7.50676e-05
154.712	7.50676e-05
154.809	7.50676e-05
154.905	7.50676e-05
155.002	7.50675e-05
155.099	7.50675e-05
155.196	7.50675e-05
155.292	7.50675e-05
155.389	7.50675e-05
155.486	7.50675e-05
155.583	7.50675e-05
155.679	7.50675e-05
155.776	7.50675e-05
155.873	7.50675e-05
155.97	7.50675e-05
156.066	7.50675e-05
156.163	7.50675e-05
156.26	7.50675e-05
156.357	7.50675e-05
156.453	7.50675e-05
156.55	7.50675e-05
156.647	7.50675e-05
156.744	7.50675e-05
156.84	7.50675e-05
156.937	7.50675e-05
157.034	7.50675e-05
157.131	7.50675e-05
157.227	7.50675e-05
157.324	7.50675e-05
157.421	7.50675e-05
157.518	7.50675e-05
157.614	7.50675e-05
157.711	7.50675e-05
157.808	7.50675e-05
157.905	7.50675e-05
158.002	7.50675e-05
158.098	7.50675e-05
158.195	7.50675e-05
158.292	7.50675e-05
158.389	7.50675e-05
158.485	7.50675e-05
158.582	7.50675e-05
158.679	7.50675e-05
158.776	7.50675e-05
158.872	7.50675e-05
158.969	7.50675e-05
159.066	7.50675e-05
159.163	7.50675e-05
159.259	7.50675e-05
159.356	7.50675e-05
159.453	7.50675e-05
159.55	7.50675e-05
159.646	7.50675e-05
159.743	7.50675e-05
159.84	7.50675e-05
159.937	7.50675e-05
160.033	7.50675e-05
160.13	7.50675e-05
160.227	7.50675e-05
160.324	7.50675e-05
160.42	7.50675e-05
160.517	7.50675e-05
160.614	7.50675e-05
160.711	7.50675e-05
160.807	7.50675e-05
160.904	7.50675e-05
161.001	7.50675e-05
161.098	7.50675e-05
161.194	7.50675e-05
161.291	7.50675e-05
161.388	7.50675e-05
161.485	7.50675e-05
161.581	7.50675e-05
161.678	7.50675e-05
161.775	7.50675e-05
161.872	7.50675e-05
161.968	7.50675e-05
162.065	7.50675e-05
162.162	7.50675e-05
162.259	7.50675e-05
162.356	7.50675e-05
162.452	7.50675e-05
162.549	7.50674e-05
162.646	7.50674e-05
162.743	7.50674e-05
162.839	7.50674e-05
162.936	7.50674e-05
163.033	7.50674e-05
163.13	7.50674e-05
163.226	7.50674e-05
163.323	7.50674e-05
163.42	7.50674e-05
163.517	7.50674e-05
163.613	7.50674e-05
163.71	7.50674e-05
163.807	7.50674e-05
163.904	7.50674e-05
164	7.50674e-05
164.097	7.50674e-05
164.194	7.50674e-05
164.291	7.50674e-05
164.387	7.50674e-05
164.484	7.50674e-05
164.581	7.50674e-05
164.678	7.50674e-05
164.774	7.50674e-05
164.871	7.50674e-05
164.968	7.50674e-05
165.065	7.50674e-05
165.161	7.50674e-05
165.258	7.50674e-05
165.355	7.50674e-05
165.452	7.50674e-05
165.548	7.50674e-05
165.645	7.50674e-05
165.742	7.50674e-05
165.839	7.50674e-05
165.935	7.50674e-05
166.032	7.50674e-05
166.129	7.50674e-05
166.226	7.50674e-05
166.322	7.50674e-05
166.419	7.50674e-05
166.516	7.50674e-05
166.613	7.50674e-05
166.71	7.50674e-05
166.806	7.50674e-05
166.903	7.50674e-05
167	7.50674e-05
167.097	7.50674e-05
167.193	7.50674e-05
167.29	7.50674e-05
167.387	7.50674e-05
167.484	7.50674e-05
167.58	7.50674e-05
167.677	7.50674e-05
167.774	7.50674e-05
167.871	7.50674e-05
167.967	7.50674e-05
168.064	7.50674e-05
168.161	7.50674e-05
168.258	7.50674e-05
168.354	7.50674e-05
168.451	7.50674e-05
168.548	7.50674e-05
168.645	7.50674e-05
168.741	7.50674e-05
168.838	7.50674e-05
168.935	7.50674e-05
169.032	7.50674e-05
169.128	7.50673e-05
169.225	7.50673e-05
169.322	7.50673e-05
169.419	7.50673e-05
169.515	7.50673e-05
169.612	7.50673e-05
169.709	7.50673e-05
169.806	7.50673e-05
169.902	7.50672e-05
169.999	7.50672e-05
170.096	7.50672e-05
170.193	7.50672e-05
170.289	7.50672e-05
170.386	7.50671e-05
170.483	7.50671e-05
170.58	7.50671e-05
170.676	7.50671e-05
170.773	7.5067e-05
170.87	7.5067e-05
170.967	7.5067e-05
171.063	7.50669e-05
171.16	7.50669e-05
171.257	7.50668e-05
171.354	7.50668e-05
171.451	7.50667e-05
171.547	7.50667e-05
171.644	7.50666e-05
171.741	7.50666e-05
171.838	7.50665e-05
171.934	7.50664e-05
172.031	7.50664e-05
172.128	7.50663e-05
172.225	7.50662e-05
172.321	7.50661e-05
172.418	7.5066e-05
172.515	7.50659e-05
172.612	7.50658e-05
172.708	7.50657e-05
172.805	7.50656e-05
172.902	7.50655e-05
172.999	7.50654e-05
173.095	7.50653e-05
173.192	7.50651e-05
173.289	7.5065e-05
173.386	7.50649e-05
173.482	7.50647e-05
173.579	7.50645e-05
173.676	7.50644e-05
173.773	7.50642e-05
173.869	7.5064e-05
173.966	7.50638e-05
174.063	7.50636e-05
174.16	7.50634e-05
174.256	7.50632e-05
174.353	7.5063e-05
174.45	7.50628e-05
174.547	7.50625e-05
174.643	7.50623e-05
174.74	7.5062e-05
174.837	7.50618e-05
174.934	7.50615e-05
175.03	7.50612e-05
175.127	7.50609e-05
175.224	7.50606e-05
175.321	7.50603e-05
175.417	7.506e-05
175.514	7.50597e-05
175.611	7.50593e-05
175.708	7.50589e-05
175.805	7.50586e-05
175.901	7.50582e-05
175.998	7.50578e-05
176.095	7.50574e-05
176.192	7.50569e-05
176.288	7.50565e-05
176.385	7.5056e-05
176.482	7.50556e-05
176.579	7.50551e-05
176.675	7.50546e-05
176.772	7.50541e-05
176.869	7.50535e-05
176.966	7.5053e-05
177.062	7.50524e-05
177.159	7.50519e-05
177.256	7.50513e-05
177.353	7.50506e-05
177.449	7.505e-05
177.546	7.50494e-05
177.643	7.50487e-05
177.74	7.5048e-05
177.836	7.50473e-05
177.933	7.50465e-05
178.03	7.50457e-05
178.127	7.50449e-05
178.223	7.50441e-05
178.32	7.50433e-05
178.417	7.50424e-05
178.514	7.50415e-05
178.61	7.50405e-05
178.707	7.50396e-05
178.804	7.50386e-05
178.901	7.50375e-05
178.997	7.50365e-05
179.094	7.50354e-05
179.191	7.50343e-05
179.288	7.50331e-05
179.384	7.50319e-05
179.481	7.50307e-05
179.578	7.50294e-05
179.675	7.50281e-05
179.771	7.50267e-05
179.868	7.50253e-05
179.965	7.50238e-05
180.062	7.50223e-05
180.158	7.50207e-05
180.255	7.50191e-05
180.352	7.50174e-05
180.449	7.50157e-05
180.546	7.50139e-05
180.642	7.5012e-05
180.739	7.50101e-05
180.836	7.50081e-05
180.933	7.5006e-05
181.029	7.50039e-05
181.126	7.50017e-05
181.223	7.49994e-05
181.32	7.4997e-05
181.416	7.49946e-05
181.513	7.49921e-05
181.61	7.49895e-05
181.707	7.49867e-05
181.803	7.4984e-05
181.9	7.49811e-05
181.997	7.49781e-05
182.094	7.4975e-05
182.19	7.49718e-05
182.287	7.49685e-05
182.384	7.49651e-05
182.481	7.49615e-05
182.577	7.49579e-05
182.674	7.49541e-05
182.771	7.49502e-05
182.868	7.49461e-05
182.964	7.4942e-05
183.061	7.49376e-05
183.158	7.49332e-05
183.255	7.49286e-05
183.351	7.49238e-05
183.448	7.49189e-05
183.545	7.49138e-05
183.642	7.49086e-05
183.738	7.49032e-05
183.835	7.48976e-05
183.932	7.48918e-05
184.029	7.48859e-05
184.125	7.48798e-05
184.222	7.48735e-05
184.319	7.4867e-05
184.416	7.48603e-05
184.512	7.48534e-05
184.609	7.48463e-05
184.706	7.4839e-05
184.803	7.48314e-05
184.9	7.48237e-05
184.996	7.48157e-05
185.093	7.48074e-05
185.19	7.47989e-05
185.287	7.47902e-05
185.383	7.47812e-05
185.48	7.4772e-05
185.577	7.47624e-05
185.674	7.47526e-05
185.77	7.47425e-05
185.867	7.47322e-05
185.964	7.47215e-05
186.061	7.47105e-05
186.157	7.46993e-05
186.254	7.46877e-05
186.351	7.46758e-05
186.448	7.46635e-05
186.544	7.4651e-05
186.641	7.46381e-05
186.738	7.46248e-05
186.835	7.46112e-05
186.931	7.45972e-05
187.028	7.45828e-05
187.125	7.45681e-05
187.222	7.45529e-05
187.318	7.45374e-05
187.415	7.45214e-05
187.512	7.4505e-05
187.609	7.44881e-05
187.705	7.44708e-05
187.802	7.44531e-05
187.899	7.44348e-05
187.996	7.44161e-05
188.092	7.43969e-05
188.189	7.43771e-05
188.286	7.43568e-05
188.383	7.4336e-05
188.479	7.43147e-05
188.576	7.42927e-05
188.673	7.42702e-05
188.77	7.42471e-05
188.866	7.42234e-05
188.963	7.4199e-05
189.06	7.41741e-05
189.157	7.41484e-05
189.254	7.41221e-05
189.35	7.40951e-05
189.447	7.40674e-05
189.544	7.40389e-05
189.641	7.40097e-05
189.737	7.39798e-05
189.834	7.3949e-05
189.931	7.39175e-05
190.028	7.38851e-05
190.124	7.38518e-05
190.221	7.38177e-05
190.318	7.37827e-05
190.415	7.37468e-05
190.511	7.37099e-05
190.608	7.36721e-05
190.705	7.36332e-05
190.802	7.35934e-05
190.898	7.35525e-05
190.995	7.35105e-05
191.092	7.34675e-05
191.189	7.34233e-05
191.285	7.33779e-05
191.382	7.33314e-05
191.479	7.32837e-05
191.576	7.32347e-05
191.672	7.31845e-05
191.769	7.3133e-05
191.866	7.30802e-05
191.963	7.3026e-05
192.059	7.29704e-05
192.156	7.29135e-05
192.253	7.28551e-05
192.35	7.27952e-05
192.446	7.27338e-05
192.543	7.26709e-05
192.64	7.26064e-05
192.737	7.25403e-05
192.833	7.24726e-05
192.93	7.24033e-05
193.027	7.23322e-05
193.124	7.22594e-05
193.22	7.21849e-05
193.317	7.21085e-05
[truncated: 585 more rows]
