# Supplementary material for: Attosecond spectroscopy of molecular charge transfer uncovers a 1.5-fs delay in population transfer
Source: Nat Commun. 2025 Aug 5;16:7211. doi: 10.1038/s41467-025-62162-6 (PMC12325650; doi:10.1038/s41467-025-62162-6)
Supplement: Supplementary file 4 — Source Data [file 41467_2025_62162_MOESM4_ESM.zip › SourceData/FigS14.xlsx]

## Sheet: Photon Energy (eV)
44	44.02	44.04	44.06	44.08	44.1	44.12	44.14	44.16	44.18	44.2	44.22	44.24	44.26	44.28	44.3	44.32	44.34	44.36	44.38	44.4	44.42	44.44	44.46	44.48	44.5	44.52	44.54	44.56	44.58	44.6	44.62	44.64	44.66	44.68	44.7	44.72	44.74	44.76	44.78	44.8	44.82	44.84	44.86	44.88	44.9	44.92	44.94	44.96	44.98
[truncated: 551 more columns]

## Sheet: RCI (A)
1.6129
1.6629
1.7129
1.7629
1.8129
1.8629
1.9129
1.9629
2.0129
2.0629
2.1129
2.1379
2.1629
2.1879
2.2129
2.2379
2.2629
2.2879
2.3129
2.3379
2.3629
2.4629
2.5629
2.6629
2.7629
2.8629
2.9629
3.0629
3.1629
3.2629
3.3629

## Sheet: X E32 All
1.37178e-215	7.28674e-213	3.71887e-210	1.82354e-207	8.59113e-205	3.88877e-202	1.69123e-199	7.06677e-197	2.83705e-194	1.09432e-191	4.05551e-189	1.44403e-186	4.94011e-184	1.62377e-181	5.12791e-179	1.55591e-176	4.53583e-174	1.27045e-171	3.4189e-169	8.83983e-167	2.19598e-164	5.24135e-162	1.20195e-159	2.64822e-157	5.606e-155	1.1402e-152	2.2281e-150	4.18328e-148	7.5462e-146	1.30788e-143	2.17789e-141	3.48442e-139	5.35618e-137	7.91056e-135	1.1225e-132	1.53037e-130	2.00462e-128	2.52289e-126	3.05064e-124	3.54416e-122	3.95606e-120	4.24269e-118	4.37167e-116	4.32794e-114	4.11665e-112	3.76214e-110	3.30335e-108	2.78677e-106	2.2588e-104	1.75906e-102
2.45493e-206	1.13817e-203	5.06995e-201	2.16985e-198	8.92241e-196	3.52503e-193	1.33805e-190	4.8799e-188	1.70992e-185	5.75666e-183	1.86206e-180	5.78687e-178	1.72792e-175	4.95712e-173	1.36636e-170	3.6185e-168	9.20704e-166	2.25082e-163	5.28674e-161	1.19307e-158	2.58684e-156	5.38892e-154	1.07861e-151	2.07421e-149	3.83239e-147	6.80323e-145	1.16035e-142	1.90148e-140	2.99379e-138	4.52877e-136	6.58214e-134	9.19141e-132	1.23318e-129	1.58963e-127	1.96878e-125	2.34274e-123	2.67843e-121	2.94215e-119	3.10511e-117	3.1486e-115	3.06752e-113	2.87134e-111	2.58232e-109	2.23133e-107	1.85245e-105	1.4776e-103	1.13238e-101	8.33797e-100	5.89868e-98	4.00939e-96
1.11318e-199	4.66913e-197	1.88163e-194	7.28555e-192	2.7103e-189	9.68727e-187	3.3267e-184	1.09762e-181	3.47954e-179	1.05979e-176	3.10129e-174	8.71959e-172	2.35547e-169	6.11345e-167	1.52449e-164	3.6525e-162	8.40783e-160	1.85954e-157	3.95145e-155	8.06744e-153	1.5825e-150	2.98248e-148	5.40059e-146	9.39578e-144	1.57055e-141	2.52232e-139	3.89204e-137	5.77008e-135	8.21891e-133	1.1248e-130	1.47899e-128	1.86845e-126	2.26792e-124	2.64485e-122	2.96349e-120	3.19031e-118	3.29983e-116	3.27928e-114	3.13108e-112	2.87235e-110	2.53168e-108	2.14392e-106	1.74436e-104	1.36361e-102	1.02418e-100	7.39075e-99	5.12424e-97	3.41349e-95	2.18472e-93	1.34345e-91
1.03994e-191	3.85823e-189	1.3753e-186	4.71017e-184	1.5499e-181	4.90001e-179	1.4884e-176	4.34381e-174	1.21801e-171	3.28139e-169	8.49363e-167	2.11231e-164	5.04719e-162	1.1587e-159	2.55575e-157	5.4162e-155	1.10281e-152	2.15741e-150	4.05503e-148	7.32291e-146	1.27058e-143	2.11811e-141	3.39252e-139	5.22065e-137	7.7189e-135	1.09651e-132	1.49659e-130	1.96253e-128	2.47264e-126	2.99318e-124	3.48123e-122	3.8901e-120	4.17654e-118	4.30826e-116	4.26987e-114	4.06589e-112	3.71985e-110	3.26981e-108	2.76152e-106	2.2408e-104	1.74697e-102	1.30857e-100	9.41747e-99	6.5118e-97	4.3261e-95	2.76134e-93	1.69345e-91	9.97817e-90	5.64884e-88	3.07252e-86
2.1424e-187	7.43599e-185	2.47974e-182	7.94513e-180	2.44582e-177	7.23396e-175	2.05568e-172	5.6126e-170	1.47231e-167	3.71078e-165	8.98582e-163	2.09064e-160	4.67334e-158	1.0037e-155	2.07115e-153	4.10624e-151	7.8218e-149	1.43152e-146	2.51719e-144	4.25268e-142	6.90299e-140	1.07657e-137	1.61314e-135	2.32237e-133	3.21232e-131	4.26909e-129	5.45104e-127	6.68732e-125	7.8823e-123	8.92651e-121	9.71268e-119	1.01537e-116	1.01985e-114	9.84192e-113	9.12536e-111	8.12921e-109	6.95785e-107	5.72176e-105	4.52077e-103	3.43181e-101	2.50301e-99	1.754e-97	1.18094e-95	7.63924e-94	4.74791e-92	2.8352e-90	1.62664e-88	8.96662e-87	4.74891e-85	2.4165e-83
8.26582e-183	2.66208e-180	8.23728e-178	2.44892e-175	6.99512e-173	1.91974e-170	5.06196e-168	1.2824e-165	3.12145e-163	7.29989e-161	1.64023e-158	3.54097e-156	7.3446e-154	1.46367e-151	2.80249e-149	5.15553e-147	9.11238e-145	1.54746e-142	2.52484e-140	3.958e-138	5.96139e-136	8.62674e-134	1.19943e-131	1.60225e-129	2.05643e-127	2.53587e-125	3.00446e-123	3.42007e-121	3.74052e-119	3.93059e-117	3.96836e-115	3.8494e-113	3.58759e-111	3.21248e-109	2.7638e-107	2.28455e-105	1.81436e-103	1.38444e-101	1.01497e-99	7.14926e-98	4.83834e-96	3.14601e-94	1.96541e-92	1.1797e-90	6.80333e-89	3.76962e-87	2.00679e-85	1.02645e-83	5.04426e-82	2.3817e-80
5.81069e-178	1.73758e-175	4.99221e-173	1.37806e-170	3.65486e-168	9.31328e-166	2.28014e-163	5.36352e-161	1.21218e-158	2.63215e-156	5.4914e-154	1.10074e-151	2.11989e-149	3.92256e-147	6.97358e-145	1.19116e-142	1.95484e-140	3.08234e-138	4.6696e-136	6.79682e-134	9.50519e-132	1.27716e-129	1.64875e-127	2.04501e-125	2.43704e-123	2.79035e-121	3.0696e-119	3.2444e-117	3.29469e-115	3.21458e-113	3.01343e-111	2.7141e-109	2.34866e-107	1.95272e-105	1.55988e-103	1.19721e-101	8.82826e-100	6.25475e-98	4.25767e-96	2.7846e-94	1.74978e-92	1.0564e-90	6.12781e-89	3.41515e-87	1.8287e-85	9.4081e-84	4.6504e-82	2.20855e-80	1.00775e-78	4.41799e-77
3.28631e-174	9.21735e-172	2.48388e-169	6.43109e-167	1.5998e-164	3.82363e-162	8.78039e-160	1.93723e-157	4.10653e-155	8.36368e-153	1.63662e-150	3.077e-148	5.55821e-146	9.64652e-144	1.60855e-141	2.57707e-139	3.96686e-137	5.86672e-135	8.33627e-133	1.13809e-130	1.49283e-128	1.88136e-126	2.27804e-124	2.6502e-122	2.96227e-120	3.18126e-118	3.28248e-116	3.25411e-114	3.0995e-112	2.83647e-110	2.49398e-108	2.10687e-106	1.71005e-104	1.33355e-102	9.99166e-101	7.19273e-99	4.97483e-97	3.30591e-95	2.11073e-93	1.2948e-91	7.63132e-90	4.32141e-88	2.35114e-86	1.22903e-84	6.17266e-83	2.97859e-81	1.38095e-79	6.15138e-78	2.63267e-76	1.08255e-74
6.94073e-171	1.84401e-168	4.70706e-166	1.15442e-163	2.72024e-161	6.15856e-159	1.33961e-156	2.79966e-154	5.62163e-152	1.08454e-149	2.01029e-147	3.58013e-145	6.12587e-143	1.00708e-140	1.59071e-138	2.41403e-136	3.51986e-134	4.931e-132	6.63702e-130	8.583e-128	1.06643e-125	1.27308e-123	1.46018e-121	1.60911e-119	1.7037e-117	1.73313e-115	1.69392e-113	1.59069e-111	1.43518e-109	1.2441e-107	1.03617e-105	8.29156e-104	6.37484e-102	4.70903e-100	3.34211e-98	2.27897e-96	1.49309e-94	9.39851e-93	5.6841e-91	3.30287e-89	1.84396e-87	9.89096e-86	5.09746e-84	2.52405e-82	1.2008e-80	5.4887e-79	2.41045e-77	1.01708e-75	4.12324e-74	1.60602e-72
2.4937e-167	6.27407e-165	1.51664e-162	3.52245e-160	7.86023e-158	1.68521e-155	3.47137e-153	6.87029e-151	1.30641e-148	2.38677e-146	4.18957e-144	7.06573e-142	1.14491e-139	1.78245e-137	2.66618e-135	3.83169e-133	5.29077e-131	7.01902e-129	8.94668e-127	1.09566e-124	1.28919e-122	1.45743e-120	1.58302e-118	1.65201e-116	1.6564e-114	1.59569e-112	1.47693e-110	1.31341e-108	1.12219e-106	9.21219e-105	7.26586e-103	5.50604e-101	4.00885e-99	2.80432e-97	1.8848e-95	1.21711e-93	7.55133e-92	4.50137e-90	2.57807e-88	1.41864e-86	7.5003e-85	3.8099e-83	1.85941e-81	8.719e-80	3.92813e-78	1.70033e-76	7.07145e-75	2.82561e-73	1.08479e-71	4.00133e-70
1.12573e-164	2.69808e-162	6.213e-160	1.3746e-157	2.922e-155	5.96776e-153	1.17104e-150	2.2078e-148	3.99922e-146	6.96017e-144	1.16384e-141	1.86979e-139	2.88617e-137	4.28035e-135	6.09909e-133	8.34986e-131	1.0983e-128	1.38801e-126	1.68535e-124	1.96615e-122	2.20379e-120	2.37331e-118	2.45564e-116	2.44121e-114	2.3317e-112	2.13978e-110	1.88666e-108	1.59825e-106	1.30085e-104	1.01727e-102	7.64314e-101	5.51743e-99	3.82676e-97	2.55007e-95	1.63269e-93	1.00434e-91	5.93591e-90	3.37071e-88	1.83901e-86	9.63997e-85	4.85506e-83	2.34932e-81	1.09224e-79	4.8789e-78	2.09389e-76	8.63405e-75	3.42061e-73	1.30203e-71	4.76173e-70	1.67316e-68
3.91341e-166	9.61715e-164	2.27073e-161	5.15127e-159	1.12277e-156	2.35123e-154	4.73072e-152	9.14509e-150	1.69854e-147	3.03106e-145	5.19684e-143	8.56078e-141	1.35493e-138	2.06037e-136	3.01026e-134	4.22562e-132	5.69909e-130	7.38496e-128	9.19432e-126	1.09981e-123	1.264e-121	1.39573e-119	1.48077e-117	1.50938e-115	1.47822e-113	1.39094e-111	1.25749e-109	1.09227e-107	9.11557e-106	7.30913e-104	5.63087e-102	4.16786e-100	2.96401e-98	2.02523e-96	1.32953e-94	8.38587e-93	5.08191e-91	2.95893e-89	1.65528e-87	8.89681e-86	4.59437e-84	2.27954e-82	1.08666e-80	4.97705e-79	2.19017e-77	9.25998e-76	3.76159e-74	1.46812e-72	5.50528e-71	1.98347e-69
2.36506e-164	5.66209e-162	1.30239e-159	2.87828e-157	6.11157e-155	1.24681e-152	2.44387e-150	4.60238e-148	8.32753e-146	1.4477e-143	2.41806e-141	3.88047e-139	5.98316e-137	8.86349e-135	1.26156e-132	1.72519e-130	2.26671e-128	2.86143e-126	3.47056e-124	4.04429e-122	4.52808e-120	4.87096e-118	5.03434e-116	4.99918e-114	4.76962e-112	4.37216e-110	3.85068e-108	3.25842e-106	2.64914e-104	2.06933e-102	1.55305e-100	1.11987e-98	7.75848e-97	5.16435e-95	3.3028e-93	2.02944e-91	1.19812e-89	6.79598e-88	3.70367e-86	1.93928e-84	9.75609e-83	4.71564e-81	2.18994e-79	9.77133e-78	4.18893e-76	1.72536e-74	6.82787e-73	2.59609e-71	9.48377e-70	3.32867e-68
2.89058e-164	6.89512e-162	1.58026e-159	3.47969e-157	7.36178e-155	1.49642e-152	2.92248e-150	5.48375e-148	9.88626e-146	1.71244e-143	2.84988e-141	4.55686e-139	7.00057e-137	1.03331e-134	1.46539e-132	1.99667e-130	2.61388e-128	3.28772e-126	3.97312e-124	4.61314e-122	5.14624e-120	5.51584e-118	5.68017e-116	5.62004e-114	5.34252e-112	4.87956e-110	4.28196e-108	3.61022e-106	2.92451e-104	2.27615e-102	1.70206e-100	1.22287e-98	8.44135e-97	5.59851e-95	3.56747e-93	2.18412e-91	1.28476e-89	7.26098e-88	3.94273e-86	2.05696e-84	1.03106e-82	4.96558e-81	2.29765e-79	1.02147e-77	4.36312e-76	1.79059e-74	7.0603e-73	2.67472e-71	9.73559e-70	3.40466e-68
9.53181e-162	2.17536e-159	4.76999e-157	1.00492e-154	2.0341e-152	3.95587e-150	7.39162e-148	1.32698e-145	2.28887e-143	3.79318e-141	6.03968e-139	9.23959e-137	1.35806e-134	1.91785e-132	2.60219e-130	3.39228e-128	4.24885e-126	5.11305e-124	5.91176e-122	6.56722e-120	7.0093e-118	7.1878e-116	7.08183e-114	6.70383e-112	6.09718e-110	5.32799e-108	4.47327e-106	3.60841e-104	2.79663e-102	2.08249e-100	1.4899e-98	1.02414e-96	6.76383e-95	4.29193e-93	2.61662e-91	1.5327e-89	8.62584e-88	4.66417e-86	2.42312e-84	1.2095e-82	5.80045e-81	2.67268e-79	1.18321e-77	5.03273e-76	2.05671e-74	8.07556e-73	3.04649e-71	1.10422e-69	3.84537e-68	1.28662e-66
7.97383e-160	1.7676e-157	3.76467e-155	7.70371e-153	1.51461e-150	2.86108e-148	5.19262e-146	9.05466e-144	1.517e-141	2.4419e-139	3.77657e-137	5.61172e-135	8.01166e-133	1.09895e-130	1.44831e-128	1.83388e-126	2.23106e-124	2.60783e-122	2.9287e-120	3.16008e-118	3.27605e-116	3.26311e-114	3.12277e-112	2.87129e-110	2.53654e-108	2.15296e-106	1.75573e-104	1.37565e-102	1.03558e-100	7.49017e-99	5.20507e-97	3.47527e-95	2.22936e-93	1.37404e-91	8.13667e-90	4.62937e-88	2.53061e-86	1.3291e-84	6.70685e-83	3.25167e-81	1.51469e-79	6.77904e-78	2.91502e-76	1.20432e-74	4.78049e-73	1.82318e-71	6.68062e-70	2.35196e-68	7.95561e-67	2.5855e-65
2.07743e-155	4.27173e-153	8.43939e-151	1.60194e-148	2.92152e-146	5.11918e-144	8.61827e-142	1.39402e-139	2.16643e-137	3.23481e-135	4.64067e-133	6.39649e-131	8.47092e-129	1.07782e-126	1.31763e-124	1.54763e-122	1.7465e-120	1.89365e-118	1.97268e-116	1.97444e-114	1.89871e-112	1.75429e-110	1.5573e-108	1.32823e-106	1.08843e-104	8.56949e-103	6.48245e-101	4.71142e-99	3.28997e-97	2.2073e-95	1.42285e-93	8.81217e-92	5.24368e-90	2.9979e-88	1.64675e-86	8.69092e-85	4.40689e-83	2.14697e-81	1.00496e-79	4.5196e-78	1.9529e-76	8.10749e-75	3.23387e-73	1.23933e-71	4.56329e-70	1.61435e-68	5.48715e-67	1.79194e-65	5.62248e-64	1.69497e-62
1.92794e-151	3.68933e-149	6.7831e-147	1.19822e-144	2.03364e-142	3.3162e-140	5.19558e-138	7.82089e-136	1.13111e-133	1.57175e-131	2.09842e-129	2.6917e-127	3.31734e-125	3.92808e-123	4.4689e-121	4.88482e-119	5.13008e-117	5.17641e-115	5.01835e-113	4.67435e-111	4.18322e-109	3.59689e-107	2.97148e-105	2.35856e-103	1.79866e-101	1.31789e-99	9.27762e-98	6.27513e-96	4.07791e-94	2.54613e-92	1.5274e-90	8.80341e-89	4.87504e-87	2.59379e-85	1.32592e-83	6.51224e-82	3.07306e-80	1.39328e-78	6.06927e-77	2.54016e-75	1.02144e-73	3.94636e-72	1.46489e-70	5.22449e-69	1.79024e-67	5.89392e-66	1.86435e-64	5.66602e-63	1.65446e-61	4.64157e-60
3.48163e-150	6.53323e-148	1.17788e-145	2.04034e-143	3.39571e-141	5.42986e-139	8.34207e-137	1.23137e-134	1.74635e-132	2.37958e-130	3.1153e-128	3.91856e-126	4.73567e-124	5.49875e-122	6.13445e-120	6.5753e-118	6.77148e-116	6.70007e-114	6.36948e-112	5.81777e-110	5.10549e-108	4.30474e-106	3.48726e-104	2.71425e-102	2.02975e-100	1.45836e-98	1.00673e-96	6.67718e-95	4.255e-93	2.60516e-91	1.53249e-89	8.66142e-88	4.70336e-86	2.4539e-84	1.23008e-82	5.92429e-81	2.74138e-79	1.21879e-77	5.20616e-76	2.13666e-74	8.4252e-73	3.19193e-71	1.16186e-69	4.06336e-68	1.36535e-66	4.40788e-65	1.36724e-63	4.07462e-62	1.1667e-60	3.20965e-59
4.65034e-149	8.56522e-147	1.51573e-144	2.5771e-142	4.20987e-140	6.60748e-138	9.96392e-136	1.44362e-133	2.00958e-131	2.68772e-129	3.45376e-127	4.2641e-125	5.05815e-123	5.7648e-121	6.31255e-119	6.64131e-117	6.71322e-115	6.51983e-113	6.08372e-111	5.4542e-109	4.69809e-107	3.88812e-105	3.09162e-103	2.36189e-101	1.73366e-99	1.22263e-97	8.28425e-96	5.39313e-94	3.37331e-92	2.02722e-90	1.1705e-88	6.49341e-87	3.461e-85	1.77238e-83	8.72053e-82	4.12246e-80	1.8724e-78	8.17085e-77	3.42582e-75	1.38004e-73	5.34128e-72	1.98622e-70	7.09641e-69	2.436e-67	8.03424e-66	2.54589e-64	7.75111e-63	2.26734e-61	6.3723e-60	1.7207e-58
4.1065e-148	7.41512e-146	1.28645e-143	2.14435e-141	3.43422e-139	5.28429e-137	7.81222e-135	1.10966e-132	1.51438e-130	1.98567e-128	2.50154e-126	3.02787e-124	3.52122e-122	3.9344e-120	4.22369e-118	4.35646e-116	4.31722e-114	4.11057e-112	3.76035e-110	3.30509e-108	2.79104e-106	2.26452e-104	1.76529e-102	1.32216e-100	9.51435e-99	6.57814e-97	4.36974e-95	2.78892e-93	1.71019e-91	1.00758e-89	5.70356e-88	3.10198e-86	1.62092e-84	8.13786e-83	3.92544e-81	1.81926e-79	8.10081e-78	3.4657e-76	1.42456e-74	5.62601e-73	2.13475e-71	7.78258e-70	2.72601e-68	9.174e-67	2.96633e-65	9.21525e-64	2.75058e-62	7.88803e-61	2.17341e-59	5.75364e-58
5.02062e-145	8.57521e-143	1.40722e-140	2.21873e-138	3.36106e-136	4.8919e-134	6.84078e-132	9.191e-130	1.18645e-127	1.4715e-125	1.75349e-123	2.00758e-121	2.20836e-119	2.33398e-117	2.37002e-115	2.31224e-113	2.16743e-111	1.95202e-109	1.68908e-107	1.40426e-105	1.12168e-103	8.6084e-102	6.3475e-100	4.49688e-98	3.06089e-96	2.00176e-94	1.25778e-92	7.59323e-91	4.40429e-89	2.45445e-87	1.3142e-85	6.76074e-84	3.34162e-82	1.58689e-80	7.24046e-79	3.17404e-77	1.33687e-75	5.40993e-74	2.10341e-72	7.85748e-71	2.82015e-69	9.72496e-68	3.22205e-66	1.02566e-64	3.13694e-63	9.21798e-62	2.60251e-60	7.05958e-59	1.83989e-57	4.60718e-56
7.2327e-148	1.29842e-145	2.23954e-143	3.71134e-141	5.90922e-139	9.0398e-137	1.32866e-134	1.87629e-132	2.54573e-130	3.31859e-128	4.15645e-126	5.00173e-124	5.7829e-122	6.42391e-120	6.85617e-118	7.03059e-116	6.92677e-114	6.55688e-112	5.96338e-110	5.21093e-108	4.37489e-106	3.52896e-104	2.73498e-102	2.03653e-100	1.45698e-98	1.00149e-96	6.61406e-95	4.19679e-93	2.55855e-91	1.49865e-89	8.434e-88	4.56032e-86	2.36911e-84	1.18251e-82	5.67088e-81	2.61291e-79	1.15672e-77	4.91993e-76	2.01057e-74	7.89416e-73	2.97798e-71	1.07936e-69	3.7587e-68	1.25759e-66	4.04266e-65	1.2486e-63	3.70518e-62	1.05639e-60	2.89377e-59	7.61613e-58
2.0531e-144	3.47916e-142	5.66457e-140	8.8611e-138	1.33179e-135	1.92315e-133	2.6682e-131	3.55674e-129	4.55527e-127	5.60537e-125	6.62708e-123	7.52781e-121	8.21567e-119	8.61482e-117	8.67915e-115	8.4011e-113	7.81311e-111	6.98135e-109	5.99354e-107	4.94374e-105	3.91792e-103	2.98322e-101	2.18244e-99	1.534e-97	1.03595e-95	6.72173e-94	4.19036e-92	2.50986e-90	1.44436e-88	7.986e-87	4.2424e-85	2.16532e-83	1.06185e-81	5.00298e-80	2.26477e-78	9.85027e-77	4.11623e-75	1.65265e-73	6.37512e-72	2.36279e-70	8.41376e-69	2.87861e-67	9.46246e-66	2.9885e-64	9.06841e-63	2.64385e-61	7.40579e-60	1.99312e-58	5.15376e-57	1.28039e-55
1.02379e-140	1.61652e-138	2.45234e-136	3.57443e-134	5.00565e-132	6.73509e-130	8.70671e-128	1.08142e-125	1.29051e-123	1.47964e-121	1.62997e-119	1.72517e-117	1.75433e-115	1.71403e-113	1.609e-111	1.45118e-109	1.25752e-107	1.04697e-105	8.37499e-104	6.43668e-102	4.753e-100	3.37211e-98	2.29861e-96	1.50541e-94	9.4727e-93	5.72691e-91	3.32656e-89	1.85652e-87	9.95476e-86	5.12851e-84	2.53851e-82	1.20724e-80	5.5162e-79	2.42166e-77	1.02144e-75	4.13945e-74	1.61176e-72	6.02956e-71	2.1672e-69	7.48413e-68	2.4832e-66	7.91608e-65	2.42458e-63	7.13497e-62	2.01732e-60	5.48008e-59	1.4303e-57	3.58669e-56	8.64152e-55	2.00039e-53
9.25599e-136	1.33465e-133	1.84901e-131	2.46117e-129	3.14754e-127	3.86748e-125	4.56577e-123	5.17879e-121	5.64378e-119	5.90937e-117	5.94483e-115	5.74601e-113	5.33607e-111	4.76107e-109	4.08147e-107	3.36168e-105	2.66026e-103	2.02265e-101	1.47756e-99	1.03704e-97	6.99324e-96	4.53093e-94	2.82049e-92	1.6869e-90	9.69358e-89	5.35188e-87	2.83894e-85	1.44689e-83	7.08502e-82	3.33331e-80	1.50674e-78	6.54381e-77	2.73055e-75	1.09471e-73	4.21671e-72	1.56055e-70	5.54895e-69	1.89571e-67	6.22243e-66	1.96235e-64	5.94596e-63	1.731e-61	4.8417e-60	1.30115e-58	3.35959e-57	8.33436e-56	1.98649e-54	4.54914e-53	1.00092e-51	2.11592e-50
4.73931e-130	6.1424e-128	7.64873e-126	9.15101e-124	1.05191e-121	1.16175e-119	1.23275e-117	1.25681e-115	1.23109e-113	1.15861e-111	1.04765e-109	9.10167e-108	7.59722e-106	6.09279e-104	4.69468e-102	3.47556e-100	2.47213e-98	1.68945e-96	1.1093e-94	6.99809e-93	4.24169e-91	2.47017e-89	1.38211e-87	7.42995e-86	3.83758e-84	1.9044e-82	9.08002e-81	4.15952e-79	1.83075e-77	7.7418e-76	3.14545e-74	1.22787e-72	4.60523e-71	1.6595e-69	5.74555e-68	1.91124e-66	6.10836e-65	1.8757e-63	5.5339e-62	1.56865e-60	4.27219e-59	1.1179e-57	2.81049e-56	6.78877e-55	1.57553e-53	3.51311e-52	7.52636e-51	1.5492e-49	3.06377e-48	5.82148e-47
1.40615e-122	1.58146e-120	1.70888e-118	1.77416e-116	1.76971e-114	1.69606e-112	1.56174e-110	1.38166e-108	1.17442e-106	9.59128e-105	7.52585e-103	5.67366e-101	4.1096e-99	2.85998e-97	1.9123e-95	1.2285e-93	7.58271e-92	4.49678e-90	2.56216e-88	1.40262e-86	7.37737e-85	3.72813e-83	1.81013e-81	8.44414e-80	3.78469e-78	1.62979e-76	6.74316e-75	2.68054e-73	1.02379e-71	3.75686e-70	1.32455e-68	4.48685e-67	1.4603e-65	4.56636e-64	1.37191e-62	3.96015e-61	1.09831e-59	2.92662e-58	7.49265e-57	1.84303e-55	4.35571e-54	9.89039e-53	2.15772e-51	4.52279e-50	9.10847e-49	1.76243e-47	3.27648e-46	5.85236e-45	1.00435e-43	1.65601e-42
5.79755e-114	5.52345e-112	5.05596e-110	4.44657e-108	3.7573e-106	3.05038e-104	2.37936e-102	1.78318e-100	1.28398e-98	8.88279e-97	5.9043e-95	3.77065e-93	2.31362e-91	1.36394e-89	7.72553e-88	4.20425e-86	2.19825e-84	1.10432e-82	5.33015e-81	2.4718e-79	1.10132e-77	4.7146e-76	1.93911e-74	7.66282e-73	2.9094e-71	1.06132e-69	3.71978e-68	1.25261e-66	4.05269e-65	1.25979e-63	3.76256e-62	1.07968e-60	2.9767e-59	7.88504e-58	2.00678e-56	4.90711e-55	1.15287e-53	2.60232e-52	5.64378e-51	1.176e-49	2.35437e-48	4.52865e-47	8.36934e-46	1.48608e-44	2.53526e-43	4.15556e-42	6.54433e-41	9.90215e-40	1.43953e-38	2.01068e-37
1.71581e-107	1.43104e-105	1.14674e-103	8.82884e-102	6.53088e-100	4.64161e-98	3.16952e-96	2.07944e-94	1.31077e-92	7.93847e-91	4.61928e-89	2.5825e-87	1.38719e-85	7.15908e-84	3.54983e-82	1.69117e-80	7.74094e-79	3.40431e-77	1.43844e-75	5.83961e-74	2.27774e-72	8.53596e-71	3.07347e-69	1.06325e-67	3.534e-66	1.12857e-64	3.46272e-63	1.02079e-61	2.89122e-60	7.86784e-59	2.05711e-57	5.16761e-56	1.24724e-54	2.89225e-53	6.44395e-52	1.37942e-50	2.83706e-49	5.60622e-48	1.06439e-46	1.94159e-45	3.40286e-44	5.73006e-43	9.27048e-42	1.44103e-40	2.15216e-39	3.08819e-38	4.25758e-37	5.63961e-36	7.17737e-35	8.77627e-34
2.53168e-102	1.89176e-100	1.35816e-98	9.36842e-97	6.20881e-95	3.95347e-93	2.41867e-91	1.42169e-89	8.02896e-88	4.35655e-86	2.27119e-84	1.13761e-82	5.47472e-81	2.53139e-79	1.12456e-77	4.79994e-76	1.96842e-74	7.75581e-73	2.93606e-71	1.0679e-69	3.73187e-68	1.25299e-66	4.04204e-65	1.2528e-63	3.73069e-62	1.0674e-60	2.9342e-59	7.74968e-58	1.96656e-56	4.79465e-55	1.12315e-53	2.52781e-52	5.46614e-51	1.13565e-49	2.26694e-48	4.34773e-47	8.01151e-46	1.41839e-44	2.41271e-43	3.94316e-42	6.19173e-41	9.34135e-40	1.35406e-38	1.88579e-37	2.52336e-36	3.24411e-35	4.00722e-34	4.75575e-33	5.42284e-32	5.94107e-31
[truncated: 551 more columns]

## Sheet: X E32 Parallel
3.68923e-222	1.95968e-219	1.00014e-216	4.9042e-214	2.31048e-211	1.04584e-208	4.54835e-206	1.90052e-203	7.62991e-201	2.94303e-198	1.09068e-195	3.88355e-193	1.32858e-190	4.36693e-188	1.37909e-185	4.18443e-183	1.21986e-180	3.41672e-178	9.19472e-176	2.37736e-173	5.90583e-171	1.4096e-168	3.23248e-166	7.12207e-164	1.50766e-161	3.06642e-159	5.99219e-157	1.12504e-154	2.02946e-152	3.51738e-150	5.85715e-148	9.37092e-146	1.44048e-143	2.12745e-141	3.01883e-139	4.11574e-137	5.39119e-135	6.785e-133	8.20433e-131	9.53158e-129	1.06393e-126	1.14102e-124	1.17571e-122	1.16395e-120	1.10712e-118	1.01178e-116	8.88394e-115	7.49468e-113	6.07475e-111	4.73078e-109
4.68283e-213	2.17108e-210	9.67104e-208	4.13902e-205	1.70197e-202	6.72407e-200	2.55236e-197	9.30849e-195	3.26171e-192	1.09809e-189	3.55191e-187	1.10386e-184	3.29603e-182	9.4558e-180	2.60636e-177	6.90235e-175	1.75626e-172	4.29347e-170	1.00846e-167	2.2758e-165	4.93444e-163	1.02795e-160	2.05746e-158	3.95659e-156	7.31036e-154	1.29773e-151	2.21339e-149	3.62711e-147	5.71072e-145	8.63872e-143	1.25556e-140	1.75328e-138	2.35231e-136	3.03226e-134	3.75548e-132	4.46882e-130	5.10916e-128	5.61221e-126	5.92306e-124	6.00603e-122	5.85135e-120	5.47713e-118	4.92582e-116	4.2563e-114	3.53358e-112	2.81854e-110	2.16005e-108	1.59048e-106	1.12519e-104	7.64799e-103
1.25837e-205	5.27813e-203	2.12706e-200	8.23581e-198	3.06381e-195	1.09508e-192	3.7606e-190	1.24079e-187	3.93338e-185	1.19801e-182	3.5058e-180	9.85689e-178	2.66269e-175	6.91083e-173	1.72333e-170	4.1289e-168	9.50447e-166	2.10209e-163	4.46685e-161	9.11968e-159	1.7889e-156	3.37149e-154	6.10499e-152	1.06213e-149	1.7754e-147	2.85131e-145	4.39968e-143	6.52267e-141	9.29091e-139	1.27151e-136	1.67189e-134	2.11215e-132	2.56372e-130	2.98982e-128	3.35002e-126	3.60643e-124	3.73023e-122	3.707e-120	3.53947e-118	3.24699e-116	2.86189e-114	2.42355e-112	1.97188e-110	1.54147e-108	1.15776e-106	8.35473e-105	5.79259e-103	3.85871e-101	2.46967e-99	1.51867e-97
1.09583e-197	4.0656e-195	1.44922e-192	4.96332e-190	1.6332e-187	5.16337e-185	1.5684e-182	4.57727e-180	1.28347e-177	3.45775e-175	8.95013e-173	2.22584e-170	5.31845e-168	1.22097e-165	2.69311e-163	5.7073e-161	1.16208e-158	2.27336e-156	4.27297e-154	7.71649e-152	1.33887e-149	2.23195e-147	3.57485e-145	5.50124e-143	8.13376e-141	1.15545e-138	1.57702e-136	2.06801e-134	2.60553e-132	3.15405e-130	3.66833e-128	4.09918e-126	4.40102e-124	4.53981e-122	4.49936e-120	4.28442e-118	3.91978e-116	3.44555e-114	2.90994e-112	2.36123e-110	1.84086e-108	1.3789e-106	9.92362e-105	6.86178e-103	4.55861e-101	2.90975e-99	1.78446e-97	1.05145e-95	5.95244e-94	3.23766e-92
2.42995e-193	8.43403e-191	2.81256e-188	9.01151e-186	2.77409e-183	8.20489e-181	2.33159e-178	6.36591e-176	1.66992e-173	4.20883e-171	1.01919e-168	2.37124e-166	5.30059e-164	1.13842e-161	2.34913e-159	4.65738e-157	8.87163e-155	1.62365e-152	2.85504e-150	4.82346e-148	7.8295e-146	1.22106e-143	1.82965e-141	2.63408e-139	3.64348e-137	4.84208e-135	6.18268e-133	7.58488e-131	8.94025e-129	1.01246e-126	1.10163e-124	1.15165e-122	1.15674e-120	1.11629e-118	1.03502e-116	9.2203e-115	7.89172e-113	6.48972e-111	5.12754e-109	3.89243e-107	2.83896e-105	1.98942e-103	1.33944e-101	8.66457e-100	5.38517e-98	3.21573e-96	1.84497e-94	1.01701e-92	5.3863e-91	2.74084e-89
6.42921e-189	2.07058e-186	6.40702e-184	1.90479e-181	5.44085e-179	1.49319e-176	3.93723e-174	9.97459e-172	2.42788e-169	5.67791e-167	1.27578e-164	2.75419e-162	5.71268e-160	1.13845e-157	2.17979e-155	4.01001e-153	7.08768e-151	1.20362e-148	1.96384e-146	3.07856e-144	4.63681e-142	6.70994e-140	9.32924e-138	1.24624e-135	1.59951e-133	1.97241e-131	2.33689e-129	2.66016e-127	2.90941e-125	3.05724e-123	3.08662e-121	2.99409e-119	2.79045e-117	2.49869e-115	2.1497e-113	1.77694e-111	1.41122e-109	1.07683e-107	7.89452e-106	5.56075e-104	3.7633e-102	2.44699e-100	1.52871e-98	9.17582e-97	5.29168e-95	2.93204e-93	1.5609e-91	7.98377e-90	3.92346e-88	1.8525e-86
3.23721e-184	9.68031e-182	2.78123e-179	7.67735e-177	2.03617e-174	5.18855e-172	1.2703e-169	2.98809e-167	6.7532e-165	1.46641e-162	3.05933e-160	6.13236e-158	1.18102e-155	2.18531e-153	3.88507e-151	6.6361e-149	1.08907e-146	1.71721e-144	2.60149e-142	3.7866e-140	5.29547e-138	7.1152e-136	9.18541e-134	1.1393e-131	1.35771e-129	1.55454e-127	1.71012e-125	1.8075e-123	1.83552e-121	1.79088e-119	1.67882e-117	1.51206e-115	1.30847e-113	1.08789e-111	8.69029e-110	6.66979e-108	4.91834e-106	3.4846e-104	2.37201e-102	1.55134e-100	9.74823e-99	5.88536e-97	3.41389e-95	1.90262e-93	1.01879e-91	5.24137e-90	2.5908e-88	1.23041e-86	5.6143e-85	2.46132e-83
1.40114e-180	3.92986e-178	1.05902e-175	2.74192e-173	6.82083e-171	1.63022e-168	3.74356e-166	8.25946e-164	1.75084e-161	3.5659e-159	6.97782e-157	1.31189e-154	2.36977e-152	4.11284e-150	6.85813e-148	1.09875e-145	1.69129e-143	2.5013e-141	3.55421e-139	4.8523e-137	6.36475e-135	8.02126e-133	9.71253e-131	1.12993e-128	1.26298e-126	1.35635e-124	1.3995e-122	1.38741e-120	1.32149e-118	1.20934e-116	1.06332e-114	8.98273e-113	7.29089e-111	5.68565e-109	4.25999e-107	3.06666e-105	2.12104e-103	1.40949e-101	8.9992e-100	5.52043e-98	3.25365e-96	1.84245e-94	1.00242e-92	5.24002e-91	2.63174e-89	1.26994e-87	5.88774e-86	2.62267e-84	1.12245e-82	4.6155e-81
3.57671e-177	9.5026e-175	2.42566e-172	5.949e-170	1.4018e-167	3.17364e-165	6.90331e-163	1.44273e-160	2.89695e-158	5.58889e-156	1.03595e-153	1.84492e-151	3.1568e-149	5.18972e-147	8.19727e-145	1.24401e-142	1.81386e-140	2.54106e-138	3.42021e-136	4.42302e-134	5.49557e-132	6.56048e-130	7.52466e-128	8.29213e-126	8.77957e-124	8.93118e-122	8.72917e-120	8.19719e-118	7.3958e-116	6.41112e-114	5.33962e-112	4.27283e-110	3.2851e-108	2.42667e-106	1.72226e-104	1.1744e-102	7.6942e-101	4.84326e-99	2.92914e-97	1.70205e-95	9.50233e-94	5.09703e-92	2.62684e-90	1.3007e-88	6.18797e-87	2.82845e-85	1.24216e-83	5.24123e-82	2.1248e-80	8.2762e-79
7.01359e-174	1.7646e-171	4.26559e-169	9.90699e-167	2.21071e-164	4.73969e-162	9.76331e-160	1.93229e-157	3.6743e-155	6.71284e-153	1.17833e-150	1.98725e-148	3.2201e-146	5.01319e-144	7.4987e-142	1.07767e-139	1.48804e-137	1.97412e-135	2.51628e-133	3.08157e-131	3.62588e-129	4.09905e-127	4.45227e-125	4.64631e-123	4.65868e-121	4.48793e-119	4.15391e-117	3.69399e-115	3.15619e-113	2.59095e-111	2.04354e-109	1.54859e-107	1.1275e-105	7.88723e-104	5.30104e-102	3.42315e-100	2.12383e-98	1.26602e-96	7.25089e-95	3.98996e-93	2.10948e-91	1.07154e-89	5.22965e-88	2.45224e-86	1.1048e-84	4.78222e-83	1.98886e-81	7.9471e-80	3.05099e-78	1.12538e-76
2.65689e-171	6.36784e-169	1.46636e-166	3.24425e-164	6.89632e-162	1.40848e-159	2.76382e-157	5.21071e-155	9.43872e-153	1.6427e-150	2.74682e-148	4.41297e-146	6.81178e-144	1.01022e-141	1.43947e-139	1.97068e-137	2.59214e-135	3.27589e-133	3.97766e-131	4.64039e-129	5.20127e-127	5.60134e-125	5.79567e-123	5.7616e-121	5.50314e-119	5.05018e-117	4.45278e-115	3.7721e-113	3.07018e-111	2.40089e-109	1.80389e-107	1.30219e-105	9.03168e-104	6.01853e-102	3.85337e-100	2.37038e-98	1.40096e-96	7.95535e-95	4.34033e-93	2.27517e-91	1.14586e-89	5.54473e-88	2.57784e-86	1.15149e-84	4.94188e-83	2.03776e-81	8.07311e-80	3.07297e-78	1.12384e-76	3.9489e-75
7.81795e-173	1.92125e-170	4.53632e-168	1.02909e-165	2.24299e-163	4.69713e-161	9.45072e-159	1.82695e-156	3.39324e-154	6.05525e-152	1.03819e-149	1.71022e-147	2.70678e-145	4.11607e-143	6.0137e-141	8.44166e-139	1.13853e-136	1.47532e-134	1.83678e-132	2.19713e-130	2.52513e-128	2.7883e-126	2.95818e-124	3.01534e-122	2.95309e-120	2.77873e-118	2.51213e-116	2.18207e-114	1.82105e-112	1.46017e-110	1.1249e-108	8.32628e-107	5.92131e-105	4.04587e-103	2.65604e-101	1.67527e-99	1.01523e-97	5.91116e-96	3.3068e-94	1.77735e-92	9.17834e-91	4.55391e-89	2.17087e-87	9.94282e-86	4.37537e-84	1.8499e-82	7.51466e-81	2.93291e-79	1.09981e-77	3.96244e-76
1.54324e-171	3.69461e-169	8.49832e-167	1.87813e-164	3.98791e-162	8.13567e-160	1.59467e-157	3.00314e-155	5.43386e-153	9.44647e-151	1.57783e-148	2.53208e-146	3.90412e-144	5.78358e-142	8.23189e-140	1.12572e-137	1.47907e-135	1.86714e-133	2.2646e-131	2.63897e-129	2.95465e-127	3.17839e-125	3.285e-123	3.26205e-121	3.11226e-119	2.85291e-117	2.51264e-115	2.12618e-113	1.72861e-111	1.35028e-109	1.01339e-107	7.30733e-106	5.06255e-104	3.36983e-102	2.15513e-100	1.32425e-98	7.81795e-97	4.4345e-95	2.41671e-93	1.26541e-91	6.36602e-90	3.07704e-88	1.42898e-86	6.37596e-85	2.73335e-83	1.12583e-81	4.45531e-80	1.69399e-78	6.18833e-77	2.17202e-75
5.07217e-171	1.20991e-168	2.77292e-166	6.10591e-164	1.29179e-161	2.6258e-159	5.12815e-157	9.62248e-155	1.73477e-152	3.00486e-150	5.00076e-148	7.99605e-146	1.22841e-143	1.81317e-141	2.57136e-139	3.5036e-137	4.58665e-135	5.76905e-133	6.97174e-131	8.0948e-129	9.03025e-127	9.6788e-125	9.96715e-123	9.86164e-121	9.37466e-119	8.56229e-117	7.51368e-115	6.33496e-113	5.13172e-111	3.99402e-109	2.98666e-107	2.1458e-105	1.48123e-103	9.82385e-102	6.25994e-100	3.83254e-98	2.2544e-96	1.2741e-94	6.91841e-93	3.60941e-91	1.80923e-89	8.71324e-88	4.03175e-86	1.79241e-84	7.65609e-83	3.142e-81	1.23889e-79	4.69341e-78	1.70833e-76	5.97425e-75
2.85819e-168	6.523e-166	1.43032e-163	3.01333e-161	6.09941e-159	1.1862e-156	2.21644e-154	3.97907e-152	6.86335e-150	1.13741e-147	1.81105e-145	2.77057e-143	4.07226e-141	5.75084e-139	7.80288e-137	1.0172e-134	1.27405e-132	1.53319e-130	1.77269e-128	1.96923e-126	2.10179e-124	2.15532e-122	2.12354e-120	2.0102e-118	1.82829e-116	1.59764e-114	1.34135e-112	1.08201e-110	8.38591e-109	6.2445e-107	4.46758e-105	3.07097e-103	2.02819e-101	1.28697e-99	7.84614e-98	4.59592e-96	2.58653e-94	1.39859e-92	7.26592e-91	3.62677e-89	1.73931e-87	8.01426e-86	3.54795e-84	1.5091e-82	6.16722e-81	2.42152e-79	9.13514e-78	3.31108e-76	1.15306e-74	3.85802e-73
5.20059e-167	1.15284e-164	2.45535e-162	5.02441e-160	9.87839e-158	1.86601e-155	3.38667e-153	5.90551e-151	9.89399e-149	1.59262e-146	2.46311e-144	3.66001e-142	5.22526e-140	7.16742e-138	9.44596e-136	1.19607e-133	1.45511e-131	1.70084e-129	1.91012e-127	2.06103e-125	2.13667e-123	2.12822e-121	2.03669e-119	1.87268e-117	1.65435e-115	1.40418e-113	1.1451e-111	8.97208e-110	6.75415e-108	4.88514e-106	3.39478e-104	2.2666e-102	1.454e-100	8.96158e-99	5.30679e-97	3.01931e-95	1.65048e-93	8.66849e-92	4.37425e-90	2.12076e-88	9.87891e-87	4.42134e-85	1.9012e-83	7.85468e-82	3.11787e-80	1.18909e-78	4.35715e-77	1.53397e-75	5.1887e-74	1.68628e-72
3.7528e-161	7.71675e-159	1.52455e-156	2.89385e-154	5.27763e-152	9.24763e-150	1.55686e-147	2.51825e-145	3.91358e-143	5.84357e-141	8.38322e-139	1.1555e-136	1.53024e-134	1.94705e-132	2.38025e-130	2.79574e-128	3.155e-126	3.42081e-124	3.56359e-122	3.56676e-120	3.42995e-118	3.16907e-116	2.81321e-114	2.3994e-112	1.96621e-110	1.54805e-108	1.17103e-106	8.51102e-105	5.94322e-103	3.98741e-101	2.57032e-99	1.59189e-97	9.47254e-96	5.41562e-94	2.9748e-92	1.56999e-90	7.9609e-89	3.87844e-87	1.81543e-85	8.16451e-84	3.52784e-82	1.46459e-80	5.84187e-79	2.2388e-77	8.24343e-76	2.91627e-74	9.91235e-73	3.23708e-71	1.01568e-69	3.0619e-68
1.14286e-158	2.18699e-156	4.02095e-154	7.10293e-152	1.20552e-149	1.9658e-147	3.07988e-145	4.63614e-143	6.70512e-141	9.31719e-139	1.24392e-136	1.59561e-134	1.96648e-132	2.32853e-130	2.64911e-128	2.89567e-126	3.04106e-124	3.06852e-122	2.97482e-120	2.77091e-118	2.47977e-116	2.1322e-114	1.76146e-112	1.39813e-110	1.06622e-108	7.81229e-107	5.49967e-105	3.71983e-103	2.41734e-101	1.50932e-99	9.05423e-98	5.21856e-96	2.88987e-94	1.53757e-92	7.85992e-91	3.86038e-89	1.82168e-87	8.25923e-86	3.5978e-84	1.50578e-82	6.05501e-81	2.33936e-79	8.68373e-78	3.09702e-76	1.06123e-74	3.49385e-73	1.10517e-71	3.35875e-70	9.80748e-69	2.75147e-67
4.0327e-157	7.56729e-155	1.36431e-152	2.36327e-150	3.93318e-148	6.28928e-146	9.66244e-144	1.42627e-141	2.02275e-139	2.75622e-137	3.60838e-135	4.53877e-133	5.48522e-131	6.36908e-129	7.1054e-127	7.61602e-125	7.84325e-123	7.76055e-121	7.37763e-119	6.73859e-117	5.91357e-115	4.98608e-113	4.03921e-111	3.14385e-109	2.35102e-107	1.68919e-105	1.16608e-103	7.73403e-102	4.92847e-100	3.0175e-98	1.77505e-96	1.00323e-94	5.4478e-93	2.84229e-91	1.42477e-89	6.86197e-88	3.17527e-86	1.4117e-84	6.03018e-83	2.47484e-81	9.75872e-80	3.69714e-78	1.34576e-76	4.7065e-75	1.58145e-73	5.10555e-72	1.58364e-70	4.71954e-69	1.35136e-67	3.71766e-66
4.73988e-156	8.73014e-154	1.54491e-151	2.62672e-149	4.29093e-147	6.7347e-145	1.01558e-142	1.47142e-140	2.04827e-138	2.73947e-136	3.52026e-134	4.34621e-132	5.15554e-130	5.8758e-128	6.43409e-126	6.76918e-124	6.84248e-122	6.64536e-120	6.20086e-118	5.55922e-116	4.78854e-114	3.96298e-112	3.15114e-110	2.40737e-108	1.76704e-106	1.24617e-104	8.44375e-103	5.49697e-101	3.43826e-99	2.06625e-97	1.19304e-95	6.61843e-94	3.52763e-92	1.80651e-90	8.88844e-89	4.20183e-87	1.90845e-85	8.32817e-84	3.49179e-82	1.40661e-80	5.44412e-79	2.02447e-77	7.23305e-76	2.48291e-74	8.18894e-73	2.59491e-71	7.90035e-70	2.31099e-68	6.49499e-67	1.75383e-65
3.57727e-155	6.4595e-153	1.12066e-150	1.868e-148	2.99163e-146	4.60328e-144	6.80542e-142	9.66654e-140	1.31921e-137	1.72977e-135	2.17915e-133	2.63765e-131	3.06742e-129	3.42735e-127	3.67936e-125	3.79502e-123	3.76083e-121	3.58082e-119	3.27573e-117	2.87914e-115	2.43134e-113	1.97268e-111	1.53779e-109	1.15176e-107	8.28818e-106	5.73038e-104	3.80658e-102	2.42949e-100	1.48979e-98	8.7773e-97	4.96851e-95	2.70221e-93	1.41202e-91	7.08909e-90	3.41954e-88	1.5848e-86	7.05681e-85	3.01906e-83	1.24097e-81	4.90096e-80	1.85964e-78	6.77959e-77	2.37469e-75	7.9917e-74	2.58404e-72	8.02763e-71	2.3961e-69	6.87146e-68	1.89331e-66	5.01214e-65
1.43566e-152	2.4521e-150	4.02397e-148	6.34452e-146	9.61105e-144	1.39885e-141	1.95614e-139	2.62819e-137	3.39267e-135	4.2078e-133	5.01414e-131	5.74072e-129	6.31487e-127	6.67407e-125	6.77712e-123	6.61192e-121	6.19781e-119	5.58184e-117	4.82998e-115	4.01551e-113	3.20748e-111	2.46159e-109	1.81508e-107	1.28589e-105	8.75269e-104	5.72409e-102	3.59666e-100	2.1713e-98	1.25942e-96	7.01856e-95	3.75797e-93	1.93325e-91	9.55543e-90	4.53775e-88	2.07043e-86	9.07626e-85	3.82281e-83	1.54698e-81	6.01475e-80	2.24687e-78	8.06428e-77	2.78088e-75	9.21354e-74	2.93291e-72	8.97016e-71	2.6359e-69	7.44196e-68	2.0187e-66	5.26122e-65	1.31743e-63
1.33872e-155	2.40329e-153	4.14524e-151	6.86944e-149	1.09376e-146	1.67321e-144	2.45927e-142	3.47289e-140	4.71198e-138	6.14249e-136	7.69332e-134	9.25787e-132	1.07038e-129	1.18902e-127	1.26903e-125	1.30132e-123	1.2821e-121	1.21364e-119	1.10378e-117	9.64509e-116	8.09763e-114	6.53187e-112	5.06227e-110	3.76948e-108	2.69678e-106	1.8537e-104	1.22422e-102	7.76798e-101	4.73571e-99	2.7739e-97	1.56108e-95	8.44085e-94	4.38507e-92	2.18874e-90	1.04964e-88	4.83633e-87	2.14101e-85	9.10647e-84	3.72143e-82	1.46116e-80	5.51205e-79	1.99782e-77	6.95712e-76	2.32772e-74	7.4827e-73	2.31108e-71	6.85805e-70	1.9553e-68	5.35619e-67	1.4097e-65
4.12427e-152	6.98894e-150	1.1379e-147	1.78002e-145	2.6753e-143	3.86323e-141	5.35989e-139	7.14478e-137	9.15063e-135	1.12601e-132	1.33125e-130	1.51219e-128	1.65036e-126	1.73054e-124	1.74347e-122	1.68761e-120	1.5695e-118	1.40241e-116	1.20398e-114	9.93099e-113	7.87033e-111	5.99268e-109	4.38408e-107	3.08151e-105	2.08102e-103	1.35026e-101	8.41759e-100	5.0418e-98	2.90143e-96	1.60423e-94	8.52214e-93	4.3497e-91	2.13304e-89	1.005e-87	4.54948e-86	1.97872e-84	8.2687e-83	3.31984e-81	1.28064e-79	4.74639e-78	1.69016e-76	5.78258e-75	1.90083e-73	6.00336e-72	1.82169e-70	5.31106e-69	1.48771e-67	4.00391e-66	1.03533e-64	2.5722e-63
1.41936e-148	2.24111e-146	3.39986e-144	4.9555e-142	6.93971e-140	9.33736e-138	1.20708e-135	1.49925e-133	1.78913e-131	2.05133e-129	2.25975e-127	2.39173e-125	2.43216e-123	2.3763e-121	2.23068e-119	2.01188e-117	1.74339e-115	1.4515e-113	1.16109e-111	8.92366e-110	6.58945e-108	4.67502e-106	3.18673e-104	2.08707e-102	1.31327e-100	7.93968e-99	4.61189e-97	2.57385e-95	1.38011e-93	7.1101e-92	3.51937e-90	1.67372e-88	7.64769e-87	3.35742e-85	1.41616e-83	5.73912e-82	2.23465e-80	8.35998e-79	3.00491e-77	1.03774e-75	3.44336e-74	1.09777e-72	3.3626e-71	9.89647e-70	2.79853e-68	7.60379e-67	1.98512e-65	4.97978e-64	1.20036e-62	2.7804e-61
7.20503e-144	1.03892e-141	1.43931e-139	1.91582e-137	2.4501e-135	3.01052e-133	3.55409e-131	4.03127e-129	4.39324e-127	4.59998e-125	4.62759e-123	4.47283e-121	4.15373e-119	3.70615e-117	3.17714e-115	2.61684e-113	2.07085e-111	1.57452e-109	1.15021e-107	8.07297e-106	5.44403e-104	3.52727e-102	2.19577e-100	1.31331e-98	7.54705e-97	4.16699e-95	2.21056e-93	1.12673e-91	5.51789e-90	2.59639e-88	1.17385e-86	5.09927e-85	2.12843e-83	8.53647e-82	3.28982e-80	1.21831e-78	4.33561e-77	1.48277e-75	4.87366e-74	1.53969e-72	4.6758e-71	1.36515e-69	3.83254e-68	1.03483e-66	2.68812e-65	6.72019e-64	1.61755e-62	3.75076e-61	8.38404e-60	1.80807e-58
2.52993e-138	3.27902e-136	4.08328e-134	4.88546e-132	5.6161e-130	6.20293e-128	6.58255e-126	6.71163e-124	6.57505e-122	6.18887e-120	5.59715e-118	4.86373e-116	4.06091e-114	3.25788e-112	2.51137e-110	1.8602e-108	1.32402e-106	9.05572e-105	5.95205e-103	3.75963e-101	2.28235e-99	1.33171e-97	7.46907e-96	4.02717e-94	2.0877e-92	1.04074e-90	4.99006e-89	2.30181e-87	1.02178e-85	4.36644e-84	1.79705e-82	7.12643e-81	2.7247e-79	1.00506e-77	3.57951e-76	1.23192e-74	4.10077e-73	1.32157e-71	4.12742e-70	1.25034e-68	3.67707e-67	1.05048e-65	2.91662e-64	7.87175e-63	2.06507e-61	5.26413e-60	1.30318e-58	3.1307e-57	7.2922e-56	1.64528e-54
7.89348e-131	8.9056e-129	9.65948e-127	1.00737e-124	1.01026e-122	9.74441e-121	9.04143e-119	8.07188e-117	6.93554e-115	5.73698e-113	4.57014e-111	3.5074e-109	2.59439e-107	1.85049e-105	1.27339e-103	8.45853e-102	5.4267e-100	3.36461e-98	2.01715e-96	1.16997e-94	6.56825e-93	3.57054e-91	1.87997e-89	9.58888e-88	4.73804e-86	2.26776e-84	1.05114e-82	4.71668e-81	2.04802e-79	8.60062e-78	3.49129e-76	1.36915e-74	5.18412e-73	1.89416e-71	6.67495e-70	2.26754e-68	7.42242e-67	2.34015e-65	7.10391e-64	2.07572e-62	5.83633e-61	1.57873e-59	4.10759e-58	1.02778e-56	2.47276e-55	5.71978e-54	1.27188e-52	2.71859e-51	5.5852e-50	1.10282e-48
8.33739e-122	8.78573e-120	8.9373e-118	8.77389e-116	8.31004e-114	7.59106e-112	6.68579e-110	5.67568e-108	4.64264e-106	3.65822e-104	2.77595e-102	2.02806e-100	1.42619e-98	9.65171e-97	6.28466e-95	3.93671e-93	2.37187e-91	1.37434e-89	7.65755e-88	4.10234e-86	2.11289e-84	1.04615e-82	4.97901e-81	2.27773e-79	1.00149e-77	4.23207e-76	1.71872e-74	6.7079e-73	2.51585e-71	9.06745e-70	3.14036e-68	1.0451e-66	3.34206e-65	1.02693e-63	3.03201e-62	8.60161e-61	2.34469e-59	6.14102e-58	1.54541e-56	3.73675e-55	8.68135e-54	1.93785e-52	4.15618e-51	8.56456e-50	1.69571e-48	3.22578e-47	5.89591e-46	1.03538e-44	1.74696e-43	2.83204e-42
5.53657e-114	5.2087e-112	4.70933e-110	4.09185e-108	3.41663e-106	2.74148e-104	2.11383e-102	1.5662e-100	1.11508e-98	7.6286e-97	5.01481e-95	3.16761e-93	1.92252e-91	1.12116e-89	6.28235e-88	3.38242e-86	1.74977e-84	8.69727e-83	4.15364e-81	1.90598e-79	8.40326e-78	3.55973e-76	1.44886e-74	5.66592e-73	2.12888e-71	7.68544e-70	2.66575e-68	8.88392e-67	2.84461e-65	8.7513e-64	2.58675e-62	7.34631e-61	2.00454e-59	5.25521e-58	1.32372e-56	3.20356e-55	7.44904e-54	1.66417e-52	3.5721e-51	7.36681e-50	1.4597e-48	2.77894e-47	5.08302e-46	8.93294e-45	1.50833e-43	2.44696e-42	3.81404e-41	5.7118e-40	8.21843e-39	1.13615e-37
1.01322e-107	8.39191e-106	6.67798e-104	5.10574e-102	3.75061e-100	2.64712e-98	1.79504e-96	1.16951e-94	7.32085e-93	4.403e-91	2.54428e-89	1.41256e-87	7.53496e-86	3.86174e-84	1.90157e-82	8.99644e-81	4.08938e-79	1.78597e-77	7.49406e-76	3.02127e-74	1.17028e-72	4.3553e-71	1.55731e-69	5.35009e-68	1.76594e-66	5.60038e-65	1.70643e-63	4.99559e-62	1.40512e-60	3.79725e-59	9.85946e-58	2.4596e-56	5.89529e-55	1.35761e-53	3.0038e-52	6.38551e-51	1.30421e-49	2.55936e-48	4.82548e-47	8.74135e-46	1.5214e-44	2.54413e-43	4.08754e-42	6.30976e-41	9.3582e-40	1.33352e-38	1.82572e-37	2.40159e-36	3.03523e-35	3.68563e-34
[truncated: 551 more columns]

## Sheet: X E32 Perpendicular
6.85889e-216	3.64337e-213	1.85943e-210	9.11772e-208	4.29556e-205	1.94438e-202	8.45614e-200	3.53338e-197	1.41853e-194	5.47158e-192	2.02776e-189	7.22016e-187	2.47005e-184	8.11885e-182	2.56395e-179	7.77955e-177	2.26792e-174	6.35225e-172	1.70945e-169	4.41991e-167	1.09799e-164	2.62067e-162	6.00973e-160	1.32411e-157	2.803e-155	5.70098e-153	1.11405e-150	2.09164e-148	3.7731e-146	6.53939e-144	1.08894e-141	1.74221e-139	2.67809e-137	3.95528e-135	5.61251e-133	7.65184e-131	1.00231e-128	1.26144e-126	1.52532e-124	1.77208e-122	1.97803e-120	2.12134e-118	2.18583e-116	2.16397e-114	2.05833e-112	1.88107e-110	1.65167e-108	1.39339e-106	1.1294e-104	8.7953e-103
1.22746e-206	5.69085e-204	2.53498e-201	1.08492e-198	4.4612e-196	1.76252e-193	6.69026e-191	2.43995e-188	8.54961e-186	2.87833e-183	9.31028e-181	2.89343e-178	8.63957e-176	2.47856e-173	6.83179e-171	1.80925e-168	4.60352e-166	1.12541e-163	2.64337e-161	5.96533e-159	1.29342e-156	2.69446e-154	5.39303e-152	1.0371e-149	1.91619e-147	3.40162e-145	5.80175e-143	9.50739e-141	1.4969e-138	2.26438e-136	3.29107e-134	4.5957e-132	6.16588e-130	7.94816e-128	9.84388e-126	1.17137e-123	1.33922e-121	1.47107e-119	1.55256e-117	1.5743e-115	1.53376e-113	1.43567e-111	1.29116e-109	1.11566e-107	9.26223e-106	7.38798e-104	5.66192e-102	4.16898e-100	2.94934e-98	2.00469e-96
5.56589e-200	2.33456e-197	9.40816e-195	3.64277e-192	1.35515e-189	4.84363e-187	1.66335e-184	5.48811e-182	1.73977e-179	5.29892e-177	1.55065e-174	4.35979e-172	1.17773e-169	3.05672e-167	7.62243e-165	1.82625e-162	4.20391e-160	9.29771e-158	1.97572e-155	4.03371e-153	7.91247e-151	1.49124e-148	2.70029e-146	4.69788e-144	7.85276e-142	1.26116e-139	1.94602e-137	2.88503e-135	4.10945e-133	5.62399e-131	7.39493e-129	9.34225e-127	1.13396e-124	1.32242e-122	1.48174e-120	1.59516e-118	1.64991e-116	1.63964e-114	1.56554e-112	1.43617e-110	1.26584e-108	1.07196e-106	8.72178e-105	6.81807e-103	5.12089e-101	3.69537e-99	2.56212e-97	1.70674e-95	1.09236e-93	6.71723e-92
5.19968e-192	1.92911e-189	6.87651e-187	2.35508e-184	7.74948e-182	2.45e-179	7.442e-177	2.1719e-174	6.09004e-172	1.64069e-169	4.24681e-167	1.05615e-164	2.52359e-162	5.79347e-160	1.27787e-157	2.7081e-155	5.51403e-153	1.0787e-150	2.02751e-148	3.66145e-146	6.35289e-144	1.05905e-141	1.69626e-139	2.61032e-137	3.85945e-135	5.48257e-133	7.48292e-131	9.81265e-129	1.23632e-126	1.49659e-124	1.74061e-122	1.94505e-120	2.08827e-118	2.15413e-116	2.13493e-114	2.03294e-112	1.85992e-110	1.6349e-108	1.38076e-106	1.1204e-104	8.73483e-103	6.54282e-101	4.70873e-99	3.2559e-97	2.16305e-95	1.38067e-93	8.46722e-92	4.98908e-90	2.82442e-88	1.53626e-86
1.0712e-187	3.71799e-185	1.23987e-182	3.97256e-180	1.22291e-177	3.61697e-175	1.02784e-172	2.8063e-170	7.36156e-168	1.85539e-165	4.4929e-163	1.04532e-160	2.33667e-158	5.01851e-156	1.03557e-153	2.05312e-151	3.9109e-149	7.15759e-147	1.25859e-144	2.12634e-142	3.45149e-140	5.38282e-138	8.06569e-136	1.16118e-133	1.60616e-131	2.13454e-129	2.72552e-127	3.34366e-125	3.94115e-123	4.46325e-121	4.85633e-119	5.07685e-117	5.09927e-115	4.92096e-113	4.56267e-111	4.0646e-109	3.47892e-107	2.86088e-105	2.26038e-103	1.7159e-101	1.2515e-99	8.77001e-98	5.90467e-96	3.81962e-94	2.37395e-92	1.4176e-90	8.1332e-89	4.48331e-87	2.37445e-85	1.20825e-83
4.13291e-183	1.33104e-180	4.11864e-178	1.22446e-175	3.49756e-173	9.5987e-171	2.53098e-168	6.41199e-166	1.56072e-163	3.64994e-161	8.20116e-159	1.77049e-156	3.6723e-154	7.31832e-152	1.40124e-149	2.57776e-147	4.55619e-145	7.73728e-143	1.26242e-140	1.979e-138	2.98069e-136	4.31337e-134	5.99714e-132	8.01124e-130	1.02821e-127	1.26793e-125	1.50223e-123	1.71004e-121	1.87026e-119	1.96529e-117	1.98418e-115	1.9247e-113	1.79379e-111	1.60624e-109	1.3819e-107	1.14228e-105	9.0718e-104	6.9222e-102	5.07485e-100	3.57463e-98	2.41917e-96	1.57301e-94	9.82703e-93	5.89851e-91	3.40166e-89	1.88481e-87	1.0034e-85	5.13223e-84	2.52213e-82	1.19085e-80
2.90534e-178	8.68792e-176	2.4961e-173	6.89029e-171	1.82743e-168	4.65664e-166	1.14007e-163	2.68176e-161	6.06088e-159	1.31607e-156	2.7457e-154	5.50369e-152	1.05994e-149	1.96128e-147	3.48679e-145	5.95578e-143	9.77419e-141	1.54117e-138	2.3348e-136	3.39841e-134	4.75259e-132	6.38577e-130	8.24375e-128	1.0225e-125	1.21852e-123	1.39517e-121	1.5348e-119	1.6222e-117	1.64735e-115	1.60729e-113	1.50671e-111	1.35705e-109	1.17433e-107	9.76361e-106	7.79939e-104	5.98603e-102	4.41413e-100	3.12737e-98	2.12884e-96	1.3923e-94	8.74888e-93	5.28202e-91	3.0639e-89	1.70757e-87	9.14347e-86	4.70404e-84	2.3252e-82	1.10427e-80	5.03874e-79	2.209e-77
1.64316e-174	4.60867e-172	1.24194e-169	3.21554e-167	7.999e-165	1.91181e-162	4.39019e-160	9.68613e-158	2.05326e-155	4.18184e-153	8.18311e-151	1.5385e-148	2.7791e-146	4.82326e-144	8.04274e-142	1.28854e-139	1.98343e-137	2.93336e-135	4.16814e-133	5.69045e-131	7.46414e-129	9.40679e-127	1.13902e-124	1.3251e-122	1.48114e-120	1.59063e-118	1.64124e-116	1.62705e-114	1.54975e-112	1.41824e-110	1.24699e-108	1.05343e-106	8.55025e-105	6.66775e-103	4.99583e-101	3.59636e-99	2.48742e-97	1.65296e-95	1.05536e-93	6.47399e-92	3.81566e-90	2.1607e-88	1.17557e-86	6.14514e-85	3.08633e-83	1.48929e-81	6.90474e-80	3.07569e-78	1.31633e-76	5.41274e-75
3.47036e-171	9.22005e-169	2.35353e-166	5.77211e-164	1.36012e-161	3.07928e-159	6.69805e-157	1.39983e-154	2.81081e-152	5.4227e-150	1.00514e-147	1.79006e-145	3.06293e-143	5.03541e-141	7.95353e-139	1.20702e-136	1.75993e-134	2.4655e-132	3.31851e-130	4.2915e-128	5.33217e-126	6.36541e-124	7.30092e-122	8.04557e-120	8.51852e-118	8.66562e-116	8.46961e-114	7.95345e-112	7.17589e-110	6.22049e-108	5.18085e-106	4.14578e-104	3.18742e-102	2.35451e-100	1.67105e-98	1.13948e-96	7.46542e-95	4.69925e-93	2.84205e-91	1.65144e-89	9.21979e-88	4.94548e-86	2.54873e-84	1.26202e-82	6.00398e-81	2.74435e-79	1.20522e-77	5.08538e-76	2.06162e-74	8.03011e-73
1.24685e-167	3.13703e-165	7.58321e-163	1.76123e-160	3.93011e-158	8.42604e-156	1.73568e-153	3.43515e-151	6.53203e-149	1.19338e-146	2.09478e-144	3.53286e-142	5.72457e-140	8.91225e-138	1.33309e-135	1.91584e-133	2.64539e-131	3.50951e-129	4.47334e-127	5.47829e-125	6.44595e-123	7.28714e-121	7.91508e-119	8.26003e-117	8.28202e-115	7.97846e-113	7.38465e-111	6.56704e-109	5.61096e-107	4.60609e-105	3.63293e-103	2.75302e-101	2.00442e-99	1.40216e-97	9.42399e-96	6.08555e-94	3.77566e-92	2.25069e-90	1.28903e-88	7.0932e-87	3.75015e-85	1.90495e-83	9.29706e-82	4.3595e-80	1.96406e-78	8.50164e-77	3.53572e-75	1.4128e-73	5.42393e-72	2.00066e-70
5.62867e-165	1.34904e-162	3.1065e-160	6.873e-158	1.461e-155	2.98388e-153	5.85519e-151	1.1039e-148	1.99961e-146	3.48008e-144	5.81919e-142	9.34896e-140	1.44309e-137	2.14018e-135	3.04955e-133	4.17493e-131	5.4915e-129	6.94003e-127	8.42674e-125	9.83074e-123	1.1019e-120	1.18665e-118	1.22782e-116	1.2206e-114	1.16585e-112	1.06989e-110	9.43328e-109	7.99126e-107	6.50423e-105	5.08633e-103	3.82157e-101	2.75872e-99	1.91338e-97	1.27504e-95	8.16342e-94	5.0217e-92	2.96795e-90	1.68536e-88	9.19506e-87	4.81998e-85	2.42753e-83	1.17466e-81	5.4612e-80	2.43945e-78	1.04695e-76	4.31702e-75	1.7103e-73	6.51013e-72	2.38087e-70	8.36581e-69
1.9567e-166	4.80857e-164	1.13537e-161	2.57563e-159	5.61384e-157	1.17561e-154	2.36536e-152	4.57254e-150	8.49272e-148	1.51553e-145	2.59842e-143	4.28039e-141	6.77462e-139	1.03019e-136	1.50513e-134	2.11281e-132	2.84954e-130	3.69248e-128	4.59716e-126	5.49906e-124	6.31999e-122	6.97867e-120	7.40383e-118	7.5469e-116	7.3911e-114	6.9547e-112	6.28746e-110	5.46135e-108	4.55778e-106	3.65456e-104	2.81543e-102	2.08393e-100	1.48201e-98	1.01261e-96	6.64763e-95	4.19293e-93	2.54096e-91	1.47947e-89	8.27638e-88	4.4484e-86	2.29719e-84	1.13977e-82	5.43332e-81	2.48852e-79	1.09508e-77	4.62999e-76	1.8808e-74	7.34059e-73	2.75264e-71	9.91734e-70
1.18253e-164	2.83105e-162	6.51194e-160	1.43914e-157	3.05579e-155	6.23406e-153	1.22193e-150	2.30119e-148	4.16376e-146	7.23848e-144	1.20903e-141	1.94024e-139	2.99158e-137	4.43175e-135	6.30779e-133	8.62597e-131	1.13336e-128	1.43072e-126	1.73528e-124	2.02215e-122	2.26404e-120	2.43548e-118	2.51717e-116	2.49959e-114	2.38481e-112	2.18608e-110	1.92534e-108	1.62921e-106	1.32457e-104	1.03467e-102	7.76523e-101	5.59933e-99	3.87924e-97	2.58217e-95	1.6514e-93	1.01472e-91	5.9906e-90	3.39799e-88	1.85183e-86	9.69638e-85	4.87805e-83	2.35782e-81	1.09497e-79	4.88567e-78	2.09446e-76	8.62681e-75	3.41394e-73	1.29804e-71	4.74189e-70	1.66434e-68
1.44529e-164	3.44756e-162	7.90127e-160	1.73985e-157	3.68089e-155	7.48209e-153	1.46124e-150	2.74187e-148	4.94313e-146	8.56219e-144	1.42494e-141	2.27843e-139	3.50028e-137	5.16653e-135	7.32695e-133	9.98333e-131	1.30694e-128	1.64386e-126	1.98656e-124	2.30657e-122	2.57312e-120	2.75792e-118	2.84009e-116	2.81002e-114	2.67126e-112	2.43978e-110	2.14098e-108	1.80511e-106	1.46225e-104	1.13807e-102	8.51032e-101	6.11434e-99	4.22067e-97	2.79925e-95	1.78374e-93	1.09206e-91	6.4238e-90	3.63049e-88	1.97136e-86	1.02848e-84	5.1553e-83	2.48279e-81	1.14883e-79	5.10736e-78	2.18156e-76	8.95295e-75	3.53015e-73	1.33736e-71	4.86779e-70	1.70233e-68
4.7659e-162	1.08768e-159	2.38499e-157	5.02459e-155	1.01705e-152	1.97793e-150	3.69581e-148	6.63492e-146	1.14443e-143	1.89659e-141	3.01984e-139	4.6198e-137	6.79032e-135	9.58927e-133	1.3011e-130	1.69614e-128	2.12443e-126	2.55652e-124	2.95588e-122	3.28361e-120	3.50465e-118	3.5939e-116	3.54091e-114	3.35191e-112	3.04859e-110	2.66399e-108	2.23664e-106	1.80421e-104	1.39831e-102	1.04124e-100	7.4495e-99	5.12071e-97	3.38191e-95	2.14596e-93	1.30831e-91	7.66349e-90	4.31292e-88	2.33208e-86	1.21156e-84	6.04748e-83	2.90023e-81	1.33634e-79	5.91605e-78	2.51636e-76	1.02836e-74	4.03778e-73	1.52324e-71	5.52108e-70	1.92268e-68	6.43308e-67
3.98691e-160	8.83798e-158	1.88234e-155	3.85185e-153	7.57304e-151	1.43054e-148	2.59631e-146	4.52733e-144	7.585e-142	1.22095e-139	1.88829e-137	2.80586e-135	4.00583e-133	5.49474e-131	7.24153e-129	9.16942e-127	1.11553e-124	1.30391e-122	1.46435e-120	1.58004e-118	1.63803e-116	1.63155e-114	1.56139e-112	1.43565e-110	1.26827e-108	1.07648e-106	8.77864e-105	6.87824e-103	5.17792e-101	3.74509e-99	2.60253e-97	1.73764e-95	1.11468e-93	6.8702e-92	4.06833e-90	2.31469e-88	1.26531e-86	6.64551e-85	3.35342e-83	1.62584e-81	7.57345e-80	3.38952e-78	1.45751e-76	6.02162e-75	2.39025e-73	9.11592e-72	3.34031e-70	1.17598e-68	3.9778e-67	1.29275e-65
1.03871e-155	2.13586e-153	4.21969e-151	8.00968e-149	1.46076e-146	2.55959e-144	4.30913e-142	6.97007e-140	1.08321e-137	1.6174e-135	2.32033e-133	3.19824e-131	4.23545e-129	5.38911e-127	6.58813e-125	7.73813e-123	8.73249e-121	9.46821e-119	9.86339e-117	9.87217e-115	9.49352e-113	8.77143e-111	7.78649e-109	6.64111e-107	5.44213e-105	4.28474e-103	3.24122e-101	2.3557e-99	1.64498e-97	1.10365e-95	7.11421e-94	4.40608e-92	2.62184e-90	1.49895e-88	8.23373e-87	4.34545e-85	2.20344e-83	1.07348e-81	5.02479e-80	2.2598e-78	9.76446e-77	4.05374e-75	1.61693e-73	6.19662e-72	2.28164e-70	8.07174e-69	2.74357e-67	8.95968e-66	2.81124e-64	8.47482e-63
9.63972e-152	1.84466e-149	3.39155e-147	5.99111e-145	1.01682e-142	1.6581e-140	2.59779e-138	3.91044e-136	5.65557e-134	7.85877e-132	1.04921e-129	1.34585e-127	1.65867e-125	1.96404e-123	2.23445e-121	2.44241e-119	2.56504e-117	2.5882e-115	2.50917e-113	2.33718e-111	2.09161e-109	1.79845e-107	1.48574e-105	1.17928e-103	8.99328e-102	6.58944e-100	4.63881e-98	3.13757e-96	2.03895e-94	1.27306e-92	7.63698e-91	4.4017e-89	2.43752e-87	1.29689e-85	6.62961e-84	3.25612e-82	1.53653e-80	6.96642e-79	3.03463e-77	1.27008e-75	5.10722e-74	1.97318e-72	7.32447e-71	2.61225e-69	8.95118e-68	2.94696e-66	9.32174e-65	2.83301e-63	8.27232e-62	2.32078e-60
1.74082e-150	3.26661e-148	5.88939e-146	1.02017e-143	1.69786e-141	2.71493e-139	4.17104e-137	6.15684e-135	8.73173e-133	1.18979e-130	1.55765e-128	1.95928e-126	2.36783e-124	2.74938e-122	3.06723e-120	3.28765e-118	3.38574e-116	3.35004e-114	3.18474e-112	2.90889e-110	2.55274e-108	2.15237e-106	1.74363e-104	1.35712e-102	1.01488e-100	7.2918e-99	5.03367e-97	3.33859e-95	2.1275e-93	1.30258e-91	7.66245e-90	4.33071e-88	2.35168e-86	1.22695e-84	6.15038e-83	2.96214e-81	1.37069e-79	6.09395e-78	2.60308e-76	1.06833e-74	4.2126e-73	1.59597e-71	5.80932e-70	2.03168e-68	6.82674e-67	2.20394e-65	6.83619e-64	2.03731e-62	5.83348e-61	1.60482e-59
2.32517e-149	4.28261e-147	7.57863e-145	1.28855e-142	2.10494e-140	3.30374e-138	4.98196e-136	7.21811e-134	1.00479e-131	1.34386e-129	1.72688e-127	2.13205e-125	2.52908e-123	2.8824e-121	3.15628e-119	3.32065e-117	3.35661e-115	3.25991e-113	3.04186e-111	2.7271e-109	2.34904e-107	1.94406e-105	1.54581e-103	1.18095e-101	8.66828e-100	6.11313e-98	4.14212e-96	2.69656e-94	1.68665e-92	1.01361e-90	5.85251e-89	3.2467e-87	1.7305e-85	8.86192e-84	4.36026e-82	2.06123e-80	9.36198e-79	4.08542e-77	1.71291e-75	6.90019e-74	2.67064e-72	9.93112e-71	3.54821e-69	1.218e-67	4.01712e-66	1.27295e-64	3.87556e-63	1.13367e-61	3.18615e-60	8.60348e-59
2.05325e-148	3.70756e-146	6.43225e-144	1.07218e-141	1.71711e-139	2.64215e-137	3.90611e-135	5.54831e-133	7.5719e-131	9.92835e-129	1.25077e-126	1.51393e-124	1.76061e-122	1.9672e-120	2.11185e-118	2.17823e-116	2.15861e-114	2.05528e-112	1.88018e-110	1.65254e-108	1.39552e-106	1.13226e-104	8.82645e-103	6.61079e-101	4.75717e-99	3.28907e-97	2.18487e-95	1.39446e-93	8.55094e-92	5.03791e-90	2.85178e-88	1.55099e-86	8.10458e-85	4.06893e-83	1.96272e-81	9.09629e-80	4.0504e-78	1.73285e-76	7.12282e-75	2.81301e-73	1.06738e-71	3.89129e-70	1.363e-68	4.587e-67	1.48316e-65	4.60763e-64	1.37529e-62	3.94402e-61	1.0867e-59	2.87682e-58
2.51031e-145	4.28761e-143	7.03608e-141	1.10937e-138	1.68053e-136	2.44595e-134	3.42039e-132	4.5955e-130	5.93223e-128	7.35752e-126	8.76744e-124	1.00379e-121	1.10418e-119	1.16699e-117	1.18501e-115	1.15612e-113	1.08371e-111	9.76009e-110	8.44542e-108	7.02128e-106	5.60842e-104	4.3042e-102	3.17375e-100	2.24844e-98	1.53044e-96	1.00088e-94	6.28891e-93	3.79662e-91	2.20215e-89	1.22722e-87	6.57098e-86	3.38037e-84	1.67081e-82	7.93445e-81	3.62023e-79	1.58702e-77	6.68434e-76	2.70497e-74	1.0517e-72	3.92874e-71	1.41007e-69	4.86248e-68	1.61103e-66	5.12832e-65	1.56847e-63	4.60899e-62	1.30126e-60	3.52979e-59	9.19947e-58	2.30359e-56
3.61635e-148	6.4921e-146	1.11977e-143	1.85567e-141	2.95461e-139	4.5199e-137	6.64332e-135	9.38144e-133	1.27286e-130	1.65929e-128	2.07822e-126	2.50086e-124	2.89145e-122	3.21196e-120	3.42809e-118	3.5153e-116	3.46338e-114	3.27844e-112	2.98169e-110	2.60547e-108	2.18744e-106	1.76448e-104	1.36749e-102	1.01826e-100	7.28492e-99	5.00746e-97	3.30703e-95	2.09839e-93	1.27928e-91	7.49324e-90	4.217e-88	2.28016e-86	1.18456e-84	5.91253e-83	2.83544e-81	1.30646e-79	5.78359e-78	2.45997e-76	1.00528e-74	3.94708e-73	1.48899e-71	5.3968e-70	1.87935e-68	6.28794e-67	2.02133e-65	6.24302e-64	1.85259e-62	5.28193e-61	1.44689e-59	3.80807e-58
1.02655e-144	1.73958e-142	2.83229e-140	4.43055e-138	6.65896e-136	9.61576e-134	1.3341e-131	1.77837e-129	2.27763e-127	2.80268e-125	3.31354e-123	3.7639e-121	4.10784e-119	4.30741e-117	4.33957e-115	4.20055e-113	3.90655e-111	3.49068e-109	2.99677e-107	2.47187e-105	1.95896e-103	1.49161e-101	1.09122e-99	7.67002e-98	5.17976e-96	3.36087e-94	2.09518e-92	1.25493e-90	7.22179e-89	3.993e-87	2.1212e-85	1.08266e-83	5.30923e-82	2.50149e-80	1.13239e-78	4.92514e-77	2.05812e-75	8.26324e-74	3.18756e-72	1.1814e-70	4.20688e-69	1.43931e-67	4.73123e-66	1.49425e-64	4.53421e-63	1.32193e-61	3.70289e-60	9.96561e-59	2.57688e-57	6.40196e-56
5.11897e-141	8.08262e-139	1.22617e-136	1.78721e-134	2.50283e-132	3.36754e-130	4.35335e-128	5.40708e-126	6.45253e-124	7.39819e-122	8.14984e-120	8.62583e-118	8.77165e-116	8.57017e-114	8.045e-112	7.25589e-110	6.28759e-108	5.23486e-106	4.1875e-104	3.21834e-102	2.3765e-100	1.68606e-98	1.1493e-96	7.52705e-95	4.73635e-93	2.86346e-91	1.66328e-89	9.28259e-88	4.97738e-86	2.56425e-84	1.26926e-82	6.03622e-81	2.7581e-79	1.21083e-77	5.10721e-76	2.06972e-74	8.05879e-73	3.01478e-71	1.0836e-69	3.74207e-68	1.2416e-66	3.95804e-65	1.21229e-63	3.56748e-62	1.00866e-60	2.74004e-59	7.15148e-58	1.79335e-56	4.32076e-55	1.00019e-53
4.62799e-136	6.67325e-134	9.24507e-132	1.23058e-129	1.57377e-127	1.93374e-125	2.28289e-123	2.58939e-121	2.82189e-119	2.95468e-117	2.97242e-115	2.87301e-113	2.66804e-111	2.38054e-109	2.04073e-107	1.68084e-105	1.33013e-103	1.01132e-101	7.3878e-100	5.18522e-98	3.49662e-96	2.26547e-94	1.41025e-92	8.43452e-91	4.84679e-89	2.67594e-87	1.41947e-85	7.23444e-84	3.54251e-82	1.66666e-80	7.53372e-79	3.2719e-77	1.36528e-75	5.47354e-74	2.10836e-72	7.80276e-71	2.77447e-69	9.47853e-68	3.11121e-66	9.81176e-65	2.97298e-63	8.65498e-62	2.42085e-60	6.50575e-59	1.67979e-57	4.16718e-56	9.93246e-55	2.27457e-53	5.00461e-52	1.05796e-50
2.36965e-130	3.0712e-128	3.82437e-126	4.5755e-124	5.25953e-122	5.80875e-120	6.16377e-118	6.28404e-116	6.15545e-114	5.79307e-112	5.23824e-110	4.55083e-108	3.79861e-106	3.0464e-104	2.34734e-102	1.73778e-100	1.23606e-98	8.44725e-97	5.54649e-95	3.49904e-93	2.12084e-91	1.23508e-89	6.91054e-88	3.71497e-86	1.91879e-84	9.522e-83	4.54001e-81	2.07976e-79	9.15374e-78	3.8709e-76	1.57273e-74	6.13936e-73	2.30261e-71	8.2975e-70	2.87277e-68	9.55618e-67	3.05418e-65	9.37851e-64	2.76695e-62	7.84326e-61	2.13609e-59	5.58949e-58	1.40525e-56	3.39438e-55	7.87766e-54	1.75656e-52	3.76318e-51	7.74598e-50	1.53188e-48	2.91074e-47
7.03076e-123	7.90729e-121	8.54439e-119	8.8708e-117	8.84857e-115	8.4803e-113	7.80868e-111	6.90832e-109	5.87212e-107	4.79564e-105	3.76293e-103	2.83683e-101	2.0548e-99	1.42999e-97	9.56149e-96	6.14251e-94	3.79136e-92	2.24839e-90	1.28108e-88	7.0131e-87	3.68868e-85	1.86407e-83	9.05064e-82	4.22207e-80	1.89234e-78	8.14897e-77	3.37158e-75	1.34027e-73	5.11894e-72	1.87843e-70	6.62276e-69	2.24342e-67	7.30149e-66	2.28318e-64	6.85956e-63	1.98007e-61	5.49154e-60	1.46331e-58	3.74632e-57	9.21516e-56	2.17786e-54	4.94519e-53	1.07886e-51	2.26139e-50	4.55423e-49	8.81216e-48	1.63824e-46	2.92618e-45	5.02172e-44	8.28005e-43
2.89878e-114	2.76172e-112	2.52798e-110	2.22329e-108	1.87865e-106	1.52519e-104	1.18968e-102	8.9159e-101	6.4199e-99	4.44139e-97	2.95215e-95	1.88532e-93	1.15681e-91	6.81971e-90	3.86277e-88	2.10213e-86	1.09913e-84	5.52159e-83	2.66508e-81	1.2359e-79	5.50661e-78	2.3573e-76	9.69555e-75	3.83141e-73	1.4547e-71	5.30659e-70	1.85989e-68	6.26305e-67	2.02634e-65	6.29896e-64	1.88128e-62	5.39839e-61	1.48835e-59	3.94251e-58	1.00339e-56	2.45355e-55	5.76432e-54	1.30116e-52	2.82188e-51	5.87999e-50	1.17718e-48	2.26432e-47	4.18465e-46	7.43036e-45	1.26762e-43	2.07776e-42	3.27214e-41	4.95102e-40	7.19758e-39	1.00533e-37
8.57902e-108	7.1552e-106	5.73368e-104	4.41442e-102	3.26544e-100	2.3208e-98	1.58476e-96	1.03972e-94	6.55386e-93	3.96923e-91	2.30964e-89	1.29125e-87	6.93592e-86	3.57953e-84	1.77491e-82	8.45582e-81	3.87046e-79	1.70215e-77	7.19219e-76	2.9198e-74	1.13887e-72	4.26796e-71	1.53673e-69	5.3162e-68	1.76699e-66	5.6428e-65	1.73135e-63	5.10389e-62	1.4456e-60	3.93388e-59	1.02854e-57	2.58377e-56	6.23608e-55	1.4461e-53	3.22191e-52	6.89694e-51	1.41849e-49	2.80303e-48	5.32176e-47	9.70758e-46	1.70136e-44	2.86489e-43	4.63499e-42	7.20473e-41	1.07601e-39	1.54397e-38	2.1286e-37	2.81952e-36	3.58827e-35	4.38757e-34
1.26584e-102	9.45878e-101	6.79079e-99	4.68418e-97	3.10439e-95	1.97672e-93	1.20933e-91	7.10838e-90	4.01444e-88	2.17825e-86	1.13558e-84	5.68799e-83	2.73732e-81	1.26567e-79	5.62271e-78	2.39993e-76	9.84189e-75	3.87782e-73	1.46799e-71	5.33936e-70	1.86587e-68	6.26476e-67	2.02094e-65	6.26371e-64	1.86525e-62	5.3367e-61	1.46702e-59	3.87459e-58	9.83207e-57	2.39713e-55	5.61524e-54	1.26378e-52	2.73277e-51	5.67759e-50	1.13332e-48	2.17355e-47	4.0051e-46	7.09067e-45	1.20611e-43	1.97114e-42	3.09511e-41	4.6694e-40	6.76824e-39	9.4258e-38	1.26121e-36	1.62139e-35	2.00269e-34	2.37668e-33	2.7099e-32	2.96869e-31
[truncated: 551 more columns]

## Sheet: X E12 All
4.03081e-150	6.97605e-148	1.15999e-145	1.85322e-143	2.84465e-141	4.19526e-139	5.94452e-137	8.09287e-135	1.05856e-132	1.33033e-130	1.60631e-128	1.8635e-126	2.0771e-124	2.2244e-122	2.28874e-120	2.2626e-118	2.14906e-116	1.96117e-114	1.71954e-112	1.44856e-110	1.17244e-108	9.11742e-107	6.8121e-105	4.89011e-103	3.37275e-101	2.23501e-99	1.42299e-97	8.70466e-96	5.116e-94	2.88893e-92	1.56737e-90	8.17026e-89	4.09193e-87	1.96901e-85	9.10323e-84	4.04364e-82	1.72574e-80	7.07635e-79	2.78786e-77	1.05526e-75	3.83775e-74	1.34098e-72	4.50191e-71	1.45211e-69	4.50017e-68	1.33995e-66	3.83331e-65	1.05363e-63	2.78248e-62	7.05998e-61
2.87795e-142	4.31773e-140	6.22382e-138	8.61958e-136	1.14695e-133	1.46632e-131	1.80112e-129	2.12562e-127	2.41022e-125	2.62576e-123	2.74841e-121	2.76399e-119	2.67067e-117	2.47931e-115	2.21142e-113	1.89513e-111	1.5604e-109	1.23441e-107	9.38236e-106	6.85161e-104	4.80731e-102	3.2407e-100	2.09896e-98	1.30617e-96	7.80945e-95	4.48612e-93	2.47599e-91	1.31297e-89	6.68945e-88	3.27456e-86	1.54008e-84	6.95928e-83	3.02142e-81	1.26034e-79	5.05117e-78	1.94502e-76	7.19589e-75	2.55784e-73	8.73555e-72	2.86639e-70	9.03669e-69	2.73723e-67	7.96601e-66	2.2274e-64	5.98391e-63	1.54454e-61	3.83039e-60	9.1267e-59	2.08936e-57	4.59558e-56
2.78921e-135	3.71575e-133	4.75599e-131	5.84875e-129	6.91057e-127	7.84499e-125	8.55656e-123	8.96674e-121	9.02813e-119	8.73353e-117	8.11726e-115	7.24866e-113	6.21919e-111	5.12671e-109	4.06042e-107	3.08981e-105	2.25903e-103	1.58686e-101	1.07099e-99	6.94477e-98	4.32673e-96	2.58994e-94	1.48953e-92	8.23068e-91	4.36969e-89	2.22892e-87	1.09236e-85	5.14357e-84	2.32698e-82	1.01146e-80	4.22409e-79	1.69491e-77	6.53411e-76	2.42022e-74	8.61296e-73	2.94495e-71	9.67456e-70	3.05361e-68	9.26026e-67	2.69812e-65	7.55315e-64	2.03153e-62	5.24983e-61	1.30346e-59	3.1094e-58	7.12662e-57	1.56935e-55	3.32035e-54	6.74956e-53	1.31825e-51
4.76738e-129	5.62657e-127	6.38022e-125	6.95114e-123	7.2762e-121	7.31781e-119	7.07109e-117	6.56477e-115	5.85573e-113	5.01846e-111	4.13227e-109	3.26915e-107	2.4849e-105	1.81473e-103	1.27333e-101	8.58422e-100	5.56017e-98	3.46022e-96	2.06894e-94	1.18855e-92	6.56022e-91	3.47894e-89	1.77257e-87	8.67737e-86	4.08132e-84	1.84435e-82	8.00777e-81	3.34048e-79	1.33886e-77	5.15572e-76	1.90753e-74	6.78081e-73	2.3159e-71	7.59954e-70	2.39598e-68	7.25781e-67	2.11231e-65	5.90659e-64	1.58688e-62	4.0962e-61	1.01589e-59	2.42069e-58	5.54191e-57	1.21901e-55	2.57624e-54	5.23108e-53	1.02053e-51	1.91288e-50	3.44491e-49	5.96068e-48
8.55512e-125	9.24096e-123	9.5904e-121	9.56279e-119	9.16137e-117	8.43267e-115	7.45757e-113	6.33663e-111	5.17305e-109	4.05755e-107	3.0578e-105	2.21403e-103	1.54023e-101	1.02947e-99	6.61109e-98	4.07905e-96	2.4181e-94	1.37726e-92	7.53682e-91	3.96267e-89	2.00177e-87	9.71563e-86	4.53059e-84	2.02986e-82	8.73791e-81	3.6139e-79	1.43606e-77	5.48274e-76	2.01118e-74	7.08815e-73	2.40017e-71	7.80873e-70	2.44088e-68	7.33063e-67	2.11526e-65	5.86428e-64	1.56205e-62	3.99762e-61	9.82962e-60	2.3222e-58	5.27099e-57	1.14951e-55	2.40858e-54	4.84884e-53	9.3787e-52	1.74291e-50	3.11198e-49	5.33859e-48	8.79922e-47	1.39345e-45
1.27432e-121	1.28189e-119	1.23894e-117	1.15047e-115	1.02644e-113	8.79863e-112	7.24647e-110	5.73412e-108	4.35948e-106	3.18443e-104	2.23489e-102	1.50698e-100	9.76315e-99	6.07714e-97	3.63443e-95	2.08835e-93	1.15291e-91	6.11531e-90	3.11651e-88	1.52598e-86	7.17885e-85	3.24481e-83	1.40914e-81	5.87956e-80	2.35703e-78	9.07846e-77	3.35961e-75	1.19452e-73	4.08061e-72	1.33933e-70	4.22353e-69	1.27965e-67	3.7251e-66	1.04187e-64	2.79971e-63	7.22843e-62	1.79309e-60	4.27355e-59	9.78597e-58	2.15301e-56	4.55112e-55	9.2431e-54	1.80362e-52	3.38144e-51	6.09095e-50	1.05414e-48	1.75282e-47	2.80032e-46	4.29837e-45	6.33913e-44
1.48716e-118	1.39375e-116	1.25499e-114	1.08574e-112	9.02476e-111	7.20735e-109	5.53023e-107	4.07699e-105	2.88778e-103	1.96525e-101	1.28499e-99	8.07249e-98	4.87242e-96	2.8256e-94	1.57436e-92	8.42803e-91	4.33488e-89	2.14218e-87	1.0171e-85	4.63977e-84	2.03357e-82	8.5635e-81	3.46474e-79	1.34685e-77	5.03031e-76	1.80509e-74	6.22346e-73	2.06154e-71	6.56117e-70	2.00631e-68	5.89446e-67	1.66386e-65	4.51252e-64	1.17584e-62	2.9438e-61	7.081e-60	1.63647e-58	3.63372e-57	7.75217e-56	1.58899e-54	3.12932e-53	5.92115e-52	1.07644e-50	1.88019e-49	3.15531e-48	5.08758e-47	7.88149e-46	1.1731e-44	1.67759e-43	2.30499e-42
4.12985e-116	3.64498e-114	3.09089e-112	2.51826e-110	1.97126e-108	1.48258e-106	1.07132e-104	7.43788e-103	4.96143e-101	3.17975e-99	1.95798e-97	1.15838e-95	6.58447e-94	3.596e-92	1.88689e-90	9.51267e-89	4.60772e-87	2.14436e-85	9.58822e-84	4.11914e-82	1.70021e-80	6.7426e-79	2.5691e-77	9.40506e-76	3.30804e-74	1.11791e-72	3.62973e-71	1.13232e-69	3.39384e-68	9.7733e-67	2.70408e-65	7.18831e-64	1.83596e-62	4.50532e-61	1.06223e-59	2.40623e-58	5.23703e-57	1.09512e-55	2.20022e-54	4.24716e-53	7.87697e-52	1.40362e-50	2.40307e-49	3.95286e-48	6.2472e-47	9.48609e-46	1.38394e-44	1.93989e-43	2.61254e-42	3.38047e-41
1.43809e-113	1.20782e-111	9.74639e-110	7.55641e-108	5.62879e-106	4.02849e-104	2.77012e-102	1.83013e-100	1.1617e-98	7.08494e-97	4.1515e-95	2.33723e-93	1.26423e-91	6.57023e-90	3.28067e-88	1.57388e-86	7.25455e-85	3.21275e-83	1.36701e-81	5.58849e-80	2.19506e-78	8.28371e-77	3.00353e-75	1.04633e-73	3.50213e-72	1.12622e-70	3.47972e-69	1.03298e-67	2.94625e-66	8.07375e-65	2.12573e-63	5.37737e-62	1.30695e-60	3.05195e-59	6.84737e-58	1.47604e-56	3.05704e-55	6.0832e-54	1.16303e-52	2.13638e-51	3.77045e-50	6.39348e-49	1.04162e-47	1.63046e-46	2.4521e-45	3.54319e-44	4.91903e-43	6.56134e-42	8.40879e-41	1.03539e-39
5.69195e-112	4.55742e-110	3.50595e-108	2.59131e-106	1.84019e-104	1.25555e-102	8.23061e-101	5.18393e-99	3.137e-97	1.82389e-95	1.01885e-93	5.46828e-92	2.8198e-90	1.39706e-88	6.65029e-87	3.04154e-85	1.33652e-83	5.64266e-82	2.28887e-80	8.92047e-79	3.34027e-77	1.20172e-75	4.15389e-74	1.37954e-72	4.40191e-71	1.34951e-69	3.97502e-68	1.12494e-66	3.0588e-65	7.99096e-64	2.00574e-62	4.83704e-61	1.12076e-59	2.49502e-58	5.33658e-57	1.09668e-55	2.16534e-54	4.10771e-53	7.4869e-52	1.31109e-50	2.20593e-49	3.56597e-48	5.53851e-47	8.26487e-46	1.18497e-44	1.63233e-43	2.1604e-42	2.7472e-41	3.35641e-40	3.93992e-39
3.97994e-110	3.06052e-108	2.26122e-106	1.60516e-104	1.09477e-102	7.17391e-101	4.51665e-99	2.73215e-97	1.5879e-95	8.86681e-94	4.75708e-92	2.45212e-90	1.21443e-88	5.7787e-87	2.6419e-85	1.16046e-83	4.89749e-82	1.98584e-80	7.73649e-79	2.89582e-77	1.04142e-75	3.59841e-74	1.1946e-72	3.81034e-71	1.1677e-69	3.43818e-68	9.72643e-67	2.64367e-65	6.9038e-64	1.7322e-62	4.17576e-61	9.67167e-60	2.15227e-58	4.6017e-57	9.45299e-56	1.86573e-54	3.53798e-53	6.446e-52	1.12838e-50	1.89778e-49	3.06666e-48	4.76118e-47	7.10217e-46	1.01788e-44	1.40161e-43	1.85434e-42	2.35711e-41	2.8787e-40	3.37787e-39	3.80817e-38
2.77454e-109	2.08995e-107	1.51255e-105	1.05174e-103	7.0265e-102	4.51021e-100	2.78152e-98	1.64815e-96	9.38292e-95	5.13226e-93	2.69716e-91	1.36186e-89	6.60676e-88	3.07944e-86	1.37906e-84	5.93366e-83	2.45296e-81	9.74287e-80	3.71802e-78	1.36321e-76	4.80225e-75	1.62537e-73	5.28556e-72	1.65141e-70	4.95735e-69	1.42979e-67	3.96206e-66	1.05487e-64	2.6984e-63	6.63195e-62	1.56604e-60	3.553e-59	7.74488e-58	1.62204e-56	3.26391e-55	6.31019e-54	1.17213e-52	2.09187e-51	3.58694e-50	5.90936e-49	9.35375e-48	1.42252e-46	2.07855e-45	2.91804e-44	3.93594e-43	5.10076e-42	6.35111e-41	7.59788e-40	8.73299e-39	9.64411e-38
4.38122e-109	3.22663e-107	2.28313e-105	1.55218e-103	1.01386e-101	6.36277e-100	3.83655e-98	2.22261e-96	1.23713e-94	6.61599e-93	3.3994e-91	1.67818e-89	7.95981e-88	3.6274e-86	1.58824e-84	6.68136e-83	2.70048e-81	1.04869e-79	3.91274e-78	1.40263e-76	4.83095e-75	1.59864e-73	5.08273e-72	1.55264e-70	4.55695e-69	1.28501e-67	3.48149e-66	9.06259e-65	2.26656e-63	5.44643e-62	1.25743e-60	2.78923e-59	5.94447e-58	1.21722e-56	2.39472e-55	4.52656e-54	8.22072e-53	1.43443e-51	2.40479e-50	3.8735e-49	5.99457e-48	8.91335e-47	1.27336e-45	1.7478e-44	2.30493e-43	2.92047e-42	3.55531e-41	4.15843e-40	4.67314e-39	5.04566e-38
8.13017e-108	5.87854e-106	4.08383e-104	2.7258e-102	1.74803e-100	1.07704e-98	6.37589e-97	3.62644e-95	1.98174e-93	1.0405e-91	5.24888e-90	2.54401e-88	1.18467e-86	5.30038e-85	2.27847e-83	9.4104e-82	3.73423e-80	1.42371e-78	5.21521e-77	1.83548e-75	6.20662e-74	2.01646e-72	6.29437e-71	1.88774e-69	5.43953e-68	1.50594e-66	4.00575e-65	1.02373e-63	2.51373e-62	5.93032e-61	1.34421e-59	2.92741e-58	6.1253e-57	1.2314e-55	2.37849e-54	4.41398e-53	7.87024e-52	1.34826e-50	2.21915e-49	3.50937e-48	5.33212e-47	7.78392e-46	1.09175e-44	1.47123e-43	1.90486e-42	2.3696e-41	2.83214e-40	3.25224e-39	3.58821e-38	3.80367e-37
4.54411e-106	3.16472e-104	2.11763e-102	1.36143e-100	8.40941e-99	4.99075e-97	2.84573e-95	1.55901e-93	8.20605e-92	4.14999e-90	2.01645e-88	9.41363e-87	4.22235e-85	1.81962e-83	7.53415e-82	2.9972e-80	1.14558e-78	4.20693e-77	1.48433e-75	5.03184e-74	1.63889e-72	5.12863e-71	1.54199e-69	4.45439e-68	1.2363e-66	3.29677e-65	8.44658e-64	2.07923e-62	4.91757e-61	1.11745e-59	2.43968e-58	5.11761e-57	1.0314e-55	1.99719e-54	3.71567e-53	6.64176e-52	1.14066e-50	1.88218e-49	2.98395e-48	4.54518e-47	6.6518e-46	9.35308e-45	1.26357e-43	1.6401e-42	2.04537e-41	2.45076e-40	2.82135e-39	3.12063e-38	3.31631e-37	3.38608e-36
1.1607e-120	1.24179e-118	1.27647e-116	1.26066e-114	1.19622e-112	1.09058e-110	9.55274e-109	8.03949e-107	6.50065e-105	5.05026e-103	3.76963e-101	2.70341e-99	1.86275e-97	1.23317e-95	7.8437e-94	4.79344e-92	2.8145e-90	1.58776e-88	8.60588e-87	4.48161e-85	2.24234e-83	1.07795e-81	4.97875e-80	2.20939e-78	9.42003e-77	3.85888e-75	1.51879e-73	5.74331e-72	2.08668e-70	7.28411e-69	2.44301e-67	7.87233e-66	2.4373e-64	7.25009e-63	2.07208e-61	5.68979e-60	1.50112e-58	3.80506e-57	9.26696e-56	2.16841e-54	4.87497e-53	1.05301e-51	2.18535e-50	4.35749e-49	8.34797e-48	1.53657e-46	2.71741e-45	4.61725e-44	7.53774e-43	1.1823e-41
1.02045e-99	6.45247e-98	3.92004e-96	2.28814e-94	1.28322e-92	6.91435e-91	3.57955e-89	1.78047e-87	8.50877e-86	3.90686e-84	1.72353e-82	7.30527e-81	2.97497e-79	1.16401e-77	4.37582e-76	1.58048e-74	5.48466e-73	1.82868e-71	5.85804e-70	1.803e-68	5.33173e-67	1.51485e-65	4.1352e-64	1.08456e-62	2.73299e-61	6.61685e-60	1.53919e-58	3.44003e-57	7.38686e-56	1.524e-54	3.02093e-53	5.75337e-52	1.05277e-50	1.85085e-49	3.12636e-48	5.07381e-47	7.91148e-46	1.18525e-44	1.70604e-43	2.35938e-42	3.13498e-41	4.0022e-40	4.90899e-39	5.78513e-38	6.55031e-37	7.1259e-36	7.4481e-35	7.47962e-34	7.21675e-33	6.69009e-32
1.39606e-116	1.37837e-114	1.30754e-112	1.19172e-110	1.04357e-108	8.78006e-107	7.09742e-105	5.51229e-103	4.11332e-101	2.94904e-99	2.0314e-97	1.34444e-95	8.54896e-94	5.22293e-92	3.0658e-90	1.72902e-88	9.36885e-87	4.87753e-85	2.43973e-83	1.1725e-81	5.41391e-80	2.4018e-78	1.02375e-76	4.19252e-75	1.64963e-73	6.23629e-72	2.26514e-70	7.90479e-69	2.65042e-67	8.53821e-66	2.6427e-64	7.8588e-63	2.2454e-61	6.16395e-60	1.62575e-58	4.11978e-57	1.00305e-55	2.3464e-54	5.27362e-53	1.13879e-51	2.36269e-50	4.70975e-49	9.02021e-48	1.65983e-46	2.93454e-45	4.98476e-44	8.13535e-43	1.27566e-41	1.92188e-40	2.7819e-39
3.35786e-115	3.22373e-113	2.97361e-111	2.63534e-109	2.24398e-107	1.83581e-105	1.443e-103	1.08976e-101	7.90725e-100	5.51249e-98	3.69231e-96	2.37617e-94	1.46921e-92	8.72809e-91	4.98176e-89	2.73196e-87	1.43944e-85	7.28689e-84	3.5442e-82	1.65624e-80	7.43629e-79	3.20787e-77	1.32956e-75	5.29449e-74	2.02567e-72	7.44635e-71	2.62994e-69	8.92433e-68	2.90961e-66	9.11425e-65	2.74306e-63	7.93194e-62	2.20369e-60	5.88234e-59	1.50861e-57	3.71736e-56	8.80073e-55	2.00185e-53	4.37494e-52	9.1863e-51	1.85327e-49	3.59222e-48	6.68986e-47	1.19701e-45	2.05783e-44	3.39897e-43	5.39404e-42	8.22448e-41	1.20485e-39	1.69583e-38
7.28238e-114	6.81006e-112	6.11866e-110	5.2819e-108	4.38079e-106	3.49094e-104	2.67276e-102	1.96611e-100	1.38958e-98	9.43594e-97	6.15625e-95	3.85901e-93	2.32415e-91	1.34487e-89	7.47694e-88	3.99389e-86	2.04973e-84	1.01071e-82	4.78832e-81	2.17956e-79	9.53195e-78	4.00519e-76	1.61694e-74	6.27179e-73	2.33732e-71	8.36898e-70	2.87909e-68	9.51626e-67	3.02208e-65	9.2209e-64	2.70314e-62	7.61365e-61	2.06037e-59	5.35705e-58	1.33824e-56	3.21197e-55	7.40689e-54	1.64108e-52	3.49342e-51	7.14497e-50	1.40404e-48	2.65085e-47	4.8086e-46	8.38072e-45	1.40337e-43	2.25783e-42	3.4901e-41	5.18339e-40	7.39635e-39	1.01403e-37
2.25827e-111	2.00523e-109	1.71073e-107	1.40225e-105	1.10433e-103	8.35606e-102	6.07479e-100	4.24316e-98	2.84758e-96	1.83607e-94	1.13745e-92	6.77023e-91	3.8717e-89	2.1273e-87	1.12301e-85	5.69598e-84	2.77575e-82	1.29963e-80	5.84641e-79	2.52689e-77	1.04933e-75	4.18662e-74	1.60489e-72	5.91091e-71	2.09166e-69	7.11144e-68	2.32301e-66	7.29078e-65	2.19849e-63	6.36947e-62	1.77301e-60	4.74182e-59	1.21845e-57	3.00816e-56	7.13544e-55	1.62618e-53	3.56078e-52	7.49117e-51	1.5142e-49	2.94065e-48	5.48697e-47	9.83671e-46	1.69432e-44	2.80394e-43	4.45832e-42	6.81086e-41	9.99678e-40	1.40977e-38	1.91013e-37	2.4866e-36
5.41281e-107	4.39293e-105	3.42543e-103	2.56627e-101	1.84722e-99	1.27751e-97	8.48862e-96	5.41924e-94	3.32405e-92	1.95896e-90	1.1092e-88	6.03427e-87	3.15404e-85	1.58394e-83	7.64252e-82	3.54294e-80	1.57804e-78	6.75308e-77	2.7766e-75	1.09687e-73	4.16314e-72	1.51816e-70	5.31915e-69	1.79058e-67	5.7913e-66	1.79964e-64	5.37307e-63	1.5413e-61	4.24797e-60	1.12487e-58	2.8619e-57	6.99572e-56	1.64301e-54	3.70744e-53	8.0378e-52	1.67428e-50	3.3508e-49	6.44311e-48	1.19034e-46	2.11289e-45	3.60337e-44	5.90431e-43	9.29519e-42	1.40597e-40	2.04325e-39	2.85295e-38	3.82733e-37	4.93317e-36	6.1092e-35	7.26893e-34
1.60138e-95	9.31754e-94	5.2088e-92	2.7977e-90	1.44376e-88	7.15839e-87	3.41008e-85	1.56078e-83	6.86352e-82	2.89989e-80	1.17718e-78	4.59127e-77	1.72049e-75	6.19438e-74	2.14276e-72	7.12157e-71	2.27409e-69	6.97697e-68	2.05662e-66	5.82466e-65	1.58495e-63	4.14368e-62	1.04085e-60	2.51198e-59	5.82469e-58	1.29765e-56	2.77761e-55	5.71233e-54	1.12871e-52	2.1428e-51	3.90848e-50	6.84956e-49	1.15331e-47	1.86576e-46	2.89998e-45	4.33075e-44	6.21382e-43	8.56609e-42	1.13458e-40	1.44383e-39	1.76532e-38	2.07377e-37	2.34059e-36	2.53816e-35	2.64448e-34	2.64723e-33	2.54607e-32	2.35275e-31	2.08887e-30	1.78187e-29
5.06434e-94	2.86404e-92	1.55619e-90	8.12411e-89	4.0749e-87	1.96375e-85	9.09249e-84	4.0449e-82	1.72887e-80	7.09976e-79	2.80126e-77	1.06192e-75	3.86775e-74	1.35348e-72	4.55068e-71	1.47003e-69	4.56254e-68	1.36055e-66	3.89807e-65	1.07303e-63	2.83796e-62	7.21151e-61	1.76066e-59	4.13002e-58	9.30801e-57	2.01554e-55	4.19326e-54	8.38188e-53	1.60975e-51	2.97034e-50	5.26599e-49	8.96981e-48	1.46796e-46	2.3082e-45	3.48707e-44	5.06146e-43	7.05862e-42	9.45784e-41	1.21757e-39	1.50599e-38	1.78969e-37	2.04345e-36	2.2417e-35	2.36276e-34	2.39272e-33	2.32804e-32	2.17631e-31	1.95469e-30	1.68681e-29	1.39857e-28
4.83619e-92	2.63946e-90	1.38406e-88	6.97306e-87	3.37536e-85	1.5698e-83	7.0145e-82	3.01146e-80	1.24219e-78	4.92294e-77	1.87452e-75	6.85778e-74	2.41049e-72	8.1406e-71	2.6414e-69	8.23458e-68	2.46647e-66	7.09806e-65	1.9626e-63	5.21375e-62	1.33076e-60	3.26343e-59	7.68916e-58	1.74065e-56	3.78593e-55	7.91154e-54	1.58847e-52	3.06425e-51	5.67933e-50	1.01135e-48	1.73033e-47	2.84438e-46	4.49237e-45	6.81695e-44	9.9388e-43	1.39221e-41	1.87373e-40	2.4229e-39	3.01019e-38	3.59319e-37	4.12094e-36	4.5409e-35	4.80747e-34	4.89015e-33	4.77924e-32	4.48773e-31	4.04881e-30	3.50965e-29	2.92305e-28	2.33909e-27
5.37765e-90	2.80016e-88	1.40089e-86	6.73364e-85	3.10975e-83	1.37984e-81	5.88249e-80	2.40947e-78	9.4822e-77	3.5853e-75	1.30248e-73	4.54615e-72	1.52456e-70	4.91218e-69	1.52066e-67	4.52291e-66	1.2925e-64	3.54874e-63	9.3615e-62	2.37271e-60	5.77792e-59	1.35184e-57	3.03886e-56	6.56331e-55	1.36196e-53	2.71539e-52	5.20151e-51	9.57315e-50	1.69281e-48	2.87602e-47	4.69466e-46	7.36282e-45	1.10947e-43	1.60625e-42	2.2343e-41	2.98608e-40	3.83435e-39	4.73056e-38	5.60747e-37	6.38637e-36	6.98838e-35	7.34744e-34	7.42224e-33	7.20406e-32	6.71841e-31	6.02015e-30	5.18332e-29	4.28822e-28	3.40898e-27	2.60415e-26
4.38707e-88	2.17494e-86	1.03597e-84	4.74108e-83	2.08466e-81	8.80685e-80	3.57466e-78	1.39404e-76	5.22333e-75	1.88038e-73	6.50389e-72	2.16137e-70	6.90102e-69	2.11703e-67	6.23975e-66	1.767e-64	4.80769e-63	1.25679e-61	3.15661e-60	7.61741e-59	1.76613e-57	3.93432e-56	8.42066e-55	1.73162e-53	3.42131e-52	6.49477e-51	1.18459e-49	2.07591e-48	3.49529e-47	5.65454e-46	8.78925e-45	1.31265e-43	1.88363e-42	2.59712e-41	3.4407e-40	4.37992e-39	5.35746e-38	6.29704e-37	7.11232e-36	7.71969e-35	8.05238e-34	8.07251e-33	7.7783e-32	7.2043e-31	6.41471e-30	5.49161e-29	4.52096e-28	3.5798e-27	2.72703e-26	1.99919e-25
7.65188e-86	3.55788e-84	1.58945e-82	6.82236e-81	2.81356e-79	1.11484e-77	4.24428e-76	1.55251e-74	5.45635e-73	1.84252e-71	5.97815e-70	1.86367e-68	5.5824e-67	1.60668e-65	4.44323e-64	1.18069e-62	3.01473e-61	7.39684e-60	1.74397e-58	3.95132e-57	8.60341e-56	1.80029e-54	3.62062e-53	6.99869e-52	1.3004e-50	2.32275e-49	3.98875e-48	6.58621e-47	1.04583e-45	1.5973e-44	2.34693e-43	3.3182e-42	4.51556e-41	5.91642e-40	7.46621e-39	9.07834e-38	1.06407e-36	1.20283e-35	1.31201e-34	1.3817e-33	1.40566e-32	1.38227e-31	1.31461e-30	1.20982e-29	1.07785e-28	9.2999e-28	7.77296e-27	6.29421e-26	4.93788e-25	3.75254e-24
5.55508e-84	2.4464e-82	1.03739e-80	4.23691e-79	1.66713e-77	6.32169e-76	2.31087e-74	8.14577e-73	2.76976e-71	9.08746e-70	2.8778e-68	8.79861e-67	2.59782e-65	7.40848e-64	2.04099e-62	5.43227e-61	1.39691e-59	3.47044e-58	8.32902e-57	1.93078e-55	4.32232e-54	9.34205e-53	1.94891e-51	3.92319e-50	7.61811e-49	1.42653e-47	2.57516e-46	4.48004e-45	7.50908e-44	1.21227e-42	1.88453e-41	2.82031e-40	4.06241e-39	5.63091e-38	7.50937e-37	9.63362e-36	1.18871e-34	1.41061e-33	1.60967e-32	1.76613e-31	1.86309e-30	1.88944e-29	1.84205e-28	1.72629e-27	1.55507e-26	1.34648e-25	1.12059e-24	8.96365e-24	6.89138e-23	5.09221e-22
1.34488e-81	6.25575e-80	2.79582e-78	1.20054e-76	4.95307e-75	1.9634e-73	7.47792e-72	2.73645e-70	9.62125e-69	3.25022e-67	1.05495e-65	3.28996e-64	9.85801e-63	2.8381e-61	7.85068e-60	2.08655e-58	5.32837e-57	1.30739e-55	3.08218e-54	6.98168e-53	1.51953e-51	3.17766e-50	6.38494e-49	1.2327e-47	2.28672e-46	4.07592e-45	6.98062e-44	1.14874e-42	1.81641e-41	2.75975e-40	4.02895e-39	5.65175e-38	7.61811e-37	9.86704e-36	1.22802e-34	1.4686e-33	1.68768e-32	1.86366e-31	1.97758e-30	2.01652e-29	1.97593e-28	1.86058e-27	1.6836e-26	1.46402e-25	1.22343e-24	9.82526e-24	7.58306e-23	5.62456e-22	4.00945e-21	2.74687e-20
6.80047e-80	3.0403e-78	1.30598e-76	5.39009e-75	2.13746e-73	8.14412e-72	2.98149e-70	1.04874e-68	3.54445e-67	1.151e-65	3.5913e-64	1.07666e-62	3.10136e-61	8.58378e-60	2.28275e-58	5.83301e-57	1.43213e-55	3.37856e-54	7.6584e-53	1.66804e-51	3.4909e-50	7.01995e-49	1.35643e-47	2.51843e-46	4.49296e-45	7.70213e-44	1.26872e-42	2.00816e-41	3.05432e-40	4.4639e-39	6.26907e-38	8.46025e-37	1.09713e-35	1.3672e-34	1.63722e-33	1.88403e-32	2.08344e-31	2.21405e-30	2.26106e-29	2.21902e-28	2.09286e-27	1.89693e-26	1.65235e-25	1.38324e-24	1.11287e-23	8.60488e-23	6.39454e-22	4.56711e-21	3.13509e-20	2.06843e-19
[truncated: 551 more columns]

## Sheet: X E12 Parallel
5.97816e-153	1.03463e-150	1.7204e-148	2.74854e-146	4.21895e-144	6.22206e-142	8.81641e-140	1.20027e-137	1.56997e-135	1.97304e-133	2.38235e-131	2.76379e-129	3.08058e-127	3.29904e-125	3.39446e-123	3.3557e-121	3.1873e-119	2.90865e-117	2.55028e-115	2.14839e-113	1.73886e-111	1.35222e-109	1.01031e-107	7.25261e-106	5.00219e-104	3.31478e-102	2.11046e-100	1.291e-98	7.58762e-97	4.28462e-95	2.3246e-93	1.21175e-91	6.0688e-90	2.92027e-88	1.35012e-86	5.99718e-85	2.55948e-83	1.04951e-81	4.13471e-80	1.56507e-78	5.69183e-77	1.98883e-75	6.67685e-74	2.15364e-72	6.67427e-71	1.9873e-69	5.68525e-68	1.56266e-66	4.12674e-65	1.04708e-63
3.72955e-145	5.59537e-143	8.06548e-141	1.11702e-138	1.48634e-136	1.90021e-134	2.33408e-132	2.7546e-130	3.12341e-128	3.40273e-126	3.56168e-124	3.58187e-122	3.46093e-120	3.21295e-118	2.86579e-116	2.45591e-114	2.02213e-112	1.59968e-110	1.21586e-108	8.87904e-107	6.22981e-105	4.19964e-103	2.72006e-101	1.69267e-99	1.01203e-97	5.81358e-96	3.20865e-94	1.70149e-92	8.66889e-91	4.24352e-89	1.9958e-87	9.01856e-86	3.91548e-84	1.63328e-82	6.54583e-81	2.52056e-79	9.32519e-78	3.31472e-76	1.13204e-74	3.71457e-73	1.17107e-71	3.54719e-70	1.03232e-68	2.8865e-67	7.75458e-66	2.00158e-64	4.96382e-63	1.18273e-61	2.70761e-60	5.95543e-59
6.50938e-139	8.67172e-137	1.10994e-134	1.36497e-132	1.61277e-130	1.83084e-128	1.99691e-126	2.09263e-124	2.10696e-122	2.03821e-120	1.89438e-118	1.69167e-116	1.45142e-114	1.19646e-112	9.4761e-111	7.21092e-109	5.27206e-107	3.70337e-105	2.49944e-103	1.62075e-101	1.00976e-99	6.04434e-98	3.47622e-96	1.92085e-94	1.01979e-92	5.20179e-91	2.54932e-89	1.20039e-87	5.43065e-86	2.36052e-84	9.85807e-83	3.95553e-81	1.52491e-79	5.64825e-78	2.01007e-76	6.87284e-75	2.25782e-73	7.12643e-72	2.16114e-70	6.2968e-69	1.76273e-67	4.74112e-66	1.22519e-64	3.04197e-63	7.25663e-62	1.66319e-60	3.6625e-59	7.74894e-58	1.5752e-56	3.07649e-55
7.87133e-133	9.28992e-131	1.05343e-128	1.14769e-126	1.20136e-124	1.20823e-122	1.16749e-120	1.0839e-118	9.66828e-117	8.28588e-115	6.82271e-113	5.39763e-111	4.10277e-109	2.99626e-107	2.10238e-105	1.41732e-103	9.18029e-102	5.7131e-100	3.41598e-98	1.9624e-96	1.08315e-94	5.74401e-93	2.92666e-91	1.4327e-89	6.7386e-88	3.04516e-86	1.32215e-84	5.51541e-83	2.21057e-81	8.5125e-80	3.14949e-78	1.11957e-76	3.82374e-75	1.25475e-73	3.95595e-72	1.19832e-70	3.48759e-69	9.75226e-68	2.62007e-66	6.76316e-65	1.67731e-63	3.99675e-62	9.15014e-61	2.01269e-59	4.25358e-58	8.63694e-57	1.68498e-55	3.15832e-54	5.68782e-53	9.84156e-52
2.41822e-128	2.61209e-126	2.71086e-124	2.70306e-122	2.58959e-120	2.38361e-118	2.10799e-116	1.79114e-114	1.46224e-112	1.14692e-110	8.64331e-109	6.25826e-107	4.35367e-105	2.90995e-103	1.86872e-101	1.153e-99	6.8351e-98	3.89303e-96	2.13039e-94	1.1201e-92	5.65829e-91	2.74626e-89	1.28063e-87	5.7377e-86	2.46989e-84	1.02152e-82	4.05923e-81	1.54977e-79	5.68489e-78	2.00357e-76	6.78443e-75	2.20725e-73	6.8995e-72	2.07211e-70	5.97908e-69	1.65762e-67	4.41534e-66	1.12998e-64	2.77848e-63	6.56404e-62	1.48992e-60	3.24925e-59	6.80819e-58	1.37059e-56	2.65102e-55	4.92659e-54	8.79645e-53	1.50903e-51	2.48722e-50	3.93877e-49
3.98477e-125	4.00843e-123	3.87412e-121	3.59749e-119	3.20963e-117	2.7513e-115	2.26595e-113	1.79304e-111	1.3632e-109	9.95761e-108	6.98843e-106	4.7123e-104	3.05291e-102	1.9003e-100	1.13648e-98	6.5302e-97	3.60512e-95	1.91224e-93	9.74525e-92	4.77168e-90	2.2448e-88	1.01464e-86	4.40633e-85	1.83852e-83	7.37035e-82	2.83881e-80	1.05054e-78	3.73522e-77	1.276e-75	4.18803e-74	1.32068e-72	4.00144e-71	1.16483e-69	3.25788e-68	8.75462e-67	2.26031e-65	5.60694e-64	1.33633e-62	3.06004e-61	6.73241e-60	1.42312e-58	2.89029e-57	5.63987e-56	1.05736e-54	1.90462e-53	3.29626e-52	5.48103e-51	8.7565e-50	1.34409e-48	1.98223e-47
5.34436e-122	5.00867e-120	4.51001e-118	3.90177e-116	3.24319e-114	2.59008e-112	1.98738e-110	1.46513e-108	1.03777e-106	7.06244e-105	4.6178e-103	2.90098e-101	1.75098e-99	1.01542e-97	5.65772e-96	3.02875e-94	1.55781e-92	7.69826e-91	3.6551e-89	1.66738e-87	7.30798e-86	3.07743e-84	1.24511e-82	4.84012e-81	1.80773e-79	6.48689e-78	2.2365e-76	7.40849e-75	2.35786e-73	7.21001e-72	2.11827e-70	5.97937e-69	1.62165e-67	4.22559e-66	1.0579e-64	2.54467e-63	5.88094e-62	1.30584e-60	2.78587e-59	5.71031e-58	1.12457e-56	2.12786e-55	3.86836e-54	6.75678e-53	1.13391e-51	1.82831e-50	2.83234e-49	4.21571e-48	6.02871e-47	8.28335e-46
1.3854e-119	1.22274e-117	1.03687e-115	8.44774e-114	6.6128e-112	4.97346e-110	3.59385e-108	2.49511e-106	1.66436e-104	1.06668e-102	6.56823e-101	3.88589e-99	2.20883e-97	1.20631e-95	6.32976e-94	3.19112e-92	1.5457e-90	7.19347e-89	3.21646e-87	1.38181e-85	5.70352e-84	2.26187e-82	8.61829e-81	3.15502e-79	1.10972e-77	3.75015e-76	1.21763e-74	3.79847e-73	1.1385e-71	3.27855e-70	9.07111e-69	2.41139e-67	6.15889e-66	1.51135e-64	3.56334e-63	8.07193e-62	1.75681e-60	3.67368e-59	7.38085e-58	1.42475e-56	2.64241e-55	4.70857e-54	8.06133e-53	1.32603e-51	2.09568e-50	3.1822e-49	4.64257e-48	6.50754e-47	8.76402e-46	1.13401e-44
3.31547e-117	2.78458e-115	2.247e-113	1.74211e-111	1.2977e-109	9.28757e-108	6.38643e-106	4.21932e-104	2.67827e-102	1.63341e-100	9.57115e-99	5.38842e-97	2.91465e-95	1.51475e-93	7.56348e-92	3.62854e-90	1.67252e-88	7.4069e-87	3.1516e-85	1.28841e-83	5.06064e-82	1.90978e-80	6.92456e-79	2.41228e-77	8.07405e-76	2.59647e-74	8.0224e-73	2.38151e-71	6.7925e-70	1.86138e-68	4.90081e-67	1.23974e-65	3.01314e-64	7.03619e-63	1.57864e-61	3.40297e-60	7.04791e-59	1.40246e-57	2.68133e-56	4.92536e-55	8.69267e-54	1.474e-52	2.40142e-51	3.75897e-50	5.65324e-49	8.16872e-48	1.13407e-46	1.5127e-45	1.93862e-44	2.38706e-43
1.87586e-115	1.50196e-113	1.15543e-111	8.54004e-110	6.0646e-108	4.13784e-106	2.71252e-104	1.70844e-102	1.03384e-100	6.01089e-99	3.35777e-97	1.80215e-95	9.29307e-94	4.60422e-92	2.1917e-90	1.00238e-88	4.40469e-87	1.85962e-85	7.54331e-84	2.93987e-82	1.10083e-80	3.96045e-79	1.36897e-77	4.54646e-76	1.45071e-74	4.4475e-73	1.31002e-71	3.70742e-70	1.00807e-68	2.63354e-67	6.61021e-66	1.59412e-64	3.69363e-63	8.22269e-62	1.75875e-60	3.61427e-59	7.13619e-58	1.35376e-56	2.46742e-55	4.32088e-54	7.26994e-53	1.17522e-51	1.82529e-50	2.72381e-49	3.90524e-48	5.37957e-47	7.11992e-46	9.05381e-45	1.10615e-43	1.29846e-42
1.26045e-113	9.69274e-112	7.16134e-110	5.08358e-108	3.46716e-106	2.27199e-104	1.43043e-102	8.65278e-101	5.0289e-99	2.80813e-97	1.50658e-95	7.76592e-94	3.84612e-92	1.83013e-90	8.36695e-89	3.67521e-87	1.55105e-85	6.2892e-84	2.45016e-82	9.17111e-81	3.29821e-79	1.13962e-77	3.78332e-76	1.20674e-74	3.69813e-73	1.08888e-71	3.08038e-70	8.37254e-69	2.18645e-67	5.48591e-66	1.32247e-64	3.06304e-63	6.81627e-62	1.45737e-60	2.99378e-59	5.90879e-58	1.12048e-56	2.04146e-55	3.57359e-54	6.01031e-53	9.71218e-52	1.50787e-50	2.24927e-49	3.22364e-48	4.43894e-47	5.87273e-46	7.465e-45	9.1169e-44	1.06978e-42	1.20605e-41
7.0452e-113	5.30686e-111	3.8407e-109	2.67062e-107	1.78419e-105	1.14524e-103	7.06292e-102	4.18502e-100	2.38254e-98	1.3032e-96	6.84871e-95	3.45808e-93	1.67761e-91	7.81941e-90	3.50175e-88	1.50669e-86	6.22863e-85	2.47394e-83	9.44089e-82	3.46151e-80	1.2194e-78	4.1272e-77	1.34212e-75	4.19332e-74	1.25879e-72	3.63056e-71	1.00606e-69	2.67856e-68	6.85186e-67	1.684e-65	3.97655e-64	9.02188e-63	1.9666e-61	4.11874e-60	8.28782e-59	1.6023e-57	2.9763e-56	5.31174e-55	9.10806e-54	1.50052e-52	2.37513e-51	3.61211e-50	5.27792e-49	7.40956e-48	9.99426e-47	1.2952e-45	1.61269e-44	1.92928e-43	2.21751e-42	2.44886e-41
3.00111e-112	2.21022e-110	1.56393e-108	1.06323e-106	6.9449e-105	4.35846e-103	2.62801e-101	1.52248e-99	8.47427e-98	4.53191e-96	2.32857e-94	1.14954e-92	5.45242e-91	2.48475e-89	1.08793e-87	4.57669e-86	1.84982e-84	7.18346e-83	2.6802e-81	9.60792e-80	3.30917e-78	1.09506e-76	3.48164e-75	1.06355e-73	3.12149e-72	8.80222e-71	2.3848e-69	6.20782e-68	1.55258e-66	3.73077e-65	8.61333e-64	1.91061e-62	4.07193e-61	8.33791e-60	1.64037e-58	3.10067e-57	5.63115e-56	9.82577e-55	1.64727e-53	2.65333e-52	4.10625e-51	6.10559e-50	8.72245e-49	1.19723e-47	1.57886e-46	2.00051e-45	2.43536e-44	2.8485e-43	3.20108e-42	3.45624e-41
2.8661e-111	2.07234e-109	1.43966e-107	9.60916e-106	6.16226e-104	3.79684e-102	2.24767e-100	1.27842e-98	6.98617e-97	3.66805e-95	1.85037e-93	8.96831e-92	4.17629e-90	1.86852e-88	8.03222e-87	3.31742e-85	1.31642e-83	5.01897e-82	1.8385e-80	6.47056e-79	2.188e-77	7.10856e-76	2.21893e-74	6.65479e-73	1.91758e-71	5.30885e-70	1.41213e-68	3.60893e-67	8.86157e-66	2.0906e-64	4.73869e-63	1.03199e-61	2.15933e-60	4.34102e-59	8.38481e-58	1.55605e-56	2.77447e-55	4.75297e-54	7.82311e-53	1.23715e-51	1.87971e-50	2.74404e-49	3.84873e-48	5.18647e-47	6.71514e-46	8.35346e-45	9.98404e-44	1.1465e-42	1.26494e-41	1.34089e-40
1.23427e-109	8.59602e-108	5.75192e-106	3.69791e-104	2.28417e-102	1.35559e-100	7.72957e-99	4.23459e-97	2.22893e-95	1.12722e-93	5.47709e-92	2.55693e-90	1.14688e-88	4.94245e-87	2.04643e-85	8.141e-84	3.11163e-82	1.14269e-80	4.03175e-79	1.36675e-77	4.45155e-76	1.39304e-74	4.18835e-73	1.2099e-71	3.35804e-70	8.95469e-69	2.29426e-67	5.6476e-66	1.33571e-64	3.03522e-63	6.62667e-62	1.39004e-60	2.8015e-59	5.42476e-58	1.00925e-56	1.80404e-55	3.09827e-54	5.11238e-53	8.10502e-52	1.23456e-50	1.80676e-49	2.54049e-48	3.43211e-47	4.45485e-46	5.55563e-45	6.65675e-44	7.66335e-43	8.47625e-42	9.00777e-41	9.19727e-40
1.22759e-128	1.31337e-126	1.35003e-124	1.33331e-122	1.26517e-120	1.15343e-118	1.01033e-116	8.50285e-115	6.87532e-113	5.34134e-111	3.9869e-109	2.85922e-107	1.97011e-105	1.30425e-103	8.29578e-102	5.06971e-100	2.97672e-98	1.67927e-96	9.10188e-95	4.73991e-93	2.37158e-91	1.14007e-89	5.26571e-88	2.33673e-86	9.96298e-85	4.0813e-83	1.60633e-81	6.07436e-80	2.20696e-78	7.70402e-77	2.58386e-75	8.32624e-74	2.57785e-72	7.66827e-71	2.19163e-69	6.01821e-68	1.58781e-66	4.02499e-65	9.80316e-64	2.29406e-62	5.15807e-61	1.11434e-59	2.31313e-58	4.61369e-57	8.84252e-56	1.62856e-54	2.88241e-53	4.9031e-52	8.01681e-51	1.26014e-49
2.83064e-104	1.78987e-102	1.08739e-100	6.34713e-99	3.55957e-97	1.91799e-95	9.92941e-94	4.93888e-92	2.36027e-90	1.08374e-88	4.78094e-87	2.02643e-85	8.25235e-84	3.22888e-82	1.21382e-80	4.38415e-79	1.5214e-77	5.07261e-76	1.62498e-74	5.0014e-73	1.47898e-71	4.20207e-70	1.14708e-68	3.00849e-67	7.58112e-66	1.83547e-64	4.26961e-63	9.54239e-62	2.04906e-60	4.22747e-59	8.37983e-58	1.59594e-56	2.92031e-55	5.13413e-54	8.6723e-53	1.40744e-51	2.19459e-50	3.2878e-49	4.73244e-48	6.54475e-47	8.6962e-46	1.11018e-44	1.36172e-43	1.60475e-42	1.81701e-41	1.97667e-40	2.06605e-39	2.07479e-38	2.00187e-37	1.85578e-36
3.10477e-124	3.06544e-122	2.90792e-120	2.65034e-118	2.32086e-116	1.95265e-114	1.57844e-112	1.22591e-110	9.14784e-109	6.55853e-107	4.51775e-105	2.98997e-103	1.90125e-101	1.16156e-99	6.8182e-98	3.84527e-96	2.08359e-94	1.08474e-92	5.42586e-91	2.60759e-89	1.20403e-87	5.34151e-86	2.27677e-84	9.324e-83	3.66871e-81	1.38693e-79	5.03757e-78	1.75799e-76	5.89443e-75	1.89887e-73	5.87727e-72	1.74777e-70	4.99371e-69	1.37085e-67	3.61564e-66	9.16241e-65	2.23081e-63	5.21851e-62	1.1729e-60	2.53283e-59	5.25512e-58	1.0476e-56	2.00651e-55	3.69258e-54	6.52923e-53	1.10929e-51	1.81087e-50	2.84056e-49	4.28164e-48	6.20203e-47
9.75132e-123	9.36182e-121	8.63545e-119	7.65311e-117	6.51657e-115	5.33125e-113	4.19051e-111	3.1647e-109	2.29629e-107	1.60084e-105	1.07226e-103	6.90046e-102	4.26663e-100	2.53466e-98	1.44672e-96	7.9337e-95	4.18018e-93	2.11614e-91	1.02925e-89	4.80977e-88	2.15952e-86	9.31576e-85	3.86107e-83	1.53754e-81	5.88263e-80	2.16245e-78	7.63744e-77	2.59166e-75	8.44963e-74	2.64683e-72	7.96603e-71	2.30349e-69	6.39972e-68	1.7083e-66	4.38124e-65	1.07959e-63	2.55596e-62	5.81405e-61	1.27068e-59	2.66828e-58	5.38349e-57	1.04361e-55	1.94383e-54	3.47884e-53	5.98238e-52	9.88535e-51	1.56967e-49	2.39524e-48	3.5128e-47	4.95189e-46
1.97681e-121	1.84859e-119	1.66091e-117	1.43377e-115	1.18917e-113	9.47617e-112	7.25523e-110	5.33701e-108	3.77201e-106	2.56139e-104	1.67112e-102	1.04753e-100	6.30891e-99	3.65065e-97	2.02962e-95	1.08414e-93	5.56401e-92	2.74358e-90	1.29979e-88	5.91643e-87	2.58746e-85	1.08721e-83	4.3892e-82	1.70249e-80	6.3447e-79	2.27178e-77	7.8154e-76	2.58324e-74	8.20363e-73	2.50309e-71	7.338e-70	2.06685e-68	5.59332e-67	1.45433e-65	3.63319e-64	8.72065e-63	2.01116e-61	4.4564e-60	9.48783e-59	1.94089e-57	3.815e-56	7.20541e-55	1.30771e-53	2.28071e-52	3.8227e-51	6.15814e-50	9.53598e-49	1.41969e-47	2.03254e-46	2.79924e-45
4.24432e-116	3.76875e-114	3.21524e-112	2.63547e-110	2.07554e-108	1.57048e-106	1.14173e-104	7.97482e-103	5.35189e-101	3.45081e-99	2.13779e-97	1.27243e-95	7.27669e-94	3.99817e-92	2.11065e-90	1.07053e-88	5.2169e-87	2.4426e-85	1.09881e-83	4.74917e-82	1.97216e-80	7.86856e-79	3.01631e-77	1.11093e-75	3.93118e-74	1.33656e-72	4.366e-71	1.37027e-69	4.13196e-68	1.19711e-66	3.33229e-65	8.91205e-64	2.29003e-62	5.6537e-61	1.34107e-59	3.05633e-58	6.69232e-57	1.40793e-55	2.84587e-54	5.52682e-53	1.03125e-51	1.84877e-50	3.18441e-49	5.26991e-48	8.37928e-47	1.28008e-45	1.87888e-44	2.64964e-43	3.59009e-42	4.67362e-41
6.1443e-115	4.98663e-113	3.8884e-111	2.91315e-109	2.09694e-107	1.45023e-105	9.63653e-104	6.15226e-102	3.77382e-100	2.22413e-98	1.25943e-96	6.85209e-95	3.58189e-93	1.79905e-91	8.682e-90	4.02576e-88	1.79364e-86	7.6787e-85	3.15878e-83	1.24866e-81	4.74332e-80	1.73164e-78	6.07578e-77	2.04907e-75	6.64317e-74	2.07074e-72	6.2072e-71	1.78977e-69	4.9656e-68	1.32617e-66	3.4112e-65	8.45621e-64	2.02186e-62	4.66718e-61	1.04132e-59	2.24864e-58	4.70667e-57	9.5647e-56	1.89024e-54	3.63867e-53	6.83207e-52	1.25256e-50	2.2435e-49	3.92594e-48	6.70853e-47	1.11825e-45	1.81587e-44	2.868e-43	4.39843e-42	6.53928e-41
2.1856e-100	1.27168e-98	7.10909e-97	3.81837e-95	1.97048e-93	9.76994e-92	4.65416e-90	2.13019e-88	9.3675e-87	3.95783e-85	1.60664e-83	6.26628e-82	2.34816e-80	8.45424e-79	2.92448e-77	9.71969e-76	3.10373e-74	9.52233e-73	2.80693e-71	7.94963e-70	2.16317e-68	5.6554e-67	1.42057e-65	3.42841e-64	7.94968e-63	1.77107e-61	3.79095e-60	7.79633e-59	1.54049e-57	2.92454e-56	5.33439e-55	9.34844e-54	1.57406e-52	2.54644e-51	3.95797e-50	5.91071e-49	8.48077e-48	1.16912e-46	1.5485e-45	1.97057e-44	2.40935e-43	2.83033e-42	3.19449e-41	3.46414e-40	3.60925e-39	3.61299e-38	3.47492e-37	3.21108e-36	2.85093e-35	2.43192e-34
6.30583e-99	3.56614e-97	1.93768e-95	1.01157e-93	5.07382e-92	2.44514e-90	1.13214e-88	5.03648e-87	2.15268e-85	8.8402e-84	3.48797e-82	1.32224e-80	4.81589e-79	1.68528e-77	5.66623e-76	1.8304e-74	5.681e-73	1.69407e-71	4.85365e-70	1.33608e-68	3.53366e-67	8.97935e-66	2.19227e-64	5.14246e-63	1.15898e-61	2.50963e-60	5.2212e-59	1.04366e-57	2.00437e-56	3.69849e-55	6.55691e-54	1.11687e-52	1.82782e-51	2.87403e-50	4.34189e-49	6.30224e-48	8.78898e-47	1.17764e-45	1.51604e-44	1.87517e-43	2.22842e-42	2.54439e-41	2.79124e-40	2.94198e-39	2.97928e-38	2.89876e-37	2.70983e-36	2.4339e-35	2.10036e-34	1.74147e-33
6.05834e-97	3.30648e-95	1.73383e-93	8.73521e-92	4.22834e-90	1.9665e-88	8.78713e-87	3.77249e-85	1.5561e-83	6.16701e-82	2.34823e-80	8.59081e-79	3.01965e-77	1.01978e-75	3.30891e-74	1.03155e-72	3.08977e-71	8.8918e-70	2.45856e-68	6.53132e-67	1.66705e-65	4.08813e-64	9.63228e-63	2.18053e-61	4.74267e-60	9.91087e-59	1.98989e-57	3.83861e-56	7.11457e-55	1.26692e-53	2.16761e-52	3.5632e-51	5.62766e-50	8.53972e-49	1.24505e-47	1.74406e-46	2.34728e-45	3.03527e-44	3.77102e-43	4.50145e-42	5.1627e-41	5.68899e-40	6.02322e-39	6.12718e-38	5.98876e-37	5.62424e-36	5.0752e-35	4.40069e-34	3.66685e-33	2.93635e-32
6.73885e-95	3.50895e-93	1.75548e-91	8.43807e-90	3.89689e-88	1.72911e-86	7.37147e-85	3.01935e-83	1.18824e-81	4.49282e-80	1.63216e-78	5.69688e-77	1.91046e-75	6.15556e-74	1.90557e-72	5.66776e-71	1.61967e-69	4.44701e-68	1.17311e-66	2.9733e-65	7.24046e-64	1.69403e-62	3.80809e-61	8.22469e-60	1.70672e-58	3.40277e-57	6.51826e-56	1.19967e-54	2.12138e-53	3.6042e-52	5.8834e-51	9.22744e-50	1.39049e-48	2.01321e-47	2.80061e-46	3.74333e-45	4.80746e-44	5.93245e-43	7.03442e-42	8.01528e-41	8.77679e-40	9.23688e-39	9.34443e-38	9.08898e-37	8.50263e-36	7.65377e-35	6.63411e-34	5.54258e-33	4.46982e-32	3.48658e-31
5.59174e-93	2.77217e-91	1.32044e-89	6.04296e-88	2.65709e-86	1.12252e-84	4.55625e-83	1.77685e-81	6.65765e-80	2.39674e-78	8.28989e-77	2.7549e-75	8.79615e-74	2.69841e-72	7.95341e-71	2.25231e-69	6.12823e-68	1.60204e-66	4.02389e-65	9.71077e-64	2.25164e-62	5.01634e-61	1.0738e-59	2.20857e-58	4.36481e-57	8.28894e-56	1.51263e-54	2.65273e-53	4.47118e-52	7.24391e-51	1.1283e-49	1.68998e-48	2.43499e-47	3.37658e-46	4.50928e-45	5.80471e-44	7.2115e-43	8.66056e-42	1.00753e-40	1.13845e-39	1.25346e-38	1.34969e-37	1.42675e-36	1.48595e-35	1.52892e-34	1.55631e-33	1.56684e-32	1.55729e-31	1.52337e-30	1.46126e-29
3.44253e-93	1.69756e-91	8.15858e-90	3.82972e-88	1.75908e-86	7.91675e-85	3.49325e-83	1.511e-81	6.40103e-80	2.65161e-78	1.07197e-76	4.22013e-75	1.61433e-73	5.98832e-72	2.15021e-70	7.46198e-69	2.49962e-67	8.07413e-66	2.51283e-64	7.53004e-63	2.17161e-61	6.02492e-60	1.60758e-58	4.12432e-57	1.01721e-55	2.41154e-54	5.49484e-53	1.20327e-51	2.53215e-50	5.12054e-49	9.95011e-48	1.85786e-46	3.33322e-45	5.74608e-44	9.51769e-43	1.51474e-41	2.31628e-40	3.40319e-39	4.80418e-38	6.51615e-37	8.49179e-36	1.06327e-34	1.27915e-33	1.47853e-32	1.64201e-31	1.75207e-30	1.79622e-29	1.76929e-28	1.67444e-27	1.52255e-26
2.15675e-88	1.18208e-86	6.22502e-85	3.14975e-83	1.53126e-81	7.15252e-80	3.20999e-78	1.38415e-76	5.73446e-75	2.28263e-73	8.72987e-72	3.20783e-70	1.13252e-68	3.84155e-67	1.25198e-65	3.9203e-64	1.17942e-62	3.40916e-61	9.46793e-60	2.52633e-58	6.47672e-57	1.59532e-55	3.77545e-54	8.58456e-53	1.87541e-51	3.93642e-50	7.93845e-49	1.53815e-47	2.86345e-46	5.12163e-45	8.80148e-44	1.45322e-42	2.30534e-41	3.51372e-40	5.1455e-39	7.23963e-38	9.78663e-37	1.2711e-35	1.58618e-34	1.90175e-33	2.1907e-32	2.4246e-31	2.57826e-30	2.63416e-29	2.58574e-28	2.43868e-27	2.20981e-26	1.9239e-25	1.6093e-24	1.29336e-23
3.06942e-84	1.5301e-82	7.32841e-81	3.37232e-79	1.491e-77	6.33363e-76	2.58498e-74	1.01365e-72	3.819e-71	1.38242e-69	4.8079e-68	1.60657e-66	5.15792e-65	1.59102e-63	4.71527e-62	1.34265e-60	3.67325e-59	9.65529e-58	2.43842e-56	5.9167e-55	1.37936e-53	3.08963e-52	6.64909e-51	1.37482e-49	2.73123e-48	5.21313e-47	9.56021e-46	1.68447e-44	2.85161e-43	4.63813e-42	7.24811e-41	1.08826e-39	1.5699e-38	2.1759e-37	2.89756e-36	3.70728e-35	4.55729e-34	5.38252e-33	6.10792e-32	6.6593e-31	6.97578e-30	7.02077e-29	6.78899e-28	6.30744e-27	5.63028e-26	4.82875e-25	3.97895e-24	3.15014e-23	2.39618e-22	1.7512e-21
4.90856e-82	2.3251e-80	1.05817e-78	4.62701e-77	1.94389e-75	7.84643e-74	3.04299e-72	1.13385e-70	4.05921e-69	1.39622e-67	4.61419e-66	1.46509e-64	4.46954e-63	1.31005e-61	3.68929e-60	9.98217e-59	2.59499e-57	6.48148e-56	1.5554e-54	3.58622e-53	7.94438e-52	1.69087e-50	3.45773e-49	6.79359e-48	1.28244e-46	2.32595e-45	4.05315e-44	6.786e-43	1.0916e-41	1.6871e-40	2.50522e-39	3.57421e-38	4.89938e-37	6.45256e-36	8.16489e-35	9.92652e-34	1.1595e-32	1.30129e-31	1.40316e-30	1.45367e-29	1.44695e-28	1.38379e-27	1.27149e-26	1.1225e-25	9.5211e-25	7.75919e-24	6.07538e-23	4.57045e-22	3.30348e-21	2.29411e-20
[truncated: 551 more columns]

## Sheet: X E12 Perpendicular
2.01242e-150	3.48285e-148	5.79135e-146	9.25237e-144	1.42022e-141	2.09452e-139	2.96785e-137	4.04044e-135	5.28497e-133	6.64179e-131	8.01966e-129	9.30368e-127	1.03701e-124	1.11055e-122	1.14267e-120	1.12962e-118	1.07293e-116	9.79133e-115	8.58496e-113	7.23208e-111	5.85351e-109	4.55195e-107	3.401e-105	2.44143e-103	1.68388e-101	1.11585e-99	7.10439e-98	4.34587e-96	2.55421e-94	1.44232e-92	7.82525e-91	4.07907e-89	2.04293e-87	9.83044e-86	4.54487e-84	2.01882e-82	8.61593e-81	3.53293e-79	1.39186e-77	5.26847e-76	1.91603e-74	6.69496e-73	2.24761e-71	7.24976e-70	2.24675e-68	6.68979e-67	1.91381e-65	5.26035e-64	1.38918e-62	3.52476e-61
1.43711e-142	2.15607e-140	3.10788e-138	4.30421e-136	5.72731e-134	7.32211e-132	8.99394e-130	1.06143e-127	1.20355e-125	1.31118e-123	1.37242e-121	1.3802e-119	1.3336e-117	1.23805e-115	1.10428e-113	9.46337e-112	7.79187e-110	6.16405e-108	4.6851e-106	3.42137e-104	2.40054e-102	1.61825e-100	1.04812e-98	6.52237e-97	3.89966e-95	2.24015e-93	1.23639e-91	6.55635e-90	3.34039e-88	1.63516e-86	7.69044e-85	3.47513e-83	1.50875e-81	6.29353e-80	2.52231e-78	9.7125e-77	3.59328e-75	1.27726e-73	4.36212e-72	1.43134e-70	4.51249e-69	1.36684e-67	3.97784e-66	1.11226e-64	2.98808e-63	7.7127e-62	1.91271e-60	4.55743e-59	1.04333e-57	2.29481e-56
1.39428e-135	1.85744e-133	2.37744e-131	2.92369e-129	3.45448e-127	3.92158e-125	4.27728e-123	4.48232e-121	4.51301e-119	4.36574e-117	4.05768e-115	3.62348e-113	3.10887e-111	2.56275e-109	2.02974e-107	1.54455e-105	1.12925e-103	7.93245e-102	5.35369e-100	3.47158e-98	2.16286e-96	1.29467e-94	7.44591e-93	4.11438e-91	2.18434e-89	1.1142e-87	5.46052e-86	2.57119e-84	1.16322e-82	5.05612e-81	2.11155e-79	8.47255e-78	3.26629e-76	1.20983e-74	4.30547e-73	1.47213e-71	4.83615e-70	1.52645e-68	4.62905e-67	1.34875e-65	3.77569e-64	1.01553e-62	2.6243e-61	6.51576e-60	1.55434e-58	3.56248e-57	7.84491e-56	1.65979e-54	3.37399e-53	6.58969e-52
2.3833e-129	2.81282e-127	3.18958e-125	3.475e-123	3.6375e-121	3.6583e-119	3.53496e-117	3.28184e-115	2.92738e-113	2.50882e-111	2.06579e-109	1.6343e-107	1.24224e-105	9.07213e-104	6.36561e-102	4.2914e-100	2.77962e-98	1.72982e-96	1.0343e-94	5.94179e-93	3.27957e-91	1.73918e-89	8.86139e-88	4.33797e-86	2.04033e-84	9.2202e-83	4.00322e-81	1.66997e-79	6.69319e-78	2.57743e-76	9.53607e-75	3.38985e-73	1.15776e-71	3.79914e-70	1.19779e-68	3.62831e-67	1.05598e-65	2.95281e-64	7.93311e-63	2.04776e-61	5.0786e-60	1.21014e-58	2.7705e-57	6.09406e-56	1.28791e-54	2.61511e-53	5.1018e-52	9.56281e-51	1.72217e-49	2.97985e-48
4.27635e-125	4.61918e-123	4.79385e-121	4.78004e-119	4.57939e-117	4.21514e-115	3.72773e-113	3.16742e-111	2.5858e-109	2.0282e-107	1.52847e-105	1.1067e-103	7.69896e-102	5.14591e-100	3.30461e-98	2.03895e-96	1.20871e-94	6.88437e-93	3.76734e-91	1.98077e-89	1.0006e-87	4.85644e-86	2.26465e-84	1.01465e-82	4.36772e-81	1.80644e-79	7.17828e-78	2.7406e-76	1.00531e-74	3.54307e-73	1.19975e-71	3.90326e-70	1.2201e-68	3.66428e-67	1.05733e-65	2.93131e-64	7.80802e-63	1.99824e-61	4.91342e-60	1.16077e-58	2.63475e-57	5.74592e-56	1.20395e-54	2.42373e-53	4.68802e-52	8.7121e-51	1.55555e-49	2.66854e-48	4.39837e-47	6.96526e-46
6.36962e-122	6.40744e-120	6.19275e-118	5.75056e-116	5.13057e-114	4.39794e-112	3.6221e-110	2.86616e-108	2.17906e-106	1.59172e-104	1.1171e-102	7.53257e-101	4.88005e-99	3.03762e-97	1.81665e-95	1.04385e-93	5.76276e-92	3.0567e-90	1.55777e-88	7.6275e-87	3.5883e-85	1.6219e-83	7.04348e-82	2.93886e-80	1.17814e-78	4.53781e-77	1.67928e-75	5.97072e-74	2.03967e-72	6.69454e-71	2.1111e-69	6.39627e-68	1.86197e-66	5.2077e-65	1.39942e-63	3.61308e-62	8.96265e-61	2.13611e-59	4.89145e-58	1.07617e-56	2.27485e-55	4.6201e-54	9.01529e-53	1.69019e-51	3.04453e-50	5.26905e-49	8.76138e-48	1.39972e-46	2.14851e-45	3.16857e-44
7.43314e-119	6.96625e-117	6.2727e-115	5.42672e-113	4.51076e-111	3.60238e-109	2.76412e-107	2.03776e-105	1.44337e-103	9.8227e-102	6.42262e-100	4.03479e-98	2.43533e-96	1.41229e-94	7.86897e-93	4.2125e-91	2.16666e-89	1.0707e-87	5.08365e-86	2.31905e-84	1.01642e-82	4.28021e-81	1.73175e-79	6.73182e-78	2.51425e-76	9.02221e-75	3.11061e-73	1.0304e-71	3.27941e-70	1.0028e-68	2.94617e-67	8.31633e-66	2.25545e-64	5.8771e-63	1.47137e-61	3.53923e-60	8.17943e-59	1.81621e-57	3.87469e-56	7.94212e-55	1.5641e-53	2.95951e-52	5.38027e-51	9.39758e-50	1.57709e-48	2.54288e-47	3.93933e-46	5.86337e-45	8.38496e-44	1.15208e-42
2.06423e-116	1.82188e-114	1.54493e-112	1.25871e-110	9.85302e-109	7.41041e-107	5.35481e-105	3.71769e-103	2.47988e-101	1.58934e-99	9.7866e-98	5.78994e-96	3.29113e-94	1.7974e-92	9.43129e-91	4.75474e-89	2.30309e-87	1.07182e-85	4.7925e-84	2.05888e-82	8.4982e-81	3.37017e-79	1.28412e-77	4.70095e-76	1.65347e-74	5.5877e-73	1.81426e-71	5.65969e-70	1.69635e-68	4.88501e-67	1.35159e-65	3.59295e-64	9.1767e-63	2.2519e-61	5.30935e-60	1.20271e-58	2.61764e-57	5.47376e-56	1.09974e-54	2.12287e-53	3.93717e-52	7.01573e-51	1.20113e-49	1.97577e-48	3.12255e-47	4.74145e-46	6.91738e-45	9.69617e-44	1.30583e-42	1.68967e-41
7.18879e-114	6.03769e-112	4.87207e-110	3.77733e-108	2.81374e-106	2.01378e-104	1.38474e-102	9.14856e-101	5.80718e-99	3.54165e-97	2.07527e-95	1.16835e-93	6.31971e-92	3.28436e-90	1.63996e-88	7.8676e-87	3.62644e-85	1.60601e-83	6.83347e-82	2.7936e-80	1.09728e-78	4.1409e-77	1.50142e-75	5.23044e-74	1.75066e-72	5.62982e-71	1.73946e-69	5.16373e-68	1.47279e-66	4.03595e-65	1.06262e-63	2.68807e-62	6.53326e-61	1.52562e-59	3.4229e-58	7.3785e-57	1.52817e-55	3.0409e-54	5.81381e-53	1.06794e-51	1.88479e-50	3.196e-49	5.2069e-48	8.15041e-47	1.22577e-45	1.77119e-44	2.45895e-43	3.27991e-42	4.20343e-41	5.17575e-40
2.84504e-112	2.27796e-110	1.7524e-108	1.29523e-106	9.19791e-105	6.27567e-103	4.11395e-101	2.59111e-99	1.56798e-97	9.11644e-96	5.09257e-94	2.73324e-92	1.40944e-90	6.98301e-89	3.32405e-87	1.52027e-85	6.68039e-84	2.8204e-82	1.14406e-80	4.45877e-79	1.66959e-77	6.00663e-76	2.07626e-74	6.89542e-73	2.20023e-71	6.74532e-70	1.98686e-68	5.62287e-67	1.5289e-65	3.99416e-64	1.00254e-62	2.41772e-61	5.60196e-60	1.2471e-58	2.66741e-57	5.4816e-56	1.08231e-54	2.05318e-53	3.74222e-52	6.55329e-51	1.1026e-49	1.7824e-48	2.76834e-47	4.13107e-46	5.9229e-45	8.15894e-44	1.07985e-42	1.37315e-41	1.67765e-40	1.96931e-39
1.98934e-110	1.52978e-108	1.13025e-106	8.02328e-105	5.47212e-103	3.58582e-101	2.25761e-99	1.36564e-97	7.93697e-96	4.432e-94	2.37779e-92	1.22567e-90	6.07022e-89	2.88844e-87	1.32053e-85	5.80047e-84	2.44797e-82	9.92607e-81	3.86702e-79	1.44745e-77	5.20546e-76	1.79864e-74	5.97111e-73	1.90456e-71	5.83666e-70	1.71855e-68	4.86168e-67	1.32141e-65	3.45081e-64	8.65825e-63	2.08722e-61	4.8343e-60	1.07579e-58	2.30012e-57	4.725e-56	9.32568e-55	1.76843e-53	3.22198e-52	5.6401e-51	9.4859e-50	1.53285e-48	2.37983e-47	3.54996e-46	5.08778e-45	7.00585e-44	9.26877e-43	1.17818e-41	1.43889e-40	1.6884e-39	1.90348e-38
1.38692e-109	1.04471e-107	7.56081e-106	5.25738e-104	3.51236e-102	2.25453e-100	1.39041e-98	8.23864e-97	4.69027e-95	2.56548e-93	1.34824e-91	6.80759e-90	3.30254e-88	1.53933e-86	6.89355e-85	2.96608e-83	1.22617e-81	4.8702e-80	1.85854e-78	6.81433e-77	2.40051e-75	8.12481e-74	2.64211e-72	8.25497e-71	2.47805e-69	7.14712e-68	1.98053e-66	5.27302e-65	1.34886e-63	3.31513e-62	7.82823e-61	1.77605e-59	3.87146e-58	8.10815e-57	1.63154e-55	3.15429e-54	5.85914e-53	1.04567e-51	1.79301e-50	2.95393e-49	4.67569e-48	7.11081e-47	1.03901e-45	1.45865e-44	1.96747e-43	2.54973e-42	3.17475e-41	3.79797e-40	4.36539e-39	4.82083e-38
2.18911e-109	1.61221e-107	1.14078e-105	7.75556e-104	5.06584e-102	3.1792e-100	1.91696e-98	1.11055e-96	6.18141e-95	3.30573e-93	1.69854e-91	8.38515e-90	3.97718e-88	1.81246e-86	7.93575e-85	3.33839e-83	1.34932e-81	5.23986e-80	1.95503e-78	7.00833e-77	2.41382e-75	7.98772e-74	2.53962e-72	7.7579e-71	2.27692e-69	6.42063e-68	1.73955e-66	4.52819e-65	1.13251e-63	2.72135e-62	6.28285e-61	1.39366e-59	2.9702e-58	6.08194e-57	1.19654e-55	2.26173e-54	4.10755e-53	7.16724e-52	1.20157e-50	1.93542e-49	2.99523e-48	4.45362e-47	6.36244e-46	8.73299e-45	1.15168e-43	1.45924e-42	1.77644e-41	2.07779e-40	2.33497e-39	2.5211e-38
4.06365e-108	2.93823e-106	2.04119e-104	1.36242e-102	8.73704e-101	5.38328e-99	3.18682e-97	1.81258e-95	9.90522e-94	5.20067e-92	2.62351e-90	1.27156e-88	5.92128e-87	2.64925e-85	1.13883e-83	4.70354e-82	1.86646e-80	7.11606e-79	2.60669e-77	9.17416e-76	3.10222e-74	1.00787e-72	3.14607e-71	9.43538e-70	2.71881e-68	7.52706e-67	2.00217e-65	5.11686e-64	1.25642e-62	2.96412e-61	6.71867e-60	1.46319e-58	3.06157e-57	6.15484e-56	1.18883e-54	2.20621e-53	3.93373e-52	6.73892e-51	1.10919e-49	1.75407e-48	2.66512e-47	3.89059e-46	5.45685e-45	7.35355e-44	9.52095e-43	1.18438e-41	1.41557e-40	1.62554e-39	1.79347e-38	1.90116e-37
2.27144e-106	1.58193e-104	1.05853e-102	6.80528e-101	4.20356e-99	2.4947e-97	1.42248e-95	7.79295e-94	4.10191e-92	2.07443e-90	1.00795e-88	4.70554e-87	2.1106e-85	9.09562e-84	3.76605e-82	1.49819e-80	5.72636e-79	2.10289e-77	7.41965e-76	2.51523e-74	8.19222e-73	2.56362e-71	7.70784e-70	2.22659e-68	6.17983e-67	1.64794e-65	4.22214e-64	1.03933e-62	2.45812e-61	5.58573e-60	1.21951e-58	2.55811e-57	5.15562e-56	9.98322e-55	1.85733e-53	3.31998e-52	5.70177e-51	9.40834e-50	1.49157e-48	2.27197e-47	3.32499e-46	4.67527e-45	6.31613e-44	8.19828e-43	1.02241e-41	1.22505e-40	1.41029e-39	1.55989e-38	1.65771e-37	1.69258e-36
5.80348e-121	6.20897e-119	6.38233e-117	6.30328e-115	5.98111e-113	5.45288e-111	4.77637e-109	4.01975e-107	3.25033e-105	2.52513e-103	1.88482e-101	1.35171e-99	9.31373e-98	6.16586e-96	3.92185e-94	2.39672e-92	1.40725e-90	7.93879e-89	4.30294e-87	2.2408e-85	1.12117e-83	5.38973e-82	2.48938e-80	1.10469e-78	4.71002e-77	1.92944e-75	7.59394e-74	2.87165e-72	1.04334e-70	3.64205e-69	1.22151e-67	3.93617e-66	1.21865e-64	3.62504e-63	1.03604e-61	2.84489e-60	7.50559e-59	1.90253e-57	4.63348e-56	1.0842e-54	2.43749e-53	5.26504e-52	1.09267e-50	2.17875e-49	4.17399e-48	7.68287e-47	1.3587e-45	2.30863e-44	3.76887e-43	5.91149e-42
5.10209e-100	3.22615e-98	1.95996e-96	1.14404e-94	6.41595e-93	3.45708e-91	1.78972e-89	8.90208e-88	4.25427e-86	1.95338e-84	8.6174e-83	3.65253e-81	1.48744e-79	5.81989e-78	2.18785e-76	7.90221e-75	2.74225e-73	9.14313e-72	2.92894e-70	9.01476e-69	2.66579e-67	7.57402e-66	2.06754e-64	5.42265e-63	1.36646e-61	3.30833e-60	7.69574e-59	1.71997e-57	3.69333e-56	7.61981e-55	1.51042e-53	2.87661e-52	5.2637e-51	9.25401e-50	1.56314e-48	2.53684e-47	3.95563e-46	5.92608e-45	8.52997e-44	1.17966e-42	1.56744e-41	2.00104e-40	2.45442e-39	2.89248e-38	3.27507e-37	3.56285e-36	3.72395e-35	3.7397e-34	3.60827e-33	3.34495e-32
6.9803e-117	6.89185e-115	6.53772e-113	5.95861e-111	5.21786e-109	4.39003e-107	3.54871e-105	2.75615e-103	2.05666e-101	1.47452e-99	1.0157e-97	6.72219e-96	4.27448e-94	2.61147e-92	1.5329e-90	8.64512e-89	4.68443e-87	2.43877e-85	1.21987e-83	5.86249e-82	2.70695e-80	1.2009e-78	5.11873e-77	2.09626e-75	8.24816e-74	3.11815e-72	1.13257e-70	3.95239e-69	1.32521e-67	4.26911e-66	1.32135e-64	3.9294e-63	1.1227e-61	3.08197e-60	8.12873e-59	2.05989e-57	5.01527e-56	1.1732e-54	2.63681e-53	5.69395e-52	1.18134e-50	2.35487e-49	4.51011e-48	8.29916e-47	1.46727e-45	2.49238e-44	4.06767e-43	6.37832e-42	9.60938e-41	1.39095e-39
1.67893e-115	1.61187e-113	1.4868e-111	1.31767e-109	1.12199e-107	9.17905e-106	7.21498e-104	5.4488e-102	3.95362e-100	2.75624e-98	1.84616e-96	1.18808e-94	7.34605e-93	4.36405e-91	2.49088e-89	1.36598e-87	7.19721e-86	3.64345e-84	1.7721e-82	8.2812e-81	3.71814e-79	1.60394e-77	6.64778e-76	2.64724e-74	1.01284e-72	3.72317e-71	1.31497e-69	4.46217e-68	1.4548e-66	4.55713e-65	1.37153e-63	3.96597e-62	1.10185e-60	2.94117e-59	7.54307e-58	1.85868e-56	4.40036e-55	1.00092e-53	2.18747e-52	4.59315e-51	9.26634e-50	1.79611e-48	3.34493e-47	5.98507e-46	1.02891e-44	1.69948e-43	2.69702e-42	4.11224e-41	6.02423e-40	8.47916e-39
3.64119e-114	3.40503e-112	3.05933e-110	2.64095e-108	2.19039e-106	1.74547e-104	1.33638e-102	9.83054e-101	6.94788e-99	4.71797e-97	3.07813e-95	1.92951e-93	1.16207e-91	6.72434e-90	3.73847e-88	1.99695e-86	1.02487e-84	5.05354e-83	2.39416e-81	1.08978e-79	4.76597e-78	2.0026e-76	8.08469e-75	3.1359e-73	1.16866e-71	4.18449e-70	1.43955e-68	4.75813e-67	1.51104e-65	4.61045e-64	1.35157e-62	3.80682e-61	1.03018e-59	2.67852e-58	6.6912e-57	1.60598e-55	3.70344e-54	8.20539e-53	1.74671e-51	3.57248e-50	7.02018e-49	1.32542e-47	2.4043e-46	4.19036e-45	7.01685e-44	1.12891e-42	1.74505e-41	2.5917e-40	3.69818e-39	5.07013e-38
1.12912e-111	1.0026e-109	8.5535e-108	7.01114e-106	5.52156e-104	4.17795e-102	3.03734e-100	2.12154e-98	1.42376e-96	9.18019e-95	5.68714e-93	3.38505e-91	1.93582e-89	1.06363e-87	5.61496e-86	2.84794e-84	1.38785e-82	6.49804e-81	2.92315e-79	1.26342e-77	5.24653e-76	2.09327e-74	8.02429e-73	2.9554e-71	1.04581e-69	3.55565e-68	1.16148e-66	3.64532e-65	1.09922e-63	3.18468e-62	8.86487e-61	2.37087e-59	6.09215e-58	1.50405e-56	3.56765e-55	8.13075e-54	1.78036e-52	3.74551e-51	7.57084e-50	1.4703e-48	2.74343e-47	4.91826e-46	8.47144e-45	1.40195e-43	2.22912e-42	3.40536e-41	4.9983e-40	7.0487e-39	9.55045e-38	1.24327e-36
2.7064e-107	2.19647e-105	1.71271e-103	1.28314e-101	9.23612e-100	6.38755e-98	4.24431e-96	2.70962e-94	1.66203e-92	9.79479e-91	5.54602e-89	3.01714e-87	1.57702e-85	7.91968e-84	3.82126e-82	1.77147e-80	7.89021e-79	3.37654e-77	1.3883e-75	5.48433e-74	2.08157e-72	7.5908e-71	2.65957e-69	8.95292e-68	2.89565e-66	8.99819e-65	2.68653e-63	7.70651e-62	2.12399e-60	5.62437e-59	1.43095e-57	3.49786e-56	8.21503e-55	1.85372e-53	4.0189e-52	8.37141e-51	1.6754e-49	3.22156e-48	5.95171e-47	1.05644e-45	1.80168e-44	2.95215e-43	4.64759e-42	7.02984e-41	1.02162e-39	1.42647e-38	1.91366e-37	2.46658e-36	3.0546e-35	3.63446e-34
8.00677e-96	4.65871e-94	2.60436e-92	1.39883e-90	7.21869e-89	3.57915e-87	1.70502e-85	7.80379e-84	3.43171e-82	1.44992e-80	5.88582e-79	2.2956e-77	8.60232e-76	3.09715e-74	1.07136e-72	3.56074e-71	1.13703e-69	3.48844e-68	1.0283e-66	2.91229e-65	7.92462e-64	2.07181e-62	5.20417e-61	1.25597e-59	2.91231e-58	6.48817e-57	1.38879e-55	2.85613e-54	5.64349e-53	1.07139e-51	1.95421e-50	3.42473e-49	5.76646e-48	9.32869e-47	1.44997e-45	2.16535e-44	3.10687e-43	4.28299e-42	5.67282e-41	7.21904e-40	8.82649e-39	1.03687e-37	1.17028e-36	1.26906e-35	1.32222e-34	1.3236e-33	1.27302e-32	1.17636e-31	1.04442e-30	8.90922e-30
2.53214e-94	1.432e-92	7.78087e-91	4.06201e-89	2.03742e-87	9.81862e-86	4.54619e-84	2.02243e-82	8.64423e-81	3.54983e-79	1.40061e-77	5.30953e-76	1.93385e-74	6.76733e-73	2.27531e-71	7.35007e-70	2.28124e-68	6.80266e-67	1.94901e-65	5.36511e-64	1.41896e-62	3.60571e-61	8.80318e-60	2.06498e-58	4.65395e-57	1.00775e-55	2.0966e-54	4.19089e-53	8.04867e-52	1.48515e-50	2.63296e-49	4.48485e-48	7.3397e-47	1.15408e-45	1.74351e-44	2.5307e-43	3.52927e-42	4.72886e-41	6.08776e-40	7.52984e-39	8.94835e-38	1.02171e-36	1.12084e-35	1.18137e-34	1.19634e-33	1.16401e-32	1.08814e-31	9.77333e-31	8.43394e-30	6.99276e-29
2.41807e-92	1.31971e-90	6.92022e-89	3.48648e-87	1.68766e-85	7.8489e-84	3.50721e-82	1.50571e-80	6.21086e-79	2.46144e-77	9.37248e-76	3.42885e-74	1.20523e-72	4.07025e-71	1.32068e-69	4.11724e-68	1.23322e-66	3.54898e-65	9.81286e-64	2.60684e-62	6.6537e-61	1.6317e-59	3.84453e-58	8.70314e-57	1.89294e-55	3.95572e-54	7.94224e-53	1.5321e-51	2.83963e-50	5.05666e-49	8.65156e-48	1.42217e-46	2.24615e-45	3.40843e-44	4.96934e-43	6.96098e-42	9.36852e-41	1.21144e-39	1.50508e-38	1.79657e-37	2.06044e-36	2.27042e-35	2.40371e-34	2.44504e-33	2.38959e-32	2.24384e-31	2.02438e-30	1.7548e-29	1.46151e-28	1.16953e-27
2.68879e-90	1.40006e-88	7.00434e-87	3.36678e-85	1.55485e-83	6.89912e-82	2.94121e-80	1.20472e-78	4.74104e-77	1.79263e-75	6.51231e-74	2.27305e-72	7.62271e-71	2.45606e-69	7.6032e-68	2.26143e-66	6.46244e-65	1.77435e-63	4.68069e-62	1.18634e-60	2.88892e-59	6.75914e-58	1.51941e-56	3.28161e-55	6.80969e-54	1.35768e-52	2.60072e-51	4.78651e-50	8.46396e-49	1.43799e-47	2.3473e-46	3.68137e-45	5.54726e-44	8.03116e-43	1.11714e-41	1.49302e-40	1.91715e-39	2.36525e-38	2.8037e-37	3.19314e-36	3.49415e-35	3.67367e-34	3.71108e-33	3.60198e-32	3.35916e-31	3.01004e-30	2.59163e-29	2.14408e-28	1.70447e-27	1.30206e-26
2.19351e-88	1.08746e-86	5.1798e-85	2.37051e-83	1.04232e-81	4.40337e-80	1.78731e-78	6.97013e-77	2.61163e-75	9.40179e-74	3.25191e-72	1.08067e-70	3.45047e-69	1.0585e-67	3.11984e-66	8.83491e-65	2.40381e-63	6.28389e-62	1.57829e-60	3.80866e-59	8.83056e-58	1.96713e-56	4.21027e-55	8.658e-54	1.71063e-52	3.24734e-51	5.92288e-50	1.03794e-48	1.74762e-47	2.82723e-46	4.39457e-45	6.56318e-44	9.41802e-43	1.29854e-41	1.72033e-40	2.18993e-39	2.6787e-38	3.14848e-37	3.55611e-36	3.85979e-35	4.02613e-34	4.03619e-33	3.88908e-32	3.60208e-31	3.20728e-30	2.74573e-29	2.2604e-28	1.78982e-27	1.36344e-26	9.99522e-26
3.82594e-86	1.77894e-84	7.94724e-83	3.41118e-81	1.40678e-79	5.57419e-78	2.12214e-76	7.76253e-75	2.72817e-73	9.2126e-72	2.98907e-70	9.31833e-69	2.7912e-67	8.0334e-66	2.22161e-64	5.90345e-63	1.50737e-61	3.69842e-60	8.71985e-59	1.97566e-57	4.30169e-56	9.00143e-55	1.8103e-53	3.49932e-52	6.50195e-51	1.16136e-49	1.99435e-48	3.29304e-47	5.22902e-46	7.98625e-45	1.17342e-43	1.65901e-42	2.25761e-41	2.95792e-40	3.73263e-39	4.53841e-38	5.3192e-37	6.01246e-36	6.55767e-35	6.90524e-34	7.02407e-33	6.90605e-32	6.56667e-31	6.0417e-30	5.38106e-29	4.64119e-28	3.8775e-27	3.13826e-26	2.46057e-25	1.86866e-24
2.77743e-84	1.22314e-82	5.18664e-81	2.1183e-79	8.33489e-78	3.16049e-76	1.15527e-74	4.07219e-73	1.3846e-71	4.54259e-70	1.43846e-68	4.3977e-67	1.29834e-65	3.70232e-64	1.01987e-62	2.71418e-61	6.97863e-60	1.73351e-58	4.15978e-57	9.64127e-56	2.15792e-54	4.66305e-53	9.72569e-52	1.9573e-50	3.79968e-49	7.11297e-48	1.28361e-46	2.23233e-45	3.74022e-44	6.03572e-43	9.37863e-42	1.40289e-40	2.01968e-39	2.79789e-38	3.72896e-37	4.78061e-36	5.8946e-35	6.98948e-34	7.96902e-33	8.73557e-32	9.20589e-31	9.32599e-30	9.08133e-29	8.49972e-28	7.64607e-27	6.61045e-26	5.49246e-25	4.38563e-24	3.36523e-23	2.48144e-22
6.70903e-82	3.12022e-80	1.39425e-78	5.98581e-77	2.46908e-75	9.78535e-74	3.72603e-72	1.36316e-70	4.79153e-69	1.6182e-67	5.25072e-66	1.63695e-64	4.90322e-63	1.41109e-61	3.90177e-60	1.03656e-58	2.64582e-57	6.48865e-56	1.5289e-54	3.46126e-53	7.52868e-52	1.57338e-50	3.15922e-49	6.09477e-48	1.12971e-46	2.01189e-45	3.44251e-44	5.6595e-43	8.93948e-42	1.35668e-40	1.97823e-39	2.77146e-38	3.73056e-37	4.82472e-36	5.99521e-35	7.15766e-34	8.21054e-33	9.04915e-32	9.58252e-31	9.74962e-30	9.53086e-29	8.95187e-28	8.07855e-27	7.00474e-26	5.83566e-25	4.67119e-24	3.59258e-23	2.65477e-22	1.88491e-21	1.28588e-20
3.37569e-80	1.50853e-78	6.47698e-77	2.67191e-75	1.05901e-73	4.03283e-72	1.47553e-70	5.18702e-69	1.75193e-67	5.68521e-66	1.77258e-64	5.31002e-63	1.52833e-61	4.22639e-60	1.12293e-58	2.86659e-57	7.03091e-56	1.65687e-54	3.75143e-53	8.16089e-52	1.70573e-50	3.42543e-49	6.60925e-48	1.22524e-46	2.18236e-45	3.73477e-44	6.14093e-43	9.70151e-42	1.47258e-40	2.1476e-39	3.00927e-38	4.05141e-37	5.24068e-36	6.51336e-35	7.77785e-34	8.92384e-33	9.83743e-32	1.04196e-30	1.06037e-29	1.03683e-28	9.74081e-28	8.79275e-27	7.626e-26	6.35495e-25	5.08828e-24	3.91448e-23	2.8935e-22	2.05504e-21	1.40237e-20	9.19508e-20
[truncated: 551 more columns]

## Sheet: A All
1.31212e-06	1.77001e-06	2.61478e-06	4.33061e-06	7.8993e-06	1.51951e-05	2.96012e-05	5.6897e-05	0.000106413	0.000192339	0.00033491	0.000560975	0.000903283	0.00139778	0.00207842	0.00296945	0.00407622	0.00537617	0.0068127	0.00829467	0.00970323	0.0109065	0.0117796	0.0122271	0.0122019	0.0117173	0.0108498	0.00973425	0.00855387	0.00753197	0.00692825	0.00704193	0.00821847	0.010852	0.0153722	0.0222053	0.0317021	0.0440367	0.0590926	0.0763638	0.094907	0.113375	0.13015	0.143558	0.152144	0.154924	0.151569	0.142472	0.128671	0.11165
6.84294e-06	1.36996e-05	2.7458e-05	5.40121e-05	0.000103155	0.000190244	0.000337909	0.000577312	0.000948162	0.00149655	0.00226977	0.0033077	0.00463139	0.00623064	0.00805365	0.0100023	0.0119362	0.013688	0.015087	0.01599	0.0163114	0.0160476	0.0152928	0.0142426	0.0131902	0.012517	0.0126804	0.0141986	0.0176251	0.0235048	0.0323038	0.0443103	0.0595169	0.07751	0.0973998	0.117828	0.137077	0.153282	0.164714	0.170075	0.16873	0.160836	0.147301	0.129616	0.109582	0.0890123	0.0694686	0.0520901	0.0375276	0.0259761
4.14085e-05	7.75257e-05	0.000143919	0.00026094	0.000458313	0.000776552	0.00126668	0.00198704	0.00299627	0.00434193	0.006046	0.00808945	0.0104001	0.0128484	0.015255	0.017412	0.0191167	0.0202121	0.0206288	0.0204182	0.019775	0.0190424	0.0187029	0.0193535	0.0216645	0.0263188	0.0339275	0.0449217	0.059428	0.0771489	0.0972804	0.118502	0.139072	0.157023	0.170452	0.177832	0.178286	0.171745	0.158964	0.141367	0.12079	0.0991614	0.0782139	0.0592726	0.0431572	0.0301912	0.0202925	0.0131044	0.00813075	0.00484697
6.23996e-05	0.000112958	0.000202089	0.000352658	0.000595921	0.000971361	0.00152433	0.00230071	0.0033383	0.00465579	0.00624122	0.00804334	0.00996977	0.0118957	0.0136852	0.0152248	0.0164662	0.0174713	0.0184519	0.0197957	0.022068	0.0259811	0.0323249	0.0418546	0.0551419	0.0724049	0.09335	0.117064	0.142004	0.166111	0.187061	0.202609	0.210964	0.211113	0.203013	0.187584	0.166539	0.142061	0.116431	0.0916842	0.0693664	0.0504235	0.0352165	0.0236313	0.0152355	0.00943743	0.00561668	0.00321169	0.00176448	0.000931379
0.000971219	0.00160881	0.00256243	0.00392327	0.00577389	0.00816883	0.0111135	0.0145478	0.0183417	0.0223129	0.0262698	0.0300824	0.0337715	0.0376026	0.0421589	0.0483692	0.0574613	0.0708256	0.0897829	0.115278	0.147545	0.185818	0.228171	0.271564	0.312137	0.345733	0.368563	0.377866	0.372425	0.352783	0.321132	0.280889	0.23607	0.190629	0.147902	0.110254	0.0789664	0.0543402	0.0359277	0.0228227	0.0139294	0.0081682	0.00460202	0.00249115	0.00129562	0.000647419	0.000310828	0.000143379	6.35443e-05	2.70582e-05
0.000477679	0.000842435	0.00142855	0.00232857	0.00364817	0.00549371	0.00795292	0.0110712	0.0148292	0.0191297	0.0238045	0.0286489	0.0334865	0.0382593	0.0431272	0.0485509	0.0553274	0.0645496	0.0774694	0.0952644	0.118735	0.147987	0.182171	0.21937	0.256691	0.290591	0.317396	0.333918	0.338029	0.329066	0.307942	0.276961	0.239373	0.198796	0.158635	0.121628	0.0895993	0.0634177	0.0431269	0.0281784	0.0176895	0.0106694	0.00618295	0.00344254	0.00184158	0.000946524	0.000467412	0.000221767	0.000101093	4.42767e-05
0.000147898	0.000283479	0.000522583	0.000926149	0.00157764	0.00258287	0.00406424	0.00614736	0.00894001	0.0125058	0.0168388	0.021849	0.027369	0.0331914	0.0391394	0.045163	0.0514393	0.0584491	0.0669926	0.078116	0.0929359	0.112373	0.136844	0.165968	0.1984	0.231825	0.26319	0.289131	0.306537	0.313112	0.307811	0.291039	0.264561	0.231152	0.19409	0.156603	0.121413	0.0904444	0.0647353	0.0445182	0.0294149	0.0186737	0.0113899	0.00667487	0.00375831	0.00203316	0.00105677	0.000527735	0.000253209	0.000116727
3.10727e-05	6.5338e-05	0.000132223	0.000257334	0.000481468	0.000865827	0.00149642	0.00248561	0.00396833	0.00609044	0.00898836	0.0127617	0.0174442	0.0229835	0.02924	0.0360175	0.0431277	0.0504838	0.0582017	0.0666776	0.0766038	0.0888934	0.1045	0.124155	0.148062	0.175643	0.205406	0.234999	0.261493	0.281831	0.293375	0.294406	0.284467	0.264445	0.236397	0.203149	0.167789	0.133179	0.101577	0.0744421	0.0524198	0.0354662	0.0230553	0.0144	0.00864144	0.00498241	0.00276009	0.00146905	0.000751237	0.000369102
4.72491e-06	1.09071e-05	2.42806e-05	5.20453e-05	0.000107322	0.000212795	0.000405579	0.000742969	0.00130806	0.00221339	0.00360004	0.00562936	0.0084654	0.0122486	0.0170646	0.0229179	0.0297203	0.037309	0.0454983	0.0541637	0.0633398	0.0733008	0.084586	0.0979368	0.114133	0.133741	0.156837	0.182762	0.210017	0.23634	0.258998	0.27523	0.282764	0.280269	0.267631	0.24598	0.217469	0.184865	0.151061	0.118636	0.0895365	0.0649338	0.0452488	0.0302968	0.0194908	0.0120476	0.00715498	0.00408271	0.0022383	0.00117901
6.01381e-07	1.52586e-06	3.73318e-06	8.79465e-06	1.99322e-05	4.3438e-05	9.09974e-05	0.000183216	0.000354517	0.000659241	0.00117815	0.00202366	0.00334139	0.00530476	0.00810046	0.0119039	0.0168481	0.0229928	0.0303068	0.0386742	0.0479354	0.0579591	0.0687323	0.0804367	0.0934758	0.108418	0.125842	0.146107	0.16909	0.193983	0.219215	0.242566	0.261474	0.27348	0.276709	0.270265	0.254432	0.230632	0.201152	0.168725	0.136065	0.10547	0.0785721	0.0562494	0.0386948	0.0255771	0.0162444	0.00991294	0.00581218	0.00327425
3.20909e-08	9.11461e-08	2.50145e-07	6.61917e-07	1.68651e-06	4.1341e-06	9.74457e-06	2.20801e-05	4.8086e-05	0.000100641	0.000202419	0.000391247	0.000726766	0.00129753	0.00222681	0.00367436	0.0058311	0.00890404	0.0130912	0.0185496	0.025365	0.033534	0.0429717	0.0535512	0.0651714	0.0778348	0.0917038	0.107101	0.124425	0.143982	0.165762	0.189222	0.213154	0.235713	0.254625	0.267554	0.272551	0.268469	0.255227	0.233859	0.206328	0.175163	0.143023	0.11228	0.0847313	0.0614548	0.0428347	0.0286901	0.0184647	0.0114186
1.09524e-08	3.27336e-08	9.3996e-08	2.59332e-07	6.87441e-07	1.75085e-06	4.28452e-06	1.00739e-05	2.27582e-05	4.94013e-05	0.000103041	0.000206524	0.000397785	0.000736349	0.00131019	0.00224121	0.0036868	0.00583454	0.00888791	0.013043	0.01846	0.0252372	0.0333988	0.0429069	0.0537013	0.0657622	0.0791739	0.094159	0.111051	0.130186	0.151717	0.175394	0.200378	0.225166	0.247672	0.265509	0.276387	0.278574	0.271266	0.254789	0.230564	0.200847	0.168325	0.135664	0.105121	0.0782951	0.0560457	0.0385541	0.0254853	0.0161876
3.17487e-09	9.90679e-09	2.9701e-08	8.55538e-08	2.36777e-07	6.29616e-07	1.6086e-06	3.94875e-06	9.31359e-06	2.11071e-05	4.59624e-05	9.61737e-05	0.00019338	0.00037368	0.000694009	0.00123901	0.00212675	0.00351094	0.00557673	0.00852799	0.0125658	0.0178613	0.0245305	0.0326207	0.0421185	0.0529831	0.0652001	0.0788349	0.0940586	0.111117	0.130227	0.151404	0.174271	0.197904	0.220783	0.240906	0.256064	0.264233	0.263983	0.254802	0.23724	0.212829	0.183811	0.15274	0.122066	0.0937916	0.0692745	0.0491766	0.0335487	0.0219934
7.59772e-10	2.48391e-09	7.80221e-09	2.35468e-08	6.82773e-08	1.90219e-07	5.09177e-07	1.30955e-06	3.23608e-06	7.6836e-06	1.75295e-05	3.84278e-05	8.0949e-05	0.000163867	0.000318805	0.000596157	0.00107169	0.00185251	0.00308014	0.00492838	0.00759352	0.0112765	0.0161595	0.0223829	0.0300313	0.039138	0.0497101	0.0617715	0.0754055	0.0907711	0.108069	0.127442	0.148814	0.17172	0.195168	0.217611	0.23707	0.251411	0.258722	0.2577	0.247955	0.230123	0.205777	0.177147	0.146731	0.11689	0.0895308	0.06592	0.0466493	0.0317258
1.11321e-10	3.8575e-10	1.28429e-09	4.10822e-09	1.26263e-08	3.72845e-08	1.05783e-07	2.88365e-07	7.55281e-07	1.90073e-06	4.59607e-06	1.06786e-05	2.38407e-05	5.11469e-05	0.000105449	0.000208942	0.000397946	0.000728634	0.00128287	0.00217264	0.00354094	0.00555705	0.00840487	0.0122651	0.0172948	0.0236111	0.0312853	0.0403537	0.0508429	0.0627997	0.0763076	0.0914687	0.108336	0.126799	0.146452	0.166477	0.18562	0.202268	0.214661	0.221197	0.22075	0.212931	0.198205	0.177834	0.153659	0.127779	0.102216	0.0786289	0.0581496	0.0413365
3.94488e-11	1.42306e-10	4.93221e-10	1.64245e-09	5.255e-09	1.61542e-08	4.77127e-08	1.354e-07	3.69184e-07	9.67188e-07	2.43461e-06	5.88854e-06	1.36854e-05	3.05627e-05	6.55899e-05	0.000135277	0.00026816	0.000510984	0.000936154	0.0016494	0.00279573	0.00456109	0.00716685	0.0108557	0.0158693	0.022423	0.0306835	0.0407594	0.0527106	0.0665723	0.0823843	0.100201	0.120063	0.141908	0.165441	0.189981	0.214365	0.236936	0.255689	0.26855	0.273751	0.270197	0.257737	0.237245	0.210498	0.17987	0.147928	0.117036	0.0890467	0.0651377
5.8869e-12	1.56848e-11	4.18379e-11	1.1292e-10	3.10556e-10	8.71004e-10	2.47677e-09	7.06889e-09	2.0025e-08	5.57543e-08	1.51417e-07	3.98969e-07	1.0163e-06	2.49701e-06	5.90897e-06	1.34558e-05	2.94707e-05	6.20615e-05	0.000125646	0.000244545	0.000457599	0.000823371	0.00142496	0.00237288	0.00380402	0.00587527	0.00875116	0.0125874	0.0175146	0.0236276	0.0309871	0.0396346	0.0496156	0.0609996	0.0738785	0.0883272	0.10432	0.12162	0.139663	0.157495	0.173798	0.187024	0.195634	0.198385	0.194594	0.184314	0.168352	0.148142	0.125491	0.102281
3.95039e-13	1.6243e-12	6.41687e-12	2.43561e-11	8.88221e-11	3.11217e-10	1.0477e-09	3.38874e-09	1.0531e-08	3.1444e-08	9.02062e-08	2.48641e-07	6.58486e-07	1.67558e-06	4.09668e-06	9.62406e-06	2.17248e-05	4.71237e-05	9.82279e-05	0.000196778	0.000378886	0.000701292	0.00124807	0.00213626	0.00351821	0.00557809	0.00852077	0.0125532	0.0178613	0.0245894	0.0328303	0.042632	0.0540247	0.0670563	0.0818196	0.0984464	0.117047	0.137592	0.159758	0.18278	0.20538	0.22581	0.242056	0.252155	0.254575	0.248547	0.234265	0.212889	0.18635	0.15701
2.81571e-14	1.22171e-13	5.09306e-13	2.03994e-12	7.85027e-12	2.90256e-11	1.03111e-10	3.51935e-10	1.15412e-09	3.63636e-09	1.10083e-08	3.20188e-08	8.94804e-08	2.40266e-07	6.19872e-07	1.53662e-06	3.66008e-06	8.37704e-06	1.8424e-05	3.89402e-05	7.9098e-05	0.000154431	0.000289851	0.00052309	0.000907961	0.00151643	0.00243823	0.00377704	0.00564259	0.00814	0.0113586	0.0153643	0.0201986	0.0258865	0.0324496	0.0399179	0.048328	0.0576999	0.0679869	0.0790077	0.0903806	0.101488	0.111496	0.119442	0.124389	0.125597	0.122687	0.115741	0.105311	0.0923225
1.00607e-14	4.56965e-14	1.99418e-13	8.36132e-13	3.36833e-12	1.30372e-11	4.8482e-11	1.73224e-10	5.94658e-10	1.96136e-09	6.21556e-09	1.89251e-08	5.53645e-08	1.5562e-07	4.20285e-07	1.09062e-06	2.71931e-06	6.51502e-06	1.49988e-05	3.31822e-05	7.05484e-05	0.00014416	0.000283159	0.000534712	0.000970982	0.00169606	0.00285099	0.00461446	0.00719693	0.0108271	0.0157317	0.0221138	0.0301351	0.0399091	0.0515093	0.0649864	0.0803819	0.09772	0.116959	0.137901	0.16007	0.182604	0.204206	0.223206	0.237747	0.24608	0.246902	0.239646	0.224644	0.203115
2.91587e-15	1.36884e-14	6.17397e-14	2.6755e-13	1.11397e-12	4.45629e-12	1.71278e-11	6.32497e-11	2.24411e-10	7.65002e-10	2.5056e-09	7.88484e-09	2.38401e-08	6.92566e-08	1.93309e-07	5.18428e-07	1.3359e-06	3.30763e-06	7.86915e-06	1.79897e-05	3.95204e-05	8.3436e-05	0.0001693	0.000330204	0.000619162	0.0011164	0.00193626	0.00323159	0.005193	0.00804073	0.0120081	0.0173186	0.0241614	0.0326729	0.0429313	0.0549665	0.0687814	0.0843686	0.101704	0.120703	0.141125	0.162465	0.183847	0.20399	0.221278	0.233955	0.240413	0.239516	0.230866	0.214936
3.43703e-18	1.90123e-17	1.01045e-16	5.15968e-16	2.53141e-15	1.19325e-14	5.40417e-14	2.35158e-13	9.83152e-13	3.94925e-12	1.5242e-11	5.65207e-11	2.01377e-10	6.89373e-10	2.26748e-09	7.16609e-09	2.17609e-08	6.34947e-08	1.78022e-07	4.7962e-07	1.24174e-06	3.08953e-06	7.38783e-06	1.69801e-05	3.75158e-05	7.96897e-05	0.000162774	0.000319796	0.000604498	0.00109983	0.00192697	0.00325322	0.00529627	0.00832237	0.0126364	0.0185636	0.0264239	0.0365027	0.0490193	0.0640961	0.0817237	0.101721	0.123684	0.146936	0.170484	0.193014	0.212951	0.228606	0.238392	0.241088
6.1306e-22	3.16745e-21	1.59936e-20	7.92408e-20	3.86718e-19	1.86488e-18	8.90273e-18	4.20796e-17	1.9661e-16	9.05384e-16	4.09362e-15	1.81004e-14	7.79729e-14	3.26176e-13	1.32147e-12	5.1743e-12	1.95498e-11	7.11903e-11	2.49639e-10	8.42459e-10	2.7349e-09	8.53807e-09	2.56281e-08	7.39529e-08	2.05139e-07	5.46996e-07	1.40207e-06	3.45486e-06	8.18469e-06	1.8644e-05	4.08428e-05	8.60638e-05	0.000174491	0.0003405	0.000639776	0.00115803	0.00202046	0.00340032	0.00552434	0.00867228	0.0131681	0.019361	0.0275961	0.0381743	0.0513046	0.0670485	0.0852615	0.105537	0.12716	0.149093
2.92241e-25	1.78404e-24	1.05683e-23	6.09049e-23	3.4244e-22	1.88393e-21	1.01688e-20	5.39653e-20	2.81918e-19	1.44985e-18	7.33249e-18	3.63937e-17	1.76806e-16	8.38314e-16	3.86823e-15	1.73255e-14	7.51552e-14	3.15162e-13	1.27578e-12	4.97952e-12	1.87238e-11	6.7782e-11	2.36123e-10	7.91258e-10	2.55005e-09	7.90238e-09	2.35454e-08	6.74483e-08	1.85761e-07	4.9189e-07	1.25241e-06	3.06643e-06	7.22091e-06	1.63569e-05	3.56502e-05	7.47806e-05	0.000151017	0.000293725	0.000550462	0.000994508	0.00173315	0.00291536	0.00473675	0.00743922	0.0113023	0.0166237	0.0236879	0.0327221	0.0438426	0.0569968
6.79909e-28	4.75085e-27	3.21017e-26	2.10097e-25	1.33427e-24	8.2391e-24	4.95722e-23	2.91199e-22	1.67295e-21	9.41127e-21	5.18715e-20	2.80056e-19	1.4798e-18	7.64114e-18	3.8485e-17	1.88672e-16	8.98476e-16	4.14814e-15	1.85354e-14	8.0042e-14	3.33638e-13	1.34106e-12	5.194e-12	1.93721e-11	6.95462e-11	2.4024e-10	7.98341e-10	2.5517e-09	7.84375e-09	2.31873e-08	6.59185e-08	1.80223e-07	4.73905e-07	1.19867e-06	2.9167e-06	6.82893e-06	1.53877e-05	3.33781e-05	6.97187e-05	0.000140274	0.000271964	0.00050831	0.00091627	0.00159368	0.00267597	0.00433991	0.00680168	0.0103061	0.0151043	0.0214186
9.44478e-30	7.36351e-29	5.55848e-28	4.06844e-27	2.8917e-26	1.99885e-25	1.34555e-24	8.83087e-24	5.65486e-23	3.53422e-22	2.1555e-21	1.28207e-20	7.42923e-20	4.18871e-19	2.29451e-18	1.21934e-17	6.27698e-17	3.12603e-16	1.5043e-15	6.9877e-15	3.13052e-14	1.35169e-13	5.62173e-13	2.25111e-12	8.67576e-12	3.21726e-11	1.14776e-10	3.93858e-10	1.29993e-09	4.1264e-09	1.25978e-08	3.69916e-08	1.04477e-07	2.83851e-07	7.41926e-07	1.86592e-06	4.51609e-06	1.05209e-05	2.35971e-05	5.09671e-05	0.000106037	0.000212566	0.000410703	0.000765067	0.00137452	0.00238248	0.00398538	0.00643586	0.010036	0.0151161
4.6195e-31	4.0693e-30	3.48329e-29	2.89833e-28	2.34436e-27	1.84302e-26	1.40756e-25	1.04363e-24	7.50615e-24	5.23208e-23	3.53105e-22	2.3051e-21	1.45426e-20	8.85916e-20	5.20738e-19	2.95145e-18	1.61211e-17	8.48179e-17	4.29678e-16	2.09516e-15	9.83097e-15	4.43801e-14	1.92718e-13	8.04908e-13	3.23313e-12	1.2489e-11	4.63923e-11	1.65721e-10	5.69286e-10	1.88069e-09	5.97535e-09	1.82599e-08	5.36733e-08	1.51771e-07	4.12896e-07	1.08086e-06	2.72296e-06	6.60269e-06	1.54129e-05	3.46426e-05	7.4986e-05	0.000156344	0.000314049	0.000607884	0.00113406	0.0020395	0.00353645	0.00591341	0.00953668	0.0148354
1.07828e-31	1.06838e-30	1.0205e-29	9.39295e-29	8.32774e-28	7.10946e-27	5.84251e-26	4.62064e-25	3.516e-24	2.5737e-23	1.812e-22	1.22686e-21	7.9877e-21	5.00035e-20	3.00956e-19	1.74142e-18	9.68703e-18	5.18025e-17	2.66304e-16	1.31605e-15	6.25224e-15	2.85545e-14	1.25372e-13	5.29206e-13	2.14766e-12	8.37993e-12	3.14394e-11	1.1342e-10	3.93477e-10	1.31278e-09	4.21251e-09	1.30018e-08	3.86027e-08	1.10262e-07	3.03022e-07	8.01319e-07	2.03923e-06	4.99469e-06	1.17755e-05	2.67256e-05	5.83988e-05	0.000122873	0.000248962	0.000485821	0.000913123	0.00165321	0.00288341	0.00484496	0.00784337	0.0122337
1.47271e-31	1.47061e-30	1.41111e-29	1.30113e-28	1.15287e-27	9.81619e-27	8.03189e-26	6.31555e-25	4.77232e-24	3.46564e-23	2.41868e-22	1.62228e-21	1.04577e-20	6.47918e-20	3.85823e-19	2.20827e-18	1.21486e-17	6.42431e-17	3.26561e-16	1.59572e-15	7.49587e-15	3.38514e-14	1.46973e-13	6.13521e-13	2.46245e-12	9.50337e-12	3.52679e-11	1.25863e-10	4.31971e-10	1.42586e-09	4.52675e-09	1.38233e-08	4.06051e-08	1.1474e-07	3.11919e-07	8.15806e-07	2.05294e-06	4.97087e-06	1.15819e-05	2.59681e-05	5.60319e-05	0.000116354	0.000232541	0.000447301	0.000828127	0.00147571	0.00253114	0.00417879	0.00664055	0.0101572
1.40327e-30	1.33971e-29	1.22916e-28	1.08378e-27	9.18361e-27	7.47887e-26	5.85349e-25	4.40309e-24	3.18326e-23	2.21192e-22	1.47725e-21	9.4829e-21	5.8511e-20	3.47019e-19	1.97834e-18	1.08415e-17	5.71127e-17	2.89229e-16	1.40808e-15	6.59032e-15	2.96543e-14	1.28288e-13	5.33601e-13	2.13398e-12	8.20583e-12	3.03408e-11	1.07874e-10	3.68814e-10	1.21258e-09	3.83393e-09	1.16578e-08	3.40913e-08	9.58817e-08	2.59362e-07	6.74788e-07	1.68861e-06	4.06442e-06	9.40998e-06	2.09559e-05	4.48907e-05	9.25009e-05	0.00018335	0.000349594	0.000641204	0.00113131	0.00192006	0.00313472	0.00492301	0.00743711	0.0108073
8.56695e-31	8.17451e-30	7.49634e-29	6.60685e-28	5.59635e-27	4.55602e-26	3.56487e-25	2.68093e-24	1.93784e-23	1.34633e-22	8.99057e-22	5.77082e-21	3.56049e-20	2.11159e-19	1.20378e-18	6.59672e-18	3.47507e-17	1.75978e-16	8.56691e-16	4.00929e-15	1.80383e-14	7.80224e-14	3.24448e-13	1.29712e-12	4.9858e-12	1.84253e-11	6.5468e-11	2.23658e-10	7.34659e-10	2.32029e-09	7.04628e-09	2.05752e-08	5.77697e-08	1.55967e-07	4.049e-07	1.01076e-06	2.42626e-06	5.6004e-06	1.24307e-05	2.65317e-05	5.44543e-05	0.000107473	0.000203967	0.000372235	0.000653236	0.00110234	0.00178876	0.00279109	0.00418773	0.00604174
[truncated: 551 more columns]

## Sheet: A Parallel
9.75677e-11	1.12352e-10	1.27255e-10	1.4516e-10	1.73268e-10	2.26296e-10	3.31329e-10	5.34706e-10	9.10974e-10	1.5732e-09	2.6829e-09	4.45747e-09	7.17522e-09	1.11906e-08	1.70112e-08	2.56007e-08	3.93802e-08	6.51792e-08	1.22305e-07	2.63313e-07	6.2469e-07	1.54426e-06	3.81943e-06	9.24541e-06	2.16764e-05	4.89983e-05	0.000106572	0.000222844	0.000447819	0.000864731	0.00160438	0.00286004	0.00489856	0.00806111	0.0127453	0.0193612	0.0282582	0.0396263	0.053389	0.0691112	0.0859553	0.102713	0.117925	0.130082	0.137865	0.140384	0.137345	0.129103	0.116596	0.101173
6.75581e-11	9.29716e-11	1.41232e-10	2.33613e-10	4.06188e-10	7.17802e-10	1.26369e-09	2.206e-09	3.85965e-09	6.95414e-09	1.34235e-08	2.86899e-08	6.79429e-08	1.72549e-07	4.50806e-07	1.17414e-06	2.99269e-06	7.39349e-06	1.7622e-05	4.04314e-05	8.92063e-05	0.000189181	0.000385539	0.000754964	0.00142046	0.00256784	0.00446005	0.00744287	0.0119336	0.0183835	0.0272092	0.0386929	0.0528658	0.0693979	0.0875278	0.106066	0.12349	0.138139	0.148466	0.15331	0.152103	0.144989	0.132789	0.116847	0.0987866	0.0802432	0.0626249	0.0469585	0.0338305	0.023417
2.28215e-09	3.64315e-09	6.15074e-09	1.06261e-08	1.83433e-08	3.12903e-08	5.27891e-08	8.9206e-08	1.54747e-07	2.84388e-07	5.66872e-07	1.22434e-06	2.79407e-06	6.52111e-06	1.51603e-05	3.45233e-05	7.62865e-05	0.000162769	0.0003345	0.000661268	0.00125675	0.00229548	0.00402894	0.00679466	0.01101	0.0171413	0.0256407	0.0368509	0.0508855	0.0675102	0.0860544	0.105391	0.124012	0.140202	0.15229	0.158933	0.159363	0.153529	0.142108	0.12638	0.107985	0.0886497	0.0699229	0.0529896	0.0385824	0.0269908	0.0181414	0.0117153	0.00726887	0.00433318
1.71595e-09	3.00136e-09	5.78936e-09	1.22218e-08	2.80262e-08	6.87626e-08	1.76228e-07	4.59589e-07	1.19358e-06	3.04126e-06	7.53337e-06	1.80449e-05	4.16741e-05	9.2645e-05	0.000198081	0.000407124	0.000804198	0.00152649	0.00278413	0.00487901	0.00821509	0.01329	0.0206572	0.0308494	0.044264	0.0610216	0.0808248	0.102857	0.125763	0.14774	0.166753	0.180832	0.188411	0.18861	0.181406	0.167636	0.148837	0.126965	0.10406	0.0819431	0.0619967	0.0450665	0.0314751	0.0211207	0.0136169	0.0084348	0.00501997	0.00287048	0.00157702	0.000832431
1.47499e-07	4.1651e-07	1.14599e-06	3.04971e-06	7.82413e-06	1.93208e-05	4.58854e-05	0.000104759	0.000229867	0.00048469	0.000982031	0.00191179	0.00357599	0.00642672	0.0110973	0.0184108	0.0293467	0.0449443	0.0661332	0.0934958	0.126997	0.165738	0.207817	0.250362	0.289789	0.322274	0.344346	0.353504	0.348676	0.330429	0.300858	0.263192	0.221215	0.178641	0.138605	0.103325	0.0740043	0.0509258	0.0336704	0.0213888	0.0130542	0.00765501	0.00431289	0.00233463	0.00121422	0.000606743	0.0002913	0.00013437	5.95519e-05	2.5358e-05
5.74243e-08	1.69889e-07	4.85338e-07	1.33516e-06	3.53291e-06	8.98699e-06	2.19717e-05	5.16203e-05	0.000116534	0.000252777	0.000526826	0.00105496	0.00202972	0.00375205	0.00666394	0.0113716	0.0186442	0.0293693	0.04445	0.0646366	0.0903053	0.121221	0.156339	0.193726	0.23064	0.263822	0.289945	0.306159	0.310605	0.302759	0.28354	0.255129	0.220563	0.183204	0.146206	0.112104	0.0825865	0.0584553	0.0397527	0.0259739	0.0163056	0.00983477	0.00569928	0.00317325	0.00169752	0.000872482	0.000430849	0.000204419	9.31852e-05	4.08132e-05
1.20623e-08	3.75781e-08	1.13106e-07	3.27781e-07	9.13434e-07	2.44658e-06	6.2972e-06	1.55741e-05	3.7009e-05	8.44992e-05	0.000185368	0.000390703	0.00079121	0.00153945	0.00287786	0.00516894	0.00891995	0.0147894	0.0235597	0.0360591	0.053026	0.0749189	0.1017	0.132642	0.166214	0.200117	0.231487	0.257276	0.274725	0.281856	0.277833	0.263129	0.239431	0.209326	0.175829	0.141902	0.110031	0.0819726	0.0586747	0.0403517	0.0266625	0.0169265	0.0103243	0.00605042	0.00340672	0.00184296	0.00095791	0.000478367	0.000229523	0.000105808
1.67064e-09	5.50462e-09	1.76124e-08	5.43554e-08	1.61409e-07	4.60771e-07	1.26405e-06	3.33205e-06	8.43927e-06	2.05369e-05	4.80174e-05	0.000107868	0.000232818	0.000482803	0.000961948	0.00184146	0.00338689	0.00598506	0.0101616	0.0165763	0.02598	0.0391219	0.0566016	0.0786802	0.105083	0.134842	0.166244	0.196922	0.224116	0.245064	0.257462	0.259882	0.252038	0.234847	0.210248	0.180846	0.149456	0.118671	0.0905324	0.0663579	0.0467314	0.0316194	0.0205554	0.0128389	0.00770473	0.00444237	0.00246094	0.00130983	0.000669819	0.0003291
1.84168e-10	6.27427e-10	2.12126e-09	6.97945e-09	2.21728e-08	6.78057e-08	1.99367e-07	5.63364e-07	1.52968e-06	3.9908e-06	1.00036e-05	2.40926e-05	5.57495e-05	0.000123945	0.000264755	0.00054336	0.00107142	0.00202983	0.00369479	0.0064617	0.0108576	0.0175285	0.0271886	0.0405189	0.0580171	0.0798147	0.105496	0.133974	0.163468	0.191634	0.215844	0.23358	0.242862	0.242612	0.232859	0.214734	0.190256	0.161958	0.132464	0.104092	0.0785902	0.0570094	0.0397332	0.0266065	0.0171179	0.0105814	0.00628436	0.00358598	0.001966	0.00103559
1.89889e-11	6.88034e-11	2.47938e-10	8.70951e-10	2.95678e-09	9.66701e-09	3.03947e-08	9.18527e-08	2.66734e-07	7.44252e-07	1.99526e-06	5.13938e-06	1.2719e-05	3.02429e-05	6.90911e-05	0.000151652	0.00031982	0.000648021	0.00126154	0.00235962	0.00424044	0.00732163	0.012146	0.0193592	0.0296461	0.0436192	0.0616618	0.0837495	0.109289	0.137025	0.165063	0.191042	0.21244	0.226972	0.23299	0.229789	0.217745	0.198243	0.17341	0.14574	0.117683	0.0913007	0.0680556	0.0487395	0.0335373	0.0221718	0.0140833	0.00859478	0.00503958	0.0028391
7.97922e-13	2.9052e-12	1.10001e-11	4.15849e-11	1.53651e-10	5.49466e-10	1.8937e-09	6.27866e-09	2.00117e-08	6.12949e-08	1.80399e-07	5.10139e-07	1.38605e-06	3.61825e-06	9.07504e-06	2.18689e-05	5.06331e-05	0.000112634	0.000240732	0.00049434	0.000975317	0.00184882	0.00336722	0.00589218	0.00990624	0.0160019	0.0248348	0.037032	0.0530547	0.0730294	0.0965829	0.122724	0.149827	0.175743	0.198058	0.214455	0.223104	0.223001	0.214159	0.197602	0.175177	0.149207	0.122104	0.0960064	0.0725266	0.0526409	0.0367094	0.0245957	0.0158332	0.00979284
2.35379e-13	1.02001e-12	4.24685e-12	1.69886e-11	6.52948e-11	2.41116e-10	8.55467e-10	2.91614e-09	9.55082e-09	3.0054e-08	9.08639e-08	2.63942e-07	7.36639e-07	1.97528e-06	5.08899e-06	1.25968e-05	2.99585e-05	6.84553e-05	0.000150287	0.000317005	0.000642447	0.00125094	0.00234027	0.00420651	0.00726451	0.0120537	0.0192159	0.0294326	0.0433138	0.0612423	0.0831966	0.108589	0.136175	0.164073	0.189934	0.211251	0.225747	0.231778	0.22864	0.2167	0.197331	0.172647	0.145128	0.117212	0.0909541	0.0678108	0.0485741	0.0334301	0.0221055	0.014044
6.70345e-14	2.99833e-13	1.28855e-12	5.32064e-12	2.11087e-11	8.0462e-11	2.94681e-10	1.03692e-09	3.50564e-09	1.13872e-08	3.55385e-08	1.06563e-07	3.07005e-07	8.49791e-07	2.25999e-06	5.77471e-06	1.41769e-05	3.34396e-05	7.57826e-05	0.000165008	0.0003452	0.000693846	0.00133994	0.00248618	0.00443211	0.00759131	0.0124925	0.0197521	0.0300056	0.0437947	0.0614141	0.0827453	0.107114	0.133223	0.159198	0.182779	0.201624	0.213691	0.2176	0.212892	0.200119	0.180736	0.156831	0.130751	0.104734	0.080604	0.0596012	0.042343	0.0289025	0.0189548
1.58756e-14	7.36879e-14	3.28619e-13	1.40805e-12	5.79663e-12	2.29277e-11	8.71313e-11	3.18139e-10	1.11606e-09	3.76172e-09	1.21819e-08	3.79027e-08	1.13307e-07	3.25437e-07	8.98066e-07	2.3811e-06	6.06561e-06	1.48457e-05	3.49103e-05	7.88744e-05	0.000171217	0.000357096	0.000715569	0.00137767	0.00254841	0.00452919	0.00773394	0.0126884	0.0200007	0.0302907	0.0440759	0.06162	0.0827696	0.106819	0.13245	0.157793	0.180613	0.198627	0.209873	0.213061	0.207816	0.194752	0.175353	0.151695	0.126084	0.100687	0.0772536	0.0569496	0.0403359	0.0274486
2.28867e-15	1.11091e-14	5.18094e-14	2.32152e-13	9.99466e-13	4.13423e-12	1.64305e-11	6.2739e-11	2.30172e-10	8.1133e-10	2.74771e-09	8.94072e-09	2.79513e-08	8.39579e-08	2.42297e-07	6.71837e-07	1.78981e-06	4.5812e-06	1.12662e-05	2.662e-05	6.04316e-05	0.00013181	0.000276224	0.000556164	0.0010759	0.00199973	0.00357105	0.00612704	0.0101003	0.0159972	0.0243435	0.0355918	0.0499971	0.0674789	0.0875024	0.109018	0.130499	0.150087	0.165848	0.176077	0.179607	0.176024	0.165748	0.149953	0.130343	0.108856	0.0873457	0.067338	0.0498778	0.0354962
8.60194e-16	4.29937e-15	2.06464e-14	9.52604e-14	4.22289e-13	1.79861e-12	7.36024e-12	2.89385e-11	1.09317e-10	3.96762e-10	1.38356e-09	4.6355e-09	1.49219e-08	4.61506e-08	1.37139e-07	3.91535e-07	1.07401e-06	2.83059e-06	7.16758e-06	1.7438e-05	4.07613e-05	9.15436e-05	0.000197532	0.000409518	0.000815714	0.0015611	0.00287047	0.0050711	0.00860755	0.0140374	0.0219948	0.0331118	0.0478931	0.0665567	0.0888666	0.114002	0.140513	0.166398	0.189326	0.206965	0.217377	0.21936	0.212682	0.198122	0.177322	0.152482	0.125981	0.100004	0.0762712	0.0558896
6.11859e-18	3.41253e-17	1.829e-16	9.41932e-16	4.66095e-15	2.216e-14	1.01227e-13	4.44282e-13	1.87348e-12	7.5905e-12	2.95475e-11	1.1051e-10	3.97107e-10	1.37102e-09	4.54788e-09	1.44945e-08	4.43838e-08	1.30579e-07	3.69108e-07	1.00244e-06	2.61574e-06	6.55779e-06	1.57961e-05	3.65568e-05	8.12861e-05	0.000173657	0.000356448	0.000702958	0.00133196	0.00242482	0.00424127	0.00712757	0.0115084	0.0178532	0.0266101	0.038107	0.0524314	0.0693117	0.0880338	0.107429	0.125956	0.141889	0.153569	0.159693	0.159551	0.153158	0.141257	0.125172	0.106569	0.0871734
1.75411e-18	1.01269e-17	5.61737e-17	2.9938e-16	1.53301e-15	7.54224e-15	3.56521e-14	1.6192e-13	7.06552e-13	2.96222e-12	1.19322e-11	4.61796e-11	1.71715e-10	6.13475e-10	2.10578e-09	6.94476e-09	2.20054e-08	6.69931e-08	1.95956e-07	5.50702e-07	1.48697e-06	3.85759e-06	9.6152e-06	2.30265e-05	5.29818e-05	0.000117126	0.000248776	0.000507682	0.000995413	0.00187518	0.00339399	0.0059021	0.00986123	0.0158301	0.0244154	0.0361804	0.0515122	0.0704654	0.0926124	0.116948	0.141887	0.165394	0.185236	0.199324	0.206074	0.204699	0.195359	0.179135	0.157818	0.133586
1.27014e-19	7.64712e-19	4.42439e-18	2.45977e-17	1.31403e-16	6.74491e-16	3.32656e-15	1.57637e-14	7.1773e-14	3.13978e-13	1.31969e-12	5.3294e-12	2.06783e-11	7.7087e-11	2.76107e-10	9.50176e-10	3.14166e-09	9.98029e-09	3.04618e-08	8.93298e-08	2.5169e-07	6.8134e-07	1.77211e-06	4.42838e-06	1.06323e-05	2.45266e-05	5.43598e-05	0.000115756	0.000236832	0.000465548	0.000879259	0.0015955	0.00278167	0.00465954	0.00749908	0.0115958	0.0172275	0.0245908	0.0337249	0.0444382	0.0562589	0.0684312	0.0799733	0.0897974	0.0968749	0.100412	0.0999978	0.0956803	0.0879595	0.0776911
5.11286e-20	3.18733e-19	1.90917e-18	1.09877e-17	6.0759e-17	3.22814e-16	1.64789e-15	8.08238e-15	3.80874e-14	1.72446e-13	7.50166e-13	3.13538e-12	1.25908e-11	4.85783e-11	1.80079e-10	6.41373e-10	2.19476e-09	7.21593e-09	2.27943e-08	6.91812e-08	2.01733e-07	5.65193e-07	1.5214e-06	3.93476e-06	9.77736e-06	2.33428e-05	5.35442e-05	0.000118005	0.000249872	0.000508348	0.000993651	0.0018661	0.00336716	0.00583742	0.00972314	0.0155604	0.0239256	0.0353454	0.0501685	0.0684159	0.0896421	0.112848	0.136492	0.158616	0.177098	0.189981	0.19581	0.193904	0.184487	0.168646
1.10628e-19	5.37383e-19	2.53557e-18	1.16532e-17	5.23229e-17	2.30207e-16	9.95101e-16	4.23409e-15	1.77482e-14	7.3262e-14	2.97345e-13	1.18372e-12	4.60878e-12	1.74965e-11	6.45799e-11	2.31166e-10	8.00765e-10	2.67973e-09	8.65153e-09	2.69188e-08	8.06555e-08	2.32578e-07	6.45159e-07	1.72102e-06	4.41388e-06	1.08816e-05	2.57838e-05	5.87139e-05	0.000128483	0.00027017	0.000545883	0.0010598	0.00197695	0.00354336	0.00610204	0.0100965	0.016051	0.024517	0.0359801	0.0507328	0.0687298	0.0894605	0.111878	0.134428	0.15519	0.172133	0.18344	0.187825	0.184774	0.174645
5.73154e-23	4.10945e-22	2.83093e-21	1.87372e-20	1.19155e-19	7.28032e-19	4.27384e-18	2.41054e-17	1.3063e-16	6.80137e-16	3.40236e-15	1.63529e-14	7.55153e-14	3.35046e-13	1.42825e-12	5.84964e-12	2.30189e-11	8.70297e-11	3.1614e-10	1.10336e-09	3.69988e-09	1.19202e-08	3.68984e-08	1.09739e-07	3.13575e-07	8.60897e-07	2.27085e-06	5.75512e-06	1.40136e-05	3.27847e-05	7.36921e-05	0.000159147	0.000330222	0.000658327	0.00126097	0.00232058	0.00410314	0.00697051	0.0113773	0.0178421	0.026883	0.0389169	0.0541287	0.0723344	0.0928732	0.114568	0.13579	0.154631	0.169182	0.177845
5.39301e-26	2.70803e-25	1.32775e-24	6.42242e-24	3.10978e-23	1.53399e-22	7.83187e-22	4.16958e-21	2.3034e-20	1.30122e-19	7.38519e-19	4.1467e-18	2.27775e-17	1.21504e-16	6.26624e-16	3.11607e-15	1.49184e-14	6.87025e-14	3.04186e-13	1.2945e-12	5.29404e-12	2.08045e-11	7.85576e-11	2.85015e-10	9.93543e-10	3.32768e-09	1.07085e-08	3.31093e-08	9.8356e-08	2.80725e-07	7.69823e-07	2.02829e-06	5.13449e-06	1.2488e-05	2.91822e-05	6.55197e-05	0.000141336	0.00029293	0.000583314	0.00111601	0.00205147	0.00362317	0.00614809	0.0100235	0.0157011	0.0236301	0.0341689	0.0474705	0.0633644	0.0812633
6.46828e-29	3.872e-28	2.2432e-27	1.26324e-26	6.96045e-26	3.78726e-25	2.05878e-24	1.13211e-23	6.35955e-23	3.66228e-22	2.15263e-21	1.2782e-20	7.57215e-20	4.4246e-19	2.52752e-18	1.40266e-17	7.53082e-17	3.90132e-16	1.9469e-15	9.34965e-15	4.31816e-14	1.9173e-13	8.18222e-13	3.35567e-12	1.32245e-11	5.00781e-11	1.82209e-10	6.36999e-10	2.13967e-09	6.90544e-09	2.14126e-08	6.37942e-08	1.8261e-07	5.02223e-07	1.32709e-06	3.36925e-06	8.21855e-06	1.92613e-05	4.33717e-05	9.38331e-05	0.000195045	0.00038953	0.000747438	0.00137797	0.00244079	0.00415385	0.00679204	0.0106703	0.0161058	0.0233569
1.61409e-30	1.10517e-29	7.27862e-29	4.61388e-28	2.81778e-27	1.66045e-26	9.46258e-26	5.23259e-25	2.82114e-24	1.49256e-23	7.8112e-23	4.07928e-22	2.14252e-21	1.13707e-20	6.09762e-20	3.28844e-19	1.76959e-18	9.41901e-18	4.91945e-17	2.50503e-16	1.23772e-15	5.91416e-15	2.7267e-14	1.21117e-13	5.1781e-13	2.1294e-12	8.41953e-12	3.2e-11	1.16888e-10	4.10302e-10	1.38394e-09	4.48536e-09	1.39677e-08	4.17926e-08	1.20146e-07	3.31861e-07	8.80714e-07	2.24567e-06	5.50156e-06	1.29496e-05	2.92857e-05	6.36333e-05	0.000132844	0.000266458	0.000513504	0.000950797	0.00169145	0.00289108	0.00474777	0.00749112
8.49972e-34	7.81214e-33	7.17641e-32	6.57159e-31	5.96969e-30	5.34794e-29	4.69698e-28	4.02349e-27	3.34756e-26	2.69658e-25	2.09821e-24	1.57441e-23	1.13793e-22	7.91582e-22	5.29689e-21	3.40823e-20	2.10819e-19	1.25339e-18	7.16157e-18	3.93225e-17	2.07473e-16	1.05184e-15	5.12389e-15	2.39828e-14	1.07856e-13	4.66046e-13	1.93487e-12	7.71812e-12	2.95805e-11	1.08926e-10	3.85382e-10	1.31003e-09	4.27862e-09	1.34263e-08	4.04798e-08	1.1726e-07	3.26357e-07	8.72697e-07	2.24215e-06	5.53469e-06	1.31266e-05	2.99116e-05	6.5487e-05	0.000137753	0.000278403	0.000540599	0.00100857	0.00180786	0.00311352	0.0051519
1.92262e-34	2.19947e-33	2.41779e-32	2.55382e-31	2.59196e-30	2.5277e-29	2.36855e-28	2.13251e-27	1.84481e-26	1.53341e-25	1.22465e-24	9.39744e-24	6.92864e-23	4.90825e-22	3.34075e-21	2.18473e-20	1.37274e-19	8.28733e-19	4.80701e-18	2.67898e-17	1.43449e-16	7.37999e-16	3.64794e-15	1.73249e-14	7.90541e-14	3.46585e-13	1.4599e-12	5.9084e-12	2.29745e-11	8.58322e-11	3.08095e-10	1.06255e-09	3.52081e-09	1.12089e-08	3.42859e-08	1.00762e-07	2.84515e-07	7.71868e-07	2.01192e-06	5.03854e-06	1.21235e-05	2.80273e-05	6.22533e-05	0.000132853	0.000272401	0.000536631	0.00101571	0.00184711	0.00322734	0.00541781
4.05731e-34	4.5679e-33	4.94117e-32	5.13544e-31	5.12815e-30	4.92013e-29	4.5355e-28	4.01705e-27	3.41838e-26	2.7949e-25	2.19554e-24	1.6571e-23	1.20168e-22	8.37253e-22	5.60475e-21	3.60483e-20	2.22764e-19	1.32261e-18	7.54486e-18	4.13522e-17	2.17759e-16	1.10175e-15	5.35571e-15	2.50139e-14	1.12247e-13	4.83946e-13	2.00469e-12	7.97861e-12	3.05095e-11	1.12091e-10	3.95674e-10	1.34194e-09	4.37275e-09	1.36901e-08	4.11799e-08	1.19013e-07	3.30468e-07	8.81645e-07	2.25989e-06	5.56556e-06	1.31692e-05	2.9939e-05	6.53948e-05	0.000137239	0.00027672	0.000536084	0.00099782	0.00178443	0.00306603	0.00506152
2.26514e-33	2.45945e-32	2.56572e-31	2.57165e-30	2.47652e-29	2.2914e-28	2.037e-27	1.73984e-26	1.42776e-25	1.12572e-24	8.52775e-24	6.20679e-23	4.34039e-22	2.91621e-21	1.88251e-20	1.16758e-19	6.95762e-19	3.9835e-18	2.19128e-17	1.15814e-16	5.88097e-16	2.86924e-15	1.34497e-14	6.05744e-14	2.62115e-13	1.08974e-12	4.35296e-12	1.6706e-11	6.16013e-11	2.1824e-10	7.42863e-10	2.42946e-09	7.63379e-09	2.30462e-08	6.68476e-08	1.86295e-07	4.9882e-07	1.28326e-06	3.17187e-06	7.53257e-06	1.7187e-05	3.76777e-05	7.93591e-05	0.000160597	0.000312254	0.000583318	0.00104696	0.00180545	0.00299135	0.00476187
5.71852e-32	5.83217e-31	5.71486e-30	5.38033e-29	4.86677e-28	4.22961e-27	3.53174e-26	2.83338e-25	2.18398e-24	1.61742e-23	1.15086e-22	7.86778e-22	5.16785e-21	3.26133e-20	1.97747e-19	1.152e-18	6.44795e-18	3.46753e-17	1.79162e-16	8.8941e-16	4.24214e-15	1.944e-14	8.55926e-14	3.62079e-13	1.47163e-12	5.74677e-12	2.15614e-11	7.77244e-11	2.69195e-10	8.95784e-10	2.86397e-09	8.79757e-09	2.59648e-08	7.36265e-08	2.00592e-07	5.25072e-07	1.32055e-06	3.19093e-06	7.40812e-06	1.65245e-05	3.5414e-05	7.29207e-05	0.000144263	0.000274212	0.000500781	0.000878691	0.00148133	0.00239938	0.00373398	0.00558307
6.51111e-32	6.55134e-31	6.33334e-30	5.88253e-29	5.24957e-28	4.50102e-27	3.70789e-26	2.93475e-25	2.23174e-24	1.63059e-23	1.14465e-22	7.72022e-22	5.00282e-21	3.11478e-20	1.86324e-19	1.07088e-18	5.9134e-18	3.13736e-17	1.59926e-16	7.83251e-16	3.68563e-15	1.66629e-14	7.238e-14	3.02074e-13	1.21126e-12	4.66649e-12	1.72731e-11	6.14297e-11	2.09901e-10	6.89097e-10	2.17357e-09	6.58711e-09	1.91798e-08	5.36565e-08	1.44221e-07	3.72445e-07	9.24113e-07	2.20301e-06	5.04585e-06	1.11041e-05	2.34778e-05	4.76936e-05	9.30877e-05	0.000174563	0.000314514	0.000544449	0.000905528	0.00144702	0.00222165	0.00327722
[truncated: 551 more columns]

[truncated: 4 more sheets: A Perpendicular, B-E All, B-E Parallel, B-E Perpendicular]
