# Supplementary material for: Attosecond spectroscopy of molecular charge transfer uncovers a 1.5-fs delay in population transfer
Source: Nat Commun. 2025 Aug 5;16:7211. doi: 10.1038/s41467-025-62162-6 (PMC12325650; doi:10.1038/s41467-025-62162-6)
Supplement: Supplementary file 4 — Source Data [file 41467_2025_62162_MOESM4_ESM.zip › SourceData/FigS2.xlsx]

## Sheet: (left)_ATAS_(delta OD)
0.00478747	0.00576981	0.00545886	0.00651721	0.00449824	0.00576144	0.00437922	0.00504906	0.00463127	0.00421484	0.00404265	0.00411822	0.00506542	0.00650612	0.00565953	0.00428457	0.00624834	0.006037	0.00502801	0.00504879	0.00498902	0.00697092	0.00661972	0.00571993	0.00663064	0.00590239	0.005759	0.00557349	0.00578933	0.00632928	0.0069999	0.00742221	0.00751839	0.00742109	0.00558782	0.00673869	0.00717222	0.00686215	0.00900743	0.00903938	0.00763066	0.00594157	0.00582441	0.00876372	0.00908239	0.0091843	0.00837141	0.00703996	0.00713729	0.00845593
0.00404559	0.00462392	0.00539223	0.00511224	0.00535248	0.00511468	0.00402777	0.0065451	0.00633601	0.00619046	0.00391107	0.003191	0.00428178	0.00486034	0.00524457	0.00565272	0.00532847	0.00481589	0.00539588	0.00540838	0.00592594	0.00442657	0.00427955	0.00499875	0.00575059	0.0057998	0.00532707	0.00592039	0.0054406	0.00514693	0.0055106	0.00653312	0.00481304	0.00520462	0.00495593	0.00514589	0.00471774	0.00464616	0.00437989	0.00512103	0.00381994	0.00608159	0.00584878	0.00575643	0.00574541	0.00532933	0.00552859	0.00558837	0.00553847	0.00591033
0.00534799	0.00467634	0.00367474	0.00415629	0.00523056	0.00499466	0.00496069	0.00530064	0.00514106	0.00478863	0.00432198	0.00419401	0.00444357	0.00551542	0.00527576	0.00525314	0.00636226	0.00568817	0.00416644	0.00490254	0.00454866	0.00501158	0.00475898	0.00357527	0.0040093	0.00500078	0.00461092	0.00471934	0.00388192	0.00435316	0.00514131	0.00549641	0.00567502	0.00489868	0.00396578	0.0041984	0.00376172	0.00502911	0.00556633	0.00506759	0.00467957	0.00544644	0.00584571	0.00452879	0.00581232	0.00556554	0.00382618	0.00340235	0.00504355	0.00564519
0.00654291	0.00550512	0.0050639	0.00486797	0.004708	0.00608077	0.00590487	0.00574614	0.0043145	0.00394566	0.00420782	0.0044927	0.00545191	0.00548561	0.00377853	0.00437093	0.0052723	0.0031604	0.00356752	0.00364648	0.00296766	0.0037154	0.00377636	0.00297698	0.00240887	0.00364059	0.00269118	0.00275554	0.0028935	0.00186507	0.00410768	0.0038048	0.00276854	0.0035921	0.00333435	0.00428574	0.00357066	0.00326807	0.0030577	0.00197613	0.00268536	0.0025273	0.00267675	0.00250322	0.00285886	0.00317406	0.00268474	0.00355262	0.00370053	0.00368941
0.00540033	0.00623369	0.00511518	0.00593707	0.0058987	0.0057507	0.00468271	0.00557539	0.00619898	0.00647201	0.00594305	0.00421609	0.00437031	0.00528308	0.00559735	0.00569611	0.00612712	0.00468012	0.00460712	0.00567699	0.00513076	0.00429589	0.00459185	0.00587545	0.00449073	0.00365817	0.0041721	0.00533159	0.00528901	0.00467878	0.00504224	0.00511367	0.0047431	0.00566639	0.00469686	0.00431791	0.0042156	0.00496417	0.00421479	0.00318284	0.00322661	0.00469014	0.00428733	0.00532086	0.0045463	0.00516659	0.0055195	0.0057774	0.00495927	0.00544519
0.00860815	0.00845397	0.00707943	0.0075122	0.00657647	0.0066839	0.00563129	0.00673218	0.00671479	0.00574706	0.00592933	0.00603667	0.00704274	0.00741127	0.0061166	0.00625636	0.00616291	0.00460085	0.00578647	0.00673152	0.00575555	0.00462425	0.00655673	0.00705108	0.00606624	0.00537329	0.00502325	0.00631332	0.00589882	0.00497276	0.00596678	0.00533731	0.00424631	0.00537277	0.00582044	0.00539136	0.00479504	0.00435251	0.00565293	0.00470793	0.00418052	0.00429165	0.00379633	0.00408483	0.00473409	0.00423688	0.00452489	0.00447224	0.00285232	0.00365323
0.00453156	0.00424902	0.00399733	0.00497919	0.00407035	0.00511203	0.00359404	0.00408166	0.00478534	0.00436988	0.00346911	0.0023564	0.00408427	0.00390781	0.00377063	0.00421263	0.00354755	0.00236074	0.0028405	0.00256549	0.00470502	0.0054564	0.00552696	0.00417321	0.00533609	0.00347877	0.00437145	0.00486458	0.00398982	0.00423195	0.00528406	0.00531386	0.00549355	0.00658692	0.00591452	0.00553324	0.00509233	0.00591623	0.00568519	0.00607041	0.00589044	0.00627826	0.00607493	0.00677525	0.00819031	0.00817912	0.00833001	0.00759859	0.00726362	0.00612772
0.00664815	0.00699827	0.00633318	0.00690528	0.00627395	0.00616611	0.0067236	0.00733526	0.0078034	0.00707609	0.00668887	0.0069902	0.00662806	0.006326	0.00655613	0.00583975	0.00576919	0.0057434	0.00674007	0.0065479	0.00605076	0.00561987	0.00627095	0.00730071	0.00714205	0.00565074	0.00529684	0.00633288	0.00451236	0.00440766	0.00472369	0.00507233	0.00483869	0.00498732	0.00465828	0.00396752	0.00359967	0.00432114	0.00429724	0.00424551	0.00455105	0.00351376	0.00312492	0.00481804	0.00418334	0.00440613	0.00477513	0.00438628	0.00417747	0.00420201
0.00865955	0.00874586	0.00813499	0.00905115	0.00823928	0.00940575	0.00963388	0.00991771	0.00846576	0.0071903	0.0072197	0.00788915	0.00860704	0.00660504	0.00671395	0.00669138	0.00717467	0.00698088	0.00613989	0.00465472	0.00407212	0.00478232	0.00408346	0.00591847	0.00667456	0.00643951	0.00617738	0.00504286	0.00336363	0.00257066	0.00324462	0.00460383	0.00503219	0.00473612	0.00455878	0.00580089	0.00499592	0.00523143	0.00542163	0.00473852	0.00430673	0.00461417	0.00490078	0.00472017	0.00514923	0.00416487	0.00446859	0.00534765	0.00442782	0.00380281
0.00393222	0.00494231	0.00343456	0.00295101	0.00356381	0.00386354	0.00365079	0.00404381	0.00414043	0.00299408	0.00427635	0.00264439	0.0022851	0.00309896	0.00393323	0.00306838	0.00519961	0.00422422	0.00233878	0.00127165	0.00176756	0.00341869	0.00270238	0.00342416	0.00320647	0.00196086	0.00298094	0.00350141	0.00396254	0.00264486	0.00279892	0.00324606	0.00317321	0.00339556	0.00120457	0.00204343	0.0025243	0.00125295	0.00144319	0.00224574	0.00157405	0.00159652	0.00259298	0.00280401	0.00310148	0.00393879	0.00397597	0.00422333	0.00423198	0.00467854
0.0079053	0.00911539	0.00914631	0.0083624	0.00739424	0.00730889	0.00765064	0.00804179	0.00798786	0.00743088	0.00718698	0.00709822	0.00825715	0.00858051	0.0081256	0.00811993	0.0082567	0.00770967	0.00736563	0.00737448	0.00670541	0.00749275	0.00641767	0.0063159	0.00792993	0.00867396	0.0064381	0.00619292	0.0073604	0.00679763	0.00656481	0.00585468	0.00646868	0.00749582	0.00578767	0.00622953	0.00687064	0.00658034	0.00660889	0.00591803	0.00579116	0.00653367	0.00573018	0.00636823	0.00723238	0.00674745	0.00646652	0.00598359	0.00446616	0.00692467
0.00459201	0.00502215	0.00326381	0.00426616	0.00430192	0.00487163	0.00277742	0.00360872	0.00378224	0.00358965	0.00355647	0.00226489	0.00310157	0.00416746	0.00339441	0.00291274	0.00367431	0.00327105	0.00161176	0.0026473	0.00287525	0.00387744	0.0033481	0.00279465	0.0027185	0.00243439	0.00178427	0.00218124	0.00277946	0.00240174	0.00346398	0.00367111	0.00219222	0.00181341	0.00147654	0.00311291	0.00405259	0.00336546	0.00340914	0.00172708	0.00166224	0.0031349	0.00196677	0.00213163	0.00317888	0.0019539	0.00302589	0.00369891	0.00339594	0.00345669
0.00683901	0.00724119	0.0074065	0.0084347	0.00784019	0.00834298	0.00559751	0.00659654	0.00736586	0.00735037	0.00730609	0.00604807	0.00586071	0.00607018	0.00706027	0.00668152	0.00774908	0.0078837	0.00799674	0.00770363	0.00727382	0.0072948	0.00703747	0.00748194	0.00637743	0.00536864	0.0060559	0.00605462	0.00619189	0.00658173	0.00696502	0.00798206	0.00704574	0.00638972	0.00493981	0.00582835	0.00645948	0.00705298	0.00707708	0.0061983	0.0074145	0.00801557	0.00624385	0.0062617	0.00625025	0.00680607	0.00597806	0.00555019	0.0049332	0.00647538
0.00795441	0.00754828	0.00642292	0.00821953	0.00681392	0.00828235	0.0076085	0.00752528	0.00887631	0.00818066	0.00750826	0.00761683	0.0068327	0.00738238	0.00714909	0.00711546	0.00783249	0.00659165	0.00590873	0.00530119	0.0050384	0.00475239	0.00516658	0.00614094	0.00560363	0.00379993	0.00397919	0.00511014	0.00564486	0.00492727	0.00523913	0.00416377	0.00370914	0.00485967	0.00496755	0.0053135	0.00476056	0.00433951	0.00353711	0.00451921	0.00297146	0.00340039	0.00240958	0.00326085	0.00347415	0.00393294	0.00412473	0.00364753	0.00163414	0.00212697
0.00476794	0.00610828	0.00580518	0.00589701	0.005559	0.00509546	0.00474111	0.0057471	0.00450094	0.00744927	0.00681551	0.00528398	0.00397682	0.00408954	0.00464839	0.00463302	0.00586891	0.00387414	0.00499853	0.0053109	0.00436567	0.00328778	0.00422535	0.00444309	0.004035	0.00361868	0.00417915	0.00490642	0.00419861	0.00458493	0.00470025	0.00378557	0.00333618	0.00429478	0.00479762	0.0043861	0.00512855	0.00574414	0.00632263	0.00612761	0.00458944	0.00420378	0.00617002	0.00748381	0.00567364	0.00405747	0.00465909	0.00710305	0.00534757	0.00412969
0.00430677	0.00447248	0.00529298	0.00484228	0.00414665	0.00568704	0.00553164	0.00548756	0.00405148	0.00422153	0.00605939	0.00448326	0.0054313	0.00549513	0.00548327	0.0050597	0.00522452	0.00474672	0.00490284	0.00591782	0.00572782	0.00605987	0.00508404	0.00427285	0.00417182	0.00511305	0.00310708	0.00387796	0.00389397	0.00444126	0.00392553	0.00483855	0.00482255	0.00545218	0.00484692	0.00587412	0.00543387	0.0051073	0.00548353	0.00680028	0.00529493	0.00468196	0.00443521	0.00674291	0.00569536	0.00470736	0.00553493	0.00539984	0.00629543	0.00624783
0.00508521	0.00473995	0.00441674	0.00444768	0.00433395	0.00568185	0.0041383	0.00359836	0.00258247	0.00288229	0.00328895	0.00326446	0.00407313	0.00500529	0.00463682	0.00386838	0.00478993	0.00345202	0.00403177	0.00339263	0.00273434	0.00326207	0.00400792	0.00473328	0.00480571	0.00316023	0.00309184	0.00353024	0.00349007	0.00433098	0.00487445	0.00339895	0.00314069	0.00379899	0.0039527	0.00374236	0.00282303	0.00247657	0.00476562	0.00397212	0.0030339	0.00393983	0.00295132	0.00514166	0.00404843	0.00415572	0.00450097	0.0044902	0.00451692	0.00487611
0.0061183	0.00681443	0.00664457	0.00525754	0.00583336	0.00719358	0.00573947	0.00589947	0.00560249	0.00453219	0.00619077	0.00588247	0.00650944	0.00555156	0.00654855	0.00617341	0.00596037	0.0046952	0.0055091	0.00663068	0.00565845	0.00545543	0.00566612	0.00666755	0.00590945	0.00660182	0.00500458	0.00517321	0.00544643	0.00591719	0.0064379	0.00705228	0.00767507	0.00688986	0.0067079	0.00598987	0.00553072	0.00683903	0.00709154	0.00657055	0.00701952	0.00667326	0.00754257	0.00922018	0.00804759	0.00772785	0.00725464	0.00812264	0.00741544	0.00798827
0.00662226	0.0069407	0.0070194	0.00685939	0.00612987	0.00747066	0.0066317	0.0075709	0.00762358	0.00753803	0.00696039	0.00637705	0.00687885	0.00738489	0.00698962	0.00553228	0.00662582	0.00495527	0.00583487	0.0060794	0.00637665	0.00639529	0.00576275	0.00655534	0.00613364	0.00601733	0.00484643	0.00674578	0.00742666	0.00723139	0.00606159	0.0058952	0.00562867	0.00535106	0.00536094	0.00504066	0.00551613	0.00572706	0.00549461	0.00601592	0.00506132	0.00555523	0.00534273	0.00381037	0.00519546	0.00599511	0.00511806	0.0044479	0.00526909	0.00538109
0.0051075	0.00596535	0.00489587	0.00599866	0.00627132	0.00589731	0.00458277	0.00595	0.00576125	0.00554991	0.00631329	0.00582261	0.00549327	0.0064098	0.00619083	0.00557474	0.00624054	0.00446964	0.00404057	0.00532178	0.00475131	0.0033125	0.00381189	0.00452009	0.00526348	0.00406416	0.00359754	0.00424578	0.00403944	0.00435253	0.00376146	0.00471081	0.00421889	0.00526883	0.00471306	0.00274179	0.0028603	0.0042816	0.00285117	0.00294661	0.00362497	0.00369759	0.00452328	0.00510283	0.00522839	0.00475306	0.0050304	0.00657149	0.00532047	0.00513041
0.00407725	0.00427537	0.00253499	0.00267879	0.00324247	0.00438006	0.00284148	0.00343431	0.00457164	0.00270634	0.00387679	0.00400371	0.00412219	0.00492508	0.00304677	0.00209498	0.00437476	0.00328302	0.00424702	0.00337635	0.00301754	0.0025005	0.00387061	0.00413067	0.00482046	0.00336938	0.00261645	0.00395493	0.00326168	0.0046994	0.00373547	0.0044467	0.00410638	0.00378883	0.00279401	0.00398725	0.00347727	0.0033325	0.00441837	0.00546563	0.00556389	0.00500871	0.00533511	0.00455051	0.00471793	0.00491095	0.00417303	0.00481784	0.00432271	0.00544909
0.01065	0.0115766	0.00986652	0.00922113	0.0090378	0.0098874	0.00860007	0.01109	0.010185	0.0101024	0.00862369	0.00817943	0.00930923	0.00921405	0.00944472	0.00956358	0.00943443	0.00850959	0.00824069	0.00734708	0.00694609	0.00728612	0.00788551	0.00851113	0.00759003	0.00730271	0.00615267	0.00672454	0.00613674	0.00580287	0.00818598	0.00572443	0.00421732	0.00529301	0.00519082	0.00586042	0.0060098	0.00541581	0.00474122	0.00465474	0.00472426	0.00466189	0.0043369	0.00587515	0.00532759	0.00476408	0.00534292	0.00569614	0.00477963	0.00612003
0.00727729	0.00676226	0.0054571	0.00673387	0.00607649	0.00710165	0.00591506	0.00570079	0.00542533	0.00619896	0.0070633	0.00532476	0.00611338	0.00575277	0.00498552	0.00577604	0.00605742	0.00617335	0.00583621	0.00467641	0.00433865	0.00450913	0.00430219	0.00475452	0.00666361	0.003921	0.00405879	0.00448639	0.00524363	0.00506167	0.00463924	0.00514814	0.00324136	0.00269891	0.00398509	0.00489304	0.00313658	0.0026247	0.00401332	0.0045202	0.00426061	0.00463616	0.00474059	0.00501393	0.00484537	0.00433373	0.00469126	0.00396016	0.00364399	0.00448186
0.00742379	0.00785698	0.0069108	0.00690366	0.00728032	0.00897166	0.00857107	0.00905935	0.00754814	0.00580915	0.00627363	0.00538362	0.00605225	0.00511971	0.00500712	0.0054267	0.00766494	0.00566184	0.00502687	0.00603176	0.00535535	0.00545842	0.00526634	0.00584845	0.00623697	0.00455981	0.00526052	0.00575561	0.00625647	0.00624773	0.00621119	0.00587076	0.00594952	0.00551215	0.00503087	0.00494511	0.00619921	0.00607983	0.00507069	0.00437985	0.00532271	0.00453644	0.00448416	0.00408696	0.00578315	0.00654164	0.00609478	0.00731942	0.00658953	0.00592816
0.00533611	0.00531363	0.00542434	0.00573295	0.00498603	0.00552609	0.00556116	0.00625013	0.00552692	0.00497188	0.00507272	0.00383564	0.00451445	0.0053101	0.00593428	0.00635803	0.00619492	0.00424655	0.00457177	0.00543755	0.00596671	0.00579705	0.00476484	0.00541025	0.00499788	0.00442717	0.00392336	0.00409577	0.00335546	0.00367082	0.00375623	0.00348616	0.00361881	0.00335744	0.00277309	0.00359458	0.0034095	0.00413126	0.00510879	0.00457674	0.003209	0.0023199	0.00301696	0.00462891	0.00491331	0.00352276	0.00465587	0.00522982	0.00432575	0.00369394
0.00546369	0.0076003	0.00655448	0.00609767	0.00609598	0.00485788	0.00517859	0.00610077	0.00486375	0.00605742	0.00518975	0.0056905	0.00501668	0.0049811	0.00529577	0.00480369	0.00502187	0.00485483	0.00622338	0.00622718	0.00476517	0.00463371	0.00533357	0.00403029	0.00303263	0.00436467	0.00434011	0.00461209	0.00335983	0.00356691	0.00369874	0.00365482	0.0038753	0.00448889	0.00313841	0.00451657	0.00492986	0.00471151	0.00423469	0.00279566	0.00366256	0.00467826	0.00460662	0.00413307	0.00326572	0.00387762	0.00564485	0.00533572	0.00461903	0.00518909
0.00811616	0.00704122	0.00702517	0.00602779	0.00680595	0.00741557	0.00900925	0.00891414	0.00727874	0.00629118	0.00725966	0.00732184	0.00694317	0.00697156	0.00634692	0.0061583	0.00712171	0.00676979	0.00612054	0.00692215	0.00665046	0.00646469	0.00620209	0.00752925	0.0070278	0.00534628	0.0049813	0.00545745	0.00624746	0.00621785	0.00604243	0.00418946	0.00523339	0.00584533	0.00602578	0.0053911	0.00508687	0.00396477	0.00516157	0.00540055	0.00583625	0.00534147	0.00453363	0.00595398	0.00450342	0.00345704	0.00422784	0.0050232	0.00503109	0.00487658
0.00769452	0.00674757	0.00684276	0.00711568	0.00705153	0.00727488	0.00570674	0.00551024	0.00577644	0.00539375	0.00435817	0.00524657	0.00565293	0.00610421	0.00548282	0.00555063	0.00720763	0.00556895	0.00410527	0.00545482	0.00527437	0.0052479	0.00557068	0.00588348	0.00517916	0.00520603	0.00538356	0.00512668	0.00470045	0.00635038	0.00542016	0.00425259	0.00409525	0.00499779	0.00534416	0.00456939	0.004494	0.00469714	0.00533689	0.00427296	0.00386291	0.00409303	0.00281848	0.00363704	0.0038387	0.00415255	0.00416079	0.0045001	0.00482276	0.00445432
0.00594564	0.0066811	0.00691195	0.00636572	0.00534994	0.00603105	0.00483117	0.00621212	0.00518806	0.00532543	0.00507651	0.00499511	0.00462245	0.00456202	0.00503399	0.0038142	0.0053494	0.00411807	0.0027205	0.00399725	0.00544441	0.00479047	0.00425472	0.00389634	0.00503176	0.00511147	0.00369785	0.00464154	0.00483661	0.00465035	0.00550776	0.00470856	0.00514319	0.00486806	0.00450927	0.0048897	0.00610699	0.00549687	0.00407989	0.00345362	0.00387171	0.0047958	0.00393639	0.00499699	0.00522643	0.00402146	0.00432662	0.00533517	0.00475383	0.00534731
0.00697933	0.00784995	0.00711149	0.00632035	0.00718046	0.00887891	0.00599023	0.00565407	0.00672398	0.00664041	0.0071658	0.00696506	0.00611365	0.00642208	0.0056945	0.00524627	0.0059128	0.00553995	0.00468631	0.00451357	0.00530421	0.00486315	0.00456408	0.00493676	0.0047444	0.00505687	0.00545469	0.00502044	0.00510509	0.00463698	0.00541062	0.00620973	0.0056186	0.00546018	0.00381262	0.0049151	0.00415656	0.00459878	0.00687953	0.0050938	0.00470393	0.00452914	0.00440011	0.00384868	0.00464405	0.00451892	0.00428127	0.00362149	0.00299573	0.00404818
0.00786314	0.0069713	0.00623601	0.00686601	0.0066573	0.00670072	0.00657725	0.00780411	0.00737142	0.00683396	0.00570053	0.00562481	0.00645535	0.00653083	0.00640459	0.00540588	0.0070842	0.00499884	0.00664526	0.00554861	0.0051566	0.00549695	0.00570032	0.00645911	0.00778262	0.00554458	0.00471142	0.00535355	0.00541047	0.005629	0.00588883	0.00618124	0.00669829	0.00651916	0.00688226	0.00550714	0.00566884	0.00609571	0.00643237	0.00583741	0.00560908	0.00669866	0.0065438	0.00710915	0.0074452	0.00749312	0.00620068	0.00647549	0.0064788	0.00699842
0.00724177	0.00865349	0.00787407	0.00661801	0.00683794	0.00808779	0.00784527	0.00842825	0.0078549	0.00719433	0.00837001	0.00776753	0.00769116	0.00748636	0.00678667	0.00714816	0.00749072	0.00744187	0.00775584	0.00728539	0.00681302	0.0076887	0.00806962	0.00776478	0.00777153	0.00716151	0.00635837	0.00621453	0.00748383	0.00594921	0.0065307	0.00702199	0.00524597	0.00604448	0.00598191	0.0073618	0.0069226	0.00663324	0.00592736	0.00382789	0.00508403	0.00600884	0.0055865	0.00601566	0.00612155	0.00476986	0.00511747	0.0050755	0.00634939	0.00621782
0.00341754	0.00390196	0.00359218	0.00318087	0.00363578	0.00314992	0.00274894	0.00368233	0.00270314	0.00339265	0.00277243	0.00344349	0.00372686	0.00260588	0.00287938	0.00260538	0.00313187	0.00193124	0.00214919	0.0022271	0.00189444	0.001862	0.00227174	0.00212379	0.00210023	0.0011076	0.000381525	0.00302185	0.00246736	0.00151997	0.00168594	0.00160143	0.00116687	0.00260418	0.00339633	0.00291831	0.00252189	0.00192939	0.00243713	0.00144775	0.00186221	0.00175834	0.00234378	0.00278214	0.00290592	0.00238696	0.00285595	0.00300862	0.00348773	0.00312041
0.00459841	0.00409586	0.0044294	0.00550453	0.00585401	0.00602292	0.00419568	0.00471519	0.00535351	0.00539595	0.00494874	0.00424904	0.00509512	0.00539457	0.00455171	0.00473001	0.00649785	0.00355501	0.0038446	0.00540243	0.00483729	0.00562872	0.00496385	0.00544496	0.00540511	0.00539906	0.0053934	0.00585471	0.00565703	0.00532354	0.00626929	0.00659213	0.00543403	0.00569811	0.0055391	0.00642063	0.00608105	0.00574651	0.00580243	0.00459518	0.00439444	0.00621927	0.00556309	0.00468247	0.00675352	0.00719464	0.00764136	0.00665833	0.00587496	0.0069229
0.00620233	0.00755315	0.00551531	0.00488494	0.00493602	0.00555026	0.00499279	0.00549492	0.00531313	0.005594	0.00431114	0.00319147	0.00437686	0.00515602	0.00499855	0.00465967	0.00557823	0.00411726	0.00251145	0.00419076	0.004318	0.00458893	0.00472778	0.00454073	0.00406196	0.00447246	0.00612737	0.00509903	0.00413283	0.00483144	0.00430074	0.00369486	0.00283454	0.00519503	0.00510785	0.00383331	0.00499068	0.0049677	0.00479006	0.00438035	0.00532511	0.00513455	0.00524708	0.00543609	0.00506431	0.0060287	0.00645797	0.00628252	0.00557914	0.00562856
0.00732891	0.00690396	0.0064409	0.00800601	0.00771145	0.00791059	0.00622346	0.00648625	0.00674736	0.00714995	0.00679937	0.00410354	0.00553065	0.00531346	0.00508509	0.00533836	0.00680527	0.00602642	0.00581827	0.00563565	0.00539451	0.00518448	0.00460378	0.00534216	0.00587451	0.00635886	0.005351	0.00534082	0.00489581	0.0048084	0.00469683	0.00493395	0.00369897	0.00527786	0.00515669	0.00418038	0.00517926	0.00703169	0.00634478	0.00483523	0.00473063	0.00527007	0.00491053	0.00526596	0.00570519	0.00542012	0.00576836	0.00442707	0.00523262	0.0040567
0.00254024	0.00294256	0.0018062	0.00307378	0.00213043	0.00227218	0.00124954	0.00192231	0.00166728	0.0022249	0.00238558	0.0013923	0.0014141	0.00106296	0.00112314	0.00197128	0.0031817	0.0009845	0.000397925	0.00168025	0.0021214	0.00227635	0.00146084	0.00204238	0.0024773	0.000346239	0.00232555	0.00173702	0.00195503	0.00342541	0.00390572	0.00290988	0.00249466	0.00221009	0.00212838	0.00210993	0.00227671	0.00269048	0.00358995	0.00347218	0.0020069	0.00361606	0.00465273	0.00433749	0.0047811	0.00479208	0.00454332	0.00575946	0.00578405	0.00518669
0.00754624	0.00743687	0.00593179	0.00614685	0.00609598	0.0065859	0.00637543	0.00661954	0.00692873	0.00566493	0.00581554	0.00531078	0.00575089	0.0054144	0.00496042	0.00484869	0.00775411	0.00757954	0.00817686	0.00635439	0.00546706	0.00542852	0.00732559	0.00670555	0.00541856	0.00520905	0.00417901	0.00469563	0.00490719	0.00407192	0.00553307	0.00546912	0.00384721	0.00463504	0.00533996	0.0055443	0.0045169	0.00457224	0.00500783	0.0037691	0.00494066	0.00399872	0.00314699	0.00499292	0.00473554	0.00455057	0.00467994	0.00559043	0.00433308	0.00348333
0.00779503	0.00880871	0.00709643	0.00717266	0.00709757	0.00826505	0.00743699	0.00781239	0.00733312	0.00745615	0.00758326	0.00631253	0.00637814	0.00721392	0.00764944	0.00716337	0.0077266	0.00666125	0.0058296	0.00568451	0.00450454	0.00565866	0.00568	0.00562422	0.00637466	0.00563993	0.00571505	0.00615369	0.00434262	0.00432303	0.00540802	0.00562694	0.00540295	0.00582344	0.00534079	0.00583613	0.00403289	0.00506165	0.00555191	0.00439443	0.00414002	0.00443928	0.00351989	0.00275135	0.00374939	0.00413771	0.00341264	0.00423306	0.00385649	0.00468257
0.00909449	0.00825909	0.00668629	0.00785887	0.00787671	0.00938255	0.00844903	0.00784135	0.00657209	0.00712609	0.00625005	0.00666558	0.0066522	0.0071113	0.00712288	0.00589417	0.00632132	0.00618094	0.00696253	0.00685478	0.00557543	0.00573234	0.00558688	0.00536094	0.0050295	0.00604297	0.00496961	0.0059085	0.00537301	0.00545891	0.00683328	0.00658426	0.00549904	0.00571982	0.00651231	0.00725263	0.00722722	0.00625484	0.00687544	0.00581378	0.00473877	0.00382334	0.0052131	0.00588766	0.00468214	0.00665638	0.00556471	0.00617853	0.00528296	0.00567471
0.00532252	0.00580076	0.00573028	0.0069789	0.00700005	0.00788128	0.00623161	0.00495287	0.00534833	0.00636313	0.00561534	0.00498012	0.00418661	0.00480787	0.00611079	0.005673	0.0050711	0.00519835	0.00444461	0.00401906	0.00386487	0.00378323	0.00364321	0.00370543	0.00484154	0.00416964	0.00183608	0.0040135	0.00386185	0.00431842	0.0037406	0.00299091	0.00328459	0.00368521	0.00296723	0.00296112	0.00282193	0.00273966	0.00246309	0.00250924	0.0016247	0.00151869	0.00280132	0.00407891	0.00473456	0.00378039	0.00394737	0.00458251	0.00346055	0.00372493
0.00779303	0.00790364	0.00611755	0.00535816	0.0062251	0.00668618	0.00597091	0.00645152	0.00749565	0.00729649	0.00824194	0.0065327	0.00675221	0.00741894	0.00657193	0.00578518	0.00675586	0.00773949	0.00603603	0.00615585	0.00639079	0.00664327	0.00750301	0.00634575	0.0047572	0.00554689	0.00537875	0.00620377	0.00638895	0.00537367	0.00632258	0.00632768	0.00500309	0.00645112	0.00530938	0.00542159	0.00626657	0.00620126	0.00671901	0.00485245	0.00439647	0.00564351	0.00609867	0.00745937	0.00680382	0.0041139	0.00515111	0.00638174	0.00614006	0.00663291
0.00766547	0.00871588	0.00778845	0.00871078	0.00751111	0.0087667	0.00640546	0.00655887	0.0068437	0.00662108	0.00597904	0.00605311	0.00682931	0.00651325	0.00765276	0.00635753	0.00668543	0.00685795	0.00720916	0.00691929	0.00676047	0.00697993	0.00718367	0.0072589	0.0070106	0.00736731	0.00593163	0.00536511	0.00486728	0.00502715	0.00626016	0.0061318	0.00595573	0.00545821	0.00498247	0.00654035	0.00647455	0.00712778	0.00541064	0.00538864	0.00563225	0.00647745	0.0062685	0.00483909	0.00616704	0.00521094	0.00579312	0.00552912	0.00537197	0.0051031
0.00743118	0.00669443	0.0053981	0.00512859	0.00603338	0.00694272	0.00613135	0.00603587	0.00671762	0.00606068	0.00628874	0.00646049	0.00566597	0.00561724	0.00635257	0.00638305	0.0048917	0.00493235	0.0056747	0.00627418	0.00601237	0.00537627	0.00538106	0.00703982	0.00640115	0.00608445	0.00589292	0.00589366	0.00583091	0.00623987	0.00713898	0.00647714	0.00578768	0.00626389	0.00492711	0.00476809	0.00506628	0.00547128	0.00548968	0.00429402	0.00531035	0.00557203	0.00539645	0.00637583	0.00620885	0.00688443	0.00649564	0.00708532	0.00515489	0.00540245
0.00579235	0.00628163	0.00631371	0.00631032	0.00655249	0.00763383	0.00559645	0.00593714	0.00492173	0.00507378	0.00586643	0.00567247	0.00575866	0.00507925	0.0053533	0.00462778	0.00472598	0.00543788	0.00534135	0.00516352	0.00482276	0.00395484	0.00262747	0.00343191	0.00482271	0.00434726	0.0037119	0.00510519	0.00269392	0.00411706	0.00448338	0.00411221	0.00303328	0.00347816	0.00296801	0.00326423	0.00434393	0.00363531	0.00392731	0.00315434	0.00396755	0.00407753	0.00305784	0.00324845	0.00130925	0.00263241	0.00319134	0.00371345	0.00298039	0.00179583
0.00492646	0.00574778	0.00463782	0.00459277	0.00366562	0.00443389	0.00392736	0.00615394	0.00461477	0.00384042	0.00287309	0.0029926	0.00272694	0.00324536	0.00311511	0.00439303	0.0056812	0.005865	0.00575801	0.00458225	0.00443531	0.00489325	0.00397089	0.00483758	0.00516656	0.00388108	0.004464	0.00467472	0.00416859	0.00420429	0.00347533	0.00388707	0.00437407	0.00398155	0.0041814	0.00412241	0.00427855	0.00395753	0.00466969	0.00380778	0.0061176	0.00569014	0.00386871	0.00365636	0.0046382	0.00383746	0.00593181	0.00571424	0.00659928	0.00605567
0.00477218	0.00549338	0.00333302	0.00217801	0.0034336	0.00500228	0.00242728	0.00489005	0.00435099	0.00449669	0.00310288	0.00316482	0.00381386	0.00364553	0.0038543	0.00442399	0.00428467	0.00312572	0.00333092	0.00220293	0.00127617	0.0024526	0.00344227	0.00321718	0.00331491	0.00482371	0.00315434	0.00291161	0.00332982	0.0035796	0.00356143	0.00316911	0.0033284	0.00279299	0.00348315	0.00351218	0.00414797	0.00384663	0.00299636	0.00240937	0.00176018	0.00178658	0.00197985	0.00403125	0.00503199	0.0044354	0.00399699	0.00344388	0.00423919	0.00485575
0.00533563	0.00639435	0.006382	0.0058545	0.0046719	0.0054686	0.00465337	0.00497957	0.00372739	0.00527746	0.00598979	0.00620057	0.0050114	0.00457978	0.00346502	0.00286063	0.00507445	0.00436442	0.00303532	0.00343108	0.00326972	0.00347064	0.00464233	0.00417092	0.00439723	0.00402491	0.00517209	0.00478094	0.00340571	0.00391086	0.00597569	0.00569341	0.00487152	0.0052545	0.00479451	0.00566206	0.00538339	0.00523848	0.00434177	0.00325202	0.00460171	0.00601891	0.00541329	0.00681659	0.00771064	0.00670465	0.00711313	0.00700702	0.00664882	0.00792712
0.00670149	0.00556373	0.00481276	0.005039	0.00525304	0.00673433	0.00584381	0.00590929	0.00468527	0.00445752	0.00496154	0.00500499	0.0041603	0.00523893	0.00528958	0.00464175	0.00528793	0.0045502	0.00466078	0.00520792	0.00380576	0.00457421	0.00403739	0.0047301	0.00492829	0.0036547	0.00437751	0.00566366	0.00479524	0.00380041	0.00374214	0.00282107	0.00233434	0.00272225	0.00297524	0.00342402	0.00383219	0.00347784	0.00343024	0.0032495	0.00272293	0.00373984	0.00407878	0.0050946	0.00415833	0.00391617	0.00536973	0.00498617	0.00438094	0.00403965
0.0063663	0.00657237	0.00742002	0.0075342	0.00660081	0.00820873	0.00680539	0.00647711	0.00648018	0.00495975	0.00610463	0.00643075	0.00518103	0.00455798	0.00559169	0.00614637	0.00515955	0.00498796	0.0048857	0.00522044	0.00676156	0.00642429	0.00566873	0.00551526	0.00586113	0.00498306	0.00595864	0.00662439	0.00509499	0.00548529	0.00492891	0.00506834	0.00505092	0.00612049	0.00561662	0.00617343	0.00562512	0.00691528	0.00590211	0.00492118	0.00442248	0.00617334	0.00636424	0.00729997	0.00655549	0.00608605	0.0061637	0.00574089	0.00567387	0.00642461
0.00690644	0.00715529	0.00648013	0.0061621	0.00607239	0.00650811	0.00513042	0.00567202	0.00570559	0.00499578	0.00564734	0.00611699	0.00613578	0.00564441	0.00684031	0.00518278	0.00467806	0.00490384	0.0049873	0.00409518	0.00401568	0.00508778	0.00504041	0.00394216	0.00541447	0.00455147	0.00363331	0.00517027	0.00476724	0.00381749	0.00415404	0.00415253	0.00401429	0.00493172	0.00451857	0.00413177	0.00480398	0.00459714	0.00431194	0.00441825	0.004738	0.00340419	0.00356485	0.00502995	0.00461176	0.00612825	0.00521052	0.0040491	0.00518601	0.00545417
0.00603807	0.00483251	0.00392096	0.00456571	0.00464343	0.00460283	0.00385165	0.00468589	0.00386147	0.00332981	0.00357268	0.00325818	0.00342898	0.00374586	0.00338872	0.00462615	0.00541156	0.00491734	0.0043922	0.00534234	0.00337297	0.00278997	0.00236972	0.00376986	0.00431424	0.00310414	0.00299671	0.00284838	0.00234163	0.00263477	0.00318985	0.00353969	0.00341473	0.00433961	0.00369251	0.00386267	0.00433748	0.00443037	0.00342347	0.00240289	0.00314161	0.00330395	0.00122947	0.00267423	0.00331516	0.00350551	0.00428142	0.00478752	0.00385009	0.00439129
0.00404693	0.00546181	0.00448431	0.00441109	0.00409865	0.00365139	0.0038105	0.0045789	0.00432046	0.00360136	0.0041514	0.00343041	0.00179093	0.00309118	0.00332277	0.00464319	0.00435303	0.00351161	0.00336962	0.00243176	0.00415482	0.00451355	0.00376606	0.00364598	0.00390733	0.00391542	0.00402393	0.0046707	0.0041556	0.00458039	0.0044204	0.00410799	0.00293867	0.00401564	0.00423107	0.00396605	0.0034247	0.00420078	0.00495434	0.00475124	0.00425262	0.00495884	0.00490847	0.00564872	0.00578669	0.00612185	0.00721785	0.00822066	0.00701751	0.0074882
0.00706875	0.00748297	0.00722695	0.00869087	0.00833541	0.00917692	0.00798145	0.00838224	0.0084663	0.00757485	0.00784019	0.00884913	0.00850409	0.00903057	0.0081068	0.00684411	0.00788585	0.00908396	0.00963792	0.0089052	0.00874395	0.00855262	0.00784047	0.00800714	0.00823023	0.00885576	0.00894029	0.00966401	0.0101334	0.00859446	0.00979509	0.0097729	0.0102609	0.0102885	0.00899862	0.00897298	0.00835401	0.00840145	0.00919714	0.00975771	0.00919025	0.00889678	0.00758481	0.0105603	0.0104095	0.0104491	0.00970307	0.00874023	0.00825392	0.00826291
0.00620667	0.00526226	0.00543373	0.00578811	0.00511657	0.00527474	0.00468651	0.0058061	0.00628251	0.00675412	0.00477159	0.00416077	0.00407717	0.00491412	0.00510756	0.00518585	0.00551512	0.00502067	0.00517432	0.00482213	0.00410621	0.00439516	0.00477318	0.00365568	0.00441632	0.00478082	0.00327955	0.00427469	0.00456827	0.00308633	0.00422041	0.00402187	0.00295987	0.00360377	0.0032465	0.00378371	0.00388667	0.00301494	0.00374864	0.00225751	0.00248645	0.00334403	0.00168724	0.00236531	0.00256936	0.00343696	0.00324205	0.00327579	0.00208738	0.00254206
0.00464954	0.00502634	0.00557407	0.00521426	0.00412621	0.00466788	0.00417577	0.00497207	0.00458515	0.00429821	0.00490541	0.00497385	0.00512178	0.00511414	0.00461833	0.00411679	0.004288	0.0037542	0.00432483	0.00519821	0.00468732	0.00472989	0.00413537	0.00448575	0.00472308	0.00431485	0.00440045	0.00563741	0.00466611	0.00311803	0.00301757	0.00498531	0.00612966	0.00567732	0.00511472	0.00518871	0.00356855	0.00351803	0.00364385	0.00427004	0.00435052	0.005471	0.00485793	0.00525141	0.00606125	0.00603562	0.00616752	0.00689847	0.00475309	0.00440533
0.00699727	0.00553305	0.00423213	0.00493624	0.00529055	0.00714332	0.00653716	0.00708485	0.00730398	0.00678128	0.00615279	0.00600515	0.00630178	0.00710711	0.00667892	0.00668402	0.00644429	0.00497877	0.00513044	0.00564356	0.00560661	0.0050155	0.0044477	0.00644865	0.00730804	0.0061142	0.00480245	0.00411617	0.0055202	0.00617661	0.00595969	0.00532586	0.00625813	0.00605095	0.00556835	0.00545257	0.00515103	0.00617581	0.00499056	0.00510679	0.0050635	0.00385177	0.00389687	0.0060579	0.00706845	0.00579444	0.00585685	0.00542046	0.005673	0.0064737
0.00981883	0.0102181	0.00911143	0.00858757	0.00760107	0.00807012	0.00696751	0.0080453	0.00803075	0.0076366	0.00661032	0.00820632	0.00892411	0.00841516	0.00764468	0.00607592	0.00624176	0.00585118	0.00697563	0.00797321	0.00712643	0.00713877	0.00805058	0.00791884	0.00849835	0.00696608	0.00672527	0.00695179	0.00739979	0.00769787	0.00885778	0.00902966	0.0078835	0.00844107	0.00734581	0.00711144	0.008445	0.00786179	0.00691423	0.00736201	0.00758593	0.00890393	0.00759087	0.00797085	0.00768575	0.00866608	0.00861252	0.00824137	0.00808917	0.00728107
0.00415505	0.00595278	0.00555342	0.00507427	0.00387103	0.00446546	0.00362158	0.00395157	0.00544666	0.00548379	0.00545432	0.00464513	0.00444469	0.00463445	0.00350986	0.0028345	0.00421163	0.0052045	0.00408807	0.00408609	0.00479621	0.0053213	0.00419495	0.00412503	0.00532605	0.00605853	0.00589722	0.0059962	0.00487738	0.00474163	0.00574491	0.00539557	0.00671084	0.00517617	0.00499862	0.00718778	0.00634453	0.00582903	0.00620027	0.00558809	0.00580316	0.00630663	0.00614648	0.00633223	0.00630508	0.0079544	0.00776542	0.00768274	0.00669206	0.00672551
0.00678951	0.00714392	0.00615099	0.00621525	0.00639718	0.00715383	0.00602435	0.00730343	0.00600601	0.00593382	0.0083296	0.00671847	0.00580117	0.00609099	0.00519336	0.00492923	0.00609068	0.00500727	0.00535664	0.0053399	0.00394846	0.00498296	0.00529234	0.00520714	0.00477686	0.00437659	0.003957	0.00463067	0.00544386	0.00471543	0.00432629	0.00440784	0.00400183	0.00571198	0.00470372	0.00426676	0.00590817	0.00454415	0.00491831	0.0045671	0.00465401	0.00421125	0.00287876	0.00524864	0.00612479	0.00482142	0.00258951	0.00428675	0.00483138	0.00543749
0.00372962	0.00521511	0.00443841	0.00451433	0.00371013	0.0046397	0.00499847	0.00458997	0.00587413	0.0056463	0.00466164	0.0041044	0.00480172	0.00397107	0.00305076	0.00365546	0.00549327	0.00474109	0.00267152	0.00393942	0.00317145	0.00326202	0.00321299	0.0034346	0.0037022	0.00375661	0.00414221	0.00409267	0.00309653	0.00363254	0.00399673	0.00402797	0.00385709	0.00368193	0.00451241	0.00401906	0.00370372	0.00480135	0.00345726	0.00268842	0.00296539	0.00417546	0.0050315	0.00484312	0.00314182	0.00279757	0.00321258	0.00452536	0.0050114	0.00568005
0.00542051	0.00504417	0.00446288	0.00528172	0.00476487	0.00457183	0.00474445	0.00565737	0.0047616	0.00456317	0.00465887	0.00365802	0.00408597	0.00513829	0.00480667	0.00388515	0.00402005	0.00366076	0.00298721	0.00314551	0.00271047	0.00293084	0.00269835	0.00312697	0.0032313	0.00284794	0.00356475	0.00394202	0.0038532	0.00342708	0.00396522	0.00351594	0.00408342	0.00320904	0.00407379	0.00363228	0.00287824	0.00222487	0.00209044	0.00118867	0.00297979	0.00210709	0.0023972	0.00348859	0.00350869	0.00417537	0.00423241	0.00330784	0.00394211	0.00320082
0.00303868	0.00211429	0.00282024	0.0038222	0.00326504	0.00453663	0.00353393	0.00404302	0.0036444	0.00413022	0.00361368	0.00364908	0.00421115	0.003577	0.00356441	0.00353168	0.00435719	0.00144219	0.00113994	0.00317221	0.00395641	0.00365816	0.00436288	0.00457474	0.00403467	0.00289783	0.00251468	0.00441732	0.00355418	0.002837	0.00223828	0.00402478	0.00461487	0.00488329	0.00255643	0.00430036	0.00439496	0.00289914	0.00172824	0.00314007	0.00221344	0.0041952	0.00478825	0.0039807	0.00393701	0.00372606	0.00524074	0.0041829	0.00373669	0.0042063
0.00471034	0.0038721	0.00289943	0.00392282	0.00159114	0.00156143	0.00358219	0.00476725	0.00395296	0.00358676	0.00389031	0.0020678	0.00342221	0.0042616	0.00318287	0.00226514	0.00290143	0.00290066	0.00323488	0.00370958	0.00304414	0.00352094	0.00300368	0.00224586	0.0039431	0.00325431	0.00230348	0.00388939	0.00319391	0.00274227	0.00413779	0.00422061	0.00188407	0.00307421	0.00134648	0.00250155	0.00373852	0.00301391	0.00232306	0.00285378	0.00220923	0.00354996	0.00251918	0.00326637	0.00338175	0.00445545	0.00475195	0.00464194	0.00446215	0.00372037
0.00931152	0.00871049	0.0077336	0.00689057	0.00633627	0.00836339	0.0083521	0.00869544	0.00813424	0.00634556	0.0073362	0.00740446	0.00669269	0.00586713	0.00524333	0.00546295	0.00767216	0.00670835	0.00532222	0.00712982	0.00724217	0.00699589	0.00701127	0.00691481	0.00676503	0.00647846	0.00558119	0.00690317	0.00615364	0.00625449	0.0069724	0.00516885	0.00598364	0.00714395	0.00611494	0.00562496	0.00571193	0.00646984	0.00590642	0.00766161	0.00626031	0.00656481	0.00630182	0.00576333	0.00682517	0.00666423	0.00646621	0.0069084	0.00568652	0.0068317
0.00903013	0.00852339	0.00780201	0.00874718	0.00710171	0.00825746	0.00890994	0.00739865	0.00685027	0.00651074	0.00551306	0.00594286	0.00635915	0.00642532	0.00770824	0.00663344	0.00684421	0.00633504	0.00576199	0.00568653	0.00562558	0.00536986	0.00715877	0.0079061	0.00596207	0.00542176	0.0044029	0.00573327	0.0057817	0.00668581	0.00510353	0.00562527	0.00486154	0.00548528	0.0052602	0.00468273	0.00535583	0.00449055	0.0036805	0.00463882	0.00389085	0.00440205	0.00477818	0.00681981	0.0059048	0.0051562	0.00521865	0.00635056	0.00626286	0.00537133
0.00834647	0.00886225	0.00708851	0.00873767	0.00794224	0.00870307	0.00761147	0.00846871	0.00853934	0.00889177	0.00796204	0.00710621	0.00809757	0.00805093	0.00857911	0.00766072	0.00793215	0.00759754	0.00754097	0.00676116	0.00676874	0.00725424	0.00803815	0.00807646	0.00799494	0.00780866	0.00743381	0.00805821	0.00755352	0.00643264	0.00771222	0.00810653	0.00723053	0.00756717	0.00720522	0.00681885	0.00612164	0.00684471	0.0066709	0.00698502	0.00778831	0.00607254	0.00615272	0.00750974	0.00748737	0.00756654	0.00704082	0.00638658	0.00728391	0.00677738
0.000651931	0.000959924	0.00014063	0.00161607	0.00159262	0.00308111	0.00136944	0.00197975	0.00201734	0.00196576	0.00248914	0.00192866	0.00172812	0.00207134	0.00181081	0.00204747	0.00223993	0.00107271	0.00149191	0.00237211	0.0018284	0.00198068	0.000862283	0.00164997	0.00262383	0.00186169	0.0021133	0.00121281	0.00176253	0.0015842	0.00286014	0.00212431	0.00208667	0.00349774	0.00176129	0.0024337	0.00255882	0.00364348	0.00405972	0.00378685	0.00351178	0.0039949	0.00367178	0.00375056	0.00485525	0.00511299	0.00541738	0.00487503	0.0037882	0.00353108
0.00713859	0.00610741	0.00598978	0.00596881	0.00528749	0.00646677	0.00512881	0.00531715	0.00568839	0.00591142	0.00611194	0.0054187	0.00581618	0.00640071	0.00579028	0.00474342	0.00651757	0.00614357	0.00430165	0.00335221	0.00402754	0.0063761	0.00528101	0.00586546	0.00658995	0.00560297	0.0047485	0.0066831	0.0054534	0.00440749	0.00418286	0.00494275	0.00445956	0.00471512	0.00540666	0.00587924	0.00599657	0.00683587	0.00572257	0.00626567	0.0067116	0.00645782	0.00625627	0.00606475	0.00457681	0.00629371	0.00621457	0.00626864	0.00488116	0.005118
0.0055392	0.00613122	0.00509446	0.00515117	0.00468812	0.00651718	0.00556839	0.0056676	0.00511725	0.00499796	0.00493671	0.00407333	0.00424486	0.00524651	0.0055372	0.00549992	0.00555054	0.00458185	0.00515678	0.00392939	0.00346515	0.00436577	0.00505702	0.00420206	0.00553737	0.00488337	0.0052998	0.0054086	0.00288749	0.00256187	0.00446225	0.00472742	0.00401277	0.00375976	0.00241051	0.00354384	0.00424051	0.00559527	0.00573147	0.00315615	0.00305551	0.00499592	0.00505564	0.00385499	0.00453593	0.00473391	0.00571837	0.00604357	0.00579162	0.00552634
0.007386	0.00790833	0.00739701	0.00664453	0.00651801	0.00869355	0.00662002	0.00668551	0.00635234	0.00710279	0.00602098	0.00578056	0.00701599	0.0073667	0.00638534	0.00590097	0.00780061	0.00727534	0.00700283	0.00628063	0.00690213	0.00773728	0.0062564	0.00645979	0.00752446	0.00537033	0.00520282	0.00438176	0.00531308	0.0058092	0.00599964	0.00439825	0.00548563	0.00672233	0.00561324	0.00590393	0.00662868	0.00736127	0.00494936	0.00369075	0.0038206	0.0049721	0.00503295	0.00627611	0.00677754	0.0059013	0.00533901	0.00493076	0.00597158	0.0064728
0.00790707	0.0073721	0.00673998	0.00783847	0.00813901	0.00902997	0.0081557	0.00877876	0.00763213	0.00744056	0.00905521	0.00838555	0.00882195	0.00945078	0.00753821	0.00690502	0.00792117	0.00699427	0.00686858	0.00656821	0.00537859	0.00486921	0.00567329	0.00721818	0.00756913	0.00515496	0.00430044	0.00581208	0.00664484	0.00529414	0.0050585	0.00540381	0.00443183	0.00467966	0.00383634	0.00458068	0.0027843	0.00411845	0.00398769	0.00364787	0.00268331	0.00320309	0.00376481	0.00329666	0.00403243	0.0040475	0.00335725	0.004241	0.00296648	0.00249929
0.0071	0.00758874	0.006335	0.00577574	0.00594797	0.00772969	0.0068974	0.00740937	0.00689199	0.00629572	0.00618072	0.005709	0.00545222	0.00626853	0.00690949	0.00600292	0.00578838	0.00403966	0.00458718	0.00547069	0.00416375	0.00506413	0.00464832	0.00408528	0.00550265	0.00509383	0.00398773	0.00404828	0.00477886	0.00453248	0.00462891	0.00475854	0.00402893	0.00461464	0.00465258	0.00445181	0.00303555	0.00319297	0.00303589	0.00346556	0.00363873	0.00371019	0.00309565	0.00369477	0.00394233	0.00444282	0.00449379	0.00312767	0.00302136	0.0034065
0.0062046	0.00691086	0.0052953	0.00665803	0.00610028	0.00685911	0.00491265	0.00624287	0.00627541	0.00563403	0.00617781	0.00494186	0.00524636	0.00624272	0.00550049	0.00547761	0.0063653	0.00550766	0.00675662	0.00594146	0.00553986	0.00456824	0.00541187	0.00450427	0.00542876	0.00523599	0.0035901	0.00554154	0.00485168	0.00326919	0.00439441	0.00516218	0.00401297	0.00378371	0.00400693	0.00339961	0.0029223	0.00250093	0.00210034	0.00219263	0.00259018	0.00374018	0.00327485	0.0038914	0.00293455	0.00306167	0.00299475	0.00302146	0.00371922	0.00455892
0.00608652	0.00547993	0.00550999	0.00579787	0.00593824	0.00564104	0.00546817	0.00663757	0.00562965	0.00600529	0.00490798	0.00498424	0.00582872	0.00571899	0.00571612	0.00577354	0.0059224	0.00438702	0.00561193	0.00561604	0.00512326	0.00467495	0.00430134	0.00394481	0.00410763	0.00501546	0.00437696	0.00330295	0.00342065	0.00447864	0.00468971	0.00631324	0.00560311	0.00520012	0.0045894	0.00474121	0.00410039	0.00598238	0.00546065	0.0055807	0.00529374	0.00508995	0.00373243	0.0045969	0.00524628	0.00562987	0.004173	0.00507202	0.00492211	0.00425374
0.00256871	0.00255991	0.00167449	0.00199108	0.00145803	0.00269903	0.00161724	0.00245254	0.00194992	0.000898038	0.00157529	0.00181746	0.0024326	0.00201515	0.00239494	0.00156664	0.00231143	0.00146025	0.000228002	-0.000773504	3.5692e-05	0.000644621	0.00122794	0.00169399	0.00128775	0.000403936	0.000588469	0.00106008	0.00152101	0.00187173	0.000908771	0.00184804	0.00247189	0.00303428	0.000664964	0.000453823	0.0011326	0.000467169	3.6553e-05	0.00157071	0.00181306	0.00197917	0.00135838	0.00168988	0.00302436	0.00325287	0.003027	0.00270714	0.00199596	0.00206336
0.00578278	0.00519495	0.00423367	0.0051395	0.00576459	0.00665822	0.00600421	0.00548612	0.00596758	0.00624688	0.00603923	0.00529315	0.00519309	0.00649383	0.00527147	0.00463496	0.00685061	0.00546368	0.00494232	0.00433984	0.0038086	0.0034148	0.00480021	0.0055638	0.00519943	0.00540029	0.00480757	0.00402213	0.00330558	0.003394	0.00361715	0.00402954	0.00314751	0.00394721	0.00306784	0.00310021	0.00437899	0.00347944	0.0045272	0.00306859	0.0025695	0.00385555	0.00385315	0.00474981	0.00382333	0.00343901	0.00344859	0.00384718	0.00390087	0.00364526
0.00685891	0.00742405	0.00640279	0.00686893	0.00612893	0.0075905	0.00723653	0.00665272	0.00599721	0.00599396	0.00514401	0.0057699	0.00645423	0.00701771	0.00438832	0.00406114	0.00536589	0.00478998	0.00450597	0.00504173	0.00501048	0.00460703	0.00495386	0.00532794	0.00635247	0.00462619	0.00425794	0.00564359	0.00458515	0.00353631	0.00398953	0.00532704	0.00503805	0.00549017	0.00503829	0.00478077	0.00529382	0.00489241	0.00418691	0.00474754	0.00500667	0.00516589	0.0033718	0.00359352	0.00460342	0.00427455	0.00423769	0.0055619	0.00529188	0.00561903
0.00902444	0.00863507	0.00843407	0.00789623	0.00923222	0.00948302	0.00892395	0.0088278	0.00841845	0.00836742	0.00864248	0.00783346	0.00822671	0.00852637	0.00839162	0.00825161	0.00885242	0.0084733	0.0080753	0.00771032	0.00845765	0.00795551	0.00780334	0.00751609	0.00723911	0.00693214	0.00754755	0.00722908	0.00674127	0.00770999	0.00902543	0.00941422	0.00830616	0.00874103	0.00846613	0.0078093	0.00757302	0.00799319	0.00773141	0.0060002	0.00658003	0.00660106	0.00708643	0.00746784	0.00907229	0.00732507	0.00727994	0.00596669	0.00739422	0.00791026
0.00507089	0.00450714	0.00400273	0.00508152	0.00422352	0.00482021	0.00318922	0.00457079	0.00385618	0.00438203	0.00521499	0.0041825	0.00329377	0.00341294	0.00295796	0.00220523	0.00251312	0.00219332	0.00179823	0.00286745	0.00314521	0.00355197	0.00301473	0.00236929	0.00386436	0.00336147	0.00290523	0.00323829	0.00415645	0.00378727	0.00446139	0.00543189	0.00536007	0.00431061	0.00436028	0.00424289	0.00375051	0.00320986	0.00155836	0.0013268	0.00278039	0.0042201	0.00390777	0.00533257	0.00361377	0.00293931	0.00481652	0.0054264	0.00498143	0.00560915
0.00257933	0.0016508	0.00164227	0.00150308	0.00131505	0.0014452	0.00143869	0.00288684	0.00274237	0.00279677	0.00272394	0.00137453	0.000588599	0.00065657	0.00102212	0.00246626	0.002195	0.00183056	0.0013341	0.000811711	0.00107404	0.00217182	0.0019868	0.000492431	0.00134248	0.0017799	0.00189777	0.00198092	0.000602835	0.00159744	0.00243416	0.00268745	0.00168362	0.00121125	0.00215516	0.00129148	0.00167175	0.00150611	0.00170979	0.00152281	0.000883093	0.00209249	0.00342967	0.00315231	0.00246294	0.00173183	0.00184652	0.00301418	0.0023003	0.00237916
0.00469298	0.00562847	0.00482087	0.00523349	0.00531884	0.0053544	0.00454077	0.00587756	0.00553344	0.00437376	0.00501383	0.00550642	0.00458955	0.00421371	0.00369328	0.00417234	0.00416907	0.00377547	0.00445998	0.00566696	0.00434991	0.0046836	0.0047011	0.00428605	0.00491954	0.00388149	0.00394168	0.00531558	0.00465926	0.00495215	0.00487326	0.004289	0.00350675	0.00433421	0.00367447	0.00329511	0.0050618	0.00444561	0.00460941	0.00428942	0.00529424	0.00561467	0.005146	0.00523036	0.0049268	0.00638914	0.00830586	0.0078024	0.00647188	0.00567269
0.0049958	0.0065947	0.00495092	0.00577066	0.00504107	0.0057022	0.00471325	0.00415998	0.00358323	0.00428773	0.00428135	0.00458851	0.00434232	0.0041715	0.00424879	0.00277654	0.00382068	0.0049466	0.00423102	0.00411837	0.00236014	0.00379993	0.00519736	0.00396796	0.00345435	0.00450515	0.00411474	0.0036739	0.00365281	0.00417563	0.00495176	0.00479808	0.00654114	0.00573706	0.00429638	0.00455863	0.00574601	0.00566401	0.00452135	0.00514289	0.00545351	0.00584256	0.00523427	0.00534796	0.00546579	0.00519969	0.00446314	0.00552371	0.00668141	0.00696391
0.00639299	0.00667371	0.00568058	0.00664463	0.0071375	0.00669332	0.00630155	0.00558415	0.00513501	0.00485684	0.00482851	0.00471025	0.00615336	0.00668008	0.00695705	0.00551456	0.00592821	0.0060436	0.00433059	0.00373225	0.00469392	0.00396498	0.00425074	0.00507151	0.00480814	0.00335032	0.00388943	0.00390159	0.00339407	0.00316752	0.00273912	0.00198587	0.00328395	0.00367417	0.0033844	0.00308935	0.00233682	0.00252398	0.00282874	0.00343094	0.00243924	0.0024815	0.00257801	0.00330096	0.00341098	0.00283927	0.00260838	0.0034541	0.00271581	0.00260796
0.00644347	0.00677695	0.00712923	0.00711105	0.00700219	0.00782981	0.00706872	0.00788961	0.006714	0.00617161	0.00696195	0.00586135	0.006527	0.00755579	0.00487525	0.0036824	0.00634255	0.00594104	0.00769083	0.00677126	0.0050033	0.00577333	0.00530864	0.00480051	0.00431873	0.00476603	0.00418242	0.00519333	0.00340041	0.00279803	0.00326329	0.00334248	0.00357062	0.00390423	0.00234903	0.00252365	0.00396407	0.0035895	0.00360443	0.00319101	0.00397631	0.00360945	0.00202538	0.00300311	0.00235362	0.00340764	0.00380702	0.00354466	0.00248028	0.00174763
0.00486215	0.00370046	0.00457996	0.00431303	0.00361015	0.00430003	0.00331527	0.00351359	0.00525602	0.00395477	0.00393948	0.00325741	0.00382918	0.00282375	0.00289748	0.00238941	0.00422024	0.00329685	0.00220283	0.00397571	0.00447503	0.00249049	0.00330709	0.00317236	0.00265303	0.00198593	0.0025481	0.00424113	0.00428801	0.00339067	0.00385861	0.00375695	0.00306471	0.00339164	0.00303689	0.00421818	0.00500656	0.00411144	0.00383124	0.0043599	0.00245265	0.00282856	0.00409871	0.00709146	0.00680317	0.0061129	0.00351537	0.00444226	0.00511749	0.00539767
0.00774517	0.00688313	0.00615959	0.00674801	0.00589751	0.00705971	0.00683293	0.00763781	0.00707021	0.00709743	0.00668619	0.00568772	0.0076835	0.0075314	0.00675396	0.00554251	0.00568353	0.00620761	0.00491503	0.0051905	0.00592328	0.00516299	0.00513914	0.00503325	0.00576281	0.00382695	0.00502113	0.00497641	0.00498239	0.00342814	0.00359256	0.0037747	0.00442749	0.00531036	0.00411052	0.00402807	0.00344734	0.00256635	0.00278635	0.00391951	0.00304427	0.00322463	0.00372625	0.00410879	0.00391467	0.00377359	0.00353999	0.00270417	0.003015	0.00312379
0.00495354	0.00413513	0.00369323	0.00476317	0.00680006	0.00635709	0.00541497	0.00600345	0.00527824	0.00529181	0.00480055	0.00566205	0.0065706	0.00652943	0.00523528	0.00455081	0.00480693	0.00362736	0.00485704	0.00483524	0.00423114	0.0044002	0.00555587	0.0073031	0.00621869	0.00557559	0.00553567	0.00531978	0.00531506	0.00494457	0.00505411	0.00426861	0.00281986	0.00357477	0.0039828	0.00401532	0.00533089	0.00447544	0.00515057	0.00527104	0.00546678	0.00430725	0.00584051	0.00483397	0.00506639	0.00578237	0.00568581	0.00679097	0.00791632	0.00669162
0.00672807	0.00672965	0.00466819	0.00606295	0.00483679	0.00474954	0.00431071	0.00570957	0.00487269	0.00507436	0.00610248	0.00431285	0.00450292	0.00444023	0.00504255	0.00525599	0.00699726	0.00503728	0.00462136	0.00504118	0.00556707	0.00606615	0.00431528	0.00360225	0.00390433	0.00457896	0.00455481	0.00443648	0.00446735	0.00435471	0.00481744	0.00570327	0.00589269	0.0052671	0.0044198	0.00396425	0.00474548	0.00430398	0.00350614	0.00457782	0.00382381	0.00370849	0.00290719	0.00431172	0.00496382	0.0051927	0.00509442	0.00554378	0.00455765	0.00424692
0.00620358	0.00603825	0.00638969	0.00618505	0.00550744	0.00697782	0.00655276	0.00584824	0.006577	0.0058626	0.00587586	0.00445338	0.00553758	0.00626045	0.0056397	0.00451147	0.00565094	0.00530997	0.00523432	0.00519214	0.00510326	0.00461212	0.00449625	0.00471111	0.00435056	0.00557767	0.00548556	0.00535081	0.00385634	0.00454089	0.0052947	0.00480426	0.00478512	0.00597271	0.00586654	0.00488054	0.00328452	0.00427514	0.00496447	0.00497072	0.00424002	0.00353822	0.00371852	0.00444159	0.00429232	0.00445429	0.00403441	0.00593941	0.00535712	0.0051771
0.00711671	0.00689335	0.00573579	0.0067003	0.00679352	0.00629301	0.00549162	0.00672182	0.00561715	0.00453953	0.00489	0.00507084	0.00404043	0.00411433	0.00345509	0.00525139	0.00490864	0.00443767	0.00479014	0.00662662	0.0055764	0.00396009	0.0038397	0.00442876	0.00516462	0.00429724	0.00462152	0.00458564	0.00432385	0.00457955	0.00607282	0.00694256	0.00552777	0.0052239	0.00367936	0.00401394	0.00413353	0.0052642	0.00550831	0.00579259	0.00397203	0.00530157	0.00510732	0.00599349	0.00458751	0.00390583	0.00405853	0.00614978	0.00514821	0.00506135
0.00188232	0.00266991	0.00396153	0.00362133	0.0034215	0.00398035	0.00357515	0.00471194	0.00579841	0.00430899	0.00426611	0.00308527	0.00385118	0.00439596	0.00373913	0.00423634	0.00492885	0.00301039	0.00260888	0.00294325	0.00210787	0.00303153	0.00386521	0.00425977	0.00338516	0.00217193	0.0020352	0.0024447	0.00212833	0.00258931	0.00263731	0.00181519	0.00195273	0.00272584	0.00220919	0.00190367	0.00235509	0.00332174	0.00379532	0.0017128	0.00116376	0.00295647	0.00220476	0.00334172	0.00214881	0.00199823	0.00341094	0.00293977	0.00171275	0.00276088
0.00572472	0.00514282	0.00389853	0.00608451	0.0042916	0.00429554	0.00355765	0.00328059	0.00343658	0.00319347	0.00369149	0.0033006	0.00387826	0.00417829	0.00540056	0.00447785	0.00492414	0.0042446	0.00397741	0.00494216	0.00358229	0.00283084	0.00356675	0.00421007	0.00441215	0.00402746	0.00287874	0.00390649	0.00344803	0.00406778	0.00471305	0.00435481	0.00512739	0.00471817	0.00392247	0.00413578	0.00595311	0.00583185	0.00459799	0.00517164	0.00468225	0.00559423	0.00525297	0.00566129	0.00497535	0.00492459	0.00613511	0.00651674	0.0061223	0.00788516
0.00468013	0.00366756	0.00243562	0.00373067	0.00307713	0.00393559	0.00352106	0.00360409	0.0034923	0.00275782	0.00197393	0.00206114	0.00113856	0.00260623	0.00326828	0.00318936	0.00412666	0.0030644	0.00365338	0.00322186	0.00259202	0.00236506	0.00226126	0.00306393	0.00326264	0.00380174	0.0036203	0.00307298	0.00268179	0.00362619	0.00312889	0.00406703	0.00366945	0.00449313	0.00499817	0.00481792	0.00367515	0.00408083	0.00452837	0.00444907	0.00402257	0.00414708	0.00460428	0.00504096	0.00492658	0.00548427	0.00498349	0.00460576	0.00477328	0.00535841
0.00806945	0.00794906	0.00691149	0.00758672	0.00862657	0.00851542	0.00885331	0.00836882	0.00688675	0.00660742	0.00879848	0.00809815	0.00800281	0.00967862	0.00874657	0.00819737	0.0080272	0.00827187	0.00885119	0.00802499	0.0063282	0.0057369	0.0074105	0.00836328	0.00902761	0.00680504	0.00725637	0.00740485	0.00645814	0.00641195	0.00686441	0.00704371	0.00728434	0.00693698	0.00808649	0.00864805	0.00786032	0.00734887	0.00663923	0.00491283	0.00620603	0.00732661	0.00634068	0.00621091	0.00612334	0.00745966	0.0071586	0.0070563	0.00660441	0.00636763
0.00474856	0.00528848	0.0050804	0.00511786	0.00494567	0.00596965	0.00574243	0.00597761	0.00523988	0.00577918	0.00474705	0.00476203	0.00447005	0.00367497	0.00450963	0.00409652	0.00536426	0.00474549	0.00490465	0.00419142	0.00278933	0.00319864	0.00413615	0.00368191	0.00319015	0.0043245	0.00363586	0.00415395	0.00401942	0.00423102	0.00417988	0.00508	0.00437408	0.00453016	0.00414597	0.00341576	0.0029006	0.00341941	0.00504972	0.00400138	0.00283964	0.00361033	0.00415154	0.00427507	0.00410784	0.00411102	0.00365508	0.0038625	0.00505615	0.00465955
0.00424985	0.00457753	0.00416695	0.00398475	0.00487434	0.00397814	0.00504807	0.00449214	0.00297711	0.0032887	0.00385144	0.00279429	0.00269049	0.00421213	0.0033375	0.00326262	0.00462045	0.00337306	0.00407449	0.004177	0.00493273	0.00535601	0.0057576	0.00573085	0.00473984	0.00514312	0.00476265	0.00629483	0.00483408	0.00522566	0.00730846	0.00740357	0.006217	0.00717373	0.00582041	0.00590678	0.00541457	0.0063327	0.00676251	0.00640365	0.00604033	0.00766902	0.00683643	0.00661527	0.00750419	0.00743856	0.00742233	0.00843791	0.00785078	0.00885495
0.00625248	0.00579395	0.00572715	0.00678734	0.00570683	0.0054624	0.00447315	0.00636748	0.00609975	0.00585795	0.0061436	0.00536148	0.00556039	0.00611882	0.00566153	0.00614216	0.00706948	0.00509519	0.00575318	0.0059104	0.00674207	0.00653703	0.00616936	0.00636058	0.00652636	0.00537954	0.0049658	0.00661909	0.00591627	0.00614975	0.00717098	0.00608018	0.00476407	0.00691824	0.00616653	0.00569099	0.0060138	0.00572274	0.00578719	0.00483499	0.00503191	0.00548952	0.00699368	0.0066515	0.00658875	0.00647072	0.00688441	0.00680056	0.00569356	0.00677161
0.00652433	0.00537095	0.00425163	0.00455702	0.00404297	0.00469664	0.00504227	0.00601746	0.00624525	0.00475695	0.00481608	0.00472882	0.00443679	0.00550666	0.00640968	0.00502819	0.00620484	0.00550482	0.00523595	0.0052504	0.00580939	0.00664124	0.00583873	0.00600313	0.00592878	0.00708167	0.00676938	0.00724566	0.00648113	0.00665857	0.00643268	0.00787603	0.00631891	0.0064172	0.00580068	0.00687032	0.00732547	0.00658245	0.00640492	0.00677547	0.00704176	0.00787621	0.00726569	0.00760707	0.00742633	0.00905186	0.00822835	0.00732522	0.00810437	0.00893907
0.00702887	0.00682438	0.0067291	0.0074912	0.00622775	0.00766359	0.00680149	0.00684013	0.00740672	0.00735435	0.00849994	0.00598856	0.00691957	0.00782079	0.00692526	0.00534616	0.00664957	0.00699582	0.00689524	0.00623052	0.0051964	0.00689815	0.00701763	0.00535024	0.00624619	0.00630418	0.00473743	0.00583331	0.00682789	0.00556656	0.00593389	0.0060668	0.00541521	0.00554138	0.00525315	0.00628879	0.0065821	0.00627161	0.00691197	0.00648608	0.00538519	0.0046978	0.00667484	0.00747205	0.00675352	0.00636217	0.00540172	0.00626936	0.007347	0.00719235
0.00980408	0.0118882	0.0110181	0.0106815	0.00966834	0.00981461	0.00987331	0.0102192	0.0105074	0.0104418	0.0116692	0.0110412	0.00986458	0.0102866	0.0103236	0.0098758	0.0109966	0.00897198	0.00889405	0.0105588	0.00884993	0.00953691	0.010451	0.0100408	0.0096524	0.00895826	0.0081111	0.00865934	0.0100782	0.00932357	0.00966612	0.00986137	0.00945862	0.0090905	0.00789077	0.00791243	0.00929897	0.00999711	0.00868127	0.0081111	0.0075674	0.00788984	0.00763148	0.00904153	0.00913122	0.00953332	0.00925644	0.0091489	0.00798778	0.00883526
0.00497719	0.0047901	0.00475541	0.00581234	0.00506009	0.00631301	0.0046949	0.00485709	0.0038423	0.00374268	0.0049514	0.00469817	0.00403023	0.00505892	0.00508715	0.00493142	0.00560999	0.00454614	0.004934	0.00424584	0.00372324	0.00372057	0.0058564	0.00530518	0.00532732	0.00620048	0.00482094	0.00500971	0.00524288	0.00528685	0.00557876	0.00630066	0.00600148	0.00636916	0.00526927	0.00574195	0.00724089	0.00657436	0.00571715	0.00576212	0.00531254	0.00562187	0.00589298	0.00655821	0.00624555	0.0064624	0.00709217	0.00691434	0.00681478	0.00772319
0.00823458	0.00827177	0.00751083	0.0082683	0.0073707	0.00819498	0.00678224	0.00845832	0.00827932	0.00843868	0.0077308	0.00734179	0.00696648	0.0090934	0.00916564	0.0082732	0.00813184	0.00763254	0.00686474	0.00649907	0.00703731	0.00692596	0.00641637	0.00736001	0.00727892	0.00690904	0.00706776	0.00777075	0.00765503	0.00749981	0.00770772	0.00644104	0.00697331	0.0075672	0.0073949	0.00815051	0.0079213	0.00767431	0.00744496	0.00772425	0.00846955	0.00817374	0.00767279	0.00832861	0.00799892	0.00938973	0.0103761	0.0113474	0.0095085	0.00883806
0.00678481	0.00695148	0.00625222	0.00622517	0.00737427	0.00688893	0.0057493	0.00729154	0.00766983	0.00726691	0.00684372	0.00694305	0.0065144	0.00735539	0.00582972	0.00636421	0.00787077	0.00605595	0.00615932	0.00506192	0.00658769	0.00770189	0.00693889	0.00656871	0.00790602	0.00721533	0.00628887	0.00645119	0.0055951	0.00407636	0.00627975	0.00574714	0.00686508	0.00716239	0.00657619	0.00685423	0.00684776	0.00686428	0.00679527	0.00600381	0.00650947	0.00655297	0.00714477	0.00654536	0.00631349	0.00580328	0.00620612	0.00722192	0.00632548	0.00683232
0.00599351	0.00475587	0.00512399	0.00556581	0.00581514	0.00659733	0.0063926	0.00656439	0.00672592	0.00593344	0.00602864	0.00608473	0.00638314	0.00678836	0.00652825	0.00571904	0.00572582	0.00490154	0.00534288	0.00608608	0.00538127	0.00582722	0.00632404	0.00682486	0.00751836	0.00665087	0.00482097	0.0062745	0.00485375	0.00392782	0.00576707	0.00501793	0.00598527	0.00556238	0.00505816	0.00608159	0.0053399	0.00440914	0.00339517	0.00365083	0.00389695	0.00578965	0.00563158	0.0069228	0.00628149	0.00455135	0.00544409	0.00719382	0.0054073	0.00634621
0.00270648	0.00305414	0.00354227	0.00374431	0.0035027	0.00461035	0.0041474	0.00408867	0.00365176	0.00405659	0.00412617	0.00420227	0.00439706	0.00435143	0.00373206	0.00409504	0.00573885	0.00443158	0.00381581	0.00288142	0.00399217	0.00487347	0.00449327	0.00583247	0.00495514	0.00470041	0.00501777	0.00533115	0.00484474	0.00525938	0.00695688	0.00531402	0.00522735	0.00699489	0.00542891	0.00652153	0.00706369	0.00678891	0.00716788	0.00657468	0.00647831	0.00730077	0.00851513	0.00914024	0.00895289	0.00914992	0.00930058	0.00871723	0.00864314	0.00867717
0.00603513	0.00681298	0.00621786	0.00734706	0.00732977	0.00757207	0.00661523	0.00824326	0.00994496	0.00808344	0.00803002	0.00863448	0.0097282	0.0095633	0.00853364	0.00775598	0.00757956	0.00851219	0.00788653	0.00847829	0.00846579	0.0085764	0.0084197	0.00888421	0.00834633	0.00738634	0.00719007	0.00725453	0.00711604	0.00790921	0.00830779	0.00897759	0.00814063	0.00931702	0.00905604	0.00841955	0.00890235	0.00878339	0.00856162	0.00822634	0.00812982	0.00776285	0.006894	0.00741413	0.0081325	0.00857405	0.00884677	0.00829437	0.00747701	0.00693599
0.00297221	0.00404928	0.00322246	0.00411817	0.00389857	0.00500519	0.00352394	0.00440167	0.00432927	0.00551976	0.00676331	0.00607079	0.00582004	0.00629002	0.00579371	0.00492408	0.00505772	0.00445468	0.00390466	0.00490324	0.00498198	0.00462145	0.00432879	0.00443968	0.00539659	0.00561638	0.00504356	0.00553627	0.00446553	0.00478533	0.00698857	0.00668754	0.00665891	0.00617395	0.00540541	0.00605261	0.00568989	0.00584032	0.0066454	0.00649461	0.00616457	0.0074498	0.00702283	0.00797	0.00782565	0.00763709	0.00852199	0.00842318	0.00743432	0.00825838
0.00645787	0.00626928	0.00534202	0.00711163	0.00624199	0.00641718	0.00587952	0.00623562	0.00667303	0.00664408	0.00753175	0.00738112	0.00664846	0.00653325	0.00689184	0.00659812	0.00769113	0.00785997	0.007797	0.00811323	0.00736262	0.00643922	0.00597228	0.00771725	0.0082377	0.00782909	0.00831832	0.00742837	0.0077265	0.00783786	0.00704676	0.00909246	0.00819339	0.00731982	0.00782532	0.00886692	0.00885295	0.00735028	0.008247	0.00945155	0.00917012	0.00881688	0.00814841	0.00989019	0.0100253	0.010385	0.0107176	0.0104861	0.0103168	0.00990103
0.00325156	0.00392457	0.00279198	0.0026057	0.00203431	0.00423716	0.0034624	0.0044883	0.00351092	0.00285078	0.00276283	0.00227233	0.00288172	0.00367971	0.00381698	0.00347982	0.00334922	0.00421045	0.00435128	0.0039303	0.00417432	0.00430283	0.00378792	0.00437964	0.00496505	0.00436776	0.00477232	0.00554652	0.00469326	0.00361071	0.00442691	0.00500837	0.00527466	0.00501256	0.00555771	0.00578363	0.00537	0.00431421	0.00457065	0.00655773	0.00719635	0.00733655	0.00631043	0.00671761	0.00548021	0.00632371	0.00684464	0.0076019	0.00831707	0.0097492
0.00707664	0.00778684	0.00760599	0.00794966	0.00728918	0.00764413	0.00723278	0.00784332	0.0081578	0.00884362	0.00872682	0.00803136	0.00699195	0.00801559	0.00985623	0.00910726	0.0100011	0.0098413	0.00942944	0.00884901	0.00900866	0.0103179	0.0111063	0.0108531	0.00914873	0.00878729	0.00936985	0.00952976	0.010101	0.00892798	0.00953891	0.0100985	0.0106321	0.00971041	0.0097355	0.00917292	0.0082781	0.00913071	0.00919691	0.00950044	0.00877124	0.00958763	0.00934363	0.0105846	0.00981224	0.00888678	0.0101562	0.0103423	0.0104003	0.0088691
0.00300348	0.0040408	0.00201913	0.00303593	0.00206374	0.00274499	0.0017768	0.00351575	0.0033865	0.00273846	0.00299388	0.00190797	0.00372163	0.0035976	0.0046255	0.00417345	0.00522354	0.00411865	0.00370113	0.00435738	0.00492572	0.00550345	0.0040611	0.0056674	0.00550397	0.00516273	0.00535999	0.00616741	0.00472617	0.00385466	0.00390488	0.00456665	0.00577857	0.00592466	0.00628333	0.00820058	0.00734436	0.00638449	0.00632983	0.00781257	0.00736701	0.00539001	0.0077376	0.00837883	0.00876162	0.00896279	0.00875024	0.00821325	0.00930869	0.0107793
0.00678807	0.00701024	0.00606866	0.00717229	0.00679727	0.00771797	0.00598905	0.00624446	0.00733256	0.00699332	0.0071965	0.00661806	0.00700672	0.00743425	0.00620661	0.00677384	0.00919185	0.00782438	0.00887423	0.00958795	0.00795271	0.00706501	0.00690053	0.00680468	0.00825117	0.00818773	0.0074235	0.00889497	0.00854807	0.00770709	0.00809944	0.00819331	0.00770013	0.00888947	0.00862336	0.00831323	0.00748885	0.00745804	0.00941599	0.00823279	0.00710311	0.007165	0.0089524	0.0100608	0.00996285	0.00953301	0.00993151	0.00901603	0.0109408	0.0103235
0.00464183	0.00438167	0.00450328	0.00605048	0.00497068	0.00684986	0.00689906	0.00781591	0.0074328	0.00788197	0.0076481	0.00729918	0.00790267	0.00807948	0.00762228	0.00729213	0.00799407	0.00788833	0.00777458	0.00752839	0.00762831	0.00859505	0.00990996	0.00746713	0.00778686	0.00806202	0.00839663	0.00921253	0.00979156	0.00954491	0.0091344	0.00852719	0.00821516	0.00890859	0.00889682	0.0089789	0.00944535	0.00973211	0.00852576	0.00785958	0.00844826	0.00782651	0.00895338	0.0117605	0.0104868	0.00941385	0.010766	0.0101791	0.0110375	0.0117731
0.00488434	0.00504992	0.00396153	0.00592408	0.00589815	0.00565732	0.00577271	0.00628475	0.00712646	0.00549529	0.00577405	0.00611771	0.00686844	0.00768489	0.0070416	0.00669365	0.00824346	0.00822679	0.00791228	0.00726013	0.00731941	0.00778921	0.00820933	0.00929291	0.00884469	0.00765826	0.00730063	0.00901995	0.00853487	0.00776287	0.00922133	0.00876891	0.00898879	0.00941781	0.00846176	0.00846813	0.0108825	0.0120023	0.0112542	0.0102676	0.0107661	0.0110565	0.0109911	0.01067	0.011358	0.0110993	0.0116759	0.0124625	0.0127415	0.0116772
0.00432067	0.00539519	0.00542963	0.00434107	0.00476911	0.00480357	0.00503573	0.00577943	0.00671352	0.00703579	0.0066337	0.00555723	0.00710258	0.00650995	0.00523011	0.00561179	0.0072311	0.00657412	0.00631124	0.00688909	0.00717504	0.00642594	0.00653303	0.0061612	0.00586648	0.00638954	0.00660166	0.00603661	0.00606329	0.00714662	0.00678007	0.00653759	0.00708263	0.00603096	0.00543356	0.00668728	0.00696423	0.00727064	0.00780846	0.00732215	0.00845911	0.00785621	0.00688029	0.00894215	0.00951368	0.00788307	0.00957201	0.00811595	0.00839411	0.0105445
0.00534987	0.00508579	0.00417132	0.00520333	0.00537777	0.00550722	0.00442691	0.00568425	0.00537575	0.00567175	0.00649266	0.0063762	0.00630232	0.00849321	0.00925786	0.007393	0.00783713	0.00654148	0.00707707	0.00814345	0.00737692	0.0074655	0.00803827	0.00835675	0.00776401	0.00821653	0.00893089	0.00895286	0.0076282	0.00776413	0.00870771	0.00862171	0.00861774	0.00889332	0.00887336	0.00837979	0.0083982	0.00948928	0.00832718	0.00768231	0.00880635	0.0100616	0.0104741	0.00945344	0.00990111	0.00975991	0.0105616	0.0105902	0.0116415	0.0126863
0.00652415	0.00647347	0.00738031	0.00821808	0.00658254	0.00722618	0.00805759	0.00878766	0.00791921	0.00752247	0.00855449	0.00818861	0.00830112	0.00802182	0.00903423	0.00847836	0.00988997	0.0101782	0.00962	0.00890276	0.0090369	0.0102835	0.0102212	0.00991198	0.0106562	0.00985743	0.00984773	0.0107227	0.0102752	0.00966396	0.0109553	0.0093478	0.00857149	0.00978276	0.0102057	0.00943608	0.00859264	0.0100362	0.0102783	0.0101984	0.0100534	0.010485	0.0104539	0.0114155	0.0109131	0.0107221	0.0115806	0.0119226	0.0105134	0.00956745
0.00460921	0.00559302	0.00413569	0.00437067	0.0046293	0.00557238	0.00415574	0.0056883	0.00684919	0.00603804	0.00672991	0.00640046	0.00661144	0.00734046	0.00787797	0.0060281	0.0084284	0.00750482	0.00696081	0.00824189	0.00862129	0.00781384	0.00818886	0.00863859	0.00946115	0.00822717	0.00866466	0.00775552	0.00739694	0.00850795	0.0098793	0.00856157	0.00874371	0.00874088	0.00772329	0.00766688	0.0076483	0.00885053	0.00850245	0.00882018	0.00815485	0.00999037	0.00935599	0.00960859	0.00976338	0.0104657	0.0098526	0.00939795	0.0101936	0.01191
0.00629826	0.00788511	0.00572185	0.00629848	0.00671421	0.00724021	0.00648326	0.00791883	0.00782569	0.00795798	0.00871081	0.00749605	0.00674515	0.00760128	0.0077396	0.00884151	0.00838176	0.00805013	0.00775487	0.00786553	0.00785232	0.00768681	0.00731899	0.00699728	0.0079774	0.00748989	0.00696965	0.00703074	0.00743782	0.00829162	0.00867299	0.00751384	0.00690889	0.00586239	0.0054094	0.00700531	0.00851692	0.0081282	0.00707292	0.00826525	0.00757116	0.00831129	0.00538369	0.00793306	0.00841762	0.00983003	0.0085555	0.00822846	0.00848377	0.0082857
0.00427437	0.00583444	0.00489714	0.00452454	0.00445966	0.00621971	0.00482933	0.00453757	0.00426984	0.00440511	0.00571937	0.00563051	0.00506248	0.00559192	0.00551758	0.00606094	0.00691056	0.0055382	0.00632816	0.00612944	0.00548494	0.00645032	0.00654627	0.00689146	0.00618161	0.0070658	0.00651603	0.00667133	0.00505834	0.00507309	0.00650436	0.00678609	0.00620436	0.00578341	0.00653958	0.00792527	0.00745963	0.00689717	0.00676459	0.00668946	0.0064194	0.00819076	0.0085729	0.00907755	0.00849033	0.00821034	0.00940772	0.00950446	0.00869821	0.00994791
0.00341914	0.00383144	0.00396081	0.00538066	0.00491718	0.00417998	0.00401741	0.00486935	0.00547224	0.00528672	0.00622763	0.00565574	0.00496642	0.00516805	0.00643393	0.00574782	0.0056536	0.00653835	0.00590929	0.00632624	0.00633329	0.00677067	0.00840987	0.00882385	0.00816473	0.00723121	0.00785491	0.00801403	0.00829941	0.00838082	0.00896061	0.00898463	0.00894176	0.00958765	0.00852318	0.00847059	0.00925749	0.0102237	0.00979627	0.0105592	0.0106499	0.0108904	0.00975588	0.0100862	0.0115349	0.0105713	0.00996657	0.0102035	0.0119781	0.0120748
0.008572	0.00882671	0.00723697	0.00786251	0.00709488	0.00724205	0.0085111	0.00961702	0.00972938	0.00820896	0.00953023	0.00887813	0.00833453	0.0095647	0.00993613	0.00919479	0.00972562	0.00953184	0.0097812	0.00952243	0.00860332	0.00931876	0.00949976	0.0104026	0.00942091	0.00960211	0.00965129	0.0105862	0.0100958	0.01018	0.0107486	0.0108944	0.00885988	0.00959632	0.0105224	0.00963144	0.0102737	0.0108063	0.0103452	0.0099521	0.00989154	0.00933255	0.0105745	0.0124924	0.0114705	0.0117746	0.0111434	0.012636	0.0111208	0.0112814
0.00442291	0.00382974	0.00287185	0.00360037	0.0024639	0.0046058	0.00473824	0.00622174	0.00508895	0.00486112	0.00523771	0.0055294	0.00528919	0.00640608	0.00700636	0.00684516	0.00763305	0.00635478	0.00754832	0.00722425	0.00515052	0.00590797	0.00706222	0.00731113	0.00798128	0.00839957	0.00957498	0.00927505	0.00894455	0.0075853	0.00907516	0.0100803	0.00898749	0.00904111	0.00903464	0.00880108	0.0103782	0.0096789	0.010582	0.0102186	0.0103511	0.00999723	0.0104883	0.0118961	0.0119617	0.0118466	0.0113041	0.0112729	0.0125213	0.0130353
0.00992191	0.0116139	0.0097967	0.00951628	0.0090205	0.0114066	0.0115952	0.011366	0.0112831	0.0113073	0.0113391	0.0118355	0.0122498	0.0135075	0.0119499	0.0109803	0.013167	0.0125419	0.0118892	0.0126425	0.0127424	0.011997	0.0127263	0.0141302	0.0132853	0.0120126	0.0119902	0.0118092	0.0125751	0.0127227	0.0123858	0.0126455	0.0124304	0.0134211	0.0121795	0.0121193	0.0131622	0.0131841	0.0133064	0.0133228	0.0118812	0.0121001	0.0121305	0.0122231	0.0118751	0.012045	0.0136832	0.0130821	0.0141058	0.0138011
0.00394264	0.00371369	0.00298071	0.00294701	0.00451924	0.00390242	0.00212703	0.00292887	0.0038619	0.00368868	0.00420814	0.00561525	0.00507756	0.00544986	0.00513822	0.00512313	0.00569606	0.00457944	0.00481219	0.00517336	0.00572525	0.00551661	0.00536912	0.00626743	0.00650139	0.00519373	0.00487572	0.00572787	0.00577974	0.00704057	0.00665506	0.00686956	0.00598556	0.00503472	0.00479519	0.00626951	0.00690708	0.00730196	0.00730191	0.00749313	0.00714225	0.00746262	0.00836895	0.00927856	0.00936244	0.00982108	0.0104988	0.0114215	0.0115625	0.0106841
0.00538169	0.00529854	0.00573089	0.00647695	0.00713049	0.00741469	0.00675945	0.00704712	0.00692408	0.00702638	0.00762976	0.00781746	0.00874868	0.00875375	0.0083682	0.00780616	0.00860352	0.00816189	0.00824885	0.00820999	0.00806515	0.00738635	0.00882912	0.00954406	0.0093368	0.0100252	0.00871029	0.00912653	0.0086799	0.00775938	0.00878973	0.00966444	0.00943417	0.00854978	0.00877993	0.0096478	0.00881289	0.00936668	0.00896847	0.00956258	0.00745624	0.00785337	0.00944624	0.0101302	0.00993172	0.00892552	0.00975262	0.0111855	0.00881417	0.00814833
0.0080031	0.00748867	0.00713402	0.00838184	0.00743074	0.0067978	0.00722511	0.00828625	0.00839015	0.00807387	0.00859282	0.00879232	0.00950271	0.00961187	0.00857601	0.00803561	0.00895666	0.00678706	0.00853491	0.00866938	0.00912818	0.0101371	0.00966628	0.00941322	0.0100425	0.00927795	0.00905978	0.00991628	0.0093109	0.0104982	0.0104412	0.0098915	0.00941192	0.0109952	0.00969555	0.0103204	0.0117701	0.00989099	0.0101036	0.00877016	0.0099825	0.0102828	0.00961786	0.0105361	0.0126105	0.0119399	0.0101821	0.0114589	0.0113275	0.0110334
0.00566285	0.00590968	0.00447393	0.00508131	0.0053554	0.00570554	0.0043973	0.00598111	0.00596723	0.00606423	0.00716992	0.00629558	0.00679544	0.00728578	0.00703407	0.00714915	0.00815512	0.00779058	0.00814028	0.00623218	0.00658912	0.0081254	0.00719236	0.00684423	0.00707787	0.00757505	0.00604649	0.00819138	0.00901133	0.00812407	0.00896563	0.00829512	0.00789915	0.00784007	0.00828201	0.00930738	0.00954487	0.0106922	0.00951198	0.00836169	0.00959116	0.00971597	0.00865848	0.0102851	0.0104578	0.0111391	0.0108861	0.0105148	0.00901605	0.0109501
0.00133647	0.00337384	0.00269243	0.00223912	0.00207157	0.00252343	0.00233503	0.00382161	0.00401976	0.00309199	0.003559	0.00417937	0.00429246	0.00349748	0.00308349	0.00359077	0.00513493	0.00496046	0.00549329	0.00641484	0.00567765	0.00618893	0.00582164	0.00609849	0.00616864	0.0063616	0.00648308	0.00591824	0.00511365	0.00533865	0.0069806	0.00592046	0.00568161	0.00698716	0.00594029	0.00582649	0.00667743	0.00696929	0.00710549	0.00720266	0.00812662	0.00868768	0.0091121	0.00942123	0.00860856	0.00932544	0.0093542	0.00969206	0.00844062	0.0102096
0.00752464	0.00817061	0.00645919	0.00744682	0.00676735	0.00614119	0.00572893	0.00807727	0.00888001	0.00812392	0.00858458	0.0080498	0.00751101	0.00850076	0.00861742	0.00801829	0.00965347	0.00845395	0.00850178	0.00826885	0.00887007	0.0100771	0.010908	0.00911973	0.00865234	0.00913474	0.0095025	0.0104096	0.00928469	0.00905784	0.0102989	0.00957445	0.00929408	0.0100161	0.00986131	0.00961554	0.0105606	0.00997355	0.00973697	0.00988582	0.0104233	0.0111281	0.0113343	0.0120909	0.0123629	0.0121164	0.0117693	0.0111486	0.0117664	0.0120342
0.00470359	0.00550078	0.00488792	0.00565667	0.00647566	0.00812881	0.00609922	0.00753018	0.00657491	0.00636807	0.00763732	0.0073341	0.00818817	0.0076096	0.00758303	0.00741516	0.00747331	0.00743536	0.00734142	0.0073859	0.0075435	0.0088894	0.00927275	0.00839318	0.00911143	0.00910262	0.00864386	0.0091004	0.00871115	0.00972409	0.0107352	0.0108006	0.00950547	0.0101217	0.00934012	0.0098912	0.0102744	0.0103642	0.0109691	0.0105317	0.00910902	0.00996085	0.0100718	0.0110754	0.0114614	0.0108987	0.0109185	0.0116012	0.00885051	0.00986942
0.00458397	0.00501089	0.00482683	0.00416421	0.00357909	0.00505807	0.00347792	0.00341441	0.00403206	0.0044953	0.00512769	0.00488565	0.00494783	0.00395636	0.00489056	0.0058688	0.00642254	0.00578034	0.00606226	0.00730908	0.00787099	0.00801532	0.0084156	0.00804155	0.00797187	0.00745996	0.00707726	0.00701242	0.0084422	0.00876181	0.00943505	0.00876488	0.00730602	0.00839936	0.00921057	0.00910116	0.00900208	0.00786317	0.00848903	0.00885563	0.00827219	0.00957382	0.00968364	0.0109209	0.0120786	0.0105698	0.00898671	0.0103409	0.0102218	0.0119727
0.00424374	0.00557634	0.00518966	0.00589981	0.00620004	0.00628527	0.00595447	0.0064906	0.00469173	0.00665619	0.00780339	0.00720356	0.00693451	0.00633855	0.00819778	0.00780478	0.00785207	0.00659164	0.00707533	0.00717243	0.00737192	0.00822757	0.00841534	0.00888893	0.00835442	0.00681291	0.00718165	0.00816692	0.00756854	0.00889916	0.00942632	0.00989651	0.00975616	0.00977998	0.00909096	0.00949695	0.00918763	0.00995324	0.00994101	0.00995962	0.0103832	0.0108709	0.00970116	0.00987007	0.0112007	0.0107333	0.0106235	0.010675	0.0111945	0.0115531
0.00503526	0.0055118	0.00455076	0.00695189	0.0062308	0.00626586	0.00569085	0.00685973	0.00547264	0.00545469	0.00657942	0.00704118	0.00686977	0.00694844	0.00792831	0.00864234	0.00830098	0.00667462	0.00827849	0.00917749	0.00851276	0.00881209	0.00921557	0.0083138	0.00788944	0.00774778	0.00835137	0.00933587	0.00784274	0.00774043	0.0082798	0.00820509	0.00768551	0.00750209	0.00800635	0.00907706	0.00880208	0.00928548	0.0104176	0.00872825	0.00877049	0.00986544	0.00918626	0.00924422	0.0101804	0.0106552	0.0105664	0.0108313	0.01061	0.0110494
-0.00136788	-0.000545823	-0.0012716	-0.00111536	-0.00059686	0.00149455	-0.00022143	0.000858761	0.00076533	-0.000118774	0.000909483	7.25896e-05	0.00204244	0.00215253	0.00148395	0.00223675	0.0019695	0.00188708	0.00197489	0.00266793	0.00322333	0.00368105	0.00313374	0.00476779	0.0049044	0.00430032	0.00429703	0.00435223	0.00522666	0.005024	0.0054565	0.00586747	0.00545204	0.00496573	0.00438045	0.00693863	0.00673758	0.00605521	0.00676563	0.00671335	0.00727408	0.0066913	0.0081631	0.00916442	0.00993716	0.0109076	0.0115189	0.0116511	0.0114016	0.0117972
0.00573757	0.0043603	0.00421801	0.00524292	0.00665106	0.00684635	0.00546218	0.00573624	0.00556723	0.00670468	0.00595536	0.00675758	0.00673848	0.00661006	0.0065566	0.00712195	0.00819676	0.0075163	0.00818924	0.00833158	0.00690694	0.0065259	0.00629025	0.00661637	0.00764047	0.00805886	0.00810415	0.00885904	0.00812377	0.00695251	0.00760858	0.00715552	0.00819489	0.00848113	0.00831581	0.00822252	0.00857121	0.00927086	0.00906078	0.00840724	0.00827424	0.00998924	0.0101036	0.0102969	0.00916471	0.00917645	0.00886202	0.0109982	0.0110502	0.00914673
0.00861545	0.00986833	0.00868947	0.00884681	0.00902145	0.0107036	0.00947474	0.0105796	0.00995699	0.0100585	0.0100937	0.00914354	0.00954519	0.0101732	0.0096596	0.00999276	0.0115972	0.01037	0.0100725	0.0110017	0.0114316	0.00905882	0.00986289	0.00998807	0.0116526	0.0114729	0.0105449	0.00978916	0.0095854	0.01007	0.0103228	0.00962679	0.00901529	0.00994537	0.00992031	0.0109191	0.0103609	0.0114625	0.00939589	0.00865504	0.00938305	0.0101275	0.0101768	0.0111261	0.0100528	0.00871503	0.0102634	0.0112506	0.0103017	0.00977234
0.00627855	0.0070444	0.00649661	0.00679348	0.00777341	0.00772495	0.00591741	0.0067986	0.00794286	0.007464	0.00770251	0.00674781	0.00747467	0.00850369	0.00942345	0.00906671	0.0100917	0.00841216	0.00803698	0.00948452	0.0102528	0.00891424	0.00861169	0.00805877	0.00990266	0.0100352	0.00889976	0.00907003	0.00846048	0.00908429	0.0108565	0.00916527	0.00961867	0.00960936	0.00958309	0.0100193	0.00928917	0.00948832	0.0100701	0.0104405	0.0105319	0.0115182	0.010621	0.0120681	0.0121836	0.0121913	0.0111702	0.011311	0.0107348	0.011861
0.00800343	0.00817732	0.00659002	0.00749617	0.0070452	0.00935462	0.00900332	0.00912613	0.00914209	0.0104089	0.0105411	0.00952602	0.0104193	0.0115921	0.00920689	0.00891684	0.0112625	0.0106235	0.0118499	0.0117786	0.011894	0.0101016	0.00990895	0.00967694	0.0101132	0.0105684	0.0108072	0.0121393	0.0119358	0.0104695	0.0101207	0.011792	0.0105377	0.0105469	0.0102372	0.0103708	0.0109209	0.0116442	0.0109034	0.0110213	0.00979022	0.0105527	0.0111776	0.0110207	0.0102627	0.0117406	0.0106259	0.0116981	0.0116799	0.011615
0.00471356	0.00579208	0.00589608	0.0053713	0.00430062	0.00618125	0.00519852	0.00642444	0.00608363	0.00687993	0.00656234	0.00463767	0.00669459	0.0079694	0.00802409	0.00704388	0.00893817	0.00759498	0.00660484	0.00728463	0.00755641	0.00754881	0.00810059	0.00950058	0.0089238	0.00914199	0.00792178	0.00828116	0.00801001	0.00783259	0.00892805	0.00877719	0.00831897	0.00822143	0.00811077	0.00991546	0.0107427	0.00922543	0.00857692	0.00964985	0.009747	0.0107808	0.00959135	0.0103255	0.01157	0.0111266	0.0109769	0.0105501	0.0120162	0.0113737
0.00521171	0.00494121	0.00416258	0.0045569	0.00462401	0.0041616	0.00409877	0.00465117	0.00535991	0.00547084	0.00514937	0.00669135	0.00608976	0.00603311	0.00690975	0.00699582	0.00653447	0.00537777	0.00478989	0.0052563	0.00645115	0.00736868	0.00683996	0.00684024	0.00645158	0.00626808	0.00711993	0.00661587	0.00594045	0.00784983	0.00806904	0.00719119	0.00749012	0.0074203	0.00697211	0.00756529	0.00903268	0.00861004	0.00705569	0.00729326	0.00667382	0.00798796	0.010081	0.0096693	0.00996854	0.0102849	0.00927553	0.0100531	0.00836589	0.0091049
0.00553384	0.00688867	0.00595219	0.00498243	0.00512656	0.00518997	0.00465225	0.00545511	0.00567598	0.00654317	0.00724901	0.00622596	0.007172	0.00779909	0.0072407	0.00778962	0.00710654	0.00660237	0.00684323	0.00767368	0.00754911	0.0079856	0.00852574	0.00877094	0.00990624	0.00857084	0.00658081	0.00806592	0.00739039	0.00894893	0.0105571	0.00947821	0.00816845	0.00872483	0.00833482	0.00837286	0.00879085	0.00807538	0.00953465	0.00868212	0.00865793	0.00894782	0.00801699	0.00905926	0.00904326	0.00849122	0.00943508	0.0101562	0.0103607	0.0110038
0.00412375	0.00464276	0.00368941	0.00474137	0.0050252	0.00655081	0.00659794	0.00651821	0.00607481	0.00613369	0.00744994	0.00747456	0.00705017	0.00779072	0.00815323	0.00742144	0.00925324	0.00809381	0.00793624	0.00907153	0.00852085	0.00781267	0.00777534	0.00818893	0.0086028	0.00796903	0.00752434	0.00760236	0.00839414	0.0078854	0.00874957	0.00854917	0.00917101	0.00948376	0.00937414	0.009081	0.0087716	0.00841903	0.0106294	0.00999768	0.0110752	0.0107338	0.0106469	0.011679	0.0110548	0.0104974	0.0112997	0.0113964	0.0105164	0.0115255
0.00881929	0.00932457	0.00942546	0.00918328	0.00977197	0.00905409	0.00799067	0.00803872	0.00867663	0.00931825	0.00990166	0.00907715	0.0110431	0.0112262	0.0100519	0.0101156	0.0107706	0.00998874	0.00967219	0.00948499	0.00984077	0.0103893	0.0111965	0.0099476	0.01002	0.0104455	0.00985226	0.0104327	0.00984524	0.00977161	0.0103834	0.0107051	0.0112148	0.010923	0.0105522	0.00999121	0.00953333	0.0108571	0.010033	0.0101458	0.00906301	0.0104121	0.0110181	0.0109848	0.0120534	0.0112302	0.0109524	0.0119161	0.0103137	0.0108331
0.00765478	0.00813169	0.00663731	0.00741076	0.00753758	0.00836334	0.00846248	0.00923426	0.00800941	0.0086571	0.00979933	0.00896903	0.0095977	0.0099909	0.0102576	0.0105759	0.01124	0.00964136	0.00976184	0.0103128	0.00999352	0.00988068	0.00948901	0.0113313	0.0127216	0.0106473	0.0112983	0.0121051	0.00941769	0.010808	0.0115683	0.0109169	0.0111223	0.0114736	0.0123142	0.0114912	0.0111385	0.00985643	0.0107699	0.0107256	0.0114623	0.0123287	0.0120557	0.0132306	0.013438	0.01383	0.0127967	0.0116962	0.011437	0.0120438
0.00353431	0.0045769	0.00585186	0.00627604	0.0062785	0.00810092	0.00722351	0.00680318	0.00746293	0.00746635	0.00854459	0.00714766	0.00780981	0.00820609	0.00778465	0.00850476	0.00998654	0.00961504	0.00981387	0.00935324	0.00873967	0.00847317	0.00786583	0.00880873	0.00829376	0.0076221	0.00740919	0.00737732	0.00775805	0.00859236	0.00822829	0.00783851	0.00733855	0.00819496	0.00657935	0.00711162	0.00739508	0.00738393	0.00826006	0.00654294	0.00841625	0.00936283	0.00789706	0.00900222	0.00886431	0.0102138	0.0101596	0.0100029	0.0084733	0.00891689
0.00723583	0.0077917	0.0076854	0.00794922	0.00768224	0.00784576	0.00723771	0.00836221	0.00905528	0.00950356	0.00882478	0.00993716	0.00948054	0.0103637	0.0107268	0.0106425	0.0101512	0.00858437	0.00848319	0.00931503	0.00983	0.00898035	0.00877638	0.00930068	0.00970935	0.00970968	0.0084276	0.0110302	0.00924263	0.00945524	0.00994763	0.00936959	0.0088078	0.00955295	0.00961002	0.00947989	0.00905016	0.0089119	0.00793047	0.00709464	0.0072519	0.00842226	0.00779335	0.00966122	0.0102903	0.00854456	0.00987916	0.00982702	0.010234	0.00929093
0.0060757	0.00624781	0.00499814	0.00585306	0.00429891	0.00618952	0.00597438	0.00634386	0.00671852	0.00663416	0.00656289	0.00681581	0.00756021	0.00848546	0.00876029	0.00800002	0.00889764	0.00770569	0.00755143	0.00807176	0.00795663	0.00917526	0.00869578	0.00876088	0.0091364	0.00872905	0.00922662	0.00990802	0.0096648	0.0106595	0.0108865	0.011328	0.011072	0.0109497	0.0114348	0.011627	0.0118476	0.0113949	0.0113011	0.013018	0.0119369	0.0121672	0.013324	0.0135524	0.0127306	0.0124807	0.0139397	0.0141876	0.0132574	0.0147677
0.00623073	0.00710686	0.00674236	0.00729609	0.00622907	0.00756715	0.00653971	0.00795607	0.00757654	0.00740215	0.00791488	0.00824075	0.00810203	0.00735964	0.00783555	0.0073132	0.00883108	0.00742726	0.00816554	0.00802051	0.00823806	0.00869968	0.0091107	0.0104875	0.00920664	0.00983077	0.00926962	0.0105174	0.00913057	0.00962408	0.0100691	0.00879609	0.0074412	0.00715012	0.00734887	0.0094493	0.00947237	0.00877938	0.00988887	0.00948988	0.0093113	0.00920006	0.00980406	0.0107702	0.0102793	0.00972719	0.010464	0.0104929	0.0102576	0.011717
0.0063971	0.00765783	0.00702483	0.00617094	0.00697324	0.00843815	0.00751755	0.00785975	0.00701546	0.00713733	0.00837048	0.00703518	0.00724287	0.00584318	0.0064128	0.0066546	0.00805186	0.00771933	0.0083855	0.00833407	0.00717427	0.00794054	0.00752274	0.00846654	0.00854913	0.0085147	0.00957263	0.0103591	0.00919709	0.00873012	0.00948924	0.010303	0.00947706	0.0108519	0.0103162	0.0106802	0.00987198	0.0102392	0.0108059	0.00950825	0.00880501	0.00964372	0.00964049	0.0107768	0.0103365	0.0111522	0.0117213	0.0113064	0.0117132	0.0117324
0.00447497	0.00444346	0.00457072	0.00540995	0.00533965	0.00539834	0.00572923	0.00515712	0.00552803	0.00527216	0.00449163	0.00451416	0.00511264	0.00656125	0.00668418	0.00745465	0.00675075	0.00581264	0.00627126	0.00709016	0.00697289	0.00722913	0.00792102	0.00736105	0.00843688	0.00665685	0.00675365	0.00728506	0.00755598	0.00706558	0.00663079	0.0058761	0.00589991	0.00721705	0.00673508	0.00801559	0.00761836	0.00765037	0.00898115	0.00884003	0.00829463	0.00897526	0.00842063	0.0101399	0.00922021	0.0090047	0.0103798	0.0102826	0.00907748	0.00969698
0.00590939	0.00680807	0.00714649	0.00681711	0.00630212	0.00694927	0.00650897	0.00808708	0.00809562	0.00779352	0.00789382	0.00837953	0.00859791	0.00976611	0.00839138	0.00709204	0.00876884	0.00754148	0.00778148	0.00777486	0.00779741	0.0079147	0.00804022	0.00808205	0.00926537	0.0096243	0.00908818	0.00922716	0.00749205	0.00809987	0.00919048	0.00904802	0.00916596	0.00856977	0.00760002	0.00869777	0.00847744	0.00833112	0.00773933	0.00770795	0.00779977	0.00832233	0.00932549	0.00980048	0.00992279	0.00929546	0.010894	0.0113336	0.0107496	0.0103244
0.00426528	0.00535742	0.00512265	0.00604492	0.00642663	0.00539789	0.00667141	0.00803655	0.00719715	0.00754648	0.00714413	0.00606105	0.00653534	0.00730649	0.00796908	0.0085848	0.00955475	0.00912678	0.00862161	0.00901275	0.00800998	0.00892663	0.0100713	0.00959594	0.00969449	0.00869777	0.00806079	0.0086253	0.00903152	0.00858612	0.00822672	0.00712393	0.00838552	0.00875368	0.00922596	0.00888706	0.00935406	0.00857126	0.00953416	0.007735	0.00719928	0.0083636	0.00921909	0.00977359	0.00886785	0.00925561	0.0100602	0.010579	0.010942	0.00913199
0.00429249	0.004	0.00469584	0.0058597	0.00446923	0.00664778	0.00632927	0.00679353	0.00651391	0.00536606	0.00493189	0.00494826	0.00620478	0.00741705	0.00732972	0.00713145	0.00787262	0.00743776	0.00834922	0.00860697	0.00788907	0.00898269	0.00811112	0.007528	0.00834203	0.0102955	0.00974451	0.0094756	0.00719321	0.00785601	0.010157	0.00999508	0.00844088	0.00937157	0.00857071	0.00971397	0.00884519	0.00904328	0.00964664	0.00990746	0.0107273	0.0124815	0.0114134	0.0130928	0.0123003	0.0118918	0.0115095	0.0111878	0.0125576	0.0121852
0.00786991	0.00853731	0.00810789	0.00900524	0.00883243	0.00851536	0.00902423	0.0096604	0.00976929	0.00933994	0.00915705	0.0100253	0.0101188	0.0108711	0.00983792	0.0102012	0.0110335	0.00911116	0.00856252	0.0097222	0.0101632	0.00991607	0.011725	0.0102684	0.00912514	0.00988707	0.00935906	0.0101536	0.0116258	0.01159	0.0118206	0.0121576	0.0118526	0.0114307	0.00991716	0.00990738	0.0111131	0.0111043	0.0113384	0.0103241	0.0096333	0.0115025	0.0117597	0.012388	0.0117456	0.0127842	0.0137123	0.013011	0.0103942	0.0115732
0.00682969	0.00897409	0.00687618	0.00768653	0.00754741	0.00802376	0.00709062	0.00890095	0.00932987	0.00877783	0.00807259	0.00793796	0.00985593	0.00867521	0.00878763	0.00872817	0.0108995	0.00957833	0.00774867	0.0102029	0.00924695	0.00916439	0.0091691	0.0100379	0.00963251	0.0100166	0.0102442	0.0108423	0.00851585	0.00835861	0.00918232	0.0103176	0.00986251	0.00917529	0.00884145	0.00937302	0.00940103	0.0096807	0.0099656	0.00895507	0.00991301	0.00989377	0.0105666	0.0112063	0.0118885	0.0110765	0.0109034	0.00975927	0.00960739	0.0120165
0.00637273	0.00741757	0.00646782	0.00629751	0.00683096	0.00859485	0.00809078	0.00885569	0.00823451	0.00862998	0.00914432	0.00728418	0.00844545	0.00908904	0.009257	0.00869638	0.00885837	0.00810513	0.00923675	0.00966652	0.0093237	0.00851847	0.00840739	0.00923265	0.00882104	0.00766269	0.00717414	0.00889649	0.00846537	0.00745033	0.00795923	0.00792273	0.00718583	0.00746349	0.00764317	0.00749222	0.00761614	0.0063386	0.00806619	0.00869169	0.00741637	0.00629645	0.00811436	0.00896325	0.00839968	0.00713903	0.00783557	0.00879239	0.00929048	0.007684
0.00241299	0.00442935	0.00233311	0.00218236	0.002431	0.00421844	0.0033256	0.00491752	0.0051244	0.00290533	0.00358799	0.00428315	0.00496621	0.00502457	0.00538392	0.00506179	0.0058854	0.00568761	0.00558601	0.00594822	0.00623758	0.00583282	0.00475999	0.00593653	0.00640085	0.00613819	0.0064772	0.00668518	0.00577672	0.00576272	0.00685683	0.0064983	0.00663596	0.00744618	0.00722707	0.00864041	0.00755932	0.0087283	0.0098975	0.00866975	0.00874679	0.00907256	0.00925916	0.010457	0.00904245	0.0080931	0.0109397	0.0106543	0.00911825	0.0103276
0.00381623	0.00493055	0.00499518	0.00593569	0.00457698	0.00396496	0.00378692	0.00729241	0.00587234	0.00504479	0.00502571	0.00517159	0.00598968	0.00824331	0.00756179	0.00666326	0.00698331	0.00733144	0.00796723	0.00815799	0.00702675	0.00776115	0.00773247	0.00705561	0.00768439	0.00770303	0.00810226	0.0079665	0.00825488	0.00778956	0.00858161	0.0090738	0.00835752	0.00814488	0.00880377	0.00926324	0.00917608	0.00922022	0.0106515	0.010875	0.00892813	0.0105644	0.0117833	0.0107944	0.0106543	0.00973011	0.0116939	0.0113733	0.0105701	0.0105342
0.00759576	0.00644098	0.00636422	0.00807351	0.00805374	0.0069971	0.0060462	0.00705787	0.00823314	0.00712406	0.00677857	0.00724994	0.00956666	0.00967862	0.0102944	0.00942499	0.00910779	0.00852634	0.00984178	0.00940449	0.00802094	0.00967731	0.00930501	0.0102771	0.0103715	0.00938743	0.00974707	0.00999252	0.0100792	0.0107563	0.0113305	0.0107959	0.0105039	0.00898704	0.00990458	0.0109905	0.0100935	0.0100797	0.0112362	0.0114804	0.0108915	0.0113314	0.0126656	0.0122673	0.0126293	0.0126582	0.0134635	0.0108913	0.0105937	0.0120193
0.00450011	0.0045348	0.00343283	0.00317809	0.0033094	0.00424533	0.00351219	0.00438753	0.00422981	0.0048706	0.00508486	0.00485787	0.00365255	0.00349314	0.00508472	0.00429933	0.00535907	0.00549137	0.0051378	0.00607025	0.00673666	0.00569085	0.00598119	0.00639526	0.00745322	0.00764309	0.00669713	0.00663167	0.00595477	0.00671773	0.00693511	0.00665448	0.00707722	0.0064135	0.00707384	0.00720624	0.0064569	0.00698032	0.00743572	0.00819413	0.00890275	0.00764999	0.00840527	0.0101046	0.00935671	0.00984671	0.00956427	0.00875564	0.00961883	0.00921885
0.00393831	0.00347168	0.00447823	0.0048849	0.00489795	0.0052009	0.00441585	0.0053094	0.00439952	0.00513158	0.00614271	0.0061422	0.00653826	0.00698287	0.00562208	0.0058524	0.00846825	0.0070433	0.00722421	0.00725259	0.00694731	0.00695202	0.00690806	0.00601463	0.00544078	0.00720421	0.00750817	0.00778551	0.0069463	0.00647283	0.00707365	0.00655697	0.00722699	0.0069052	0.00757639	0.00749288	0.00726195	0.00705854	0.00731419	0.00660238	0.0075346	0.00777237	0.00844603	0.00913291	0.00887066	0.00829373	0.00821418	0.00820808	0.00796659	0.0092565
0.00434361	0.0047791	0.00459242	0.00513936	0.00438928	0.00530134	0.00531832	0.00626566	0.00677703	0.00665659	0.00801148	0.00536943	0.00666468	0.00588113	0.00518497	0.00641238	0.00764828	0.00526414	0.00712263	0.00802477	0.00756291	0.00729011	0.00775207	0.00808023	0.00934648	0.00840312	0.00803833	0.00823674	0.00751598	0.00806594	0.00788492	0.00796383	0.0080121	0.00839638	0.0078046	0.00725016	0.00767607	0.00970115	0.010989	0.00995743	0.00840338	0.00954734	0.0100731	0.010714	0.00987592	0.0094413	0.0103138	0.010727	0.0107345	0.0110841
0.00434633	0.00560584	0.00555353	0.00629074	0.00519353	0.00521766	0.00453066	0.00511601	0.00600207	0.00619485	0.00658469	0.00680932	0.00647837	0.00833244	0.00592284	0.00712971	0.0071785	0.00755649	0.00763624	0.00744763	0.00745925	0.00800626	0.00939668	0.00908678	0.00840714	0.00936491	0.00926247	0.0079519	0.00889959	0.0104454	0.00990862	0.0104448	0.00915147	0.00921767	0.00936258	0.00851075	0.00939882	0.00951512	0.0101596	0.0107959	0.0103766	0.0117229	0.012334	0.0120686	0.0109489	0.0120278	0.0126316	0.0128657	0.0116845	0.0122263
0.00724216	0.00802758	0.0071319	0.00843804	0.00763764	0.00821421	0.00897076	0.00914613	0.00866929	0.00890521	0.00856428	0.00914698	0.00880056	0.00884363	0.0104596	0.00958018	0.0096311	0.00925417	0.0100032	0.00930057	0.0099974	0.0101287	0.0101306	0.0100486	0.0100456	0.0104048	0.00929019	0.0091584	0.0102138	0.0097631	0.0103263	0.00939049	0.00934344	0.00935463	0.00851111	0.0102055	0.0099828	0.0101155	0.0101324	0.0103087	0.0102365	0.0100482	0.0108205	0.0109337	0.0121695	0.0119256	0.0120905	0.0118241	0.0107646	0.0125186
0.00320008	0.00388281	0.0040356	0.00402629	0.00400815	0.00392028	0.00332395	0.00513333	0.00478244	0.00400288	0.00547622	0.00401364	0.0049282	0.00387279	0.00394955	0.00422155	0.00612621	0.00584723	0.00587056	0.00609326	0.00545277	0.0060706	0.00559276	0.00646714	0.00683595	0.00693068	0.00651385	0.00732925	0.00792525	0.00638299	0.00717561	0.00632552	0.00554954	0.0073655	0.00602189	0.00710271	0.00885655	0.00830104	0.00730493	0.00770599	0.00844171	0.00903786	0.00956275	0.00939658	0.00901968	0.00990215	0.0113583	0.0110797	0.0116148	0.011692
0.00654115	0.00689987	0.00678168	0.00834117	0.00794498	0.00955499	0.00850587	0.00865634	0.00890342	0.0102148	0.00934753	0.00932579	0.00908875	0.00990338	0.00967161	0.00965942	0.00912415	0.00948623	0.0102537	0.0101795	0.0101061	0.0108993	0.0100188	0.00986743	0.0106221	0.0101375	0.00965605	0.0101793	0.0105958	0.0116904	0.0123205	0.011136	0.00989982	0.0114287	0.0102139	0.0118088	0.0115349	0.0118632	0.0108236	0.0115084	0.01148	0.0118265	0.0116628	0.0114992	0.0109839	0.0102784	0.0116905	0.012364	0.0118808	0.0122053
0.00791089	0.00800353	0.00653874	0.00654975	0.00725105	0.00857754	0.00799489	0.0090675	0.00795978	0.00801693	0.0080918	0.00800821	0.00958956	0.00896546	0.00909912	0.00846638	0.00968579	0.00914529	0.0108491	0.00886154	0.0094863	0.0107158	0.00931875	0.00988455	0.0105859	0.0104585	0.00985526	0.00982651	0.00941818	0.00863016	0.00954838	0.0105004	0.00999267	0.00910068	0.00888457	0.00898763	0.00934751	0.00945826	0.00909659	0.00750169	0.00800144	0.0084104	0.00893037	0.00906546	0.00916495	0.00949478	0.00936372	0.0106274	0.0101857	0.00880937
0.00993544	0.0112754	0.0107381	0.0100183	0.00958682	0.0112031	0.0107145	0.010447	0.010251	0.00987566	0.0118896	0.0118307	0.0112136	0.0124493	0.0116964	0.0109491	0.0115353	0.0115948	0.0112286	0.0118854	0.0109492	0.0116106	0.0124437	0.0116858	0.0111345	0.0124038	0.0119107	0.0124629	0.0108203	0.011449	0.0108645	0.0103902	0.0110262	0.0107561	0.0116272	0.0105463	0.0113156	0.011101	0.0108806	0.0119984	0.0107492	0.0115969	0.0118968	0.0115706	0.0119446	0.0122636	0.0114782	0.0115274	0.0113641	0.00957628
0.00814386	0.00935911	0.0077196	0.00941228	0.0101436	0.0105757	0.00925808	0.011072	0.0115081	0.0107511	0.0107967	0.0115401	0.0108579	0.0119146	0.0135667	0.0132121	0.013249	0.0137917	0.0136764	0.0133706	0.0127536	0.0132041	0.0135326	0.0141852	0.0142612	0.0139011	0.014664	0.0149325	0.0142601	0.015738	0.0145865	0.0139794	0.0129296	0.0126872	0.0124999	0.0127515	0.0134028	0.0136968	0.0136784	0.0141423	0.0132055	0.0143653	0.0148416	0.0153169	0.0145666	0.0144292	0.0154871	0.0157359	0.0142489	0.0135803
0.0028206	0.00353047	0.0038268	0.00392544	0.00369493	0.00548534	0.00580098	0.00644265	0.0063585	0.00683369	0.00683525	0.00645127	0.00677318	0.00681691	0.0070767	0.00857057	0.0088876	0.00754198	0.00779687	0.00718873	0.00684125	0.00778576	0.00834012	0.00965529	0.00941687	0.00939016	0.00795121	0.00968193	0.00988747	0.00922853	0.00898779	0.00832122	0.00888461	0.00827823	0.007742	0.00953986	0.00933626	0.00946422	0.00870688	0.0092341	0.00929345	0.0110685	0.0102403	0.0101531	0.0104411	0.00980452	0.011642	0.0114629	0.0101034	0.0102114
0.00874859	0.00831965	0.0089615	0.0094082	0.0083532	0.00974476	0.0108973	0.0104575	0.0105968	0.0105512	0.0110654	0.010691	0.0103963	0.0102961	0.0107584	0.0105416	0.0119141	0.0122363	0.0110903	0.0114375	0.0101455	0.0102374	0.0111066	0.0103959	0.0101636	0.0108985	0.0104948	0.00998735	0.0100893	0.00973081	0.0105087	0.0103311	0.0107697	0.0104712	0.00946735	0.0111532	0.0106424	0.0109556	0.010363	0.0114687	0.0110827	0.0110823	0.0106488	0.0118786	0.0115575	0.0110782	0.010166	0.0109453	0.0104652	0.0107816
0.00317369	0.00471161	0.00440759	0.00535482	0.00605039	0.00661356	0.00567288	0.00686605	0.00635976	0.00591304	0.00608223	0.00707399	0.0078656	0.0082063	0.00857037	0.00770019	0.00796023	0.00780758	0.0068825	0.0077445	0.00726306	0.0073264	0.0073188	0.00777741	0.00945682	0.00903168	0.00798614	0.00765507	0.00808976	0.00871332	0.00920345	0.00807125	0.00880885	0.00835296	0.00904398	0.00857059	0.00898161	0.00711852	0.00828077	0.00764329	0.00807648	0.00790367	0.00880945	0.0100031	0.0110014	0.0112884	0.0103715	0.0101096	0.0101427	0.0101887
0.00951007	0.00920747	0.00759033	0.00831218	0.00846555	0.00942777	0.00863062	0.00914339	0.00948576	0.00866088	0.00869591	0.00839787	0.00926688	0.00939595	0.00898087	0.00978705	0.0093282	0.0101286	0.0105235	0.00966659	0.00909491	0.00971739	0.00965977	0.00954941	0.00869082	0.00998302	0.0102899	0.00973683	0.00891776	0.00847151	0.00919182	0.00901444	0.00889119	0.0104054	0.0101297	0.0094047	0.0102159	0.0096215	0.0100341	0.0101396	0.0111185	0.0114748	0.00985199	0.0102791	0.00969991	0.0102464	0.0106581	0.0107833	0.00957333	0.0103033
0.007693	0.00853573	0.00778706	0.00762441	0.00711542	0.00735663	0.00817054	0.00961014	0.00863546	0.00744628	0.00795646	0.00977379	0.00984796	0.009634	0.00853948	0.00946936	0.00972053	0.00921703	0.00898113	0.00993832	0.00924267	0.00834229	0.00892746	0.0112494	0.0106869	0.00977119	0.00804848	0.00903181	0.00968974	0.00894616	0.00862488	0.0080197	0.00914851	0.0109912	0.00997321	0.00921423	0.00932949	0.00917206	0.0102675	0.0104536	0.0100048	0.00881848	0.00985022	0.0104533	0.0107835	0.0120294	0.0126711	0.0120969	0.0109052	0.0104664
0.00958432	0.00979136	0.00836047	0.00923564	0.00900415	0.00921227	0.00983636	0.0108954	0.0104021	0.010511	0.0111522	0.0115068	0.0115335	0.0122039	0.0118117	0.0122475	0.0122823	0.0120101	0.0124003	0.0119427	0.0120074	0.0125884	0.0126076	0.0126418	0.0121648	0.0121686	0.0123854	0.0122389	0.0117941	0.0106803	0.0123381	0.0123593	0.0129789	0.0135395	0.0120145	0.0123335	0.0130648	0.013677	0.012406	0.0114042	0.0122673	0.0131486	0.0137584	0.0134735	0.013471	0.0119744	0.0127846	0.0129416	0.0132371	0.0130278
0.00686025	0.007468	0.00577136	0.00515869	0.00530392	0.00775952	0.00738424	0.00828719	0.00801153	0.00692709	0.00749225	0.00697492	0.00711587	0.00856614	0.00870471	0.00847327	0.00968349	0.00776596	0.00945977	0.00994964	0.00915747	0.00928707	0.00917869	0.00972395	0.00913081	0.00893522	0.00797617	0.00817899	0.00789303	0.00711067	0.00915811	0.00964128	0.0092618	0.00874607	0.00824346	0.00985642	0.00863401	0.00886748	0.00897099	0.00848325	0.00889711	0.0106934	0.0102191	0.00940544	0.0104234	0.0119708	0.0124515	0.0113749	0.00940041	0.010283
0.00576442	0.00656628	0.00561538	0.00531884	0.00492446	0.00567572	0.00580967	0.00726405	0.00648971	0.00780015	0.00778141	0.00662106	0.00729831	0.00693935	0.0071081	0.00804501	0.0083051	0.00731265	0.00757099	0.00760578	0.0065831	0.00708032	0.00588217	0.00628701	0.00856149	0.00684288	0.00658669	0.00632708	0.00604318	0.00588507	0.00656306	0.00664351	0.00702924	0.00673601	0.00565592	0.0065582	0.00614283	0.00710665	0.00672947	0.00668483	0.00629001	0.00691805	0.00697074	0.0072032	0.00879543	0.00861855	0.00821575	0.0083572	0.00677044	0.00680801
0.00545874	0.00549703	0.00511172	0.00624231	0.00678526	0.00713534	0.00775119	0.00821118	0.00717102	0.00717029	0.00682796	0.0070286	0.0066999	0.00731154	0.00822553	0.00688632	0.008147	0.00812857	0.00889247	0.00871994	0.00861183	0.00834643	0.00920244	0.01023	0.00836538	0.00826661	0.00909549	0.0102496	0.00985206	0.0097661	0.00963631	0.00936007	0.0087227	0.00954156	0.00741092	0.0086191	0.0101353	0.0105283	0.00949701	0.00849184	0.00892635	0.00851084	0.00862412	0.0116824	0.0123455	0.0107794	0.0110024	0.00899033	0.0102982	0.0120337
0.00455184	0.00597359	0.00660673	0.00541703	0.0055688	0.00675716	0.00532929	0.00730674	0.0066306	0.00602334	0.00608337	0.00639678	0.00654745	0.00699375	0.00573449	0.0071849	0.0078737	0.00725438	0.00764564	0.00801485	0.00608542	0.00737621	0.00826048	0.00852994	0.00762353	0.00771187	0.00719481	0.0080147	0.00798818	0.00808585	0.00892181	0.00961648	0.00904882	0.00948222	0.00957015	0.0100536	0.010861	0.0096167	0.0108099	0.00978809	0.00903968	0.0102121	0.00922604	0.0100443	0.0102873	0.00987495	0.011616	0.0136687	0.0129553	0.0112576
0.00678166	0.00751216	0.00743523	0.00755525	0.00885825	0.00900811	0.00807651	0.00891606	0.00941813	0.0096119	0.00789516	0.00913602	0.00968322	0.00913729	0.0109985	0.0103508	0.00939492	0.00964967	0.0112992	0.0115783	0.00994998	0.0100489	0.0105658	0.010506	0.00947897	0.00939214	0.00992167	0.00978052	0.010492	0.0117564	0.0116935	0.0101666	0.00975502	0.0105083	0.0117267	0.0118831	0.0123478	0.0112851	0.0116855	0.0127423	0.0114098	0.0106206	0.00869697	0.010071	0.00901649	0.0103399	0.0100217	0.0120146	0.0109837	0.0115117
0.00811016	0.00831014	0.00790218	0.00702527	0.00688329	0.00742617	0.00759569	0.00817758	0.00891001	0.00771662	0.00811661	0.00889916	0.00899007	0.00881434	0.00943652	0.00995813	0.00986529	0.00887226	0.010396	0.0114328	0.00954166	0.0108642	0.0103638	0.0118255	0.0116211	0.0105619	0.00992103	0.00952858	0.0102734	0.0108079	0.0110305	0.0113868	0.0112841	0.0114074	0.0107618	0.0107527	0.0111264	0.0124723	0.0118369	0.0115456	0.0125334	0.0128636	0.0127574	0.0128701	0.0123035	0.0135499	0.0125781	0.0123585	0.012717	0.0129149
0.00596386	0.00560798	0.00493892	0.00610663	0.00553607	0.0065051	0.00614826	0.00644168	0.00686497	0.00657392	0.00664852	0.00646195	0.0071301	0.00770081	0.00783288	0.00770643	0.00822607	0.00830836	0.00792246	0.00751437	0.00797502	0.00756245	0.00948812	0.0093588	0.00847761	0.00810731	0.00778842	0.00730756	0.00743574	0.00766968	0.00863601	0.00850345	0.00718414	0.00842242	0.00808727	0.0092592	0.00940164	0.00976179	0.00918845	0.00911335	0.00944273	0.0102216	0.0101597	0.00963538	0.00992391	0.0104016	0.0105707	0.0114865	0.0109561	0.0112261
0.00376204	0.00481352	0.0041645	0.00508657	0.00476707	0.00576611	0.00501229	0.00551454	0.00521953	0.00542837	0.00659988	0.00672548	0.00665254	0.00693776	0.00793101	0.00673344	0.00793661	0.00705421	0.00784738	0.00815232	0.00733289	0.00818862	0.00809622	0.00959721	0.00929556	0.00818347	0.00824146	0.00887944	0.00921551	0.00911614	0.00998466	0.0105654	0.00889744	0.00935494	0.00874297	0.00869462	0.00902519	0.00959593	0.010629	0.0106157	0.010142	0.0120597	0.0112645	0.0123086	0.0115541	0.0110334	0.0117533	0.00994847	0.0120757	0.0124302
0.00294399	0.0051525	0.00351574	0.00415121	0.00364176	0.00393567	0.00400033	0.00514086	0.00409451	0.00497494	0.00574171	0.00563856	0.00654753	0.0068117	0.00734222	0.0072676	0.00780218	0.00722539	0.00609952	0.00706357	0.00621937	0.00624371	0.00597194	0.00830965	0.00861528	0.00797265	0.00779295	0.00966453	0.0100335	0.00983811	0.00868031	0.00880847	0.00847931	0.00838123	0.00798924	0.00851446	0.00809703	0.00906975	0.00945068	0.0102566	0.00958579	0.0084391	0.00850947	0.0104372	0.0104481	0.00947977	0.0106364	0.011556	0.0101948	0.0104624
0.00787886	0.00864264	0.00836583	0.00901851	0.00878785	0.00873382	0.00937778	0.0099188	0.0106578	0.0104796	0.0102241	0.00924976	0.0101651	0.011657	0.0119744	0.0103779	0.0112577	0.0103552	0.0109573	0.0112924	0.0107669	0.0109491	0.0106461	0.0108798	0.0108372	0.0107494	0.0125838	0.0123873	0.0116785	0.0111526	0.0123539	0.0114432	0.0110033	0.0103577	0.0100713	0.0113012	0.0110087	0.0107317	0.0115038	0.0129279	0.0101855	0.0111475	0.0116678	0.0136626	0.0129447	0.0112662	0.0101474	0.0104425	0.00958336	0.0114663
0.00480183	0.00532718	0.00559335	0.00474315	0.00606476	0.00706578	0.00617652	0.00643374	0.00547234	0.00662178	0.00739665	0.00704021	0.00799008	0.0084004	0.00764166	0.00838859	0.0105004	0.0095984	0.00798561	0.00810791	0.00861522	0.00908114	0.0105638	0.0106411	0.00966599	0.00911181	0.00884728	0.00960881	0.00993938	0.00973732	0.0113565	0.0116203	0.0110505	0.0112668	0.0110822	0.0116848	0.0128566	0.0121738	0.0128826	0.0132261	0.0119927	0.0115885	0.0114665	0.0133867	0.0130364	0.0132332	0.0153558	0.0136335	0.0139186	0.014763
0.00841993	0.00813929	0.00795246	0.00983306	0.0100323	0.0114031	0.0108323	0.0103891	0.00966155	0.00995685	0.00866528	0.00952702	0.0107871	0.0105818	0.00928335	0.0105514	0.0106183	0.00923615	0.00962274	0.00955333	0.0101651	0.0106933	0.0106272	0.0104584	0.00986203	0.010624	0.00894818	0.0091918	0.0101652	0.0109711	0.0104925	0.010563	0.00932631	0.00984985	0.00941933	0.0095176	0.00893407	0.00959723	0.00972769	0.00984802	0.00843346	0.00842819	0.00883576	0.00989433	0.0103868	0.010242	0.00988987	0.00922363	0.0082823	0.00803266
0.00497223	0.00481228	0.00336499	0.00427651	0.00490898	0.00627148	0.00512767	0.00652819	0.0060397	0.00612404	0.00631246	0.00722334	0.0075826	0.00792495	0.00751345	0.00770312	0.0090086	0.00735394	0.00654144	0.00694751	0.00520186	0.00545036	0.00745718	0.00789324	0.00879457	0.00827989	0.00737428	0.0080203	0.00713667	0.00609511	0.00675524	0.00714798	0.0074742	0.00805209	0.00617247	0.0081202	0.00850819	0.00777714	0.00826393	0.00744469	0.00728221	0.00766851	0.0080893	0.00903718	0.00902546	0.00846571	0.00788075	0.00855968	0.00955533	0.009071
0.00293324	0.0050571	0.00401139	0.00423147	0.00435539	0.00567978	0.00514241	0.0071429	0.0067637	0.00550135	0.00671823	0.00553962	0.0056104	0.00703741	0.00772034	0.00666226	0.00695903	0.00724474	0.00699879	0.00765928	0.00585254	0.00705257	0.00697115	0.00801016	0.00789049	0.00804098	0.00770641	0.00723335	0.00797129	0.00590071	0.00460256	0.00716927	0.00805472	0.00729538	0.0067195	0.00662427	0.00839987	0.00807225	0.00806379	0.00721588	0.00516528	0.00617056	0.00792524	0.00893308	0.00879691	0.00859262	0.0101964	0.00974035	0.00832464	0.00922938
0.00680117	0.00727034	0.00566756	0.007128	0.00677843	0.00761457	0.00648627	0.00681869	0.0077642	0.00807423	0.00869676	0.00975771	0.00973852	0.00782826	0.007472	0.00864999	0.00868631	0.00868939	0.00789438	0.00736068	0.00811296	0.00766331	0.00722579	0.00845398	0.00813189	0.00807359	0.00805958	0.00870531	0.00869904	0.00890404	0.00843813	0.00822064	0.00754549	0.0077791	0.00775361	0.00845711	0.00911953	0.00891387	0.00889717	0.0084778	0.00935155	0.00900954	0.00844997	0.00998067	0.00835393	0.00760045	0.008651	0.00822521	0.0073671	0.00858934
0.00853451	0.00912606	0.00880139	0.00917429	0.0082935	0.00885075	0.00794936	0.00864197	0.0089122	0.00789507	0.00940285	0.0090157	0.0097747	0.00972385	0.0104991	0.0102742	0.0108084	0.00983139	0.00952052	0.0105093	0.00971974	0.00920934	0.0102313	0.0112993	0.0108578	0.0112161	0.0113989	0.00963985	0.00923306	0.00907121	0.0105927	0.0109166	0.0100662	0.00981988	0.0103071	0.0107608	0.0110289	0.0114349	0.0116307	0.00992148	0.0104173	0.0112481	0.0103412	0.0133949	0.0119463	0.012388	0.0133728	0.013981	0.0127391	0.0126584
0.0087748	0.0084958	0.00848561	0.00890063	0.00870035	0.00912032	0.00901044	0.00987311	0.0102707	0.0098308	0.010846	0.0108256	0.0105553	0.0114378	0.0120006	0.0108176	0.011054	0.0110754	0.0107925	0.0126719	0.0121509	0.0115642	0.010815	0.0111794	0.0119996	0.011138	0.0113303	0.0119362	0.0114375	0.010744	0.0125152	0.0120685	0.0114183	0.0114055	0.011555	0.0120151	0.0119538	0.0122338	0.0138336	0.0123319	0.0131712	0.0135937	0.0138764	0.0133239	0.0131441	0.0127202	0.0143793	0.0135091	0.011817	0.0115523
0.00480727	0.005735	0.0040997	0.00500989	0.00452842	0.00639692	0.00609396	0.00641612	0.0076478	0.00636201	0.0067385	0.0059873	0.00637724	0.00725794	0.00733916	0.00636611	0.00749582	0.00694803	0.00659517	0.00765083	0.00731247	0.00742372	0.00741718	0.00782388	0.00752181	0.00743922	0.00870626	0.00960063	0.00879443	0.00822234	0.00802187	0.00837894	0.0076062	0.0081094	0.0083772	0.00925101	0.00927215	0.00858316	0.00894178	0.00919635	0.00836577	0.00866611	0.00914527	0.010681	0.0105906	0.00979709	0.00951667	0.0100465	0.00965558	0.0103273
0.00834566	0.00930995	0.00806818	0.00772459	0.00846386	0.0092971	0.00825102	0.0096319	0.0089126	0.00760916	0.00832066	0.00906091	0.00853736	0.00984299	0.00918027	0.00799525	0.00901548	0.00877086	0.00967049	0.0106635	0.00927731	0.00980143	0.0106253	0.0107413	0.0105297	0.0109456	0.0101098	0.0103927	0.0103253	0.010512	0.00938699	0.00873826	0.00864781	0.00941042	0.00990365	0.00985733	0.0104722	0.010769	0.0115526	0.0104995	0.00960613	0.00895525	0.00954049	0.0108138	0.00969205	0.00936308	0.0111607	0.0110033	0.00975443	0.0105041
0.00748263	0.00890756	0.0072722	0.00737972	0.00639239	0.00789455	0.00681782	0.00802966	0.0086532	0.00704848	0.00878432	0.0094295	0.0093501	0.00956703	0.00908658	0.00999035	0.0104385	0.00928108	0.00942869	0.0092846	0.0094238	0.0109735	0.0113753	0.0107516	0.0098304	0.0105418	0.011352	0.0119039	0.0109114	0.011717	0.0102885	0.0102442	0.0103191	0.00979162	0.00905748	0.00930195	0.010186	0.0105472	0.0104272	0.0108833	0.0110173	0.0112626	0.0114341	0.0112094	0.0113322	0.0120452	0.0135658	0.0126298	0.00994178	0.0101509
0.00679394	0.00744584	0.00795904	0.0078924	0.00771406	0.00742602	0.00714308	0.00777803	0.00887818	0.00946009	0.00874026	0.00810762	0.00848727	0.00833502	0.00894958	0.00960762	0.0107692	0.00933359	0.0101751	0.0103064	0.00924205	0.00952267	0.00916224	0.0105663	0.01078	0.00994588	0.00965889	0.00987079	0.00893853	0.00949584	0.0110664	0.00943269	0.00928866	0.0103579	0.00923446	0.0102157	0.0111905	0.0108965	0.010296	0.00906249	0.00995889	0.011179	0.0106675	0.0110094	0.010159	0.010515	0.0105017	0.0115608	0.0109642	0.0120427
0.00613148	0.00664551	0.00638725	0.00564983	0.00460601	0.00584798	0.00609042	0.00624738	0.00714613	0.00775635	0.00796311	0.00627631	0.00628683	0.00580178	0.00782526	0.00757192	0.00935199	0.00781044	0.00774136	0.00848184	0.00847464	0.00799411	0.00824212	0.00912212	0.00946403	0.00936499	0.00915083	0.00991273	0.00918657	0.0092816	0.0106078	0.00987488	0.00989697	0.00971094	0.00996018	0.0111462	0.0108479	0.0112592	0.0110464	0.0110125	0.00985996	0.011957	0.011527	0.012811	0.0129903	0.0123541	0.0117461	0.011458	0.0112803	0.0117951
0.00487994	0.00663304	0.00446547	0.00487249	0.0048628	0.00581338	0.00549035	0.00583621	0.00639177	0.00672059	0.00618906	0.00618457	0.00643326	0.00712555	0.00715686	0.00741962	0.00728084	0.00746565	0.00725559	0.00701452	0.00652001	0.00887101	0.00812289	0.00840529	0.0083723	0.00834521	0.00656011	0.00692276	0.00653736	0.00603223	0.00793834	0.00937173	0.00896771	0.00833637	0.00714855	0.00878654	0.0087355	0.00862389	0.00861181	0.0100102	0.00915512	0.00939068	0.00936193	0.0104013	0.0103316	0.00924191	0.0116823	0.0114811	0.00934554	0.00884644
[truncated: 1,908 more columns]

## Sheet: (left)_PhotonEnergy_(eV)
45.4066	45.4181	45.4295	45.441	45.4525	45.4639	45.4754	45.4869	45.4983	45.5098	45.5212	45.5327	45.5442	45.5556	45.5671	45.5786	45.59	45.6015	45.6129	45.6244	45.6359	45.6473	45.6588	45.6703	45.6817	45.6932	45.7046	45.7161	45.7276	45.739	45.7505	45.7619	45.7734	45.7849	45.7963	45.8078	45.8193	45.8307	45.8422	45.8536	45.8651	45.8766	45.888	45.8995	45.911	45.9224	45.9339	45.9453	45.9568	45.9683
[truncated: 1,908 more columns]

## Sheet: (left)_tau_(fs)
-9.9
-9.8
-9.7
-9.6
-9.5
-9.4
-9.3
-9.2
-9.1
-9
-8.9
-8.8
-8.7
-8.6
-8.5
-8.4
-8.3
-8.2
-8.1
-8
-7.9
-7.8
-7.7
-7.6
-7.5
-7.4
-7.3
-7.2
-7.1
-7
-6.9
-6.8
-6.7
-6.6
-6.5
-6.4
-6.3
-6.2
-6.1
-6
-5.9
-5.8
-5.7
-5.6
-5.5
-5.4
-5.3
-5.2
-5.1
-5
-4.9
-4.8
-4.7
-4.6
-4.5
-4.4
-4.3
-4.2
-4.1
-4
-3.9
-3.8
-3.7
-3.6
-3.5
-3.4
-3.3
-3.2
-3.1
-3
-2.9
-2.8
-2.7
-2.6
-2.5
-2.4
-2.3
-2.2
-2.1
-2
-1.9
-1.8
-1.7
-1.6
-1.5
-1.4
-1.3
-1.2
-1.1
-1
-0.9
-0.8
-0.7
-0.6
-0.5
-0.4
-0.3
-0.2
-0.1
-1.87905e-14
0.1
0.2
0.3
0.4
0.5
0.6
0.7
0.8
0.9
1
1.1
1.2
1.3
1.4
1.5
1.6
1.7
1.8
1.9
2
2.1
2.2
2.3
2.4
2.5
2.6
2.7
2.8
2.9
3
3.1
3.2
3.3
3.4
3.5
3.6
3.7
3.8
3.9
4
4.1
4.2
4.3
4.4
4.5
4.6
4.7
4.8
4.9
5
5.1
5.2
5.3
5.4
5.5
5.6
5.7
5.8
5.9
6
6.1
6.2
6.3
6.4
6.5
6.6
6.7
6.8
6.9
7
7.1
7.2
7.3
7.4
7.5
7.6
7.7
7.8
7.9
8
8.1
8.2
8.3
8.4
8.5
8.6
8.7
8.8
8.9
9
9.1
9.2
9.3
9.4
9.5
9.6
9.7
9.8
9.9
10

## Sheet: (right)_Int.Abs._(arb. u.)
tau / fs	ATAS_Xe	fit
-9.9	494.303	314.559
-9.8	362.106	314.559
-9.7	291.45	314.559
-9.6	322.457	314.559
-9.5	310.149	314.559
-9.4	284.298	314.559
-9.3	382.178	314.559
-9.2	251.935	314.559
-9.1	347.715	314.559
-9	249.898	314.559
-8.9	362.216	314.559
-8.8	210.26	314.559
-8.7	329.541	314.559
-8.6	148.823	314.559
-8.5	336.539	314.559
-8.4	409.112	314.559
-8.3	317.414	314.559
-8.2	468.935	314.559
-8.1	310.526	314.559
-8	344.192	314.559
-7.9	326.994	314.559
-7.8	192.081	314.559
-7.7	283.229	314.559
-7.6	287.012	314.559
-7.5	215.154	314.559
-7.4	298.039	314.559
-7.3	309.967	314.559
-7.2	230.83	314.559
-7.1	351.916	314.559
-7	278.734	314.559
-6.9	380.818	314.559
-6.8	284.277	314.559
-6.7	193.703	314.559
-6.6	332.361	314.559
-6.5	361.001	314.559
-6.4	350.956	314.559
-6.3	414.97	314.559
-6.2	229.888	314.559
-6.1	222.087	314.559
-6	310.081	314.559
-5.9	212.69	314.559
-5.8	313.628	314.559
-5.7	287.924	314.559
-5.6	333.402	314.559
-5.5	246.281	314.559
-5.4	292.385	314.559
-5.3	266.067	314.559
-5.2	405.739	314.559
-5.1	296.21	314.559
-5	396.317	314.559
-4.9	306.595	314.559
-4.8	230.107	314.559
-4.7	426.282	314.559
-4.6	434.237	314.56
-4.5	303.144	314.56
-4.4	307.626	314.56
-4.3	357.654	314.561
-4.2	520.493	314.563
-4.1	574.341	314.565
-4	241.097	314.568
-3.9	290.228	314.574
-3.8	240.822	314.583
-3.7	175.559	314.596
-3.6	318.531	314.617
-3.5	311.642	314.648
-3.4	275.243	314.696
-3.3	341.582	314.767
-3.2	360.853	314.872
-3.1	266.169	315.025
-3	309.738	315.248
-2.9	338.717	315.567
-2.8	258.541	316.019
-2.7	255.719	316.656
-2.6	267.386	317.543
-2.5	377.053	318.765
-2.4	396.509	320.434
-2.3	304.277	322.689
-2.2	326.176	325.706
-2.1	375.601	329.705
-2	345.041	334.95
-1.9	286.707	341.765
-1.8	373.976	350.529
-1.7	411.951	361.692
-1.6	321.237	375.767
-1.5	416.162	393.341
-1.4	631.826	415.066
-1.3	511.658	441.659
-1.2	797.526	473.89
-1.1	632.727	512.568
-1	691.194	558.526
-0.9	537.191	612.596
-0.8	516.516	675.582
-0.7	436.994	748.231
-0.6	446.166	831.2
-0.5	711.265	925.021
-0.4	943.404	1030.07
-0.3	1397.47	1146.52
-0.2	1616.04	1274.35
-0.1	1945.98	1413.28
-1.87905e-14	1931.47	1562.8
0.1	2152.61	1722.11
0.2	2088.46	1890.19
0.3	1954.08	2065.77
0.4	1889.51	2247.37
0.5	1776.04	2433.37
0.6	2052.96	2621.97
0.7	2338	2811.34
0.8	2742.73	2999.6
0.9	3156.42	3184.91
1	3738.07	3365.52
1.1	4007.51	3539.82
1.2	4278.06	3706.37
1.3	4283.05	3863.94
1.4	4095.85	4011.55
1.5	4280.15	4148.46
1.6	4090.4	4274.21
1.7	4042.24	4388.55
1.8	4240.19	4491.5
1.9	4313.62	4583.28
2	4478.42	4664.3
2.1	4734.88	4735.12
2.2	5002.38	4796.4
2.3	5100.46	4848.91
2.4	5097.9	4893.46
2.5	5031.73	4930.88
2.6	5079.39	4962.01
2.7	4979.73	4987.65
2.8	5019.53	5008.55
2.9	4993.23	5025.44
3	4926.96	5038.93
3.1	5160.52	5049.61
3.2	5289.85	5057.99
3.3	5114.48	5064.48
3.4	5196.7	5069.48
3.5	5126.77	5073.27
3.6	5196.37	5076.14
3.7	5120.74	5078.27
3.8	5089.93	5079.85
3.9	5208.51	5081
4	5171.43	5081.84
4.1	5100.37	5082.43
4.2	5047.21	5082.86
4.3	5033.73	5083.16
4.4	5142.04	5083.36
4.5	4974.89	5083.51
4.6	5099.46	5083.61
4.7	5118.39	5083.67
4.8	5135.72	5083.72
4.9	5070.73	5083.74
5	4928.31	5083.76
5.1	5233.91	5083.78
5.2	5037.52	5083.78
5.3	5111.6	5083.79
5.4	5047.27	5083.79
5.5	5235.99	5083.79
5.6	5172.46	5083.8
5.7	5128.76	5083.8
5.8	5046.34	5083.8
5.9	5198.02	5083.8
6	5057.01	5083.8
6.1	5090.25	5083.8
6.2	5080.45	5083.8
6.3	4956.07	5083.8
6.4	4933.92	5083.8
6.5	5128.31	5083.8
6.6	5093.76	5083.8
6.7	5092.04	5083.8
6.8	5091.88	5083.8
6.9	5021.93	5083.8
7	5008.63	5083.8
7.1	5149.15	5083.8
7.2	4995.84	5083.8
7.3	5024.61	5083.8
7.4	5020.78	5083.8
7.5	5031.3	5083.8
7.6	5074.26	5083.8
7.7	5090.43	5083.8
7.8	5045.34	5083.8
7.9	5013.82	5083.8
8	4963.5	5083.8
8.1	5222.37	5083.8
8.2	5144.75	5083.8
8.3	5123.15	5083.8
8.4	5139.86	5083.8
8.5	5096.98	5083.8
8.6	5134.27	5083.8
8.7	5046.25	5083.8
8.8	5145.33	5083.8
8.9	5021.99	5083.8
9	5094.64	5083.8
9.1	5004.91	5083.8
9.2	5085.57	5083.8
9.3	4977.01	5083.8
9.4	5121.06	5083.8
9.5	5138.93	5083.8
9.6	5013.43	5083.8
9.7	5037.44	5083.8
9.8	5027.28	5083.8
9.9	5079.1	5083.8
	5057.86
