# Supplementary material for: Attosecond spectroscopy of molecular charge transfer uncovers a 1.5-fs delay in population transfer
Source: Nat Commun. 2025 Aug 5;16:7211. doi: 10.1038/s41467-025-62162-6 (PMC12325650; doi:10.1038/s41467-025-62162-6)
Supplement: Supplementary file 4 — Source Data [file 41467_2025_62162_MOESM4_ESM.zip › SourceData/FigS3.xlsx]

## Sheet: Ion abundance
Peak Intensity (Wcm-2)	196	177	127	88	69	63.5	50	31	19.5	196 norm	177 norm	127 norm	88 norm	69 norm	63.5 norm	50 norm	31 norm	19.5 norm
141000000000000	0.152773	0.01378	0.0139055	0.00531266	0.055953	0.00804362	0.0100922	0.00422199	0.00636896	0.0910049	0.184536	0.032438	0.0648332	0.0459255	0.0293307	0.0476407	0.03652	0.0361561
180000000000000	0.417088	0.0185005	0.0315495	0.00584486	0.183051	0.00520669	0.0110211	0.00450273	0.00823904	0.248454	0.247751	0.0735971	0.0713279	0.150246	0.018986	0.0520257	0.0389485	0.0467724
222000000000000	0.790197	0.0255732	0.055479	0.00933245	0.370805	0.00701453	0.0144293	0.00635334	0.00958551	0.47071	0.342467	0.129419	0.113889	0.304352	0.0255782	0.0681144	0.0549561	0.0544163
261000000000000	1.12285	0.0306892	0.0888395	0.0173781	0.603935	0.00465372	0.00956358	0.00736528	0.0117779	0.66887	0.410979	0.207241	0.212074	0.495702	0.0169696	0.0451455	0.0637094	0.0668621
297000000000000	1.3363	0.0414509	0.122837	0.017997	0.773897	0.00849527	0.0250494	0.00763262	0.0125311	0.796015	0.555095	0.286549	0.219627	0.635205	0.0309776	0.118247	0.0660219	0.071138
330000000000000	1.53826	0.0532039	0.176094	0.0285707	0.969924	0.0124918	0.0373407	0.0153902	0.0195049	0.916325	0.712486	0.410784	0.348663	0.796102	0.045551	0.176269	0.133125	0.110728
381000000000000	1.67873	0.0663863	0.248669	0.0398915	1.15257	0.0177909	0.0596161	0.0203059	0.026004	1	0.889019	0.580082	0.486818	0.946016	0.0648739	0.281422	0.175646	0.147623
429000000000000	1.62753	0.0709566	0.309006	0.0599903	1.19074	0.0276066	0.0919586	0.0349324	0.0402166	0.969502	0.950223	0.720833	0.732094	0.977347	0.100666	0.434097	0.302164	0.228307
459000000000000	1.61583	0.0746736	0.367361	0.076902	1.21834	0.0536113	0.132269	0.0515962	0.0521344	0.962532	1	0.856962	0.938476	1	0.195491	0.624383	0.446305	0.295963
501000000000000	1.49418	0.0678767	0.402522	0.0819435	1.14276	0.0918351	0.163119	0.0692879	0.0682525	0.890063	0.908979	0.938985	1	0.937966	0.334873	0.770016	0.599337	0.387465
540000000000000	1.30319	0.0570381	0.392144	0.073152	1.01417	0.144865	0.181474	0.0866304	0.0947808	0.776293	0.763832	0.914774	0.892713	0.83242	0.528244	0.85666	0.74935	0.538064
564000000000000	1.33582	0.0664339	0.428678	0.0785024	1.02636	0.212832	0.211839	0.107758	0.136998	0.795734	0.889657	1	0.958006	0.842426	0.776085	1	0.932106	0.777725
594000000000000	1.17137	0.0525691	0.391241	0.0665553	0.878051	0.274239	0.199537	0.115607	0.176152	0.697773	0.703985	0.912667	0.81221	0.720694	1	0.941926	1	1
