# Supplementary material for: Attosecond spectroscopy of molecular charge transfer uncovers a 1.5-fs delay in population transfer
Source: Nat Commun. 2025 Aug 5;16:7211. doi: 10.1038/s41467-025-62162-6 (PMC12325650; doi:10.1038/s41467-025-62162-6)
Supplement: Supplementary file 4 — Source Data [file 41467_2025_62162_MOESM4_ESM.zip › SourceData/FigS4.xlsx]

## Sheet: PhotonEnergy_eV
45.7885	45.7965	45.8045	45.8126	45.8206	45.8286	45.8367	45.8447	45.8528	45.8608	45.8689	45.8769	45.885	45.893	45.9011	45.9092	45.9172	45.9253	45.9334	45.9414	45.9495	45.9576	45.9657	45.9737	45.9818	45.9899	45.998	46.0061	46.0142	46.0223	46.0304	46.0385	46.0466	46.0547	46.0628	46.0709	46.079	46.0871	46.0952	46.1033	46.1115	46.1196	46.1277	46.1358	46.144	46.1521	46.1602	46.1684	46.1765	46.1846
[truncated: 951 more columns]

## Sheet: Delay_fs
-7
-6.5
-6
-5.5
-5
-4.5
-4
-3.5
-3
-2.5
-2
-1.5
-1
-0.5
0
0.5
1
1.5
2
2.5
3
3.5
4
4.5
5
5.5
6
6.5
7
7.5
8
8.5
9
9.5
10
10.5
11
11.5
12
12.5
13
13.5
14
14.5
15
15.5
16
16.5
17
17.5
18
18.5
19
19.5
20
20.5
21
21.5
22
22.5
23
23.5
24
24.5
25
25.5
26
26.5
27
27.5
28
28.5
29
29.5
30
30.5
31
31.5
32
32.5
33
33.5
34
34.5
35
35.5
36
36.5
37
37.5
38
38.5
39
39.5
40
40.5
41
41.5
42
42.5
43
43.5
44
44.5
45
45.5
46
46.5
47
47.5
48
48.5
49
49.5
50
50.5
51
51.5
52
52.5
53
53.5
54
54.5
55
55.5
56
56.5
57
57.5
58
58.5
59
59.5
60
60.5
61
61.5
62
62.5
63
63.5
64
64.5
65
65.5
66
66.5
67
67.5
68
68.5
69
69.5
70
70.5
71
71.5
72
72.5
73
73.5
74
74.5
75
75.5
76
76.5
77
77.5
78
78.5
79
79.5
80
80.5
81
81.5
82
82.5
83
83.5
84
84.5
85
85.5
86
86.5
87
87.5
88
88.5
89
89.5
90
90.5
91
91.5
92

## Sheet: RawATAS (DeltaOD)
0	0	0	0	0	0	0	0	0	0	0	0	0	0	0	0	0	0	0	0	0	0	0	0	0	0	0	0	0	0	0	0	0	0	0	0	0	0	0	0	0	0	0	0	0	0	0	0	0	0
0.00987795	0.00723106	0.00755324	0.0117924	0.0126046	0.00843684	0.0115497	0.00849687	0.00440222	0.00562445	0.00771874	0.00964449	0.0106674	0.00874381	0.00871242	0.00806978	0.00580142	0.00127843	0.00476994	0.00608502	0.0115193	0.00793544	0.0106954	0.00792667	0.00735552	0.00363874	0.00406001	0.00518563	0.00337535	0.00607767	0.00869672	0.00310605	0.0034989	0.00151502	0.00614709	0.00745153	0.00684232	0.00359755	0.00399353	-0.000377433	0.00526873	0.00762887	0.00800853	0.00857498	0.00775742	0.00385662	0.00473159	0.00453096	0.00701743	0.00528312
-0.0133517	-0.0150541	-0.0139486	-0.0121383	-0.0135536	-0.0128582	-0.0104616	-0.0107528	-0.0147617	-0.0157246	-0.0157601	-0.0116872	-0.0106713	-0.0101577	-0.0101454	-0.0160145	-0.0144034	-0.0171807	-0.0182636	-0.0160221	-0.0104428	-0.0128301	-0.0136451	-0.0132938	-0.0126361	-0.0166417	-0.0177668	-0.01419	-0.0173022	-0.0157948	-0.0190429	-0.020584	-0.0193986	-0.0184338	-0.0152424	-0.0133637	-0.0106352	-0.0157813	-0.0166169	-0.0200304	-0.0140012	-0.0122709	-0.0124071	-0.0118283	-0.012308	-0.0179955	-0.0157913	-0.0132904	-0.0142215	-0.0142989
-0.0105801	-0.0141298	-0.014823	-0.0101507	-0.01002	-0.013118	-0.009439	-0.00883731	-0.0131605	-0.0112651	-0.0154887	-0.0122535	-0.00821206	-0.00972318	-0.0152108	-0.0171903	-0.0160588	-0.0170101	-0.022574	-0.0195117	-0.0123446	-0.0108398	-0.0136472	-0.0141066	-0.0159737	-0.0176012	-0.0143902	-0.0155783	-0.0158591	-0.0138541	-0.0162605	-0.0149132	-0.0185136	-0.0211345	-0.0155079	-0.0151797	-0.0124291	-0.0165774	-0.0216984	-0.0225235	-0.0166236	-0.0145935	-0.0133068	-0.015013	-0.0151589	-0.0211936	-0.0198923	-0.0155338	-0.0160689	-0.0185567
0.00593995	0.00275575	0.00126463	0.00603857	0.00898749	0.00771546	0.00686438	0.00580595	0.00610553	0.0060338	0.00606913	0.0101	0.0109764	0.00539734	0.00280649	3.31328e-05	0.00470206	0.00467762	0.000777182	0.00215991	0.00738051	0.00798168	0.00990568	0.00459311	0.00258975	0.00123649	0.00563058	0.00588311	0.0042721	0.0040594	0.00286962	0.00301476	0.000222057	0.00186786	0.00237932	0.0051515	0.010803	0.00248187	-0.00185949	-0.00390112	0.00269207	0.00324387	0.00437988	0.00537509	0.00576365	0.00444873	0.00393652	0.00637173	0.00755793	0.00592459
0.00580846	0.00334677	0.00231588	0.005569	0.00851812	0.00792478	0.00792376	0.00679045	0.00503786	0.00121161	0.0032766	0.00692447	0.00899715	0.00576781	0.00461255	0.00228968	0.00302132	9.71944e-05	-0.000770776	0.000967645	0.00410779	0.0050368	0.00467081	0.00247485	0.00352372	0.000120839	-0.000194048	0.005447	0.00197561	0.00317646	0.00375393	-0.000664554	0.00111335	-0.00251127	0.00159583	0.00395505	0.00881722	-0.00150278	-0.00539415	-0.00958295	-0.00299769	-5.47116e-05	0.00208774	0.00207081	0.00641792	0.0019756	0.00433551	0.00395178	0.00166156	-0.000570715
-0.0131908	-0.0166575	-0.0164712	-0.0101137	-0.0128391	-0.0155273	-0.0140698	-0.0142486	-0.0151215	-0.0148362	-0.0131704	-0.0149212	-0.0123238	-0.0145525	-0.0182293	-0.0200808	-0.0190901	-0.0222588	-0.0209351	-0.0199005	-0.0113003	-0.0131573	-0.0151185	-0.0167703	-0.0170628	-0.0189161	-0.0200061	-0.01824	-0.0206697	-0.0171487	-0.0182659	-0.0198213	-0.0241303	-0.0227231	-0.0176182	-0.0196007	-0.0186536	-0.021947	-0.0237811	-0.023583	-0.0230864	-0.0226282	-0.0201151	-0.0229388	-0.0197878	-0.0225481	-0.0196223	-0.0180049	-0.019657	-0.0212671
-0.0178098	-0.0212975	-0.0204431	-0.016265	-0.0139643	-0.0158863	-0.0154699	-0.017449	-0.0203614	-0.0208276	-0.0200716	-0.0140298	-0.0144705	-0.0170291	-0.0202151	-0.0206187	-0.0170982	-0.021494	-0.0228406	-0.0211751	-0.0162223	-0.0147288	-0.0163295	-0.0171995	-0.0213616	-0.0238136	-0.0217229	-0.0207791	-0.0231141	-0.0180135	-0.0184262	-0.0193335	-0.0209828	-0.0224198	-0.0194582	-0.0207757	-0.019624	-0.0236101	-0.0222623	-0.0264354	-0.0231985	-0.0216204	-0.018785	-0.016447	-0.0143966	-0.016813	-0.0170116	-0.0170812	-0.0169289	-0.0198476
-0.0218211	-0.0243707	-0.023625	-0.0205052	-0.0178126	-0.0181208	-0.0200917	-0.0208003	-0.0232335	-0.0218056	-0.0228409	-0.0178988	-0.0167594	-0.021312	-0.0246101	-0.0248874	-0.0226752	-0.0265482	-0.0259949	-0.0254872	-0.0196643	-0.0206204	-0.0207296	-0.0248667	-0.025792	-0.0288917	-0.0287538	-0.0233425	-0.0248237	-0.0253224	-0.0265429	-0.0277874	-0.0282849	-0.0308544	-0.0238924	-0.0227563	-0.0230522	-0.0280924	-0.0307635	-0.032953	-0.0265054	-0.0236161	-0.0277001	-0.0273768	-0.0265598	-0.025874	-0.0263848	-0.025809	-0.02569	-0.0258747
-0.00462952	-0.00698186	-0.00840025	-0.00468564	-0.00281036	-0.0018025	-0.00157512	-0.0017956	-0.00615524	-0.00253968	-0.00648389	-0.00472297	-0.00304019	-0.00136693	-0.00610078	-0.0100251	-0.00464434	-0.0081204	-0.00887049	-0.0112862	-0.00389134	-0.000854635	-0.00309285	-0.00871781	-0.00956992	-0.0093724	-0.00808478	-0.00713682	-0.00878126	-0.00467876	-0.00653888	-0.00909561	-0.0110504	-0.0113966	-0.00567558	-0.00663826	-0.00450822	-0.00975105	-0.0112086	-0.0127482	-0.00879588	-0.00338284	-0.00557246	-0.00815865	-0.00975246	-0.00702964	-0.00863915	-0.00839806	-0.00566699	-0.00816744
-0.00636048	-0.0102548	-0.00880549	-0.00629099	-0.00724843	-0.00743285	-0.00436673	-0.00497331	-0.00765844	-0.0094051	-0.0122478	-0.00898835	-0.0057109	-0.00596893	-0.00974981	-0.014102	-0.0102411	-0.0109072	-0.0127713	-0.00887789	-0.00298384	-0.00313867	-0.00559242	-0.00626381	-0.0106342	-0.0125605	-0.00923168	-0.00892526	-0.0112911	-0.0099894	-0.0117098	-0.0129962	-0.0176813	-0.0177425	-0.013741	-0.0107524	-0.0101026	-0.0144597	-0.0161516	-0.0188582	-0.0110647	-0.0121996	-0.0123825	-0.0121789	-0.0146951	-0.014808	-0.0115197	-0.0126047	-0.013562	-0.0124692
0.00369647	0.00393129	0.00134227	0.00410032	0.00589958	0.00428541	0.00502127	0.0060267	0.00485334	0.0025331	-0.000573453	0.00372318	0.00252352	0.00307202	0.00141734	-0.0029657	0.00154839	-0.00193587	-0.00303943	-0.0020671	0.00319788	0.00403921	0.00598987	0.00105664	-0.00177076	-0.00246739	-0.000642796	-0.000188689	-0.000372619	0.00172292	0.000641659	-0.00110385	-0.00504511	-0.00557692	0.00102919	0.00213217	0.00332268	-8.36976e-05	-0.00536257	-0.011371	-0.00444703	0.000364258	-0.000992666	-0.00346215	-0.00132773	-0.00436443	3.49755e-05	0.00128741	-0.000197465	-0.00170596
0.00331838	0.000982378	-0.00160139	0.00210682	0.00451249	0.00269165	0.00413024	0.00353226	0.000753183	0.00192936	0.000157038	4.98248e-05	0.00314706	0.000372828	-9.48802e-05	-0.00270602	-0.0012424	-0.00439242	-0.00393364	-0.00279665	0.00144992	0.00113037	-0.00147056	-0.000958229	-0.00139544	-0.00557361	-0.00293247	-0.00156024	-0.00429987	-0.00310448	-0.00220099	-0.00619957	-0.00634712	-0.00807534	-0.00624502	-0.004007	-0.00102713	-0.00675884	-0.0111722	-0.0114184	-0.00826989	-0.00494661	-0.00777012	-0.00672751	-0.00449969	-0.00553623	-0.00569637	-0.00590576	-0.00660333	-0.00239682
-0.00972186	-0.0108443	-0.010995	-0.00919787	-0.0104589	-0.0099742	-0.00985167	-0.0110477	-0.0101702	-0.0100652	-0.0116464	-0.00921991	-0.00706555	-0.00984286	-0.015607	-0.0164864	-0.0111204	-0.0137398	-0.0145864	-0.0142758	-0.00800157	-0.00658927	-0.00804053	-0.00907734	-0.0097055	-0.0146365	-0.014356	-0.009644	-0.0124944	-0.0106745	-0.0112693	-0.0113914	-0.0157853	-0.0155892	-0.0118831	-0.00888198	-0.01009	-0.0121043	-0.0158395	-0.0177314	-0.0130199	-0.010921	-0.0104861	-0.00965174	-0.00733031	-0.0107808	-0.00743227	-0.00764936	-0.00789731	-0.00786928
0.00643358	-0.000209026	0.00136661	0.00579488	0.00583035	0.00669461	0.00263603	0.00298828	0.00318694	0.00306015	-0.000790359	0.00442299	0.00680634	0.00364096	-0.000237259	-0.00176809	-0.00176948	-0.00115683	-0.00405726	-0.0026099	0.00170759	0.00233222	0.00452005	0.000128021	0.000280186	-0.00111126	-0.000923718	0.00190716	0.000137801	0.000387595	-0.000530595	-0.00453824	-0.0049265	-0.00226479	-0.00175504	0.00193976	0.00195064	-0.00123448	-0.00472191	-0.00633879	0.000640156	0.004225	0.00209282	-0.000358809	0.000680589	-0.000203738	-0.000150784	0.00373966	0.00394824	0.00323829
0.00758383	0.00566712	0.00578068	0.0108497	0.00699472	0.0072363	0.0127474	0.00929359	0.00940182	0.00818993	0.00807453	0.0114998	0.0126495	0.00997387	0.00517462	0.00573299	0.00814102	0.00337661	0.000942239	0.00323065	0.0100049	0.00756053	0.00932888	0.0064583	0.00442947	0.00454057	0.00860519	0.00904206	0.00423293	0.0076257	0.0065682	0.00221717	0.00383433	0.00303563	0.00718722	0.0106084	0.0102636	0.00795486	0.00405351	-0.000985248	0.00344649	0.00701748	0.00655613	0.0125958	0.0133076	0.0111435	0.0109862	0.0119788	0.0119267	0.0115015
-0.00548193	-0.0087293	-0.00804157	-0.00538325	-0.00191939	-0.00433278	-0.00511487	-0.00590411	-0.00875955	-0.00621565	-0.00901087	-0.00414892	-0.00426833	-0.00545489	-0.00665789	-0.0112543	-0.00970905	-0.0103969	-0.012643	-0.0125425	-0.00438133	-0.00280736	-0.00609851	-0.00727279	-0.00781313	-0.0103677	-0.0104797	-0.00923568	-0.00976088	-0.00696721	-0.00854692	-0.0100702	-0.0106627	-0.0114137	-0.0093215	-0.00943311	-0.00919189	-0.0130221	-0.0148513	-0.0183018	-0.0111802	-0.00882634	-0.00971029	-0.00924761	-0.00756932	-0.0102113	-0.0103392	-0.00732517	-0.00610494	-0.00617408
-0.00911933	-0.00981698	-0.0108163	-0.00580363	-0.00332568	-0.00384228	-0.00623483	-0.00911246	-0.00703001	-0.00621247	-0.00419448	-0.0067631	-0.00204593	-0.00696789	-0.00939798	-0.00763189	-0.00645302	-0.00869065	-0.0109766	-0.0106086	-0.00446268	-0.0044285	-0.00581042	-0.00924298	-0.0117112	-0.012077	-0.00869447	-0.0070392	-0.00867268	-0.0072904	-0.00730614	-0.0130213	-0.0126514	-0.0101625	-0.00503715	-0.00582933	-0.00468253	-0.00794155	-0.0132591	-0.0152596	-0.00980119	-0.0102179	-0.00679515	-0.00528803	-0.00217608	-0.00647469	-0.00506331	-0.00663123	-0.00524238	-0.00446323
-0.0172181	-0.0192351	-0.0191035	-0.0140995	-0.0129183	-0.0159102	-0.0187271	-0.0196575	-0.0188478	-0.018634	-0.0173011	-0.0157907	-0.0131456	-0.0150143	-0.0191355	-0.0235442	-0.0219271	-0.0242447	-0.0257775	-0.024443	-0.016906	-0.0154477	-0.0190107	-0.0220699	-0.0209685	-0.0221989	-0.0217802	-0.0188325	-0.0233848	-0.0201391	-0.021909	-0.0248296	-0.0241309	-0.0273922	-0.0210376	-0.0196363	-0.0193582	-0.0209822	-0.0265034	-0.0283445	-0.0225847	-0.0202559	-0.0207583	-0.019881	-0.0169519	-0.018608	-0.0174935	-0.0167406	-0.0182682	-0.0162472
-0.00345215	-0.00567954	-0.00691867	-0.00176169	-0.00140709	-0.00234796	-0.0008829	-0.00100167	-0.00240538	-0.000798942	-0.00311999	0.00035559	0.00341347	-0.000268458	-0.000661706	-0.00430266	-0.00313923	-0.00577201	-0.00698622	-0.00411563	-0.00131788	-0.00102744	-0.00210515	-0.00332504	-0.0045646	-0.0084482	-0.00729489	-0.00176301	-0.0034101	-0.00328898	-0.00279567	-0.00424173	-0.00436968	-0.00625064	-0.00327533	-0.00356862	-0.000747647	-0.00137637	-0.00700609	-0.0078489	-0.00567859	-0.000545049	0.00254575	0.00435985	0.00185583	-0.000142139	0.00130907	0.000740872	5.88736e-05	0.00208166
-0.0116634	-0.0160047	-0.0147112	-0.00979868	-0.0106155	-0.0113525	-0.00996696	-0.0120136	-0.010845	-0.00834079	-0.0129914	-0.0120047	-0.0108295	-0.00947422	-0.01357	-0.0154667	-0.0166785	-0.0189689	-0.0174319	-0.0159655	-0.0131104	-0.0135524	-0.0149993	-0.0155846	-0.0155014	-0.0161857	-0.0160758	-0.012104	-0.0143686	-0.0112888	-0.0145526	-0.01751	-0.0185461	-0.021195	-0.0121486	-0.0127383	-0.0114523	-0.0174914	-0.0187186	-0.0188969	-0.0131862	-0.0132732	-0.0125936	-0.0116094	-0.00705006	-0.0111701	-0.0119208	-0.0126012	-0.012316	-0.0120528
-0.00742715	-0.012126	-0.00988073	-0.00519332	-0.00624557	-0.00508281	-0.00463723	-0.00624888	-0.0105574	-0.012481	-0.0124882	-0.00901303	-0.00836733	-0.00686899	-0.00846025	-0.0117435	-0.0112667	-0.0159867	-0.0143962	-0.00914618	-0.00646548	-0.00733066	-0.0113276	-0.0116398	-0.0138564	-0.0166029	-0.0143893	-0.011206	-0.0132476	-0.0133818	-0.0158186	-0.0171471	-0.0155258	-0.0189724	-0.0144386	-0.00941829	-0.00609641	-0.0127607	-0.0152775	-0.0158422	-0.00860529	-0.00978108	-0.0112967	-0.00985592	-0.0090016	-0.00882804	-0.00653435	-0.00808147	-0.00996108	-0.0120624
-0.0193339	-0.0173424	-0.016943	-0.0126201	-0.0150875	-0.0188558	-0.0185043	-0.0164315	-0.0186907	-0.0144938	-0.0159665	-0.013953	-0.0139636	-0.0170919	-0.0179454	-0.0221772	-0.0180362	-0.018669	-0.0193398	-0.0203187	-0.0142883	-0.0145916	-0.0141606	-0.015678	-0.016069	-0.0170498	-0.0182244	-0.0131143	-0.0168558	-0.0131569	-0.0141912	-0.0161371	-0.0176264	-0.0186058	-0.0144946	-0.0112526	-0.00784792	-0.0133929	-0.0167553	-0.0194848	-0.011825	-0.00714108	-0.00528589	-0.0045209	-0.00415511	-0.00548556	-0.00473838	-0.0039072	-0.00407399	-0.00566207
-0.00989463	-0.0107117	-0.0131978	-0.011731	-0.0118515	-0.0113085	-0.01094	-0.00912176	-0.00977396	-0.0112319	-0.0141778	-0.0108769	-0.00970304	-0.0135865	-0.0175522	-0.0192062	-0.0138698	-0.0168447	-0.0187721	-0.0148555	-0.00895093	-0.00993977	-0.0124413	-0.0142518	-0.0138556	-0.014404	-0.013604	-0.014933	-0.0168636	-0.0170556	-0.0145981	-0.0144502	-0.0169582	-0.0173043	-0.0117755	-0.0123851	-0.0102972	-0.0137923	-0.0150345	-0.0159615	-0.0110691	-0.0101067	-0.00872365	-0.0075938	-0.00625236	-0.00684816	-0.00451198	-0.00430936	-0.00650095	-0.0053572
-0.00665789	-0.00943505	-0.0104776	-0.00275006	-0.00253025	-0.00546939	-0.00900966	-0.00669416	-0.0123775	-0.0113719	-0.01039	-0.00349263	-0.00141124	-0.00553221	-0.012583	-0.0156168	-0.0132124	-0.0144075	-0.0167657	-0.0174152	-0.0109439	-0.00885889	-0.0086793	-0.009707	-0.0151905	-0.0182441	-0.0163374	-0.0113491	-0.0130354	-0.0110434	-0.0132645	-0.0137538	-0.014177	-0.0153182	-0.0113886	-0.0102423	-0.00777269	-0.012218	-0.0201833	-0.0207426	-0.0133356	-0.006748	-0.00524041	-0.00884744	-0.00577248	-0.00858304	-0.00918849	-0.0085233	-0.00922672	-0.00876636
-0.0117584	-0.0170401	-0.0171179	-0.0116203	-0.0110044	-0.0125138	-0.0129977	-0.0112768	-0.0142685	-0.0124457	-0.0129829	-0.00941928	-0.01214	-0.0129477	-0.0163084	-0.0158282	-0.0116245	-0.0142706	-0.0145852	-0.0166739	-0.0146051	-0.015355	-0.0137577	-0.0156205	-0.013843	-0.0158205	-0.0123174	-0.00916654	-0.0146625	-0.0130273	-0.0141351	-0.0147486	-0.0173415	-0.0201288	-0.0132432	-0.0123042	-0.0126987	-0.0148466	-0.0166647	-0.0159901	-0.0122177	-0.0119254	-0.010094	-0.00770394	-0.00725478	-0.00887024	-0.00898963	-0.00885271	-0.0117216	-0.00913017
-0.00613826	-0.00869274	-0.0104942	-0.00888485	-0.00522536	-0.00579988	-0.00519715	-0.00549476	-0.00747328	-0.00899171	-0.0109981	-0.0101153	-0.00690841	-0.00419994	-0.00980387	-0.01294	-0.0100524	-0.0103001	-0.0112697	-0.00936778	-0.00578345	-0.00392235	-0.0035459	-0.00593224	-0.00405681	-0.00576711	-0.00681048	-0.00579206	-0.00530556	-0.00469451	-0.00177068	-0.00582572	-0.00638604	-0.00592272	-0.0020327	-0.00425121	-0.000539125	-0.00405906	-0.0101112	-0.00914568	-0.0033921	0.000275607	0.00174483	0.00305766	0.00289957	-0.00030634	0.00267268	0.0026077	0.00269306	0.00278293
-0.01371	-0.0134062	-0.0164801	-0.0151863	-0.0134971	-0.0166252	-0.0162022	-0.0146108	-0.0164076	-0.0172864	-0.0183378	-0.0159828	-0.0140503	-0.0143159	-0.019054	-0.0189201	-0.0178411	-0.0197423	-0.0186223	-0.0162972	-0.0155399	-0.0154881	-0.0122765	-0.0130517	-0.0139395	-0.01714	-0.0166439	-0.0128625	-0.0122198	-0.0128536	-0.0123082	-0.0151222	-0.0176742	-0.0184193	-0.0126662	-0.0113957	-0.00577296	-0.00977988	-0.0146835	-0.0192055	-0.0137132	-0.00839428	-0.00873825	-0.00841665	-0.00861922	-0.00889328	-0.00850399	-0.00915033	-0.0109721	-0.0125514
-0.00341377	-0.0064831	-0.00691356	-0.000780457	-0.000701136	-0.00234563	-0.00288044	-0.000351375	-0.00340857	-0.00266874	-0.00226774	0.000837467	0.00196775	-0.00230209	-0.00937799	-0.00909015	-0.00512833	-0.0052422	-0.0095009	-0.00519231	-0.00168479	-0.000984868	0.000161613	-0.00484227	-0.00165256	-0.00266022	-0.00196654	0.00205542	-0.00111475	0.0010906	0.00203664	-0.00237365	-0.00319428	-0.00548499	-0.00104552	0.0009627	0.0015789	-0.00517675	-0.00774719	-0.0105162	-0.00343885	0.00195435	0.0036074	0.00185837	0.00402749	0.0017694	-0.0034078	0.00275323	-0.00123897	-7.11994e-06
0.00409283	0.00444826	0.00189212	0.00753525	0.00276137	0.00321171	0.00440587	0.00294473	-0.0008782	0.000652938	-0.00352555	-0.000102117	0.00533141	0.00542565	0.0008819	-0.00101935	0.00153873	-0.00205433	-0.00430358	-0.00101362	0.00517588	0.00564522	0.0039983	0.00579616	0.0039538	0.000456098	0.000322647	0.0036454	0.00324989	0.00464765	0.00256001	0.00118992	0.00357651	0.00262168	0.00668706	0.00786464	0.00763599	0.00341133	0.000996524	-0.000693297	0.00208797	0.00564157	0.00528487	0.00713559	0.00761561	0.00923349	0.00817774	0.00797399	0.00543443	0.00557192
-0.0241156	-0.025457	-0.0231059	-0.0206032	-0.0225019	-0.0273543	-0.0258364	-0.0257959	-0.026742	-0.0272664	-0.0243599	-0.0224682	-0.020187	-0.0238252	-0.025074	-0.0316254	-0.0280773	-0.0268993	-0.0278633	-0.0254092	-0.0186855	-0.0213377	-0.0212925	-0.0210816	-0.0223364	-0.0253102	-0.0220873	-0.0204339	-0.0208712	-0.0191941	-0.0190534	-0.0228045	-0.0219484	-0.0228772	-0.0222393	-0.018448	-0.0143218	-0.0189529	-0.0220542	-0.0244801	-0.0201813	-0.0173264	-0.019679	-0.0166081	-0.0158716	-0.0191538	-0.0197287	-0.0205363	-0.0181025	-0.0157929
-0.00131121	-0.00265402	-0.00202573	0.00163985	0.00347754	0.00526694	0.00585451	0.0038049	0.0048447	0.00315368	-0.00144895	0.00380916	0.00812739	0.0113712	0.00661444	0.00353863	0.00467996	0.00644903	0.00613045	0.00746016	0.0113044	0.00755625	0.010124	0.0100994	0.00854369	0.00649997	0.00915865	0.00927714	0.00843253	0.00991021	0.00843162	0.00370328	0.00510154	0.00530725	0.0107292	0.0132907	0.0128788	0.00900729	0.00579436	0.00313259	0.00627778	0.00970301	0.00819261	0.00657039	0.00949215	0.010355	0.00912738	0.00856829	0.00703643	0.00782538
-0.00567062	-0.00963352	-0.0129896	-0.007111	-0.00889385	-0.00853973	-0.00460986	-0.00652444	-0.00912019	-0.0124272	-0.014493	-0.00825553	-0.0043579	-0.00782807	-0.00990055	-0.0095096	-0.0088677	-0.00873665	-0.0106477	-0.00920451	-0.00605037	-0.0040085	-0.00379346	-0.00724265	-0.00576273	-0.00799119	-0.00562897	-0.00651311	-0.00839686	-0.00756548	-0.00885802	-0.00879258	-0.0103385	-0.00953103	-0.00692435	-0.00537367	-0.00144799	-0.00622315	-0.0115355	-0.014291	-0.00840559	-0.00464833	-0.00789458	-0.005657	-0.00323465	-0.00442192	-0.00679405	-0.0083868	-0.00921698	-0.0115056
0.0108757	0.00499179	0.00522289	0.00876755	0.0120054	0.00969687	0.00690042	0.00555893	0.00597635	0.00500965	0.00448449	0.010056	0.0119727	0.0106903	0.0079477	0.00643489	0.00901857	0.00571974	0.00102534	0.00312945	0.0117617	0.0161379	0.0147328	0.0111182	0.00960843	0.00711612	0.00895546	0.0129105	0.0101229	0.0146575	0.00928929	0.00812448	0.00724208	0.00776533	0.0112838	0.0110105	0.0128498	0.00701459	0.00344248	0.00120029	0.00725213	0.00586292	0.00489074	0.0077659	0.0109707	0.0140918	0.0145751	0.00995761	0.00452354	0.00570995
-0.0109159	-0.0142215	-0.0161447	-0.0100209	-0.0066678	-0.0114905	-0.0106271	-0.00839896	-0.014262	-0.0130627	-0.0134519	-0.0112906	-0.010231	-0.00872855	-0.0124528	-0.0141848	-0.013295	-0.013352	-0.0150091	-0.0129622	-0.00776236	-0.00565153	-0.0109766	-0.00903439	-0.0103689	-0.0106859	-0.00991221	-0.00759927	-0.00813761	-0.00984427	-0.0112777	-0.0111271	-0.0120035	-0.0126037	-0.008468	-0.00936892	-0.00635147	-0.0131048	-0.0154192	-0.0206045	-0.015386	-0.014121	-0.00969257	-0.010325	-0.0109573	-0.0160592	-0.0143345	-0.0123085	-0.0128257	-0.0149983
-0.00794547	-0.0104475	-0.00782696	-0.00687562	-0.00693149	-0.0104996	-0.00748587	-0.00386764	-0.00753412	-0.00975781	-0.00667432	-0.0054996	-0.00330626	-0.00492095	-0.0080538	-0.0102621	-0.00880698	-0.00703931	-0.00662234	-0.00727671	-0.00130799	-0.000402192	-0.000916538	-0.00188271	-0.0037243	-0.00853096	-0.00301329	-0.00205376	-0.00514263	-0.00114366	-0.00443776	-0.00650276	-0.00422847	-0.00676906	-0.00125236	-0.00191998	-0.00125393	-0.00443173	-0.00518172	-0.0109192	-0.00705251	-0.00323869	-0.00399827	-0.00636678	-0.00652274	-0.00769299	-0.00907362	-0.00600741	-0.00534943	-0.00381423
-0.0182512	-0.0188472	-0.0194767	-0.0178212	-0.0168831	-0.0183085	-0.0181723	-0.0184206	-0.0172483	-0.0156718	-0.0163524	-0.0136592	-0.011682	-0.0130226	-0.0193188	-0.0180977	-0.0132347	-0.0150298	-0.0199679	-0.0165961	-0.0153367	-0.0136466	-0.014506	-0.0152321	-0.0147356	-0.0189156	-0.0136156	-0.0144396	-0.0135002	-0.0134532	-0.0150723	-0.0133183	-0.0168847	-0.0184804	-0.0148044	-0.0120677	-0.00859576	-0.0144572	-0.0194719	-0.0203895	-0.0185927	-0.0157118	-0.0167085	-0.0147266	-0.0137299	-0.0112996	-0.012461	-0.0129801	-0.0140695	-0.0167402
-0.0224935	-0.0248941	-0.0242377	-0.0178339	-0.0164431	-0.0166009	-0.0165522	-0.0172636	-0.0193509	-0.0198713	-0.0218741	-0.0184941	-0.0152442	-0.0125981	-0.0178842	-0.0158792	-0.0174652	-0.0185288	-0.019448	-0.0168231	-0.00775984	-0.0100976	-0.00863371	-0.0107386	-0.0103105	-0.0157921	-0.0104346	-0.00972549	-0.0138047	-0.0110229	-0.0108021	-0.0117457	-0.0117151	-0.00967256	-0.00913647	-0.0114623	-0.0133885	-0.0180533	-0.0144877	-0.0160846	-0.0124779	-0.00925155	-0.0116144	-0.0114252	-0.00700107	-0.012383	-0.00972399	-0.0102573	-0.0115165	-0.0145001
-0.0267115	-0.0285641	-0.0254853	-0.0224529	-0.021878	-0.0227525	-0.0255936	-0.0258847	-0.0273566	-0.0257459	-0.0252447	-0.0239349	-0.0213285	-0.0217546	-0.0263863	-0.027389	-0.0259982	-0.0245534	-0.0275551	-0.0243399	-0.0213437	-0.0233267	-0.0225954	-0.0237912	-0.0254444	-0.0266127	-0.0257691	-0.022078	-0.0251902	-0.0234811	-0.0249994	-0.0254434	-0.0244281	-0.0268051	-0.0214965	-0.0216023	-0.0243443	-0.0293923	-0.0306838	-0.0345268	-0.0315065	-0.0280215	-0.0251333	-0.0294296	-0.0275115	-0.0309986	-0.0286617	-0.0258014	-0.0295417	-0.0301908
0.0121378	0.00910559	0.00944982	0.0137337	0.0100913	0.00902798	0.0098754	0.0135361	0.0102477	0.00897665	0.0105774	0.013584	0.0147955	0.0132054	0.00959924	0.00899897	0.0153008	0.013862	0.00969544	0.0140966	0.0188722	0.0178906	0.0176963	0.0152565	0.0147375	0.0149095	0.016418	0.0133093	0.0124678	0.0186797	0.016639	0.0115585	0.00718664	0.0100084	0.0143327	0.0148989	0.0197992	0.0110972	0.00891683	0.00475743	0.011198	0.0159198	0.0143402	0.0123564	0.0138573	0.0110699	0.0121657	0.0136238	0.0101838	0.00882449
-0.00594761	-0.00880522	-0.00928894	-0.00674775	-0.00625228	-0.00426102	-0.00462039	-0.00368246	-0.00687292	-0.00610057	-0.0080507	-0.0063306	-0.00376981	-0.0029018	-0.00634286	-0.0059715	-0.00327346	-0.00554163	-0.00702991	-0.00426788	-0.000487224	-0.00131635	-0.000322116	0.000113035	-0.00211432	-0.00703187	-0.00595031	-0.00107661	-0.00194771	-0.0015554	-0.00634252	-0.00269859	-0.00671411	-0.00857542	-0.00120847	-0.00359284	0.000118342	-0.00490113	-0.00787266	-0.0107764	-0.00627365	-0.00147143	-0.00161942	-0.00396602	-0.005044	-0.00780913	-0.00731011	-0.00778437	-0.00706477	-0.00627821
0.00363593	0.00137427	0.00151523	0.00695492	0.0093794	0.00778334	0.0100006	0.00798285	0.0056483	0.00812679	0.00546755	0.00806261	0.0129707	0.00812518	0.00554201	0.00548057	0.00769523	0.00658596	0.0018444	0.00533849	0.0143742	0.0116755	0.0092358	0.00786699	0.00769396	0.0065839	0.0110401	0.00733999	0.00611435	0.00836336	0.00767955	0.00686987	0.00629909	0.00256284	0.0101677	0.0094598	0.0125492	0.00744012	0.00296856	0.00165615	0.00407629	0.00693611	0.00667769	0.00728299	0.00755501	0.00887738	0.00967769	0.00709227	0.00602769	0.00497231
-0.0140614	-0.0155993	-0.0158154	-0.0111046	-0.00885206	-0.0117961	-0.0115382	-0.0109207	-0.0122792	-0.0104446	-0.010765	-0.00975045	-0.00754141	-0.00880544	-0.011985	-0.0133563	-0.0135113	-0.0116861	-0.013393	-0.0133084	-0.00561403	-0.00545602	-0.00704869	-0.00609463	-0.00731541	-0.0118657	-0.0129544	-0.0112594	-0.0105041	-0.00816313	-0.0091551	-0.00982566	-0.0144678	-0.0146122	-0.0105139	-0.0157505	-0.0112024	-0.0155095	-0.0173506	-0.0189795	-0.0133788	-0.0107174	-0.0126116	-0.0134981	-0.00936351	-0.0127201	-0.0147456	-0.0148705	-0.0169132	-0.0156985
0.00784216	0.00492738	0.00501547	0.00897229	0.00817563	0.00881086	0.0131152	0.0118192	0.00949261	0.00945567	0.00875577	0.00944824	0.0108057	0.0100901	0.00889825	0.00691778	0.00870421	0.00574514	0.00718915	0.00929937	0.013729	0.0122609	0.0148237	0.0149572	0.0109676	0.00941494	0.011582	0.0121053	0.00825979	0.0106157	0.0118156	0.00988924	0.0105586	0.00642861	0.00808074	0.00737656	0.0111569	0.00933647	0.00675113	0.00487321	0.00697355	0.0116886	0.00950569	0.00942091	0.011114	0.00880707	0.0114386	0.0106092	0.00790699	0.00736614
-0.00138583	-0.000165168	0.00148244	0.00600485	0.00483188	0.00194596	0.00348654	0.00424849	0.00255337	-0.000559248	0.00354115	0.00396624	0.00553841	0.00248274	0.00259189	-0.000239776	0.00184816	-9.51868e-05	-0.00112015	0.00277163	0.00791166	0.00584529	0.00779743	0.00616497	0.00456419	0.00299271	0.00868508	0.00966945	0.00574297	0.00478662	0.000408425	0.00105569	-0.000230713	-0.00267971	0.00229364	0.00395245	0.00545259	-0.00066254	-0.00133016	-0.00548463	-0.00195048	-0.000402616	-3.91252e-05	-0.000274048	0.00126961	9.99656e-05	0.00323726	0.00307242	-0.000575049	-0.00208915
-0.00550755	-0.00788753	-0.00756597	-0.00732196	-0.00440731	-0.00484614	-0.00440408	-0.00469091	-0.00503997	-0.00630624	-0.00623555	-0.00545236	-0.00239623	-0.00427363	-0.0105868	-0.00815487	-0.00505434	-0.00919385	-0.0121176	-0.00754244	0.000529277	-0.000429802	-0.00095137	-0.00704224	-0.0059661	-0.00499349	-0.00392987	-0.00423383	-0.00730029	-0.00297494	-0.00287858	-0.00611417	-0.00845286	-0.0135652	-0.00798293	-0.00600079	-0.00396709	-0.0079077	-0.0122158	-0.0197216	-0.0132198	-0.00928493	-0.0111372	-0.0104666	-0.00962216	-0.0128965	-0.0101625	-0.0126018	-0.0103093	-0.0114075
-0.00626527	-0.00867546	-0.0058128	-0.00100069	-0.00175905	-0.00238543	-0.00167625	-0.00181827	-0.0034963	-0.00389965	-0.00550361	-0.00364567	0.00101072	0.00110882	-0.00277346	-0.00851723	-0.00549091	-0.00950839	-0.010532	-0.00673926	-0.00113783	-0.00278591	-0.00214148	-0.00234023	-0.00287398	-0.0065175	-0.00925443	-0.00612282	-0.00775842	-0.00623231	-0.00549274	-0.00493502	-0.00905402	-0.0105708	-0.00691678	-0.00453555	-0.00236128	-0.00387697	-0.00897313	-0.0113205	-0.0064967	-0.00467709	-0.00643761	-0.00576603	-0.00170943	-0.00465886	-0.00387515	-0.00565156	-0.0051732	-0.00688718
-0.0128644	-0.0150411	-0.0120419	-0.00937534	-0.00778476	-0.00709231	-0.00678696	-0.00699077	-0.00801009	-0.00977916	-0.0101193	-0.00694624	-0.0044287	-0.003588	-0.00715173	-0.00834514	-0.00930334	-0.0118468	-0.0131049	-0.010762	-0.00358333	-0.00333877	-0.00529759	-0.0079894	-0.00808601	-0.0102507	-0.00859311	-0.00959206	-0.0123097	-0.00549412	-0.00701837	-0.00800454	-0.00969955	-0.00887299	-0.00387688	-0.0057448	-0.00576516	-0.0106849	-0.0157583	-0.0141971	-0.00990384	-0.00932232	-0.0117635	-0.0112579	-0.00969466	-0.0122585	-0.00983146	-0.00830317	-0.00917449	-0.0106153
0.0184073	0.0180055	0.0193839	0.0233079	0.0240301	0.0219809	0.0231695	0.0211452	0.0212223	0.0199933	0.0182338	0.0221337	0.0245113	0.0255738	0.0233252	0.0213032	0.023775	0.0223392	0.0183407	0.0234789	0.0275107	0.0268868	0.0261122	0.0275263	0.0252227	0.0205678	0.0226446	0.0271732	0.0233291	0.0267004	0.0247044	0.0220873	0.0201634	0.0202024	0.0257464	0.0259651	0.0240884	0.0233487	0.0212389	0.0205883	0.0223612	0.0252086	0.02352	0.0242743	0.025062	0.0239067	0.0252545	0.0259073	0.0230377	0.0224242
-0.0164955	-0.0188035	-0.016323	-0.0124473	-0.0135678	-0.0110922	-0.0125271	-0.0155686	-0.0137795	-0.0141047	-0.0161894	-0.0132051	-0.0117061	-0.0157309	-0.016987	-0.0187296	-0.0175829	-0.0183178	-0.0189712	-0.0152279	-0.0125198	-0.0120697	-0.0147928	-0.01374	-0.0159546	-0.0197247	-0.0184023	-0.0147782	-0.0175492	-0.0158694	-0.0195274	-0.0193777	-0.0221615	-0.0261109	-0.0184218	-0.0182381	-0.014467	-0.0168292	-0.0237055	-0.0232008	-0.0210557	-0.0203036	-0.0212926	-0.0177106	-0.0163995	-0.0197429	-0.0197115	-0.0181035	-0.0175122	-0.0199499
0.00892164	0.00577721	0.00874811	0.0160951	0.0136094	0.012855	0.0141687	0.0157601	0.0128487	0.0104774	0.0100664	0.0135593	0.0134435	0.0145706	0.0104271	0.00740016	0.00793676	0.00793292	0.00534361	0.0108414	0.0162586	0.0147281	0.0179167	0.0132792	0.0132768	0.0122813	0.0120531	0.0167493	0.01314	0.0175375	0.0146527	0.0119681	0.0109587	0.00985985	0.013845	0.016968	0.0195894	0.0134229	0.00874732	0.00871784	0.0146635	0.0160278	0.0125304	0.00869981	0.0114286	0.0128071	0.011695	0.0149566	0.0149428	0.0136653
0.00184548	9.73134e-05	0.00307409	0.00460946	0.00690911	0.00523523	0.00620952	0.00579871	0.00432599	0.00454033	0.0038459	0.00749328	0.0077638	0.00931074	0.00477413	0.000387879	0.00687112	0.00524713	0.00266754	0.00258169	0.00674034	0.00992258	0.0118177	0.00757708	0.00757652	0.00655545	0.00744473	0.00733351	0.00195861	0.0047826	0.00293336	0.000633475	0.00156806	0.00307364	0.00606397	0.00713532	0.00726757	0.00334946	-0.00105629	-0.00276979	0.00408113	0.00596388	0.00608095	0.00553195	0.00508896	0.00238908	0.00668462	0.00671413	0.00488638	0.00448244
-0.0038651	-0.0050513	-0.00540496	9.34234e-05	0.0046545	0.00352155	0.00025648	0.00305137	0.00263694	0.000659509	-0.00220174	0.00164704	0.00552955	0.00390011	0.00328243	0.000934498	0.00123401	-0.0030602	-0.00282091	-0.00100463	0.00400052	0.00341199	0.00398128	0.00337215	0.000550665	0.000553075	-0.000101595	0.00198782	-0.00255023	0.000612207	0.000937475	0.000468343	-0.00396913	-6.75117e-06	0.00323652	0.000839909	0.00320275	0.000124352	-0.00406923	-0.0044774	0.00113179	0.00019512	0.00149564	0.00123357	0.000787411	-0.00229273	-0.00108112	0.0013683	-0.00127407	-0.000805443
-0.00112207	-0.00298356	-0.00267145	0.00706814	0.00671241	0.00123618	-4.08125e-05	-0.000533441	-0.000942813	0.000364858	0.00149654	0.00621116	0.00877469	0.00284836	0.000843371	-0.000853376	0.000931747	-0.0019697	-0.00260712	-0.00093457	0.00644511	0.00682539	0.00666313	0.00349239	0.00129916	-0.00155392	0.00181593	0.00658873	0.00503863	0.00620656	0.00422005	0.00322509	0.00392291	-0.000775484	0.00280634	0.00445977	0.00505188	-0.00046333	-0.00401371	-0.00631273	0.00236153	0.0047432	0.00481486	0.0037199	0.00559048	0.00165046	0.00414819	0.00307147	0.00487623	0.00232952
-0.0075365	-0.00641179	-0.00735542	-0.00313329	-0.00408224	-0.00542727	-0.00175268	-0.00134402	-0.0010088	-0.00152958	-0.0018285	0.00151835	-0.000952201	-0.00201463	-0.00419464	-0.00470752	-0.00269544	-0.00549602	-0.00541094	-0.00160589	0.0045718	0.00534349	0.0019169	0.000853129	-0.00171722	-0.000861361	0.00174318	0.00244012	-0.000294929	-0.00319303	-0.00145188	-0.000730141	-0.000864185	-0.00411051	-0.000907278	0.000162219	0.00391938	0.000820163	-0.00223455	-0.00573349	-0.000386355	0.00391137	0.00263426	0.00275404	0.00443287	-0.00135599	0.00178152	0.00272225	0.000447251	-0.000314715
0.00366623	0.0027183	0.00420248	0.00933731	0.0097947	0.00997739	0.0091904	0.00733613	0.00360892	0.00562145	0.00391943	0.00831892	0.0114244	0.00754949	0.00457541	0.0055159	0.00877057	0.00822095	0.0062701	0.00885987	0.0162285	0.0131753	0.0149002	0.0142428	0.00992131	0.00632754	0.00951205	0.0128609	0.0128068	0.0148258	0.0128384	0.0112342	0.0118006	0.00950482	0.0105135	0.0120065	0.0150078	0.00932079	0.00583848	0.00240492	0.00773696	0.0119579	0.010482	0.0121951	0.0145713	0.0133096	0.00916386	0.0117035	0.00769819	0.00980235
-0.00527442	-0.00996174	-0.0108374	-0.00315965	-0.00280386	-0.000653022	-0.000452458	-0.00207902	-0.0047668	-0.00556116	-0.00228169	0.000337233	0.00135617	-0.00254679	-0.00303857	-0.00331835	-0.000784384	-0.00703845	-0.00744566	-0.00418065	0.00443278	0.0053759	0.00296612	-0.00216709	0.000975706	0.00031831	0.00193167	0.00264171	-0.00258343	0.000117907	-0.00104033	-0.00125879	-0.00192278	-0.00524241	0.000266717	0.00013298	2.41519e-05	-0.00657371	-0.00648494	-0.00798209	-0.00262042	-0.0017652	-0.00207161	-0.00228698	0.00167086	-0.000449429	0.000601581	0.0025019	-0.000123931	0.000485457
-0.00263251	-0.00627371	-0.00849372	-0.00466058	-0.00280866	-0.00259725	-0.000545954	-0.000320816	-0.00180609	-0.00424714	-0.00427767	-0.000454686	0.00322556	0.00295596	-0.00332393	-0.00495794	-0.00369804	-0.00310587	-0.00306021	-0.00421783	0.000649207	0.00258525	0.00529275	0.00233452	0.00332904	-0.000705846	0.00227765	0.00397678	0.00089098	0.00210692	0.0046308	-0.00314239	-0.00389323	-0.00159027	0.00316756	0.00103115	0.000879259	-0.00327721	-0.00424294	-0.00287477	-0.00111355	0.00294014	0.00316484	0.00504146	0.00516602	0.00223287	0.00268014	0.00321869	0.00188074	-6.1587e-05
-0.00715144	-0.010849	-0.0100767	-0.00419706	-0.00635479	-0.00675897	-0.00506652	-0.00393824	-0.00655053	-0.00401607	-0.00701933	-0.00360968	-0.00143408	-0.00299867	-0.0058978	-0.00868178	-0.00986418	-0.0105398	-0.00768131	-0.00617086	-0.0025475	-0.00478083	-0.0032043	-0.00628645	-0.0083091	-0.0111951	-0.00805121	-0.00642016	-0.00915241	-0.00681164	-0.00988663	-0.0116251	-0.0102328	-0.0103306	-0.00607198	-0.00197311	-0.0047894	-0.00949523	-0.0130476	-0.0138714	-0.00889673	-0.0074816	-0.00677934	-0.00625885	-0.00777424	-0.00983297	-0.0081169	-0.00626732	-0.0107034	-0.012747
0.00608527	0.00448899	0.0066299	0.00996634	0.00789965	0.00757584	0.00748651	0.00907234	0.00939376	0.00879904	0.00548067	0.0101905	0.0125503	0.012149	0.0100497	0.00544703	0.00865781	0.00696155	0.00370898	0.00613311	0.0102161	0.00793137	0.0125352	0.0117237	0.00921937	0.0065932	0.00893349	0.0136351	0.00487154	0.0053072	0.00630997	0.00478388	0.00491941	0.00194025	0.00615385	0.00691527	0.00926147	0.00286118	0.00386902	0.00049619	0.00386124	0.00600646	0.00616491	0.00655372	0.00957968	0.00816848	0.00773155	0.00870326	0.00752258	0.00863388
0.00370148	-0.00114882	-0.0018627	0.00363279	0.00425348	0.0032786	0.00387117	0.00416171	0.00271563	0.00334966	0.00206084	0.00394708	0.00638425	0.00557134	-0.000848383	-0.00374199	0.00111987	0.00221668	-0.000733334	-0.000360684	0.00584893	0.00441884	0.000999144	0.0012454	0.00230589	-0.00313895	-0.00164905	0.00409345	0.00249604	0.00173161	0.00196924	-0.00160793	-0.00229376	-0.00480635	0.00153403	0.00223766	0.00435521	0.000535698	0.00103472	-0.00201002	-0.000892493	0.00113336	0.00224234	0.0060606	0.00574697	0.00258331	0.00227756	0.00417053	0.00122448	0.000319776
-0.000730588	-0.00458102	-0.00302847	-0.0015563	-0.00337113	-0.00268811	-0.00185007	-0.00130026	-0.0011291	-0.00161323	-0.0059979	-0.00188135	0.00372568	0.0054986	-0.00120304	-0.00254992	0.00219937	-0.00034849	-0.00202779	-0.000333691	0.00624734	0.00420242	0.00357389	0.000812572	0.000388276	-0.00150417	0.000996802	0.00362435	0.000865151	0.00113644	0.00209429	-0.00253063	-0.00633541	-0.00685729	0.000566099	0.00618684	0.00451269	-0.00171327	-0.00709808	-0.00822978	-0.00225432	0.00177394	0.0027217	0.00354903	0.00385107	0.000258659	0.00211999	-0.000151143	0.000746672	-0.000387644
-0.0183874	-0.0222216	-0.0217379	-0.0178577	-0.0149016	-0.0150607	-0.0135031	-0.015812	-0.0149628	-0.0160797	-0.0156635	-0.0127182	-0.0124871	-0.0135187	-0.0206331	-0.0218776	-0.016401	-0.0171927	-0.0202559	-0.016351	-0.0128511	-0.0111944	-0.0108023	-0.0131849	-0.01419	-0.0143428	-0.0165897	-0.0159753	-0.0172996	-0.0132639	-0.0160617	-0.0163909	-0.0174271	-0.0202829	-0.0191128	-0.0166535	-0.0124948	-0.0174025	-0.0189197	-0.0221265	-0.0176691	-0.0145123	-0.0172416	-0.0171281	-0.0146605	-0.0149334	-0.015719	-0.0121512	-0.0125	-0.0153322
0.00756301	0.00560129	0.00755827	0.0106492	0.0103004	0.00645431	0.0116541	0.013349	0.0111584	0.0112097	0.012376	0.0100894	0.0134477	0.0125692	0.00896594	0.0108732	0.0123802	0.0100399	0.00757292	0.0110258	0.0151287	0.0151936	0.0169082	0.0153866	0.0121741	0.00950535	0.0105796	0.0133669	0.0128358	0.0145885	0.0122948	0.0130655	0.0123351	0.00943923	0.0132323	0.0183836	0.0208726	0.0141846	0.0121744	0.00864066	0.0149842	0.0167365	0.0161029	0.0143125	0.0163154	0.0141993	0.0145406	0.0143968	0.0170969	0.0144113
-0.00346301	-0.00445557	-0.0069121	-0.00422682	-0.00321755	-0.0028467	-0.00234958	-0.00430649	-0.00331857	-0.00173508	-0.00393688	-0.00226314	-0.00162035	-0.00509993	-0.00358555	-0.00387932	-0.00507438	-0.00742085	-0.00625459	-0.00598245	-0.00346568	-0.00311421	-0.00176164	-0.00338921	-0.00143245	-0.00866974	-0.00729945	-0.00329103	-0.00495237	-0.00144454	-0.0025695	-0.00459439	-0.00932068	-0.0123504	-0.0056839	-0.00401844	-0.00165749	-0.00671555	-0.00735717	-0.0115083	-0.00791511	-0.0051933	-0.0087722	-0.00827201	-0.0037267	-0.00893999	-0.00664147	-0.00544052	-0.00657091	-0.00281703
-0.00584753	-0.0111815	-0.00833248	-0.00283334	-0.001208	-0.0046867	-0.00435104	-0.00348469	-0.00343929	-0.00504031	-0.00515855	-0.000742683	0.000432765	-0.00125451	-0.0020639	-0.00493382	-0.00383112	-0.00639098	-0.00808496	-0.00681787	0.0012792	-0.00117634	0.000290571	-0.00539985	-0.0062177	-0.00802543	-0.00607085	-0.00214381	-0.000447011	-9.46952e-05	-0.00193951	-0.00326797	-0.00787333	-0.00859887	-0.00387931	-0.00314218	-0.00169232	-0.00768335	-0.0113622	-0.0139911	-0.00642182	-0.00399525	-0.00712639	-0.00327291	-0.00128469	-0.00404167	-0.004439	-0.00404427	-0.00802732	-0.00828142
-0.00511235	-0.00682308	-0.00737171	-0.00320104	-0.00286987	-0.00201863	-0.00273076	-0.00298518	-0.00310268	-0.00331346	-0.00423421	-0.00185003	0.00299568	0.00171037	-0.000611816	-0.00626657	-0.00484972	-0.00619133	-0.00931886	-0.0059309	0.00206549	0.00215385	0.00296675	0.000815717	-0.000787448	-0.00266122	-0.00110136	-0.00187889	-0.00198318	0.00269189	0.000424113	-0.000312045	-0.00257353	-0.00359928	0.000903222	0.00468802	0.00379981	-0.00238394	-0.00533779	-0.00765431	-0.00100892	0.000828877	0.00402122	0.00481534	0.00359873	0.00154765	0.00273513	0.00367188	0.00492129	0.0023608
-0.0280631	-0.0298137	-0.0303944	-0.0270616	-0.0255711	-0.0257961	-0.0236344	-0.0228394	-0.0286714	-0.0332716	-0.0333661	-0.0300594	-0.0282334	-0.0280185	-0.0338777	-0.034186	-0.0325568	-0.0347822	-0.0360644	-0.0331538	-0.0298814	-0.0281461	-0.0282626	-0.0309944	-0.0312363	-0.03372	-0.0331874	-0.0316617	-0.0306358	-0.0305056	-0.0314757	-0.0336795	-0.0336884	-0.0364393	-0.0331998	-0.0309446	-0.0303548	-0.0351865	-0.0370328	-0.0402052	-0.034721	-0.03261	-0.0334782	-0.0332735	-0.0315642	-0.0340042	-0.0299721	-0.0300944	-0.0322954	-0.0319978
0.00181111	-8.05182e-05	-0.00149858	0.00169625	0.00542105	0.00486849	0.00192248	0.00165833	0.00101488	0.00040628	0.000981424	0.00699257	0.00535145	0.00199586	-0.000388367	-0.00159327	0.00110022	-0.000128987	0.00111891	0.00109288	0.0035406	0.00375337	0.00673237	0.00266208	0.00121052	-0.00202141	-0.000349337	0.00341734	-0.000581683	0.000738616	0.00120734	-0.00105527	-0.00297505	-0.00415283	0.0018933	0.00410141	0.0046437	0.00029703	-0.00342636	-0.00756372	-0.00324494	0.00401947	0.00233641	0.00166609	0.00266773	0.000639051	9.63059e-05	0.00235723	0.00212521	-0.000872292
-0.0225187	-0.0256127	-0.0237794	-0.0220627	-0.0206974	-0.0194354	-0.0173173	-0.0179177	-0.0214725	-0.0212064	-0.0213672	-0.019782	-0.0172595	-0.0164789	-0.0179749	-0.0206508	-0.0203738	-0.0221889	-0.0251166	-0.0245644	-0.014151	-0.0127222	-0.0161864	-0.0163174	-0.0190682	-0.0226739	-0.0176783	-0.0142148	-0.016673	-0.0183321	-0.0180648	-0.0169396	-0.0195301	-0.0175473	-0.0161167	-0.0147324	-0.012603	-0.0162934	-0.0224031	-0.0238581	-0.0170281	-0.0155654	-0.0149765	-0.0120976	-0.01295	-0.0143198	-0.0123048	-0.0141139	-0.0134942	-0.01516
-0.000124716	-0.00473889	-0.00375752	0.000323456	0.00260803	-0.000456646	0.00297347	0.00184312	0.00127479	0.00369535	0.00277506	0.00530598	0.00521633	0.00251986	-0.00269838	-0.00172818	0.0007708	-0.00223346	-0.00251758	-0.0013405	0.00445059	0.00358253	0.0031132	0.0030519	0.000198128	-0.00100321	-0.000949787	0.000331053	0.00154494	0.000600347	0.000531776	0.00194172	0.00166057	-0.00367893	0.000949631	0.0028003	0.00608382	-3.63015e-05	-0.00575198	-0.00540148	-6.03816e-05	0.00017939	-0.000709881	0.00103955	0.0042709	0.00328442	0.00363923	0.0048916	0.00310005	0.00276486
-0.0174058	-0.0223553	-0.0232913	-0.0164335	-0.0157359	-0.0154469	-0.0146052	-0.0153725	-0.0164437	-0.0157128	-0.0189722	-0.0158221	-0.0148782	-0.018184	-0.024822	-0.0245244	-0.0230356	-0.0210905	-0.0220011	-0.0224056	-0.0197818	-0.0162912	-0.01436	-0.0160424	-0.0177929	-0.0230754	-0.0191261	-0.0144229	-0.0176819	-0.0148137	-0.0160643	-0.020587	-0.0202414	-0.0212462	-0.0167661	-0.018379	-0.0178055	-0.0235769	-0.0266911	-0.0235888	-0.0173911	-0.0156911	-0.0153506	-0.0157657	-0.0155446	-0.0190002	-0.0149603	-0.0150331	-0.0134378	-0.0139265
-0.0103078	-0.0137504	-0.0110635	-0.00782289	-0.00678636	-0.00959709	-0.0100337	-0.00519641	-0.00518129	-0.00630656	-0.00902383	-0.00475658	-0.0050963	-0.00467922	-0.00564893	-0.00714191	-0.00776921	-0.0105713	-0.0125997	-0.0114302	-0.00734215	-0.00821208	-0.00750936	-0.00771567	-0.00929681	-0.0146423	-0.0117569	-0.00611945	-0.00818724	-0.00993953	-0.01019	-0.0141367	-0.0152178	-0.0141352	-0.0111023	-0.00962377	-0.00846154	-0.0158785	-0.0183619	-0.0208053	-0.0150656	-0.0121446	-0.0122837	-0.00745875	-0.00827163	-0.0122098	-0.0105016	-0.0108707	-0.0140421	-0.0119817
-0.00554248	-0.0084772	-0.00869635	-0.00101119	-0.000596606	-0.00324666	-0.00452792	-0.00301449	-0.00392539	-0.00737227	-0.00407327	0.000477063	0.000412025	-0.00447694	-0.00663614	-0.00576217	-0.00341334	-0.00878603	-0.0138852	-0.00805476	-0.00256421	-0.00396324	-0.00120369	-0.00434172	-0.00853047	-0.00685334	-0.0054013	-0.00124523	-0.00633105	-0.00432049	-0.00384581	-0.00497109	-0.00753241	-0.00316454	0.000558578	-0.0033549	0.000779638	-0.00518001	-0.00543094	-0.00895839	-0.00612732	-0.0015965	-0.00170017	-0.0014206	-0.000505796	-0.00147952	-0.00113892	0.00129439	-0.0019517	-0.0010752
-0.00967546	-0.0141816	-0.0118924	-0.00922115	-0.0133353	-0.0141889	-0.0125908	-0.0101676	-0.0118233	-0.0107434	-0.0140589	-0.00969192	-0.00724756	-0.00825338	-0.0163724	-0.0191195	-0.0148977	-0.0160412	-0.019929	-0.0154952	-0.00960674	-0.0123549	-0.0139707	-0.0147709	-0.0145726	-0.0198951	-0.0144701	-0.0145675	-0.0144846	-0.013026	-0.0151227	-0.0141446	-0.0154678	-0.0155922	-0.0146529	-0.0115583	-0.0119779	-0.0169079	-0.0199923	-0.0207453	-0.0141475	-0.0102067	-0.0111371	-0.0110448	-0.0120436	-0.0137008	-0.0137794	-0.00993126	-0.0118756	-0.0112252
-0.00425513	-0.00735332	-0.0085015	-0.00372066	-0.00156112	-0.00301053	-0.00614623	-0.00478791	-0.00411203	-0.00505296	-0.00737986	-0.00382318	-0.00296763	-0.00535118	-0.00599115	-0.0100302	-0.00723351	-0.00891609	-0.00675621	-0.0058261	-0.00226188	-0.000686076	-0.000880948	-0.00316997	-0.00564764	-0.00956441	-0.00922098	-0.00531331	-0.00760332	-0.00302028	-0.00483521	-0.00647689	-0.00867698	-0.00745866	-0.00400896	-0.00433541	-0.00156676	-0.00690218	-0.0116554	-0.0146057	-0.00853349	-0.00281614	-0.0018434	-0.000321149	-0.00313673	-0.00389471	-0.00128881	0.000213385	-0.00391149	-0.00369213
-0.0131227	-0.0148027	-0.00989714	-0.00678001	-0.00835453	-0.0106058	-0.0077304	-0.0127306	-0.0125154	-0.0127961	-0.0107771	-0.0105889	-0.00633185	-0.0064419	-0.0105547	-0.0137046	-0.0130874	-0.014741	-0.0156365	-0.0111667	-0.00807187	-0.00816789	-0.00573377	-0.0124706	-0.013251	-0.016143	-0.0150109	-0.00974894	-0.0144232	-0.0126392	-0.00892374	-0.00991543	-0.011444	-0.013395	-0.0103489	-0.00731333	-0.00384041	-0.0116847	-0.0165297	-0.0176605	-0.0124226	-0.00902779	-0.00808547	-0.00727281	-0.00739944	-0.00862942	-0.00476869	-0.00408769	-0.00662534	-0.00822982
-0.0229435	-0.0239682	-0.021532	-0.0175475	-0.0181767	-0.0202344	-0.0143852	-0.0149561	-0.0173506	-0.0177279	-0.0176614	-0.0157405	-0.0164356	-0.0144139	-0.0186542	-0.0204298	-0.0195003	-0.0214474	-0.0220948	-0.0188834	-0.013845	-0.0119272	-0.0131652	-0.0185908	-0.0167308	-0.0171242	-0.0131432	-0.0127646	-0.017522	-0.017113	-0.0162975	-0.0200934	-0.0200244	-0.0200321	-0.0150695	-0.0127937	-0.00886539	-0.0141029	-0.015653	-0.0196259	-0.0138483	-0.0131222	-0.0119199	-0.0109542	-0.0109589	-0.0110775	-0.00867017	-0.00868161	-0.00958112	-0.00650581
-0.0296932	-0.0331128	-0.029612	-0.0261535	-0.0256694	-0.0282699	-0.0281892	-0.0300439	-0.0273849	-0.02737	-0.0278528	-0.0263089	-0.0242961	-0.0273303	-0.0301987	-0.0318958	-0.0293984	-0.0323233	-0.0330128	-0.0326384	-0.026594	-0.0249677	-0.0279819	-0.0277502	-0.0294412	-0.031504	-0.0284798	-0.0249818	-0.0316304	-0.0298262	-0.0290974	-0.0314908	-0.0331274	-0.034371	-0.0283957	-0.0256345	-0.0256821	-0.0298844	-0.0350402	-0.0385627	-0.0298259	-0.0272705	-0.0295167	-0.0272364	-0.027613	-0.0271737	-0.0307726	-0.0304734	-0.0306246	-0.0282305
-0.00992021	-0.0127177	-0.0117491	-0.00655742	-0.00770448	-0.00659169	-0.00794426	-0.00930523	-0.00959785	-0.0121512	-0.0120007	-0.0100036	-0.00367612	-0.00549783	-0.0060507	-0.00831195	-0.0112641	-0.0121156	-0.0139822	-0.00901113	-0.00397313	-0.00883745	-0.00649227	-0.00995775	-0.0118781	-0.013514	-0.00967666	-0.00619349	-0.00875437	-0.00721105	-0.00911133	-0.0106925	-0.0108395	-0.0118756	-0.00784999	-0.00835657	-0.00472226	-0.00708591	-0.00969385	-0.01139	-0.00860556	-0.00325716	-0.00547287	-0.0065208	-0.00646589	-0.00871208	-0.00823141	-0.00458507	-0.0039262	-0.00521592
0.000188593	-0.00111426	-0.00302861	0.000939204	0.00230145	0.000219023	0.000885191	-0.00128957	-0.00273215	-0.00245042	-0.00249222	0.000898437	0.00263859	0.000959622	-0.00189886	-0.00901711	-0.00466017	-0.00650768	-0.00506245	-0.00093821	0.00116688	0.00138097	0.00199247	0.0010828	-0.00035476	-0.00108288	-0.00133099	0.0011923	0.00131604	-9.92631e-05	-0.000121558	-0.00143988	-0.00545447	-0.00543938	0.000629251	-0.00145652	-0.00169814	-0.00252034	-0.00457639	-0.00451434	-0.00105945	0.00190172	0.00205779	0.0024503	0.00459093	0.00111432	0.00245833	0.0051269	1.86621e-05	-0.00163683
-0.0138343	-0.0145098	-0.0188804	-0.016317	-0.0135748	-0.0148153	-0.0131344	-0.0115389	-0.0142535	-0.0168255	-0.016139	-0.0132747	-0.0119202	-0.0141731	-0.0171885	-0.0189627	-0.0188599	-0.0196796	-0.0194539	-0.0200005	-0.0168738	-0.0161039	-0.0155013	-0.0159741	-0.0158756	-0.0157855	-0.0192503	-0.0157846	-0.0157175	-0.0144158	-0.0150996	-0.0186051	-0.0179277	-0.0206567	-0.0176887	-0.0146917	-0.0163256	-0.0170799	-0.0196786	-0.0240132	-0.0166961	-0.0131154	-0.0116209	-0.00999634	-0.0087439	-0.0140773	-0.012912	-0.0138621	-0.0114909	-0.0135375
-0.0146365	-0.0181699	-0.0182644	-0.0125243	-0.0152092	-0.0130276	-0.0120942	-0.0123749	-0.0150503	-0.014936	-0.0163073	-0.0161968	-0.0176381	-0.0173521	-0.0173661	-0.0154188	-0.0153838	-0.0188329	-0.0184391	-0.0178148	-0.0160122	-0.0130025	-0.0149967	-0.0149166	-0.0210685	-0.0234996	-0.0220027	-0.021666	-0.0227051	-0.0178676	-0.015707	-0.0188275	-0.0204501	-0.0215352	-0.0179432	-0.0156467	-0.0156645	-0.0215963	-0.0240228	-0.0269236	-0.0199472	-0.0176287	-0.0190517	-0.0181035	-0.015759	-0.0174922	-0.0166683	-0.0137869	-0.0126405	-0.011942
0.00821364	0.00357199	0.0059001	0.011743	0.0129409	0.0086949	0.0103164	0.0113935	0.0124364	0.00924331	0.0100196	0.00944831	0.0113324	0.0117208	0.0049969	0.00464505	0.00960778	0.00960262	0.00755121	0.00828807	0.0145349	0.0132984	0.0134772	0.0120951	0.0110482	0.0102923	0.00900401	0.0105241	0.00920025	0.0124899	0.00894123	0.0107323	0.0105977	0.006616	0.0116422	0.0154713	0.0198106	0.014165	0.0080402	0.00577048	0.013308	0.0143226	0.011037	0.0152429	0.0157374	0.0135833	0.0149841	0.0167939	0.016983	0.0184061
0.00225202	0.000534713	-0.000926751	-0.000171362	0.00270858	0.000518408	0.00481892	0.00295695	0.00300663	0.00307649	0.000284823	0.00258461	0.00423603	0.00249608	-0.000780002	-8.63746e-05	0.00278601	-0.000129666	-0.00244323	0.00110361	0.00141292	0.00320098	0.00468555	0.00293527	0.000834171	-0.00456787	-0.000337408	0.00196089	0.004057	0.00100825	-0.00172029	-0.000935372	-0.00101833	-0.0029017	-0.00023139	0.00210669	0.00524491	4.76711e-05	0.000611914	-0.00218974	0.00106047	0.00283947	0.00082031	0.00298774	0.00887177	0.00516104	0.00511292	0.00410444	0.00195039	0.0062968
-0.0232993	-0.0256256	-0.0273114	-0.0182826	-0.0210014	-0.0198872	-0.02104	-0.0211638	-0.0221645	-0.0236399	-0.020157	-0.019499	-0.0208307	-0.0231058	-0.0248647	-0.0277929	-0.0252844	-0.0272995	-0.0292891	-0.027535	-0.021254	-0.0223448	-0.0241245	-0.026589	-0.0271667	-0.0282108	-0.0299058	-0.0247003	-0.0264227	-0.0245757	-0.0242009	-0.0256629	-0.0292147	-0.0280823	-0.0253081	-0.021783	-0.0204127	-0.0301421	-0.0292262	-0.0280116	-0.0243979	-0.0186802	-0.020707	-0.0244663	-0.021389	-0.0212008	-0.0203611	-0.0182295	-0.0166762	-0.0177711
0.0110786	0.00710178	0.00731677	0.0111927	0.0101608	0.00610067	0.00671343	0.00765385	0.00783514	0.0118105	0.00788487	0.010828	0.0145577	0.0140133	0.0096852	0.00520625	0.008641	0.00848757	0.00159729	0.00455162	0.0136821	0.0122547	0.0109481	0.0094372	0.00794486	0.0066845	0.0104285	0.0123205	0.00577779	0.007011	0.00690135	0.00284299	0.00143041	0.000204672	0.00614889	0.00864014	0.00946894	0.00691384	0.00430946	-0.000251501	0.00438269	0.00970619	0.0108314	0.0123592	0.01052	0.00755472	0.0100354	0.0119912	0.00944175	0.0128112
-0.0211072	-0.0249155	-0.0197945	-0.018785	-0.0205607	-0.0200067	-0.0191334	-0.0187862	-0.022847	-0.0249718	-0.0249205	-0.0204957	-0.0184195	-0.0215864	-0.0239515	-0.0240295	-0.0249446	-0.0247805	-0.0310797	-0.0274275	-0.0220517	-0.0202267	-0.0213586	-0.0241499	-0.0284992	-0.0313245	-0.0249923	-0.0245008	-0.0252766	-0.0232441	-0.025059	-0.0234276	-0.0274468	-0.0282051	-0.0229146	-0.0210161	-0.02071	-0.0252575	-0.0293464	-0.0281209	-0.0219131	-0.0190777	-0.0199759	-0.0192176	-0.0162224	-0.0195063	-0.0192527	-0.0154046	-0.0182758	-0.0201717
-0.0101463	-0.012936	-0.0110459	-0.0104313	-0.0113979	-0.013941	-0.0120834	-0.0113796	-0.0140295	-0.014581	-0.0123875	-0.00960799	-0.00911967	-0.00872538	-0.0154869	-0.0142361	-0.0106081	-0.0164914	-0.0181483	-0.0134227	-0.00922942	-0.0102561	-0.0119287	-0.0124143	-0.0142384	-0.0186446	-0.0172602	-0.0148453	-0.0155146	-0.0124115	-0.0147179	-0.0150391	-0.0186075	-0.0192713	-0.0107386	-0.0129745	-0.0113674	-0.0169839	-0.0195981	-0.0202781	-0.0166728	-0.0144702	-0.0137661	-0.0141136	-0.0120206	-0.0133581	-0.0104909	-0.00765287	-0.00922707	-0.0108113
-0.00531691	-0.0101752	-0.00854401	-0.000471481	-0.000620483	-0.00315459	-0.00411255	-0.00360433	-0.00504428	-0.00829721	-0.0101556	-0.00574877	-0.00346696	-0.00465393	-0.00647823	-0.0097679	-0.0068475	-0.00785537	-0.0108685	-0.00913204	-0.00514263	-0.0034457	-0.00357655	-0.00339806	-0.00527087	-0.00861072	-0.00700746	-0.00308547	-0.00670628	-0.00506446	-0.00847682	-0.0111506	-0.00979372	-0.00647455	-0.00388039	-0.00622947	-0.00581119	-0.0101889	-0.0130337	-0.0136852	-0.0113658	-0.00560212	-0.00377657	-0.00442068	-0.00375063	-0.00410948	-0.00174477	-0.0036193	-0.00851422	-0.00577253
-0.00380513	-0.00381528	-0.00381188	-0.00293706	-0.00304076	-0.00355044	6.98109e-05	0.000683973	-0.00588268	-0.00169066	-0.0055168	-0.00406718	0.000246493	-0.00126855	-0.00591042	-0.00650985	-0.00472025	-0.00641796	-0.00739219	-0.00702913	0.000986451	-0.000578561	-0.00267811	-0.00493642	-0.00604287	-0.0071928	-0.00633679	-0.00694548	-0.00755067	-0.00217625	-0.00447177	-0.0065174	-0.006202	-0.00924592	-0.00317962	-0.00203965	-0.00442861	-0.00862305	-0.00783854	-0.010149	-0.00612278	-0.00314088	-0.00150741	-0.000421738	0.00187372	-0.00195978	0.000356837	0.00171621	0.00381236	0.00132306
-0.0207989	-0.0228528	-0.0236282	-0.0187912	-0.0201248	-0.0202485	-0.020042	-0.01764	-0.0196244	-0.0221622	-0.0230666	-0.0169333	-0.0145279	-0.0162623	-0.0240355	-0.0253148	-0.0220938	-0.0206885	-0.0259604	-0.0232566	-0.019266	-0.0189986	-0.0195967	-0.0194773	-0.0232271	-0.0260991	-0.0226113	-0.0231607	-0.0235114	-0.0196789	-0.0191253	-0.0238415	-0.0270741	-0.0245517	-0.0206685	-0.0204955	-0.0177839	-0.0190444	-0.0229936	-0.0245827	-0.0181453	-0.0176564	-0.0152607	-0.0137621	-0.0141207	-0.0153395	-0.016384	-0.0152425	-0.0141154	-0.0176438
-0.00334212	-0.0040749	-0.00214865	1.00665e-05	0.00347323	-0.00371785	-0.000526321	-0.0011202	-0.0010887	-0.00555341	-0.0047533	-0.00154653	0.00162346	-0.00134742	-0.0048715	-0.00679096	-0.00747554	-0.00939704	-0.010625	-0.0068266	-0.0027207	-0.00123645	-0.00173325	-0.00351511	-0.00391317	-0.00594217	-0.00491597	-0.00377377	-0.00258923	-0.00232344	-0.00482395	-0.00436642	-0.00374271	-0.00771225	-0.00569375	-0.00455236	0.0012633	-0.0055339	-0.0087909	-0.00984765	-0.00556269	-0.000842623	0.00115201	-0.00214444	-0.000944051	0.00151064	0.00280136	0.00582833	0.00419103	0.00185951
-0.012333	-0.0133949	-0.0123542	-0.0079169	-0.00770779	-0.00620457	-0.00848625	-0.0105386	-0.0118728	-0.0132222	-0.0136494	-0.00903639	-0.00605652	-0.00871999	-0.0135571	-0.0147445	-0.0160778	-0.0189098	-0.0194729	-0.0162298	-0.00999792	-0.0097568	-0.0106985	-0.0150851	-0.0111467	-0.0137351	-0.0118647	-0.0138305	-0.0148569	-0.01482	-0.0140997	-0.0152197	-0.0164579	-0.021023	-0.0155159	-0.0110049	-0.00858506	-0.0116492	-0.0137142	-0.0151403	-0.0144905	-0.0116816	-0.0102283	-0.0103131	-0.00771246	-0.0101804	-0.0094332	-0.00595942	-0.00930535	-0.00753212
-0.00751539	-0.0100538	-0.013827	-0.00874907	-0.00552331	-0.00865693	-0.00497659	-0.00615253	-0.00748275	-0.00776227	-0.0109226	-0.00875124	-0.0076942	-0.00984027	-0.0121799	-0.0148975	-0.0117603	-0.01331	-0.015233	-0.0129621	-0.00620786	-0.00789567	-0.00798033	-0.0105928	-0.00916072	-0.0133305	-0.0100803	-0.00720639	-0.0130679	-0.00931992	-0.0125238	-0.0135651	-0.015169	-0.016301	-0.0124032	-0.0138745	-0.00860698	-0.0152262	-0.0172689	-0.0169892	-0.0123229	-0.0105791	-0.0112231	-0.00823845	-0.00517403	-0.00735933	-0.00616744	-0.00561548	-0.00674676	-0.00445009
-0.00776238	-0.00618859	-0.00366102	1.96123e-05	0.000309052	-0.00423793	-0.00427026	-0.00442841	-0.00607323	-0.00687197	-0.00658644	-0.00117081	-0.000891822	-0.0051377	-0.00913162	-0.0123294	-0.00737451	-0.0104278	-0.0123422	-0.00933791	-0.00385687	-0.00410466	-0.00603495	-0.00699318	-0.00798455	-0.0102365	-0.0102868	-0.00911089	-0.0120249	-0.00942646	-0.00846208	-0.012109	-0.0109813	-0.0144744	-0.00895764	-0.00685419	-0.00460774	-0.00839253	-0.0117119	-0.0142899	-0.00964486	-0.00873722	-0.00558314	-0.00658286	-0.00493343	-0.00453351	-0.00309923	-0.00230606	-0.00571026	-0.00467637
-0.000341904	-0.00363772	-0.00738792	-0.00200677	-0.000871015	-0.00173387	-0.000744007	-0.00485456	-0.0048664	-0.00569787	-0.00663804	-0.00256143	-0.000336015	-0.000944259	-0.00530463	-0.00795569	-0.00395419	-0.00521878	-0.00829292	-0.011059	-0.00156538	-0.00247012	-0.00496948	-0.00673963	-0.00913849	-0.0119775	-0.00824504	-0.00497112	-0.00653527	-0.00814882	-0.0101083	-0.00890395	-0.00966574	-0.00820434	-0.00685657	-0.00628971	-0.00432273	-0.00731426	-0.0126773	-0.0120189	-0.0085938	-0.00364655	-0.00340808	-0.00211102	-0.00241243	-0.00297857	-0.000929517	-0.000200099	-0.00531215	-0.00435848
-0.00826924	-0.0103051	-0.00982866	-0.0051327	-0.00554174	-0.00453022	-0.00388796	-0.00467538	-0.00707215	-0.00612981	-0.00966775	-0.00620019	-0.00484004	-0.00763928	-0.00798003	-0.0120893	-0.0090516	-0.010884	-0.015859	-0.0104903	-0.00280607	-0.00441083	-0.00594158	-0.0104915	-0.00970931	-0.00919649	-0.00990761	-0.0109088	-0.0142579	-0.00925216	-0.00909641	-0.0089893	-0.0107183	-0.0129251	-0.00817357	-0.00622833	-0.00428444	-0.00907866	-0.0118007	-0.0149841	-0.00390778	-0.00152881	-0.00122995	-0.000149524	-0.00171829	-0.00428507	-0.00403603	0.000333218	-0.0026789	-0.00338342
-0.020566	-0.0214787	-0.0203736	-0.0165236	-0.0198503	-0.01828	-0.0193747	-0.0204293	-0.0220601	-0.0224589	-0.0222229	-0.0208391	-0.0177737	-0.0179605	-0.0236859	-0.0259824	-0.0231295	-0.0258254	-0.0276707	-0.0254442	-0.019686	-0.020742	-0.0254227	-0.0241432	-0.0248323	-0.0248212	-0.0225967	-0.0207366	-0.0226625	-0.0229019	-0.0219944	-0.0228538	-0.0249442	-0.0249139	-0.0218459	-0.0191981	-0.0202067	-0.0235101	-0.028245	-0.0279726	-0.024949	-0.0189164	-0.0183392	-0.019416	-0.0162979	-0.0144007	-0.0168525	-0.0171431	-0.0156333	-0.0185694
-0.0208117	-0.0235474	-0.0266354	-0.023779	-0.0215515	-0.023208	-0.025432	-0.0226779	-0.0237711	-0.0243213	-0.0253803	-0.0239249	-0.0218559	-0.0228077	-0.0255216	-0.0277717	-0.0270885	-0.0314593	-0.0320806	-0.0312071	-0.0243976	-0.0226072	-0.0219579	-0.0239936	-0.0277276	-0.0287733	-0.0286491	-0.0247723	-0.0295567	-0.0295654	-0.0287386	-0.031466	-0.0329302	-0.0348732	-0.0273337	-0.0274244	-0.0263538	-0.0305699	-0.0313524	-0.0284446	-0.0239914	-0.0235338	-0.0232411	-0.0200368	-0.0188723	-0.0236326	-0.023157	-0.022078	-0.022302	-0.0224593
0.00989614	0.0064819	0.00493725	0.0118003	0.00982925	0.00744326	0.010399	0.00686834	0.0064929	0.00664189	0.00743941	0.00946575	0.00827928	0.00813777	0.00890431	0.00409868	0.00779883	0.00516952	0.00419305	0.00579286	0.00968606	0.0107817	0.0126519	0.00927901	0.00722869	0.00475318	0.00464359	0.00806336	0.00713958	0.01128	0.00721834	0.00711749	0.00759827	0.00559476	0.0116989	0.0106282	0.0123946	0.00940771	0.00898788	0.00540454	0.0122298	0.0128581	0.0121509	0.0141265	0.0164634	0.0170341	0.0144543	0.0179905	0.013383	0.0143708
-0.0128882	-0.015174	-0.0162029	-0.0138451	-0.0135965	-0.0116641	-0.0122826	-0.0106385	-0.0152581	-0.0127909	-0.00981149	-0.0117822	-0.0095046	-0.0106501	-0.0144388	-0.0135854	-0.0115741	-0.0175711	-0.0187299	-0.0165695	-0.0102394	-0.00684385	-0.0071739	-0.0109955	-0.0121261	-0.0153322	-0.0143528	-0.011462	-0.0139756	-0.0132204	-0.0126095	-0.0119317	-0.0143866	-0.0170001	-0.0135354	-0.00826499	-0.00913145	-0.0149603	-0.0148826	-0.0169457	-0.0109015	-0.0092794	-0.0087564	-0.00714441	-0.00703695	-0.00718718	-0.00522024	-0.00528158	-0.00692543	-0.00955749
-0.00941294	-0.0126751	-0.00913773	-0.00507017	-0.00573021	-0.00691003	-0.00854928	-0.00969647	-0.0112046	-0.01256	-0.0156497	-0.0106361	-0.00679323	-0.00674326	-0.0140957	-0.0134869	-0.00914847	-0.0149217	-0.0164402	-0.0112146	-0.00608416	-0.00716523	-0.0106198	-0.0118884	-0.0135076	-0.0172224	-0.0135276	-0.0101558	-0.0127253	-0.00898312	-0.0098933	-0.0117876	-0.0163083	-0.0159245	-0.010988	-0.00724208	-0.00699729	-0.015134	-0.0155309	-0.0160082	-0.0106091	-0.00727492	-0.00769205	-0.00986205	-0.00743942	-0.00701259	-0.00731753	-0.00526268	-0.0053302	-0.00884043
-0.0050917	-0.0102895	-0.00891997	-0.00726827	-0.00409621	-0.00378967	-0.00142195	-0.00517991	-0.00425861	-0.00374173	-0.0104489	-0.00416579	-0.00301589	-0.00353267	-0.00647543	-0.00839036	-0.00710941	-0.0104943	-0.0136875	-0.0120375	-0.00768562	-0.00583442	-0.00466718	-0.0075694	-0.00743131	-0.0119824	-0.00847854	-0.00557224	-0.00600476	-0.00350008	-0.00337878	-0.00560882	-0.00916509	-0.0120348	-0.00751675	-0.00344196	-0.00446725	-0.0081548	-0.0102637	-0.012692	-0.00652025	-0.00203806	-0.00389653	-0.0028542	-0.00252405	-0.00409137	-0.00311349	-0.00157373	-0.000630505	-0.00103572
-0.0077819	-0.00957257	-0.0115955	-0.00315545	-0.00313201	-0.00756113	-0.00505147	-0.00578799	-0.0106388	-0.0101737	-0.00683233	-0.00539088	-0.00573436	-0.00832422	-0.0108628	-0.0118211	-0.0101136	-0.0134751	-0.0166487	-0.0137251	-0.00860567	-0.00548021	-0.00654348	-0.00724117	-0.00940718	-0.0112792	-0.0117492	-0.00936051	-0.00807901	-0.00728018	-0.0100954	-0.0132203	-0.0113755	-0.0143609	-0.00878585	-0.00880988	-0.00714148	-0.00749004	-0.010498	-0.0118913	-0.00771348	-0.00403428	-0.00275657	-0.00443273	-0.00313784	-0.00370603	-0.00125013	-0.00069607	-0.0029655	-0.00378984
-0.0129456	-0.0150579	-0.018304	-0.0157859	-0.0145768	-0.0161175	-0.0116088	-0.0122701	-0.0169728	-0.0156993	-0.0150514	-0.012691	-0.0120299	-0.0112916	-0.0103879	-0.0152319	-0.0176766	-0.019611	-0.0240432	-0.0206227	-0.0131365	-0.0138259	-0.0133645	-0.0173252	-0.0160875	-0.0180659	-0.016509	-0.018215	-0.0173013	-0.0136985	-0.0138916	-0.0156325	-0.0162387	-0.0196411	-0.0156065	-0.0120696	-0.00951143	-0.0134609	-0.0146427	-0.0175508	-0.0148063	-0.00899457	-0.00685491	-0.00620161	-0.00538671	-0.0070485	-0.00760665	-0.00840449	-0.00752208	-0.00589157
-0.0109229	-0.0107747	-0.011928	-0.00778664	-0.0106485	-0.0109455	-0.00830188	-0.00612584	-0.00930525	-0.0120294	-0.0124089	-0.00775261	-0.00654522	-0.00730368	-0.0111858	-0.0151537	-0.00940892	-0.0120938	-0.0168925	-0.0147577	-0.0111806	-0.0105913	-0.00820681	-0.0117282	-0.0122217	-0.0132207	-0.0142234	-0.0104193	-0.00936194	-0.00739498	-0.0118057	-0.0138528	-0.0107478	-0.0145968	-0.00928817	-0.00869732	-0.0071517	-0.0093516	-0.0118281	-0.0132194	-0.00817692	-0.00676829	-0.0077352	-0.00415906	-0.00361173	-0.00710449	-0.00734269	-0.00579141	-0.00469861	-0.00402241
0.0112292	0.00670201	0.00289548	0.00847325	0.00545443	0.00622697	0.00491223	0.00539601	0.0019952	0.000653664	0.00184608	0.00427984	0.0088654	0.00653714	0.0012849	-0.000397402	0.00293095	0.00398406	0.00348377	0.0032051	0.00303058	0.00114004	0.00627313	0.0057077	0.00330295	-0.000736785	-0.000362252	0.00396157	0.00469304	0.00781904	0.00699418	0.00441794	0.00328524	0.00339719	0.00977759	0.0112009	0.010442	0.00295749	0.00136129	0.00158496	0.00286393	0.0100111	0.00958664	0.0107905	0.00895917	0.00420682	0.00881866	0.00884471	0.00550967	0.00655608
-0.00540581	-0.00935365	-0.00865393	-0.00547266	-0.00460453	-0.00631725	-0.00467362	-0.00630005	-0.00864411	-0.00806717	-0.00708536	-0.00404488	-0.00302419	-0.00447047	-0.00699032	-0.0105204	-0.0109094	-0.012067	-0.0127767	-0.0128672	-0.00769785	-0.0049007	-0.00674764	-0.0116857	-0.00899565	-0.00947356	-0.00874921	-0.00723242	-0.00989271	-0.00652134	-0.00616164	-0.00888096	-0.0069376	-0.00827828	-0.00626616	-0.00498173	-0.00157742	-0.0040925	-0.00900636	-0.0127211	-0.00942567	-0.00198615	-0.000124735	0.00238464	0.00279342	-0.00364007	-0.00383055	-0.00233566	-0.00197535	-0.000968512
-0.00391886	-0.00581779	-0.00614097	0.00171886	-0.00219332	-0.00495975	-0.00320672	-0.00538628	-0.00866007	-0.0057778	-0.00795393	-0.00669561	-0.00311775	-0.00422738	-0.00573081	-0.00745143	-0.00500341	-0.00594273	-0.00801381	-0.00677965	-0.0035358	-0.00269415	-0.00199836	-0.000376907	-0.00272619	-0.00804324	-0.00294677	0.00110012	-0.00109035	-8.3307e-06	-0.00448413	-0.00324621	-0.00858976	-0.0065383	0.000831842	0.000916612	0.0011203	-0.0034597	-0.00374197	-0.00554181	-5.50794e-05	0.00421017	0.002882	0.000187312	0.00305991	0.000962497	0.00272614	0.00259305	0.00150089	0.000114197
-0.0104197	-0.0125668	-0.0122288	-0.00806647	-0.0083607	-0.0094193	-0.00828087	-0.00577738	-0.00983547	-0.0134427	-0.0114551	-0.00661125	-0.00522849	-0.0072823	-0.0115531	-0.0141081	-0.0113767	-0.0131175	-0.0123078	-0.0105244	-0.00416215	-0.00639807	-0.00536746	-0.0061788	-0.00781167	-0.00958792	-0.00952315	-0.00608724	-0.00760763	-0.00342689	-0.00436396	-0.00847661	-0.00796455	-0.00913732	-0.00690075	-0.00599717	-0.00302704	-0.0070538	-0.0110699	-0.0129692	-0.00476907	-0.00443591	-0.00464884	-0.00464782	-0.00300607	-0.00344518	-0.00475213	-0.00208947	-0.000525479	-0.00447192
0.00054764	-0.00231165	-0.00351977	0.00342787	0.0020471	0.000818406	0.000540951	0.00121972	-0.000172537	0.000481778	-0.00246892	-0.00108923	0.000434577	0.000672843	0.000142169	-0.00162743	0.001844	-6.96759e-05	-0.00346365	0.000586011	0.00425375	0.00183669	0.00155834	0.00272063	0.00361945	0.00078854	0.00315833	0.00754543	0.00267098	0.00519967	0.00431135	0.00134009	0.00245959	0.00154706	0.00789481	0.0100477	0.00814487	0.00710031	0.00318596	0.000346167	0.0037692	0.00775319	0.00637078	0.00504084	0.00771889	0.00717281	0.00941924	0.0124184	0.00766619	0.00870603
0.0102831	0.00659344	0.00808709	0.0111507	0.0127016	0.0123515	0.0119943	0.0083364	0.00693116	0.00901835	0.00733637	0.0122389	0.0133472	0.0106954	0.00849084	0.00773434	0.00914072	0.00431479	0.00161381	0.00633062	0.0137423	0.0109476	0.0123113	0.0139267	0.0104481	0.0064375	0.0083662	0.0122275	0.00770544	0.0114689	0.0125375	0.0113751	0.0110003	0.00860935	0.0116461	0.0122099	0.0135564	0.00876714	0.00901237	0.00561794	0.0124179	0.0160142	0.0140737	0.0150521	0.0138218	0.0119736	0.0134342	0.0145603	0.0114312	0.0110663
-0.00291228	-0.00643261	-0.00734686	-0.00357972	-0.00341797	-0.00420132	-0.00169057	0.000328949	-0.00349441	-0.00794038	-0.00729412	-0.00499663	-0.000872146	-0.00016421	-0.00308586	-0.00839588	-0.00903841	-0.00991777	-0.00922712	-0.0078543	-0.00196741	-0.000347585	0.000419276	-0.00312677	-0.00413663	-0.00308124	-0.00196405	-0.00359414	-0.00440666	-0.000442074	-0.00529317	-0.0055784	-0.00489022	-0.00562802	0.00102973	0.00112104	0.00201861	-0.0012796	-0.00373612	-0.00692665	-0.000973104	0.003835	0.00285536	0.0039031	0.00697317	0.00410069	0.00424163	0.00252964	0.000578185	0.00103774
-0.0152388	-0.0163349	-0.0168814	-0.0143551	-0.0148553	-0.0149107	-0.0128236	-0.013201	-0.018437	-0.0168397	-0.0133514	-0.0117197	-0.0104463	-0.0140532	-0.0159284	-0.0151587	-0.0132625	-0.0153462	-0.0185819	-0.0156789	-0.00790495	-0.00754302	-0.00755198	-0.0101755	-0.0115667	-0.0131176	-0.0133962	-0.0128355	-0.017186	-0.015645	-0.0119863	-0.00867644	-0.00998451	-0.0118697	-0.00934328	-0.00666265	-0.00577406	-0.0120156	-0.0130161	-0.0162776	-0.0147902	-0.00975166	-0.00964915	-0.00577601	-0.00466843	-0.00811045	-0.0107987	-0.0100269	-0.0130616	-0.010091
0.000379353	-0.00382851	-0.00264456	0.000732785	0.000642855	0.000520014	-0.000744751	-0.00417023	-0.00473272	-0.0072136	-0.00730632	-0.00195366	0.000716755	0.00110968	-0.0032046	-0.00532351	-0.00239827	-0.00421397	-0.00417265	-0.00422821	-0.000884681	7.22401e-05	0.00222956	-0.000292964	0.00141756	-0.00205395	0.00136996	0.000193186	-0.0027362	-0.00200503	0.000849913	-6.44261e-05	-0.00184001	-0.00533342	-0.000478748	-0.00185725	0.000129157	-0.00505669	-0.00479244	-0.0062275	-0.00304191	-0.00138631	0.000290476	-0.000414914	-0.000592667	-0.00335215	-0.00290236	-0.00153444	-0.00255048	-0.00277096
-0.0102173	-0.0101116	-0.0121628	-0.00645018	-0.0066476	-0.00818803	-0.0103975	-0.00765596	-0.00888397	-0.00818203	-0.0113193	-0.00837468	-0.00224849	-0.00580132	-0.0137554	-0.0167131	-0.011865	-0.0141084	-0.0174653	-0.0101839	-0.00325375	-0.00570566	-0.0089634	-0.00873479	-0.0110303	-0.0124888	-0.00611207	-0.00484679	-0.00583479	-0.00653514	-0.0101381	-0.00851375	-0.0076982	-0.00978644	-0.00369469	-0.00568065	-0.00180357	-0.00806541	-0.0107989	-0.0111373	-0.0104166	-0.00642875	-0.00758269	-0.00304221	-0.0015819	-0.00551746	-0.00755908	-0.00670621	-0.00761807	-0.00486868
-0.00815283	-0.00884314	-0.00893374	-0.00264895	-0.00171135	-0.00777488	-0.0052045	-0.00405073	-0.00769841	-0.00938331	-0.0100144	-0.00758073	-0.00378391	-0.00266387	-0.00608703	-0.0100051	-0.00740657	-0.0106365	-0.0103956	-0.0121971	-0.00587099	0.000683907	-0.00166646	-0.00303029	-0.0011777	-0.00528271	-0.00513632	-0.00602484	-0.00370448	-0.00149961	-0.00200891	-0.00408633	-0.00366762	-0.00402117	-0.00074796	-0.00312964	-0.00303503	-0.00673427	-0.00991295	-0.0139183	-0.00679898	-0.00204101	-0.00300552	-0.00377011	-0.000370907	-0.0013833	-0.000719963	-0.000578615	-0.00137798	-0.00348461
0.00137934	-0.000721147	-0.00125177	0.00156658	0.00190347	0.00169931	-0.000166393	0.00183499	-4.85001e-05	-0.00182792	-0.0011184	0.00176832	0.00376475	0.00694746	0.00104381	-0.00401617	-0.00228388	-0.00408319	-0.00422649	-0.0013857	0.000799733	0.000628363	0.00410827	0.00422494	0.00112948	0.0005748	0.00373426	0.00382296	0.00182108	0.000370401	-0.000154257	0.00102622	-0.00101426	-0.00230616	0.00149839	0.00425321	0.00370037	-0.00216545	-0.00309698	-0.00286579	0.00090956	0.00037645	0.00251999	0.00382051	0.00409921	0.0020358	0.00328753	0.00367785	0.00250471	0.00297426
0.00129033	-0.000604578	-0.000660302	0.00419928	0.00510578	0.00343505	0.00266635	0.00220345	0.00300047	0.00158965	0.000264862	0.00360701	0.00476454	0.00560155	0.0048515	0.00200332	0.00168698	-0.00164617	-0.00043397	0.00220325	0.00475345	0.00648168	0.00690374	0.00548607	0.00390099	0.00275155	0.00402416	0.00752614	0.00722689	0.00866973	0.00482011	0.00392233	0.00426169	0.00339596	0.00607836	0.00839466	0.00890167	0.00547465	0.00161683	-0.00107589	0.00412885	0.00457358	0.00567944	0.00459681	0.00661404	0.00643751	0.00908173	0.0104704	0.00421534	0.00247504
-0.00309823	-0.00596023	-0.00562055	-0.00115993	0.0036119	0.00230955	0.000188303	0.000322003	-0.0033077	-0.00213827	-0.00649626	-0.00289173	0.000763529	-0.000345981	-0.00142678	-0.0034481	-0.00192864	-0.00583332	-0.00524014	-0.00238862	0.00437653	0.00432188	0.00598216	0.00476719	0.0042917	0.000348534	0.000956395	0.00387366	0.00144454	0.00664291	0.00544377	0.00304174	0.00349578	0.00167336	0.00195394	0.00460187	0.00492955	0.00221779	-0.000576999	-0.0049602	-0.000551456	0.00160344	0.00547517	0.00535329	0.00571372	0.00209518	0.00551979	0.00732027	0.00508639	0.00148122
-0.00610078	-0.00583947	-0.00574372	-0.00233039	-0.0033846	-0.00616399	-0.00291749	-0.00193469	-0.00581681	-0.0053286	-0.00410672	-0.000650872	-0.000593844	-0.00196622	-0.00147938	-0.00538142	-0.00677529	-0.00551331	-0.00738839	-0.00782356	-0.00246558	-0.00331966	-0.00295918	-0.00433904	-0.00475876	-0.00822865	-0.00595945	-0.00177317	-0.00587743	-0.00307917	-0.00411732	-0.00420502	-0.00439357	-0.0090485	-0.00372565	-0.00521688	-0.000532207	-0.00339193	-0.00784503	-0.0104947	-0.00383933	-0.00293824	-0.00643635	-0.00380916	-0.000761017	-0.00348448	-0.00275747	-0.00181076	-0.00262571	-0.00440712
0.0067176	0.0055755	0.00925471	0.00986862	0.00821937	0.00631221	0.00938913	0.010401	0.00579226	0.00918901	0.00871517	0.0118403	0.0129608	0.0125035	0.00682761	0.00626966	0.00768742	0.00431307	0.00476709	0.0050122	0.0101375	0.008223	0.0114824	0.0149868	0.0119386	0.00968512	0.0108102	0.0119077	0.00978676	0.0127549	0.0123967	0.0101637	0.0075723	0.0066666	0.0106571	0.0128196	0.0161635	0.0091488	0.00717389	0.00079316	0.00688553	0.0119844	0.0126532	0.0101157	0.0129464	0.0116969	0.0111943	0.0151675	0.0154441	0.0111238
-0.0159252	-0.016775	-0.0162867	-0.0125063	-0.0129109	-0.00981	-0.0101773	-0.0112222	-0.0128233	-0.0101649	-0.00952314	-0.00714258	-0.00810823	-0.0119829	-0.0155965	-0.01156	-0.0118481	-0.0150065	-0.0148722	-0.00942224	-0.00311928	-0.002699	-0.00445839	-0.00966812	-0.0133609	-0.0171596	-0.0133112	-0.0114221	-0.0145533	-0.0130029	-0.0106571	-0.0112629	-0.0131277	-0.0165486	-0.0104083	-0.0115882	-0.00917196	-0.0139669	-0.013413	-0.0154916	-0.0108532	-0.0127563	-0.0143267	-0.0131263	-0.0109011	-0.0106058	-0.00966517	-0.00881442	-0.0110107	-0.0117524
-0.0100796	-0.0104139	-0.0107443	-0.00930449	-0.00999598	-0.0109097	-0.00996656	-0.00757388	-0.0101995	-0.0114573	-0.0101985	-0.00516793	-0.00232122	-0.00448112	-0.00839146	-0.00930648	-0.00778628	-0.0119783	-0.0139779	-0.0122279	-0.00691741	-0.00309233	-0.00221242	-0.00198111	-0.00631317	-0.00700387	-0.00667592	-0.00371614	-0.00456889	-0.00118668	-0.00196104	-0.00294244	-0.00746732	-0.0105442	-0.00511068	-0.00368768	-0.00299078	-0.00524932	-0.00855916	-0.00951464	-0.00685029	-0.00362373	-0.00578973	-0.00573612	-0.00453738	-0.00640156	-0.00609969	-0.00585206	-0.00681498	-0.00839141
0.00433053	0.00388298	0.00569343	0.0138295	0.0110005	0.0126056	0.0113855	0.0118835	0.00973246	0.0104275	0.00803374	0.0103013	0.0127897	0.011634	0.00907999	0.00823852	0.0119576	0.00993628	0.00489364	0.00614499	0.0106984	0.0132465	0.0140578	0.0129673	0.0106365	0.0109795	0.0142471	0.012285	0.00893609	0.0146983	0.0130521	0.0110972	0.00608774	0.00793419	0.013598	0.015924	0.0182087	0.011136	0.00907408	0.00576144	0.00670789	0.0117228	0.011254	0.00988921	0.0138801	0.01115	0.0116811	0.0132204	0.0094896	0.00938331
-0.0153402	-0.0209692	-0.0220243	-0.0156439	-0.0145142	-0.0161067	-0.0153035	-0.0146823	-0.0174465	-0.0167347	-0.0159045	-0.0128416	-0.0097413	-0.0147233	-0.018129	-0.0175147	-0.0171594	-0.0162181	-0.0160991	-0.0177597	-0.011233	-0.010868	-0.0135123	-0.0150018	-0.0164822	-0.0172332	-0.0116541	-0.00981333	-0.0148803	-0.012983	-0.013089	-0.0151243	-0.0175237	-0.0193445	-0.0154386	-0.0141521	-0.0102965	-0.0148967	-0.0170026	-0.0220503	-0.017489	-0.0153881	-0.0185001	-0.0167557	-0.0164311	-0.0165678	-0.0150335	-0.0151328	-0.0183485	-0.018659
0.00743186	0.00675693	0.00698087	0.0102331	0.0109244	0.00856689	0.0125367	0.0130456	0.0103476	0.0111545	0.0105488	0.0127229	0.0148498	0.0120719	0.00856151	0.00244101	0.00552999	0.00553181	0.00597305	0.0101384	0.0142915	0.0125346	0.016206	0.00941416	0.010175	0.00888983	0.00905036	0.00974952	0.00850299	0.0118048	0.0108218	0.0115604	0.00770034	0.00710419	0.0135103	0.0119149	0.0111244	0.00663672	0.00765104	0.00301092	0.00899983	0.0112559	0.0115705	0.0084952	0.0123414	0.0079114	0.00842014	0.0119109	0.0113271	0.00927081
-0.011423	-0.0101984	-0.0112422	-0.00743594	-0.00589196	-0.00926395	-0.00848193	-0.00772972	-0.00668742	-0.00733135	-0.0103727	-0.00632583	-0.00371683	-0.00612536	-0.00831189	-0.0124337	-0.0122261	-0.0129984	-0.0122185	-0.0105286	-0.00588185	-0.00733792	-0.00814774	-0.0100914	-0.00875456	-0.0115162	-0.00923372	-0.00971196	-0.0138821	-0.00982584	-0.0103627	-0.0147367	-0.0139283	-0.0125592	-0.00865075	-0.00878568	-0.00927369	-0.010671	-0.0168977	-0.0182108	-0.0139955	-0.0126335	-0.0115843	-0.0108566	-0.0100747	-0.0130823	-0.00742906	-0.00664108	-0.0104211	-0.0114867
0.00526046	0.00216451	0.00442539	0.0106006	0.0106012	0.00343213	0.00713954	0.00630084	0.00462647	0.00362313	0.00307372	0.00584346	0.00761819	0.0121639	0.00740751	0.0035074	0.00530332	0.00444487	-0.00041316	0.00647567	0.0117891	0.0109312	0.00980315	0.00574226	0.00681925	0.00740628	0.0094334	0.00754917	0.00650616	0.00546872	0.00637892	0.0056916	0.00512634	0.00338916	0.00731509	0.00782677	0.00924852	0.00480182	-0.00147896	-0.000569135	0.0033778	0.00622887	0.00654465	0.00727328	0.00626362	0.00140605	0.00350446	0.0059866	0.00660794	0.0038261
-0.00295225	-0.00853905	-0.00605866	0.00365673	0.00467602	0.00220298	0.0011345	0.00147869	-0.00181514	-0.000510199	-0.00496292	3.71091e-05	0.00371889	0.00395025	-0.00208821	-0.00310263	0.000335765	-0.00511809	-0.00599238	-0.000888688	0.00176526	0.00219997	0.00585976	0.00486296	0.000414652	-0.00469292	-0.00369234	-0.00232232	-0.00172537	-0.00130769	-0.000400813	-0.0014705	-0.0054811	-0.00449148	-0.000708982	0.000472875	-0.000216904	-0.00501323	-0.0082294	-0.00966336	-0.00313706	-0.00349396	-0.00219977	-0.00271145	-0.00246702	-0.00433366	-0.00422956	-0.00151824	-0.00321287	-0.00254809
-0.00618245	-0.00665999	-0.00724291	-0.00501732	-0.00368638	-0.00494121	-0.00235506	-0.00316422	-0.00528109	-0.00330677	-0.00226151	0.00154632	0.00292851	0.000185869	-0.00200258	-0.00534989	-0.00979255	-0.0100848	-0.00851892	-0.00522189	-0.000194365	-0.000628079	-0.00348853	-0.00814648	-0.00487137	-0.00434652	-0.00640111	-0.00418712	-0.00654206	-0.00484344	-0.00610818	-0.00884901	-0.00959071	-0.0100907	-0.00419709	-0.000888194	-0.00212382	-0.00788416	-0.0118657	-0.0142426	-0.0104029	-0.00721259	-0.00961853	-0.0065711	-0.00529948	-0.00848106	-0.00736738	-0.00611876	-0.00812865	-0.00981362
-0.0161184	-0.0175892	-0.0195513	-0.0144984	-0.0130005	-0.0131567	-0.0145772	-0.0115068	-0.014424	-0.0129453	-0.0141547	-0.011098	-0.00848682	-0.0119043	-0.0148856	-0.0185706	-0.0137617	-0.0171423	-0.0168979	-0.0147864	-0.0131645	-0.0155153	-0.0136893	-0.013621	-0.0133703	-0.0147839	-0.0116541	-0.0132532	-0.01664	-0.013233	-0.0149183	-0.0153956	-0.0154419	-0.0175442	-0.0131727	-0.011674	-0.0128809	-0.0167739	-0.0193551	-0.0212136	-0.0205364	-0.0176337	-0.0164163	-0.014335	-0.0159335	-0.019012	-0.016068	-0.014284	-0.0159705	-0.0168401
-0.00965695	-0.010397	-0.00980088	-0.00911647	-0.00592791	-0.00642225	-0.00523984	-0.00667766	-0.00500984	-0.00637556	-0.0103261	-0.00613402	-0.000582977	-0.00240854	-0.00584824	-0.00733453	-0.00749331	-0.00872857	-0.010783	-0.00980505	-0.00319931	-0.00180866	-0.0049672	-0.00454886	-0.00530254	-0.00873201	-0.00821756	-0.00234134	-0.00408991	-0.00433145	-0.00637891	-0.0063629	-0.00590716	-0.00741701	-0.00671384	-0.00896362	-0.00622688	-0.00906631	-0.012646	-0.0146839	-0.0111257	-0.00640217	-0.00663265	-0.00909727	-0.00942665	-0.0112063	-0.00790602	-0.00798729	-0.00820581	-0.00730104
0.000729547	-0.000805564	-0.00207249	0.00175347	0.00176287	0.000388382	0.00275485	0.0034553	0.00031705	-0.00179858	-0.00133813	0.00367679	0.00713084	0.00558395	0.000754923	-0.00419699	-3.55532e-05	-0.00288759	-0.00591051	-0.00621316	0.00349157	0.00384165	0.000286451	0.00131811	0.00111274	-0.000891372	0.00106954	0.0034366	0.000464639	0.00209525	0.00340328	0.00371878	-0.00205359	-0.000482118	0.000181134	0.00147038	-0.000509957	-0.00339069	-0.00391607	-0.00485821	-0.00420173	-0.00200881	-0.00148757	0.000139333	0.00225024	0.000526235	0.00150965	0.00337821	-0.000318442	-0.00303336
-0.00875502	-0.0131775	-0.0123096	-0.00428879	-0.00430872	-0.00528127	-0.00513145	-0.000659518	-0.00449715	-0.0078422	-0.00791749	-0.00609829	-0.00413141	-0.0042866	-0.00689226	-0.00708506	-0.00533185	-0.00825977	-0.0107647	-0.00493524	-0.000866455	-0.00246453	-0.00347619	-0.00632809	-0.00516069	-0.00752846	-0.00392233	-0.00277897	-0.00781473	-0.00603994	-0.00527487	-0.00663377	-0.00954562	-0.0117941	-0.00648557	-0.00376497	-0.00488293	-0.0122035	-0.0142428	-0.0139638	-0.00772243	-0.00595902	-0.00444844	-0.00356575	-0.00411129	-0.0062911	-0.0046926	-0.00542446	-0.00314493	-0.00665994
0.0049025	0.00224619	0.0010012	0.00576016	0.00664247	0.00329081	0.00132273	0.00435355	0.00167329	0.000593023	-0.00222724	0.000190433	0.00508662	0.0041279	0.000222755	-0.00124423	0.00189149	-0.000527805	-0.00315276	-0.00150657	0.00569895	0.00720681	0.0100126	0.0029707	0.000620769	-0.00235712	0.000611407	0.00386968	0.000811149	0.00411452	0.00225474	0.00172984	-0.000554641	-0.000328353	0.00688658	0.00310819	0.00638661	0.00135291	-0.002445	-0.00518251	-0.000960453	0.00110579	0.00165635	0.00300371	0.00021902	0.00026398	0.00219643	0.00423822	0.00252625	-0.000567023
-0.00264808	-0.00695343	-0.00711009	-0.00264681	-0.00309005	-0.00635222	-0.00090398	-0.001209	-0.00432219	-0.00648284	-0.00647906	-0.0020779	-0.000530592	-0.00473737	-0.00545888	-0.00396393	-0.00260571	-0.00602796	-0.00850224	-0.00966065	-0.00318647	-0.00488379	-0.00269502	-0.00205128	-0.00451827	-0.00438966	-0.00330298	-0.00223929	-0.00442058	-0.000223026	-0.0029684	-0.00519508	-0.0085127	-0.00648835	-0.00420732	-0.00172525	-0.00179041	-0.00528542	-0.00830591	-0.0134722	-0.0103115	-0.00727156	-0.00802652	-0.00749326	-0.00655182	-0.00744048	-0.00286372	-0.00445083	-0.00813103	-0.00642197
-0.0140347	-0.0171713	-0.0157408	-0.0112572	-0.00955372	-0.0115303	-0.0103293	-0.0119674	-0.0120617	-0.0130575	-0.0136661	-0.00816736	-0.00766203	-0.00866501	-0.0102611	-0.0139513	-0.010921	-0.0131775	-0.0156401	-0.011501	-0.00636472	-0.00657277	-0.00955482	-0.0134266	-0.00995945	-0.0113565	-0.0123096	-0.0100183	-0.0117209	-0.00668473	-0.0098078	-0.0146064	-0.0177348	-0.0205112	-0.0124308	-0.0112334	-0.00932234	-0.0143173	-0.0208726	-0.0215773	-0.015239	-0.0134389	-0.011935	-0.0117795	-0.00969514	-0.0149754	-0.0140751	-0.00966273	-0.0149393	-0.0109878
-0.000586002	0.000527277	-0.00120946	-0.000142858	-0.000312498	-0.000602799	0.00250553	0.00265573	0.00383907	0.00161469	0.00168361	0.00175439	0.00346517	0.00511788	0.0017262	0.00191777	0.000483218	-0.00119118	-0.00293811	-0.00239534	0.0041149	0.00229186	0.00206032	0.00252899	-3.63161e-05	-0.000382043	0.00116308	0.000723849	0.000866381	0.00489566	0.00453581	0.000615238	-0.00240361	-0.0057738	-0.00198148	0.00272254	0.00495985	-0.00500917	-0.00769982	-0.00881992	-0.00328294	-1.83189e-05	-0.00223236	-0.0029476	0.00318347	0.000587349	0.00123177	0.0041721	-0.0020127	0.000216026
0.00723139	0.00428076	0.0059215	0.00831208	0.011055	0.00994501	0.00943731	0.00817814	0.0073422	0.00453451	0.0083773	0.01349	0.0135976	0.0120843	0.0114585	0.00837807	0.00918442	0.00404761	0.00316906	0.00778943	0.0152673	0.0135166	0.014402	0.0123358	0.0118262	0.00895155	0.00563512	0.0100888	0.00836462	0.0103781	0.008757	0.00684531	0.00507133	0.00407917	0.0127294	0.0120664	0.0127	0.00524432	0.00325489	0.00189564	0.00439323	0.00877614	0.00736824	0.00608502	0.00654885	0.00360379	0.00797158	0.00716559	0.0066884	0.00600837
0.00314721	0.00137029	0.00427055	0.00813305	0.00845561	0.00332892	0.00685443	0.00629323	0.00408566	0.00629652	0.00427653	0.00703095	0.00910588	0.0122022	0.00574559	0.00455035	0.00442516	0.00296976	0.0057937	0.0079188	0.0133992	0.0108514	0.00749485	0.0101075	0.00880852	0.00831636	0.00678721	0.0108468	0.00538094	0.00588892	0.00726351	0.00667235	0.00651272	0.00437745	0.00945203	0.0132127	0.0116469	0.00701813	0.00275629	0.000417199	0.0027726	0.00573226	0.00937829	0.00895771	0.00857399	0.00779579	0.00952761	0.00953315	0.00738031	0.00419816
-0.002852	-0.00761997	-0.00561431	-0.00269983	-0.00395412	-0.00390814	-0.00048043	-0.00228294	-0.00402271	-0.00372271	-0.00326149	-0.00288987	-0.00122527	-0.00166751	-0.00506576	-0.00600041	-0.0056322	-0.00422693	-0.00524897	-0.00587602	0.00270736	0.00227204	-0.00119094	-0.00243839	-0.00684829	-0.0080868	-0.00242439	-0.00331215	-0.00557372	-0.00454296	-0.00539639	-0.00698613	-0.00817497	-0.00888448	-0.00409305	-0.0028676	-0.00290644	-0.00917654	-0.0097533	-0.0140062	-0.00536721	-0.00530444	-0.00617513	-0.00752744	-0.00641779	-0.00611456	-0.00533966	-0.00665101	-0.00960615	-0.00602986
0.0213747	0.0196671	0.0183886	0.0188041	0.0195693	0.0185489	0.0206995	0.0201082	0.0217206	0.0211312	0.0210555	0.0253961	0.0270971	0.0276535	0.02242	0.0202151	0.0224506	0.0174369	0.0174308	0.0171502	0.024891	0.0236639	0.0270077	0.0222127	0.0225695	0.0204775	0.0203887	0.0211328	0.020305	0.0232112	0.022373	0.0204288	0.0182196	0.0165815	0.019696	0.0238211	0.0263075	0.0192665	0.0205558	0.0181215	0.0179346	0.0211101	0.0213489	0.022902	0.0226171	0.0180096	0.0216301	0.0234484	0.0190487	0.0220569
0.00060723	-0.00103946	-0.00122992	0.00318913	0.00240264	-0.000133858	0.000400987	0.00442439	0.000328364	-0.00203418	-0.00203374	0.00171843	0.0056717	0.00438164	0.00193923	-0.000703204	-3.67051e-05	-0.000836886	-0.000998901	-0.000976942	0.00440461	0.00393129	0.00439962	0.00081612	0.000523733	-0.00601821	-0.00405008	0.00159429	0.000312815	-0.00112313	-0.00333001	-0.00285955	-0.00288297	-0.00732917	-0.00447369	0.00081998	0.00415312	-0.00185636	-0.00580217	-0.0111444	-0.0086679	-0.0017192	-0.000704301	0.000418686	0.00115492	-0.00207374	-0.00234266	-0.00019127	-0.000783834	-0.00434366
0.0147915	0.0145293	0.0130809	0.0142894	0.017788	0.0171073	0.0163095	0.0143509	0.0106382	0.0113856	0.0113542	0.0145355	0.0181274	0.017043	0.01393	0.0117737	0.0115986	0.0124636	0.0092179	0.0121829	0.019566	0.0188575	0.0186289	0.0161827	0.015122	0.0139653	0.0142201	0.0163634	0.0137427	0.0150423	0.0149326	0.0115334	0.00968299	0.00946577	0.0141072	0.0144189	0.0167435	0.010444	0.0086973	0.00763296	0.0134024	0.0155656	0.0112249	0.0140898	0.0150511	0.0125632	0.0134997	0.0128284	0.0112557	0.0103097
-0.00656809	-0.00993181	-0.00859457	-0.00376394	-0.00175111	-0.00558784	-0.00510363	-0.00417229	-0.00736906	-0.00703322	-0.0074365	-0.00390177	-0.000158867	-0.00241851	-0.00690963	-0.00872646	-0.00701094	-0.00803219	-0.00852833	-0.0056083	-0.00305488	-0.00499594	-0.00558078	-0.00548418	-0.00538597	-0.00821254	-0.00786808	-0.00641579	-0.00908618	-0.00728498	-0.0119208	-0.00643356	-0.0106322	-0.0120274	-0.00902734	-0.0127521	-0.00974152	-0.0128471	-0.0123852	-0.0158114	-0.00909154	-0.00872858	-0.0101112	-0.00489253	-0.00784115	-0.0116754	-0.00973845	-0.00877282	-0.00971723	-0.00992862
0.0120134	0.00827261	0.00885607	0.0116879	0.0151046	0.0149161	0.0150441	0.0138168	0.0130046	0.0131617	0.0117454	0.0141138	0.0173845	0.0143648	0.0106326	0.00964219	0.0147298	0.00767051	0.00551979	0.00866844	0.0115429	0.012048	0.0123915	0.00830636	0.00889884	0.00646116	0.00704307	0.00764313	0.00724392	0.00607859	0.00776197	0.00895591	0.00288896	0.00188258	0.00740471	0.0089439	0.0128951	0.0058209	0.000653822	1.46584e-05	0.00649631	0.00930679	0.00535694	0.00451304	0.00565599	0.00330039	0.00519843	0.00682067	0.00402608	-7.9128e-05
0.0117426	0.0102696	0.0117733	0.0164851	0.0170001	0.0112327	0.0132183	0.0110474	0.0111958	0.0112361	0.0133946	0.0124084	0.0155871	0.0129622	0.0112629	0.0104271	0.0127474	0.00752574	0.00671436	0.00843596	0.0147373	0.0150538	0.0158384	0.0113134	0.00996696	0.00734575	0.00945157	0.0116494	0.00699534	0.0102186	0.00928583	0.00870389	0.00517837	0.00464415	0.0108424	0.0101042	0.0120568	0.00573329	0.00260258	0.000159189	0.00426315	0.00858366	0.00855635	0.0105739	0.00787837	0.00625272	0.00688254	0.00405871	0.0028443	0.00379292
-0.0103084	-0.013088	-0.015492	-0.00790835	-0.00644509	-0.00645194	-0.00607423	-0.00666063	-0.00856143	-0.00712221	-0.00616977	-0.0040221	-0.00256706	-0.0046242	-0.0082218	-0.0103412	-0.0073624	-0.00876257	-0.0141305	-0.0139408	-0.00934666	-0.00745662	-0.00786741	-0.00982997	-0.0121751	-0.0154016	-0.0155692	-0.0131799	-0.0151902	-0.0107724	-0.0129933	-0.0143039	-0.0162829	-0.0153251	-0.0112298	-0.0110497	-0.0110272	-0.0167176	-0.0188019	-0.0210584	-0.0154186	-0.0121128	-0.0137088	-0.012632	-0.0130937	-0.0179415	-0.0180572	-0.0138052	-0.0173034	-0.0166494
-0.00105607	-0.000934106	-0.000771332	0.00205094	0.0010745	0.00306602	0.00430242	0.00420045	0.00105943	0.00271411	0.00191922	0.00148839	0.00596807	0.00181552	-0.00468757	-0.00600753	-0.00188332	-0.00573515	-0.00720162	-0.00596325	0.00151854	0.00344424	0.00137053	-0.00266487	-0.00474394	-0.00565352	-0.00422797	-0.000725067	-0.00240761	0.000952654	-0.00122087	-0.00596008	-0.0113891	-0.00993262	-0.00619123	-0.00553138	-0.00464513	-0.00982579	-0.011791	-0.0158208	-0.0096067	-0.00779701	-0.012155	-0.00959256	-0.00837346	-0.0114304	-0.0108083	-0.00907827	-0.0103897	-0.01046
0.00757135	0.00775449	0.00778551	0.0127329	0.0137868	0.0144931	0.0123099	0.0139124	0.0103995	0.0124421	0.0119559	0.0175163	0.0168743	0.0158691	0.0108578	0.00834851	0.00611991	0.00550215	0.00682152	0.00783591	0.0140097	0.0115889	0.0138197	0.0110157	0.00629847	0.00497908	0.00462023	0.00901911	0.0056651	0.0039474	0.0088115	0.00581929	0.00397605	0.00466736	0.0114488	0.0108979	0.0102175	0.00501823	0.00364758	0.0038316	0.00522623	0.00790761	0.00546391	0.00465745	0.00801432	0.00198936	0.00234626	0.00716799	0.00626608	0.00402481
-0.0219677	-0.0266882	-0.0282246	-0.0214784	-0.0170589	-0.0195076	-0.0218296	-0.0199853	-0.0192196	-0.0223097	-0.0272102	-0.0273232	-0.0218607	-0.0196968	-0.0231222	-0.028326	-0.0285659	-0.0319965	-0.0343093	-0.0303675	-0.0221393	-0.019877	-0.0197356	-0.0213007	-0.0250602	-0.0251894	-0.029575	-0.0302489	-0.0299687	-0.0278924	-0.0313937	-0.0335661	-0.0338313	-0.0331605	-0.0286865	-0.0259361	-0.026219	-0.0303087	-0.0347774	-0.0386916	-0.0336436	-0.0298582	-0.0321781	-0.0293323	-0.0304232	-0.0307438	-0.0318397	-0.0318834	-0.032814	-0.0336406
-0.0189481	-0.0190901	-0.0247154	-0.0185735	-0.0171001	-0.0175409	-0.0160616	-0.0185647	-0.0199076	-0.0198228	-0.0211138	-0.0203837	-0.0178937	-0.0175097	-0.0223138	-0.0236306	-0.0224876	-0.023819	-0.0223263	-0.0215217	-0.0183566	-0.0174061	-0.0181753	-0.0219035	-0.0229108	-0.0218387	-0.0194346	-0.0210414	-0.0234879	-0.0241355	-0.0246325	-0.023594	-0.0252054	-0.0267272	-0.0238326	-0.0224407	-0.0202453	-0.0252752	-0.0298597	-0.0324284	-0.0278343	-0.0228203	-0.022582	-0.0229366	-0.0203581	-0.0223234	-0.0239571	-0.0229597	-0.0220702	-0.0212418
0.0055201	0.00229085	0.000740258	0.00715113	0.010224	0.00926592	0.00897719	0.00622483	0.00522379	0.00446647	0.00573258	0.00631581	0.00784156	0.00814063	0.00584648	0.0028744	0.00290033	-0.000201881	-0.000999276	0.00117025	0.00607973	0.00466993	0.00386325	0.00415775	0.00331158	0.000406245	0.00266011	-0.000692925	-0.00238813	0.00175508	0.00189928	0.00028401	-0.00375064	-0.00722743	0.000428432	0.00142866	0.00246697	-0.00528348	-0.00544799	-0.010241	-0.0065857	-0.00447536	-0.00261027	-0.00187391	-0.00171528	-0.00422202	0.0010248	0.00186926	-0.00431212	-0.00736613
-0.00632877	-0.0113537	-0.0122445	-0.00719553	-0.00672279	-0.0101298	-0.00645952	-0.00369045	-0.00180875	-0.00485948	-0.00799363	-0.0030138	-0.0024753	-0.0023166	-0.00419891	-0.00819496	-0.00883339	-0.00953349	-0.0120277	-0.00884603	-0.00485771	-0.00317336	-0.00408761	-0.00648213	-0.00930175	-0.0125869	-0.00982653	-0.00886553	-0.00981051	-0.00860435	-0.0105981	-0.0120251	-0.0147407	-0.015849	-0.0124259	-0.00897325	-0.0108586	-0.0147276	-0.0151477	-0.0197416	-0.017711	-0.0153778	-0.0115448	-0.0118267	-0.0108689	-0.0138036	-0.015319	-0.0143285	-0.0140138	-0.0149994
-0.00616069	-0.00601671	-0.00562931	-0.00312831	0.00175977	-0.000609851	-0.00314215	-0.000246362	-0.00156557	0.00209543	-3.77627e-05	0.00421101	0.00427418	0.00185704	-0.00414659	-0.00320101	-0.00167978	-0.00468575	-0.00816395	-0.00786391	-0.00173685	0.00156576	-0.000562623	-0.00488533	-0.00506462	-0.00430446	-0.006805	-0.00355997	-0.00543027	-0.00408005	-0.00415001	-0.00554142	-0.00748571	-0.00870723	-0.00312265	-0.00459467	-0.000315408	-0.00678438	-0.0100308	-0.00992577	-0.00446155	-0.00528739	-0.00988718	-0.00769799	-0.00531283	-0.0033273	-0.00352873	-0.00101803	-0.00684589	-0.00861595
-0.00362219	-0.00423587	0.000513292	0.00513867	0.00237267	0.00225775	0.00254198	0.00139432	-0.00120556	-0.00260503	-0.0029949	0.00414409	0.00271437	0.00133587	0.000517422	-0.000509543	0.00237032	0.00203264	-0.00183364	-0.000443376	0.00739914	0.00581728	0.00371058	0.00266255	0.00231733	-0.00179397	-0.00211029	0.000279203	-0.00381267	-0.00150266	-0.00154196	-0.00444262	-0.00672402	-0.00635193	-0.00391937	-0.00241091	0.000915794	-0.00433602	-0.00613827	-0.00909462	-0.00550886	0.000205871	-0.00191337	-0.00358318	-0.00399742	-0.00309069	-0.00455955	-0.00318268	-0.00577585	-0.00798731
0.00916901	0.00628859	0.00454447	0.00842916	0.00950627	0.00771396	0.00858312	0.0103637	0.00824657	0.00569713	0.00724855	0.00953753	0.0115761	0.00820423	0.00369181	0.00296517	0.00546991	0.00449444	0.00315208	0.00511175	0.00793376	0.00792348	0.0111518	0.00518119	0.00412664	0.00328857	0.00357251	0.00338332	0.00218901	0.00153729	-9.70563e-05	0.00231943	0.00263585	-0.00182183	0.00204519	0.00121388	0.00292081	-0.00194292	-0.00394691	-0.00816214	-0.00358945	-0.000327145	-0.00144396	-0.000138305	0.000919579	-0.00532727	-0.00730873	-0.00771946	-0.00542649	-0.0064572
0.0141416	0.0106498	0.0126317	0.0161765	0.0144941	0.0149123	0.0168394	0.0158632	0.0169381	0.0168057	0.0159592	0.0160246	0.0178916	0.0166572	0.0142305	0.0110618	0.0125433	0.0107363	0.00714941	0.007638	0.0152147	0.0150096	0.0154406	0.0148345	0.00938452	0.00588985	0.00739	0.0112068	0.00764678	0.0101743	0.0079546	0.00677246	0.00539302	0.00392204	0.00876369	0.0116511	0.0137511	0.00656523	0.0030056	0.00227768	0.00554488	0.00995422	0.00751303	0.00851403	0.00869249	0.00503246	0.00456793	0.00385082	0.00466239	0.00442956
-0.00399431	-0.00614114	-0.00809794	-0.00210106	-0.00127535	-0.00274544	-0.00347751	-0.0044148	-0.0061729	-0.00697582	-0.00733316	-0.00366605	-0.00107324	-0.00463106	-0.0098907	-0.0121012	-0.00838156	-0.0073497	-0.00752341	-0.00698308	-0.00383183	-0.00471725	-0.00899792	-0.00753305	-0.00819348	-0.0100479	-0.0113385	-0.00675699	-0.0125732	-0.00984645	-0.0109222	-0.00971198	-0.0114474	-0.0102416	-0.0115269	-0.0117688	-0.0105459	-0.0127673	-0.0175429	-0.020484	-0.0156916	-0.0118211	-0.0153221	-0.017929	-0.0133872	-0.0128766	-0.0117746	-0.0100527	-0.0107192	-0.0147538
0.00719188	0.00580679	0.00562463	0.00840198	0.0114821	0.0106657	0.0114657	0.0120245	0.00988423	0.0112863	0.00855542	0.00957795	0.0108913	0.0111316	0.00948609	0.00509129	0.00828758	0.00649382	0.00209115	0.00440447	0.0113333	0.00762113	0.0086935	0.00972147	0.00832216	0.00516468	0.00808867	0.00651914	0.00248446	0.00778602	0.00576516	0.00298941	0.00557469	0.000865528	0.00646636	0.00740159	0.00568452	0.000545483	-0.00277755	-0.00470371	-0.00238292	0.00254591	0.00302276	0.00300269	0.00755414	0.00420511	0.00727352	0.00656116	0.00708593	0.00403976
0.0141346	0.0147719	0.0135223	0.0191243	0.0208207	0.0178262	0.0166086	0.017005	0.0149248	0.0133333	0.0151903	0.017789	0.0217513	0.0175344	0.0126551	0.0130934	0.0113051	0.0103505	0.00945243	0.0137038	0.0179315	0.0143496	0.0142435	0.0124884	0.0137567	0.00979505	0.0107041	0.0110239	0.0111944	0.0153204	0.0131963	0.0079567	0.00843844	0.00731599	0.013112	0.0173009	0.0174368	0.0118878	0.00886156	0.00771939	0.00893638	0.0131606	0.0127309	0.0122697	0.0101739	0.00726658	0.01105	0.0122102	0.012496	0.0106619
0.0102127	0.00980548	0.00894716	0.0134431	0.0156977	0.0152095	0.0151974	0.01325	0.0128442	0.00960761	0.00823532	0.0120589	0.0169872	0.0119624	0.00827229	0.00545654	0.00563674	0.004622	0.00478824	0.00779667	0.0110956	0.00958401	0.011097	0.00626397	0.00696004	0.0047092	0.00825711	0.008367	0.00354941	0.00367823	0.00253308	0.00277056	0.00253576	0.00113944	0.00468248	0.00412142	0.00683249	0.000784839	-0.00397793	-0.00634231	-0.00293731	0.000301187	-0.00144122	0.00315177	0.00378911	0.00138822	0.00284309	0.0045399	-0.00139853	-0.00406374
0.0206372	0.0169838	0.0165671	0.0189625	0.0172409	0.0202761	0.0212794	0.0221427	0.0190309	0.0146181	0.0161633	0.0190106	0.0231655	0.0167793	0.0125011	0.0114393	0.0143984	0.0107883	0.0110593	0.0135237	0.0152175	0.0167762	0.0128919	0.0116616	0.0124921	0.00951792	0.0119202	0.0142794	0.00746408	0.0111992	0.0103949	0.00878617	0.00997625	0.0105338	0.0141554	0.0128828	0.0131856	0.00532348	0.0059577	0.000810377	0.00405731	0.00610528	0.0084865	0.0115376	0.0124911	0.0101422	0.0102572	0.00844718	0.00471674	0.00451057
0.00736685	0.00705117	0.00433677	0.0082772	0.00819077	0.0104535	0.0113189	0.0075289	0.00965761	0.00885931	0.00724172	0.0124671	0.0113732	0.00945451	0.00521508	0.000284829	0.00344704	0.00228688	-0.00203615	0.00372551	0.00681086	0.00644234	0.00628315	0.00464575	0.00343098	0.000654618	0.00146982	0.00248267	0.00156001	0.00525696	0.00175092	0.0018024	3.06451e-05	-0.00123731	0.00361892	0.00348589	0.00528796	6.37154e-05	-0.00361981	-0.00480486	-0.00176364	0.00225925	0.000875863	-0.000769629	-0.00178743	-0.000289138	-0.00178754	0.00057348	-0.00152509	-0.0027897
0.0235247	0.0175939	0.0177472	0.0203504	0.0219609	0.0207407	0.02027	0.0208323	0.0215344	0.0213598	0.0202713	0.0225846	0.0223093	0.0218807	0.0189519	0.0167479	0.0166247	0.0139548	0.0146116	0.016934	0.0235191	0.024065	0.0225978	0.0175112	0.0162765	0.0184548	0.0178263	0.0172538	0.012539	0.0156139	0.0135704	0.0125011	0.0153695	0.0146762	0.0170925	0.0180702	0.0200948	0.0143389	0.0126358	0.00910385	0.0158261	0.0179159	0.0128236	0.0165561	0.0208828	0.0181358	0.0196557	0.0146836	0.0121316	0.0120977
0.0036671	0.000165256	-4.50841e-05	0.00394188	0.00458234	0.00448802	0.00641264	0.00653397	0.002138	0.00334198	0.000507995	0.00461824	0.00755151	0.00338254	-0.00235496	-0.00418473	-0.000620427	-0.00431565	-0.00435059	-0.00245118	0.00546423	0.00211061	0.00158424	-0.00188884	-0.00466895	-0.00672431	-0.00630639	-0.00378892	-0.00325007	-0.00149546	-0.00142269	-0.00645121	-0.00574233	-0.0076785	-0.00685884	-0.00353367	-0.00130809	-0.00546658	-0.0101076	-0.0154857	-0.0125329	-0.0100365	-0.00935911	-0.00603892	-0.00584949	-0.0121065	-0.00782327	-0.0045605	-0.00601938	-0.00582947
0.00983001	0.0105863	0.0108062	0.0140034	0.0110919	0.00990205	0.0115523	0.0101064	0.00855505	0.00639184	0.00814465	0.0123623	0.0157027	0.0115721	0.00962126	0.00884812	0.00973233	0.00886777	0.00668076	0.00896698	0.0118102	0.0108369	0.00977557	0.00920299	0.00579683	0.00349623	0.00663648	0.00770328	0.00783341	0.00975883	0.00826333	0.00295715	0.00331932	0.00238527	0.00714555	0.00786117	0.00743078	0.00314464	0.000922635	-0.00435682	1.4033e-05	0.00416524	0.00441618	0.00422833	0.00588611	0.000694119	0.000957215	0.00551873	0.00662559	0.0073575
0.0150363	0.0105941	0.0126228	0.0175209	0.0220632	0.0185542	0.0164138	0.0129622	0.010937	0.0142878	0.0134634	0.0155438	0.0196441	0.0163504	0.0145803	0.0113787	0.0138541	0.0100907	0.00591403	0.00638177	0.0143916	0.0153415	0.0153575	0.0138833	0.0142255	0.00921465	0.00582918	0.00869864	0.00754248	0.012439	0.00938294	0.0105365	0.00961539	0.00530039	0.0101411	0.0119389	0.0139429	0.0104743	0.00273169	-0.00215528	0.000578226	0.00643213	0.00931112	0.00668419	0.00765435	0.00251758	0.00612702	0.00726458	0.00701545	0.00340027
0.00684788	0.00929428	0.00901956	0.0139228	0.0119879	0.0108187	0.011796	0.00902224	0.00664003	0.00825425	0.00862864	0.0126262	0.0173444	0.0128121	0.00666482	0.00369093	0.00868492	0.00690827	0.00482888	0.00562808	0.010471	0.0125953	0.010938	0.00822065	0.00724005	0.000858679	0.00573629	0.00663871	0.00165448	0.00562476	0.00313523	0.00169195	-0.000319209	-0.000429309	0.00370713	0.00802636	0.00671821	0.00331768	0.0011252	-0.00582973	-0.0015095	0.00180348	0.00368104	0.00387326	0.00508508	0.0043914	0.00321406	0.00306349	0.000744483	-0.000129097
0.00294334	-0.00130591	5.12928e-05	0.00552331	0.00625906	0.00285862	0.00254818	0.00458154	0.00152042	0.00209535	0.00153483	0.0043159	0.00857329	0.00730149	0.00027418	-0.000837862	0.00160073	-0.00105783	-0.001981	0.000747043	0.00179023	0.000432375	0.000682638	0.00104085	-0.00472449	-0.00595047	-0.00474613	0.00179977	-0.00566425	-0.0036276	-0.00163671	-0.003408	-0.00750912	-0.00858553	-0.0024025	-0.000132541	0.000342696	-0.00266807	-0.00702297	-0.0108044	-0.00636179	-0.00302064	-0.00620567	-0.00650876	-0.00561023	-0.00602791	-0.00545385	-0.00111206	-0.00384792	-0.00624716
0.00333131	0.00147687	0.00106025	0.00427839	0.00589121	0.00381953	0.00475027	0.00742432	0.00445405	0.0019548	0.00165232	0.00333264	0.0080754	0.00545943	0.0014142	-0.000897457	-0.000173443	-0.00261489	-0.00223893	0.000318402	0.00425213	0.0048143	0.00607288	0.00375695	0.00168081	-0.00182338	-0.0026013	-0.00101233	-4.78314e-05	0.0015794	0.00108973	-0.00036901	-0.00155958	-0.00651603	-0.00293	0.000996494	0.000977221	-0.00556687	-0.00948822	-0.00919961	-0.00511245	-0.00251751	-0.00409859	-0.00235666	-0.00395129	-0.00400383	-0.00506087	-0.0041769	-0.00328844	-0.00482585
0.0107635	0.00948965	0.0114553	0.0157366	0.0160135	0.0183899	0.0173096	0.0163076	0.0147468	0.011875	0.0112527	0.0151958	0.0169274	0.0203918	0.0144941	0.0101304	0.00881811	0.0110417	0.0141071	0.0125629	0.0170171	0.0157378	0.0163145	0.0129008	0.0117838	0.0120599	0.0145436	0.0165722	0.0165477	0.0155053	0.0109279	0.0116567	0.0111081	0.00921619	0.0141284	0.013899	0.0132453	0.0123862	0.0067446	0.00439504	0.0123161	0.0129141	0.0109948	0.0139398	0.0149272	0.0128944	0.0127934	0.0116424	0.010329	0.00960062
0.014465	0.00897595	0.0131336	0.0155354	0.0171938	0.0172395	0.0175432	0.0177792	0.016182	0.0140491	0.013839	0.0221376	0.0207394	0.0211202	0.0128956	0.00706802	0.0100412	0.011637	0.0101262	0.0139445	0.0207178	0.0168531	0.017771	0.0156879	0.0166129	0.012789	0.0115445	0.0116143	0.0101531	0.0124934	0.0144769	0.0112671	0.00615769	0.00718562	0.0112402	0.0136327	0.0159096	0.0103891	0.00693669	0.00822392	0.0129985	0.0140394	0.0113151	0.011157	0.011996	0.0127282	0.0142508	0.014712	0.0127854	0.0100619
-0.00894077	-0.0141906	-0.0130691	-0.0103206	-0.00760305	-0.00883201	-0.0035	-0.00831502	-0.011887	-0.00925756	-0.0095863	-0.0111947	-0.00746702	-0.00640241	-0.0107575	-0.0170927	-0.0145148	-0.0177206	-0.0167861	-0.0131257	-0.0104785	-0.0120583	-0.0107579	-0.00817444	-0.0124351	-0.0178884	-0.0185131	-0.0181891	-0.0181474	-0.0147758	-0.0141391	-0.0142575	-0.017277	-0.0182799	-0.0164619	-0.0124709	-0.0109098	-0.0186115	-0.0254375	-0.0225291	-0.0188917	-0.019746	-0.0192002	-0.0178704	-0.0164925	-0.0180162	-0.0184951	-0.017791	-0.0202362	-0.0190392
0.0127216	0.00869701	0.00944514	0.0143769	0.0122867	0.0114505	0.0133036	0.0134033	0.00834214	0.0115253	0.0115044	0.0118328	0.0141281	0.0104587	0.00359947	0.00256745	0.00464317	0.00664215	0.0040682	0.00704202	0.0114571	0.00786593	0.00926028	0.0040463	0.00459113	0.00315	0.00497919	0.00873482	0.00528182	0.0102883	0.00634709	0.00108476	0.00438983	0.00209025	0.00461009	0.00642095	0.00365172	-0.00300509	-0.00468421	-0.0068865	-0.0015681	0.00537731	0.00681296	0.0030669	0.00325763	0.00134785	0.00252714	0.00497029	-0.000477507	-0.00130026
-0.000497786	-0.00132364	-0.000501024	0.00214682	0.00338523	-0.000429858	0.00158384	0.00258012	0.00175972	0.00420061	0.00181196	0.000264183	7.83725e-05	-0.00126862	-0.000867001	-0.000214081	-0.00170948	-0.00743568	-0.00660942	-0.00287666	0.00320775	0.000955113	0.00162462	-0.0013785	-0.00189018	-0.00358617	-0.00141726	0.00215072	-0.00148076	-0.00203315	-0.00384816	-0.00472399	-0.00556933	-0.00766455	-0.00457203	-0.00166478	0.000702448	-0.00475193	-0.00862736	-0.0102429	-0.00746065	-0.00364588	-0.00461774	-0.00567102	-0.0044919	-0.00660402	-0.00583504	-0.00379768	-0.00604184	-0.00626654
0.00744925	0.00740437	0.006712	0.0101534	0.00920985	0.00736822	0.0105992	0.00883652	0.00937895	0.00973762	0.00951857	0.0119768	0.0130695	0.0103924	0.00848959	0.00384329	0.00996714	0.00700858	0.00437494	0.00598695	0.00931627	0.0108699	0.0100354	0.00914636	0.0101569	0.00692886	0.00992002	0.0100372	0.00546422	0.0103458	0.0099001	0.00613037	0.00465933	0.00383838	0.00766197	0.00854546	0.00659692	0.00278716	-0.00104379	-0.00219408	0.00430719	0.00604724	0.00633691	0.00905363	0.00567846	0.00528926	0.00532019	0.00720811	0.00501481	0.00465243
0.00490575	0.00178051	0.0024461	0.00728542	0.00853241	0.00561272	0.00892435	0.00691029	-7.38571e-05	0.00658069	0.00398182	0.00705173	0.00766688	0.00724051	0.00174078	0.00147842	0.00331731	0.0037677	-0.00457883	0.000140286	0.00754281	0.00799571	0.00528438	0.00424415	0.00421649	0.00214126	0.00200591	0.00279654	0.00191683	0.000776183	0.00178118	2.82038e-05	-0.00158461	0.0001518	0.00291073	0.00257718	0.00190541	-0.00250043	-0.00535042	-0.00854606	-0.000582281	0.00132772	-0.000763929	0.000107321	0.00182179	0.000746576	0.0010006	0.000465381	-0.000420121	-0.000927318
0.0121468	0.0116426	0.0086421	0.0089761	0.0100838	0.0109337	0.0120452	0.00942159	0.0113328	0.00854088	0.00814235	0.01133	0.00983316	0.0107427	0.00803286	0.00707155	0.00693868	0.00103541	0.0036031	0.00866973	0.0125316	0.0100314	0.00886926	0.00965053	0.00710925	0.00474004	0.00583801	0.00698143	0.0075214	0.00592091	0.00570637	0.00219563	0.00558072	0.00549239	0.00676325	0.00679015	0.00741934	0.00459157	0.00310566	-0.00266286	0.00201642	0.00728097	0.00579034	0.00265535	0.00537652	0.00472245	0.00550702	0.00649365	0.00214873	0.00271211
0.0117266	0.0114728	0.0103425	0.0135129	0.0165925	0.0141226	0.0149434	0.0148203	0.0131618	0.0105366	0.00933116	0.0114223	0.0164655	0.0122193	0.0103285	0.00539731	0.010089	0.00846725	0.00671011	0.00936797	0.0132094	0.014773	0.0150556	0.0140563	0.00896958	0.00563136	0.00811526	0.0115326	0.00714833	0.00752695	0.00838064	0.00438669	0.00454261	0.00141182	0.00715727	0.00876944	0.00837276	0.00278441	0.00215154	0.000805442	0.00600315	0.011141	0.00949463	0.00614621	0.00951364	0.00782145	0.00805191	0.00774228	0.00497974	0.00280676
0.0172623	0.0164899	0.0151495	0.0237762	0.0233685	0.0225145	0.0208606	0.0181649	0.0177486	0.0184248	0.0184461	0.0207532	0.0229416	0.0200042	0.0204383	0.0189203	0.0186507	0.0185099	0.0173707	0.0186154	0.0224017	0.0231771	0.0253151	0.021278	0.0226977	0.0176531	0.0191303	0.0179725	0.0177374	0.0218744	0.0217912	0.0167074	0.0149264	0.0125763	0.0169293	0.0184912	0.0214874	0.0173214	0.0140407	0.010518	0.0152896	0.0170068	0.0142397	0.0167334	0.0189605	0.0178849	0.0190194	0.02014	0.0223735	0.01847
0.0119173	0.0124979	0.0117898	0.0160031	0.0173664	0.0196538	0.0180487	0.0169315	0.0177468	0.0169153	0.0166936	0.0188744	0.0213768	0.0183441	0.0175138	0.0160294	0.014788	0.0141745	0.015732	0.0137281	0.0191162	0.0203782	0.0214663	0.0168906	0.0158985	0.015702	0.0132228	0.0178165	0.0142363	0.0154298	0.0152837	0.0123035	0.0121295	0.00883914	0.0125255	0.0126789	0.0162081	0.0097616	0.00590356	0.00604939	0.00868059	0.0137405	0.0144638	0.0130642	0.0136187	0.0146752	0.0173313	0.0178346	0.0142962	0.0145344
0.0175341	0.0176309	0.0164649	0.0188937	0.0195577	0.0164925	0.0160563	0.0176013	0.0174568	0.0174427	0.0174892	0.0168984	0.0149513	0.0156864	0.00843429	0.00907176	0.0139383	0.0112582	0.00770476	0.00989753	0.0147704	0.0129381	0.0126587	0.0109866	0.0117735	0.00921328	0.011782	0.0103229	0.00756998	0.00925555	0.00638775	0.00920498	0.00877385	0.00489083	0.00784443	0.00824275	0.010714	0.00958496	0.00471112	-0.000805036	0.0042613	0.00776792	0.00802486	0.00692711	0.0103023	0.00840332	0.00611249	0.00679921	0.00983494	0.0075594
0.0143856	0.00700572	0.00838676	0.0142947	0.0156288	0.0160145	0.0154004	0.0147978	0.0107069	0.00974405	0.00989518	0.0101714	0.0119253	0.0121271	0.00777749	0.00716328	0.00796746	0.0100374	0.00954914	0.00758922	0.0100583	0.0116129	0.0127419	0.0120347	0.0108013	0.00502234	0.00810573	0.0118121	0.00891002	0.00783364	0.00919676	0.00795711	0.00531471	0.00129671	0.00662276	0.0121665	0.0112257	0.00521473	0.00335043	0.000541974	0.00534696	0.00988288	0.0117528	0.00941616	0.00918794	0.00662919	0.0102111	0.0111228	0.00852436	0.00750526
0.000597123	-0.00105666	-0.00474137	0.00322346	0.00255084	0.00127588	0.001933	0.00197641	-0.00176543	-0.00418199	-0.00470983	-0.000671268	0.0040857	0.000655471	-0.00172882	-0.0046326	-0.00125681	-0.00671901	-0.00719395	-0.00527896	0.00014708	0.00150578	7.62399e-05	-0.00179835	-0.00310013	-0.00600395	-0.0013194	-0.00251086	-0.0069381	-0.00366966	-0.00752541	-0.00784967	-0.00831623	-0.00784266	-0.00435627	-0.00329647	-1.14951e-05	-0.00810408	-0.0111023	-0.0117343	-0.00928974	-0.00466915	-0.00562236	-0.00557216	-0.00630303	-0.00794593	-0.00550721	-0.006529	-0.00924044	-0.00860296
8.22389e-05	0.000889567	-0.000175709	0.00261291	0.0029065	0.00348938	0.00489341	0.00439374	0.000325611	-0.00218391	9.16787e-05	0.0012086	0.00474726	0.0045926	0.00310295	-0.000405686	0.00141948	-0.00144701	-0.00672378	-0.00451759	0.000475622	-0.000735345	-0.00111456	-0.00134631	-0.00444426	-0.00728313	-0.000149478	-0.00238037	-0.00707402	-0.00494212	-0.00330765	-0.00404086	-0.00854604	-0.00839985	-0.00436017	-0.00582561	-0.00420382	-0.00955756	-0.0126149	-0.0121259	-0.0100065	-0.00406054	-0.0059216	-0.00406468	-0.00390022	-0.00490273	-0.00727136	-0.00629815	-0.00710486	-0.0103498
0.012369	0.00843514	0.00951808	0.0133578	0.0106198	0.0134562	0.0142647	0.0140033	0.0132996	0.0108765	0.0135832	0.014246	0.0178884	0.0148757	0.00947065	0.0069104	0.01048	0.0101571	0.00892808	0.00844178	0.0128388	0.0162409	0.0182146	0.0157094	0.0107247	0.00584775	0.00936495	0.0119722	0.00771017	0.00980459	0.0092206	0.00865008	0.00750654	0.00501722	0.00926965	0.00958578	0.0117456	0.00664265	0.00451943	0.0023816	0.00847646	0.00854252	0.0106291	0.0108269	0.0117366	0.00783171	0.00988427	0.0102998	0.0124609	0.00831784
-0.0195633	-0.0216257	-0.0188415	-0.0112452	-0.0132574	-0.0161223	-0.0135385	-0.0161315	-0.0148452	-0.0130137	-0.014633	-0.0134764	-0.0128865	-0.0136264	-0.0157597	-0.0189243	-0.0172963	-0.0210004	-0.0217487	-0.0184862	-0.0143621	-0.0140418	-0.0171319	-0.016743	-0.0189523	-0.0216809	-0.0205075	-0.0182112	-0.0209822	-0.0214576	-0.0223118	-0.0271466	-0.0239536	-0.0223855	-0.018287	-0.0163611	-0.0162193	-0.0208298	-0.0213597	-0.025014	-0.0257814	-0.0207202	-0.0214675	-0.0174906	-0.0142647	-0.0180479	-0.0207628	-0.0176864	-0.0221929	-0.0186163
0.0172183	0.0141382	0.00994034	0.014733	0.0161385	0.0166128	0.0141547	0.0156651	0.0155724	0.0142735	0.0153424	0.0199179	0.0210938	0.0181296	0.01162	0.0121954	0.0154578	0.0137287	0.0125518	0.0131295	0.0207184	0.0170671	0.0170115	0.0116736	0.0126968	0.0102178	0.00952193	0.0119768	0.00744171	0.0136886	0.0112017	0.00850527	0.00745094	0.00773727	0.0139788	0.0145024	0.0128807	0.00791298	0.00819642	0.00329243	0.00536288	0.0085602	0.0098632	0.0101394	0.0104752	0.00820625	0.0129213	0.0134219	0.0131558	0.00918708
0.00897227	0.0038293	0.00658086	0.0158311	0.0145717	0.0115854	0.0130243	0.010114	0.00844898	0.010534	0.00763489	0.010264	0.0111011	0.0108648	0.0061399	0.00441838	0.00967745	0.00496909	0.00242897	0.00305928	0.0082749	0.0102585	0.00963066	0.00928682	0.0097309	0.00393374	0.00280849	0.00461057	0.00458015	0.00901307	0.00825659	0.00473366	0.00136941	-0.00163769	0.0039356	0.00579183	0.00589559	0.00258627	-0.00225473	-0.0045691	0.0035863	0.00272604	0.00157933	0.00128099	0.00531503	0.00151864	0.00414681	0.00305934	0.000536895	0.00106581
0.00352963	0.00307239	0.00190969	0.00623886	0.00722273	0.00352479	0.000859074	0.00208312	0.00354067	0.00351878	0.00546599	0.00872829	0.00810671	0.00670437	0.00729345	0.00522954	0.0044243	0.00159462	-0.00364955	0.000110515	0.00615824	0.00724925	0.00644469	0.00447442	0.00404483	0.00395421	0.00640137	0.00338836	-0.00222015	0.00557708	0.00485584	0.00343294	-0.00151602	0.00132763	0.00337832	0.00271297	0.00441687	-0.000706091	-0.00465553	-0.00520743	0.000499783	0.0035792	0.00439276	0.00353854	0.00252691	-0.00306523	-0.000869042	0.00222233	0.000996103	0.00175981
0.00528559	0.00252169	0.00373044	0.00839621	0.00730656	0.00569027	0.0102336	0.010059	0.00902541	0.00951039	0.00652334	0.00941265	0.0101636	0.00915378	0.00680045	0.00522448	0.00716973	0.00715892	0.00444792	0.00516744	0.0115603	0.0143793	0.0112935	0.00709665	0.00472289	0.00441212	0.00494681	0.00838465	0.00640456	0.00542256	0.00347149	0.00341718	0.00471222	0.00349703	0.00863537	0.0105913	0.0108609	0.00665348	0.00436879	-0.00159687	0.00684867	0.00643763	0.00614231	0.0081824	0.00805992	0.00634444	0.00590616	0.00636191	0.00494665	0.00562134
0.00640564	0.0073531	0.00460335	0.00795133	0.00908238	0.00822621	0.00783442	0.00734816	0.00550711	0.00554015	0.00547842	0.00590024	0.0104517	0.0111591	0.0080128	0.00219276	0.0042142	0.00304877	-0.00157369	0.000477209	0.00722219	0.00999114	0.00925586	0.00597681	0.00335327	-0.000765232	0.00409351	0.00433686	0.00193668	0.00513042	0.00457167	0.00158229	0.00391216	0.00346419	0.00512417	0.00778486	0.00698233	0.00110002	0.000482584	-0.000109464	0.00227061	0.00304916	0.00509863	0.00561589	0.00801495	0.00483792	0.00546324	0.0107811	0.00517203	0.00645212
0.00863506	0.00632623	0.00540123	0.014001	0.0128794	0.00914846	0.0123714	0.0160091	0.0113477	0.0100985	0.00949482	0.0116463	0.0131764	0.0104983	0.0099485	0.0091918	0.0107768	0.00615045	0.00510153	0.012011	0.0164598	0.0134462	0.0122979	0.0107175	0.0111015	0.0116635	0.0107168	0.00836233	0.00714002	0.0131428	0.0118924	0.00737878	0.00170339	0.00266817	0.0118803	0.0123209	0.0137172	0.00446774	0.00303534	0.00105187	0.00885072	0.0107856	0.00918113	0.0113529	0.0134675	0.0111527	0.0170606	0.0174872	0.00843599	0.0111612
0.0264005	0.024148	0.0206687	0.0254142	0.027668	0.0291069	0.0258017	0.0285161	0.0247522	0.0238589	0.0227224	0.0237056	0.0251111	0.0246103	0.0234702	0.0231412	0.0251991	0.023951	0.0181527	0.0194492	0.0259352	0.0282551	0.0247891	0.024997	0.0221758	0.019629	0.0241801	0.0262532	0.0223778	0.0220464	0.024819	0.0219201	0.0193823	0.0184996	0.0246127	0.023759	0.0264049	0.0197074	0.0187024	0.0165518	0.0222532	0.0242185	0.0223813	0.0220262	0.0243675	0.021433	0.023785	0.0238849	0.0247072	0.0213646
-0.0186741	-0.0207587	-0.0200663	-0.0146243	-0.0133808	-0.01358	-0.0177056	-0.0190626	-0.0184926	-0.018459	-0.0189258	-0.0158496	-0.0125222	-0.0147541	-0.0165434	-0.0229792	-0.0190662	-0.0189022	-0.0229344	-0.0177756	-0.0144572	-0.0141885	-0.0159713	-0.018455	-0.0206834	-0.0190248	-0.0203864	-0.0214563	-0.0218763	-0.020439	-0.0197696	-0.020003	-0.022642	-0.0261107	-0.0198203	-0.0183712	-0.0154178	-0.0184885	-0.0228074	-0.0242928	-0.021973	-0.0185482	-0.0209466	-0.0184446	-0.0162315	-0.0196826	-0.0198857	-0.0168075	-0.0156915	-0.01666
[truncated: 951 more columns]

## Sheet: Residual (Delta OD)
-0.0080364	-0.00833098	-0.00834939	-0.00829337	-0.00857417	-0.00851794	-0.00895969	-0.0084369	-0.00809591	-0.00843803	-0.00937887	-0.00911001	-0.00896372	-0.00918624	-0.0091699	-0.00890719	-0.00944694	-0.00971441	-0.00982761	-0.00987328	-0.00960653	-0.00938877	-0.0101132	-0.010622	-0.0103411	-0.0101573	-0.0107069	-0.0105799	-0.0104605	-0.0109036	-0.0108114	-0.0108272	-0.0111333	-0.0113031	-0.011183	-0.0110845	-0.0109009	-0.011081	-0.0116982	-0.0114581	-0.0113172	-0.0112648	-0.0118814	-0.0113614	-0.0108523	-0.0108538	-0.0109051	-0.0112957	-0.0115258	-0.0107062
-0.0167609	-0.0167318	-0.0164999	-0.0165719	-0.0166955	-0.0167508	-0.0168858	-0.01643	-0.0163274	-0.0164559	-0.0170604	-0.0169051	-0.0166651	-0.0167651	-0.0168215	-0.0165733	-0.0167703	-0.0168931	-0.0167858	-0.0168138	-0.0165363	-0.0164859	-0.0171145	-0.0169875	-0.0167754	-0.0167979	-0.0168182	-0.0166518	-0.0165757	-0.016847	-0.0167303	-0.0165748	-0.0168799	-0.0167398	-0.0167149	-0.0164695	-0.0166186	-0.0165252	-0.0167846	-0.0164709	-0.016492	-0.0165687	-0.016332	-0.0161659	-0.0162455	-0.0161697	-0.016432	-0.0162722	-0.0160851	-0.0159054
0.00384229	0.00388468	0.00401543	0.00391406	0.00378216	0.00385438	0.00375655	0.00407395	0.00445204	0.00438944	0.00386806	0.00406539	0.00442696	0.00405949	0.00400399	0.00429319	0.00406521	0.00406525	0.00396936	0.00390605	0.00425051	0.00430124	0.0040619	0.00403811	0.00431621	0.00433853	0.00408106	0.00453642	0.00432308	0.00420035	0.00438734	0.0041621	0.004057	0.00406671	0.00416941	0.00449713	0.00445108	0.00440301	0.00416739	0.00450773	0.00412853	0.00421149	0.00431935	0.00452525	0.00494947	0.00499022	0.00518197	0.00483705	0.00461818	0.00494672
0.00283737	0.00285028	0.00307778	0.00301223	0.00302202	0.00308533	0.00318461	0.00328758	0.00341011	0.00351084	0.00350902	0.00355254	0.00382504	0.00366954	0.00372858	0.00398592	0.00383533	0.00406694	0.00406905	0.00397141	0.00409233	0.00407765	0.00416329	0.0044579	0.00461557	0.00450425	0.00460329	0.00486689	0.00469368	0.00477521	0.00479073	0.00465532	0.00470455	0.00475873	0.00482281	0.00510345	0.00512024	0.0052061	0.00517552	0.00541762	0.0052789	0.00510944	0.00536942	0.00542901	0.00579143	0.00579755	0.00575422	0.00565661	0.00588148	0.00574391
-0.0124577	-0.0122325	-0.0122998	-0.0125438	-0.0125974	-0.0127718	-0.0127652	-0.0124437	-0.0124363	-0.0126126	-0.0131819	-0.0129574	-0.0128891	-0.0129816	-0.0130817	-0.0131478	-0.0131284	-0.0133549	-0.0132573	-0.0132424	-0.0128224	-0.0128643	-0.0133309	-0.013441	-0.0133601	-0.0132299	-0.0135714	-0.0133987	-0.0131434	-0.013451	-0.0131128	-0.0129437	-0.0131916	-0.0131383	-0.0130725	-0.0129598	-0.0133769	-0.0134544	-0.013433	-0.0132846	-0.0136957	-0.0134443	-0.0131515	-0.0129675	-0.0133875	-0.0132615	-0.0133898	-0.0131623	-0.0134062	-0.0130158
-0.0126686	-0.0126673	-0.0123046	-0.0123849	-0.0125397	-0.0125418	-0.0126097	-0.0121309	-0.0119177	-0.0119558	-0.0125596	-0.012407	-0.0119719	-0.0122943	-0.0123374	-0.0119401	-0.0121914	-0.0122066	-0.0121064	-0.0122194	-0.0119047	-0.0118574	-0.01242	-0.0121079	-0.0118654	-0.0119637	-0.0119384	-0.0116071	-0.0116907	-0.0118561	-0.0116881	-0.0116834	-0.0119773	-0.0117826	-0.011754	-0.0113094	-0.0114216	-0.0113546	-0.01165	-0.0111966	-0.0113339	-0.011474	-0.0110583	-0.010872	-0.0107003	-0.0106072	-0.0108133	-0.010773	-0.0105849	-0.0104425
0.00736684	0.00746021	0.00762122	0.00756552	0.00753607	0.00775782	0.00800397	0.00799471	0.00805523	0.0080324	0.00826855	0.00838071	0.00879132	0.00874595	0.00894596	0.00904038	0.00894385	0.00916299	0.00896436	0.00904761	0.00922834	0.00940341	0.0096409	0.00965729	0.00971971	0.00991629	0.00984262	0.00991695	0.00996936	0.0100392	0.00976782	0.0100661	0.01001	0.0100424	0.0101912	0.0102489	0.0102482	0.0103741	0.0104909	0.010693	0.0105514	0.0105339	0.0105009	0.0103391	0.010952	0.0109983	0.011154	0.01105	0.0109369	0.0108613
0.00688688	0.00741037	0.00742055	0.0071193	0.00717353	0.0072526	0.00708914	0.00747211	0.00790285	0.00767777	0.0071672	0.00754196	0.00779911	0.00800818	0.00787785	0.00805766	0.00793782	0.007977	0.00771552	0.00796946	0.00860164	0.00862107	0.0084961	0.00819606	0.00885121	0.00904285	0.008736	0.00938383	0.00917827	0.00881399	0.00881215	0.00880203	0.00885483	0.0087676	0.00904377	0.00911911	0.008802	0.00916964	0.00916013	0.00947619	0.00880583	0.00907717	0.00909499	0.0090873	0.0092531	0.00923193	0.00963694	0.00932702	0.00920359	0.00933755
0.0122092	0.0123299	0.0125292	0.0124335	0.0123491	0.0125834	0.0129589	0.0129146	0.0130575	0.0131211	0.0133422	0.0134497	0.0140374	0.0136598	0.0138254	0.0139388	0.0139269	0.014147	0.0139525	0.0139571	0.0142022	0.0143568	0.0146534	0.014797	0.0147617	0.0149389	0.0148066	0.0150202	0.0149663	0.0151601	0.0150555	0.0152195	0.015118	0.0152356	0.0153538	0.0155874	0.0155143	0.0154936	0.0156606	0.0159474	0.0155363	0.0156157	0.0158504	0.0156691	0.0163577	0.0164716	0.0167743	0.0165961	0.0162045	0.0162041
-0.00419612	-0.00423045	-0.00421666	-0.00440302	-0.00449773	-0.00448846	-0.00430165	-0.00407444	-0.004076	-0.0042231	-0.00450225	-0.00425588	-0.00397214	-0.00419421	-0.00399625	-0.00394479	-0.0042145	-0.00416845	-0.00419733	-0.0042855	-0.00391496	-0.00380845	-0.00395734	-0.00407808	-0.00405622	-0.00383277	-0.00430345	-0.00421353	-0.00386284	-0.00402698	-0.00389701	-0.00366138	-0.0038556	-0.00391879	-0.00373563	-0.00356498	-0.00371022	-0.00388282	-0.00389116	-0.00366174	-0.00390395	-0.00384234	-0.00386269	-0.00355017	-0.00314843	-0.00303891	-0.00322296	-0.003218	-0.00343339	-0.00298361
0.00297514	0.00291521	0.00291053	0.00278701	0.00264738	0.00265635	0.0028565	0.00294697	0.00304285	0.00302893	0.00279636	0.00293062	0.00323373	0.00271186	0.0027881	0.0028171	0.00272271	0.00270297	0.00268875	0.0025316	0.00278449	0.00283235	0.00277563	0.00276068	0.00263685	0.00275813	0.00235075	0.00251564	0.00262604	0.00264689	0.00293392	0.00288462	0.00271582	0.00273126	0.0027949	0.00305841	0.00294222	0.00260884	0.00260539	0.00279171	0.00240484	0.00256636	0.00273671	0.00296327	0.00329376	0.00342314	0.00347615	0.0033498	0.00285707	0.00330579
-0.00972189	-0.0100452	-0.00956246	-0.00940315	-0.00957045	-0.00943319	-0.00967459	-0.00925359	-0.0090031	-0.00899167	-0.00940132	-0.00937333	-0.00899144	-0.00918927	-0.00911557	-0.00851939	-0.00902432	-0.00888295	-0.00883829	-0.00899726	-0.00899587	-0.00885989	-0.0093144	-0.00897102	-0.00866282	-0.00888124	-0.00861726	-0.00843858	-0.00866817	-0.00873994	-0.00887966	-0.00898272	-0.00915183	-0.00904836	-0.00904051	-0.00865147	-0.00831888	-0.00815828	-0.00870391	-0.00828632	-0.00787121	-0.00834821	-0.00836123	-0.00813155	-0.00748437	-0.00752114	-0.00781797	-0.00799072	-0.00738928	-0.00743094
-0.0104323	-0.0101035	-0.00987932	-0.00988681	-0.00979288	-0.00972446	-0.00938028	-0.00953334	-0.00990315	-0.00986683	-0.00928316	-0.00937602	-0.00921239	-0.00880849	-0.00873031	-0.00890575	-0.00853256	-0.00846845	-0.00843794	-0.0081753	-0.00822876	-0.00814027	-0.00804233	-0.00772358	-0.00789719	-0.007789	-0.00729714	-0.00763815	-0.00738608	-0.00728333	-0.00771826	-0.00693886	-0.00711812	-0.00680609	-0.00685956	-0.00705842	-0.00731247	-0.00690187	-0.00649273	-0.00650905	-0.00636097	-0.00643067	-0.00604248	-0.00669014	-0.00710252	-0.00701064	-0.00712443	-0.00647908	-0.00623457	-0.00689029
0.00408687	0.00416051	0.00400059	0.00409671	0.00404642	0.00407819	0.00392952	0.00382885	0.00390147	0.00383212	0.00380242	0.00375713	0.00363678	0.00367575	0.00353054	0.00335834	0.00356969	0.00333019	0.00322647	0.00338001	0.00329047	0.00333512	0.00328143	0.00300208	0.00292994	0.00303168	0.00298935	0.00289743	0.00282212	0.00279667	0.00274441	0.00276412	0.00271664	0.00272404	0.00264404	0.00242594	0.00242956	0.0024045	0.00239105	0.00222941	0.00222032	0.00246349	0.00226526	0.00205763	0.00182372	0.0018142	0.00215134	0.00205644	0.00167025	0.00175563
-0.0119282	-0.0118907	-0.0118271	-0.0120798	-0.0120323	-0.0122435	-0.0118105	-0.0117625	-0.012079	-0.0119827	-0.011956	-0.0119014	-0.0117939	-0.012029	-0.0118994	-0.0119756	-0.0119428	-0.0118336	-0.0115518	-0.0117808	-0.0115776	-0.0117123	-0.0117325	-0.011335	-0.0115743	-0.0116181	-0.0117212	-0.0117336	-0.0113554	-0.0113041	-0.0109417	-0.0107879	-0.0109042	-0.0107911	-0.0107662	-0.0104902	-0.0108381	-0.0110452	-0.0107649	-0.010651	-0.010929	-0.0109831	-0.0103388	-0.0101183	-0.0103766	-0.0102164	-0.0107214	-0.0102394	-0.0101483	-0.0100895
-0.0138218	-0.013794	-0.0137932	-0.0138874	-0.0138811	-0.0139891	-0.0140137	-0.0138035	-0.0139415	-0.0140796	-0.0143219	-0.0142118	-0.014267	-0.0140876	-0.014044	-0.0140615	-0.0141711	-0.0142402	-0.0141392	-0.0141253	-0.0139726	-0.0139662	-0.0142743	-0.014324	-0.014259	-0.0141952	-0.0142919	-0.0143734	-0.0140709	-0.0143037	-0.0142663	-0.0139992	-0.0141348	-0.0141459	-0.0140881	-0.0141136	-0.0142607	-0.014206	-0.0142321	-0.0141842	-0.0141051	-0.0141446	-0.0141431	-0.0139882	-0.0142092	-0.0141756	-0.0145137	-0.014242	-0.0140411	-0.0139207
-0.00254263	-0.00237013	-0.00214384	-0.00217179	-0.00216416	-0.00206288	-0.00160416	-0.00178448	-0.00203501	-0.00191791	-0.00139119	-0.0014643	-0.00112527	-0.00116865	-0.00103211	-0.00112845	-0.000859478	-0.000729254	-0.000714326	-0.000637702	-0.000643524	-0.000553357	-0.000340218	3.09817e-05	-0.000245231	-0.000152597	0.000120862	-7.45835e-05	9.96787e-05	0.000336077	0.000111145	0.000627552	0.000450647	0.000732434	0.00069476	0.000724005	0.000540125	0.000662759	0.00102082	0.00110131	0.00104316	0.00100731	0.00146494	0.00101832	0.000999797	0.00113592	0.00110737	0.00150901	0.00146305	0.00106538
-0.000464362	-0.00037949	-0.000518107	-0.000644096	-0.000562488	-0.000671611	-0.000425939	-0.000577428	-0.000797151	-0.000758406	-0.000550909	-0.000554858	-0.000659208	-0.000652875	-0.000599149	-0.000824955	-0.000668409	-0.000644748	-0.000563454	-0.000600383	-0.000564968	-0.000650734	-0.000458676	-0.000430648	-0.000632297	-0.000577173	-0.000688631	-0.000789787	-0.000563557	-0.000501414	-0.00036237	-0.000265793	-0.000227361	-0.000240898	-0.000229887	-0.00027929	-0.000471892	-0.000598945	-0.000314599	-0.000431202	-0.000610241	-0.000507131	-0.000324289	-0.000314685	-0.000566763	-0.00050919	-0.000616219	-0.000392881	-0.000517935	-0.000506386
0.0104072	0.0105068	0.0107087	0.0107883	0.0108172	0.0109538	0.0109749	0.0108598	0.0110366	0.0112211	0.0114747	0.011358	0.0115449	0.0114646	0.0113802	0.0115467	0.0116737	0.0118281	0.0117519	0.0117875	0.0116786	0.01166	0.0119066	0.0121979	0.012285	0.0121245	0.0124909	0.0126881	0.0122508	0.0124869	0.0123491	0.0121366	0.0122608	0.0123963	0.0123326	0.0124534	0.0125489	0.0127365	0.0127611	0.0128484	0.0127731	0.0126883	0.0129329	0.0126297	0.0128003	0.0127621	0.0130636	0.0128914	0.0129862	0.0125753
-0.00337643	-0.0031797	-0.00345807	-0.00362923	-0.00348348	-0.00361416	-0.00360551	-0.0036173	-0.00379833	-0.00396033	-0.00395698	-0.00383477	-0.00414405	-0.00371837	-0.00369389	-0.00396024	-0.00391145	-0.00395918	-0.00396596	-0.00383509	-0.00368492	-0.00374976	-0.00369415	-0.00402348	-0.00395648	-0.00378558	-0.00403095	-0.00412239	-0.00380141	-0.00402405	-0.00400948	-0.00379723	-0.00369759	-0.00387561	-0.00375588	-0.00403487	-0.00425262	-0.00418625	-0.00397144	-0.0041523	-0.00425524	-0.00409301	-0.00429153	-0.00421602	-0.00458347	-0.00460757	-0.00471882	-0.00453521	-0.00452238	-0.00442647
0.00718829	0.00705179	0.00701904	0.00696688	0.00693542	0.00702042	0.00726452	0.00717249	0.0071321	0.00714141	0.007324	0.00739108	0.00755912	0.00735294	0.00758097	0.00756657	0.0074084	0.00757808	0.00749766	0.00739177	0.00746196	0.00754245	0.00781472	0.00775377	0.00762859	0.0077669	0.00748584	0.0074559	0.00763012	0.0077309	0.00772566	0.00778208	0.00779905	0.00769671	0.00780939	0.00787647	0.00794536	0.00774466	0.00783063	0.0078797	0.00778861	0.00778151	0.00764345	0.00779947	0.00833888	0.00837816	0.00835703	0.0082242	0.00801934	0.00821884
0.00143522	0.00137473	0.00156555	0.00160519	0.00160756	0.0016941	0.00204917	0.0018478	0.00166377	0.00183968	0.00232439	0.00220418	0.00243591	0.00227906	0.00244247	0.00244541	0.00253899	0.00273865	0.00278151	0.00270679	0.00257525	0.00261965	0.00290445	0.0032752	0.00301362	0.00298198	0.00321467	0.00305565	0.00311688	0.00340843	0.00327513	0.00346366	0.00342206	0.00358126	0.00353489	0.00363805	0.0036692	0.0036512	0.00385122	0.00389781	0.00397151	0.0038121	0.00409926	0.00389747	0.00410909	0.00417848	0.00408216	0.0042683	0.00433459	0.00403716
0.0106021	0.010571	0.010226	0.0104726	0.0103303	0.0104125	0.00984614	0.00979788	0.0101483	0.00994828	0.00958371	0.00954828	0.00924251	0.00929112	0.00898569	0.00882379	0.00896446	0.00848954	0.00823466	0.00847159	0.00829702	0.00839566	0.00816423	0.00744121	0.00751123	0.00765386	0.00743899	0.00739919	0.00710459	0.00693738	0.00687618	0.00662308	0.00661156	0.00646733	0.00635686	0.00597615	0.00619334	0.00610363	0.00578014	0.00550592	0.00560153	0.00600606	0.00528514	0.00515467	0.00498337	0.00487659	0.00555196	0.00504054	0.00437859	0.00476528
0.00633595	0.00647829	0.00622262	0.00624567	0.00632874	0.00636798	0.00636049	0.0061294	0.00602546	0.00592913	0.00622194	0.00620578	0.00596749	0.00631959	0.00632069	0.00601844	0.00621686	0.00613719	0.00598721	0.00620864	0.00612498	0.00616618	0.00641046	0.00603729	0.00597008	0.00617175	0.0060886	0.00587314	0.00599654	0.00596941	0.00575305	0.00596657	0.00606678	0.00595315	0.00597864	0.0055814	0.00555969	0.00563641	0.00583888	0.00556815	0.0056048	0.00581049	0.00544639	0.00521175	0.00503151	0.00498513	0.00522391	0.00522776	0.00499816	0.00494689
0.0029152	0.00303725	0.00325974	0.00306617	0.00314158	0.00327665	0.00359199	0.00369274	0.00368095	0.00368176	0.00388849	0.00406997	0.00445763	0.00453157	0.00480757	0.00500189	0.00475042	0.00515345	0.00505521	0.00505023	0.00535477	0.00543471	0.00570705	0.00589029	0.00609905	0.00620591	0.00614525	0.00633892	0.00646663	0.00647666	0.0062848	0.00654131	0.00659177	0.00656837	0.00680965	0.0069896	0.0069123	0.00712078	0.00728698	0.00757916	0.00739071	0.00720809	0.00733007	0.00736893	0.00799644	0.00802466	0.00787893	0.00788939	0.0081728	0.00801128
0.00908487	0.00915595	0.00918672	0.00927828	0.00934084	0.00938178	0.00919888	0.00910827	0.00929921	0.00941781	0.00949994	0.00938467	0.00929331	0.00935578	0.00918115	0.00927559	0.00938725	0.00942312	0.00937338	0.0094214	0.0092672	0.00918005	0.00932948	0.00941681	0.00956734	0.00937939	0.00965984	0.00983929	0.00939932	0.00951214	0.00946579	0.00910231	0.00930974	0.00932415	0.00924689	0.00924437	0.00936512	0.0095172	0.00945838	0.00940787	0.00939944	0.00937299	0.0094132	0.00924413	0.009176	0.00907631	0.0093595	0.00913515	0.00925566	0.00897174
0.0016911	0.00130708	0.00117271	0.00136983	0.00130189	0.00122891	0.00112986	0.000943269	0.00087842	0.000988228	0.00103731	0.000839012	0.000579418	0.000322874	0.000299232	0.000226724	0.000226492	0.000115473	0.00023145	2.82076e-05	-0.000339326	-0.000395238	-0.000371194	-0.000378537	-0.00068164	-0.000833724	-0.000830432	-0.00105918	-0.00110689	-0.000941149	-0.000768906	-0.00110757	-0.0010569	-0.0011212	-0.00128811	-0.00130424	-0.00103196	-0.0013894	-0.00154532	-0.00176535	-0.00146477	-0.00152518	-0.0017045	-0.00151579	-0.00155706	-0.00159142	-0.00166812	-0.00177584	-0.00188223	-0.00171301
0.0108378	0.0110348	0.0108045	0.0107938	0.0105445	0.010786	0.0109621	0.0108583	0.0109825	0.0107117	0.0106724	0.010857	0.011223	0.0109333	0.0109756	0.0106259	0.0108696	0.0105245	0.0101426	0.0104353	0.0107025	0.0110436	0.0110189	0.0103548	0.0100876	0.0107093	0.0100915	0.00994685	0.0102311	0.0101601	0.0100069	0.0105769	0.0101793	0.0102221	0.0102942	0.0100306	0.00984419	0.00961405	0.00976597	0.00975395	0.00933616	0.00997776	0.0096165	0.00926813	0.00954798	0.00972324	0.0104237	0.0102288	0.00890783	0.00948668
-0.00168723	-0.00174176	-0.00162428	-0.00165313	-0.00172925	-0.00164663	-0.00153632	-0.00143189	-0.00141534	-0.00146134	-0.00151183	-0.00142231	-0.00116856	-0.00129724	-0.00116352	-0.00106332	-0.00121937	-0.00114859	-0.0011929	-0.00122282	-0.00109253	-0.00097979	-0.00103871	-0.0010136	-0.00100576	-0.000905688	-0.00102026	-0.00100667	-0.00088266	-0.000906231	-0.000968799	-0.000786018	-0.000918766	-0.000893534	-0.000817265	-0.000708153	-0.000700941	-0.00072245	-0.000763258	-0.000596618	-0.000611408	-0.000663529	-0.000676884	-0.000615362	-0.000259115	-0.000205189	-0.000277646	-0.000289175	-0.000330598	-0.000216461
-0.00589641	-0.00589875	-0.005918	-0.00596365	-0.00584243	-0.0058256	-0.00605313	-0.00583701	-0.00585772	-0.00606325	-0.00617878	-0.00602127	-0.00620222	-0.0055969	-0.00546136	-0.00534245	-0.00571235	-0.00556436	-0.00564109	-0.00552098	-0.0054139	-0.00536447	-0.00543781	-0.00570187	-0.00529061	-0.00521946	-0.00527297	-0.0052877	-0.00511681	-0.00543463	-0.00572375	-0.00553844	-0.00539333	-0.00563889	-0.00543513	-0.00563036	-0.00551911	-0.00518765	-0.00531993	-0.00530462	-0.00498723	-0.00520386	-0.00572788	-0.00552185	-0.00531973	-0.00545921	-0.00574182	-0.00576534	-0.0051622	-0.0052092
0.0188308	0.0192377	0.0189146	0.0187448	0.0187902	0.0189452	0.0189515	0.0188648	0.0190916	0.0188645	0.0188885	0.0191311	0.0191749	0.0193873	0.0193651	0.0191205	0.0192459	0.0191887	0.018787	0.0191185	0.0194643	0.0195737	0.0198868	0.0192158	0.0194242	0.0198538	0.0193475	0.0195565	0.0195667	0.019405	0.0192539	0.0194083	0.0195158	0.0193122	0.0195333	0.0192223	0.0190318	0.0191269	0.0193591	0.0192908	0.0187389	0.0192477	0.0188226	0.0186198	0.0188263	0.0188102	0.0194887	0.0191172	0.0184077	0.0186618
-0.00636832	-0.00659123	-0.00682016	-0.00678378	-0.00667591	-0.0069612	-0.00730165	-0.00726955	-0.00733362	-0.00729943	-0.00757164	-0.00767329	-0.00827391	-0.00811983	-0.00827084	-0.00829808	-0.00839898	-0.00850008	-0.00825713	-0.00844323	-0.00866416	-0.00892239	-0.00907394	-0.00912316	-0.0090689	-0.00936628	-0.00934574	-0.00937118	-0.00943694	-0.00954772	-0.00921167	-0.00974343	-0.0094947	-0.00969967	-0.00979164	-0.00983718	-0.00971482	-0.00986575	-0.0100605	-0.0103091	-0.0100589	-0.0101827	-0.0103249	-0.00989045	-0.0103936	-0.0105256	-0.0108626	-0.0108649	-0.0104613	-0.0103496
0.00577614	0.00583121	0.00578169	0.00589285	0.00592249	0.00594605	0.00565174	0.00562265	0.0058123	0.00582546	0.00575854	0.00568164	0.00550707	0.00565219	0.00545652	0.00549621	0.0055816	0.00549408	0.00542408	0.00552626	0.00538941	0.00534169	0.00533269	0.0052281	0.00539595	0.00528571	0.00546017	0.0055645	0.00522122	0.00520853	0.00514599	0.00487069	0.0050124	0.00498242	0.00491153	0.00480314	0.00492322	0.00506253	0.00493113	0.00483368	0.00490068	0.00494089	0.00479221	0.00466375	0.00450733	0.00440187	0.00467865	0.00445993	0.0045057	0.00436976
-0.0109754	-0.0109419	-0.0107363	-0.0108657	-0.0109895	-0.0110568	-0.0108462	-0.0106205	-0.0106453	-0.0106248	-0.0109172	-0.0108292	-0.0104753	-0.0108852	-0.0108731	-0.0107673	-0.0107772	-0.0108284	-0.0106756	-0.0108133	-0.0105628	-0.010553	-0.0108854	-0.0105735	-0.0106767	-0.0106822	-0.0107557	-0.0106375	-0.0104941	-0.0105144	-0.0102506	-0.0101051	-0.0104154	-0.0101943	-0.0102111	-0.00986489	-0.0101176	-0.0102549	-0.0102545	-0.00997442	-0.0102369	-0.0102233	-0.0096707	-0.00957693	-0.00963468	-0.0094633	-0.00967371	-0.00942679	-0.00955165	-0.00938054
0.00913547	0.0088681	0.00902409	0.00917524	0.00907072	0.00925532	0.00912889	0.00917693	0.00943911	0.00949027	0.0094431	0.00942687	0.00963713	0.00939786	0.00947565	0.00977699	0.00948203	0.00962723	0.00950189	0.00939771	0.00930769	0.00941535	0.00948188	0.00950758	0.00963309	0.00955801	0.00957243	0.00971077	0.00943234	0.00953252	0.00941471	0.00914087	0.00919558	0.00913413	0.00916061	0.00932846	0.00968885	0.00965008	0.0093513	0.00950284	0.00967025	0.00948354	0.00921954	0.00934619	0.0100735	0.0100069	0.0101378	0.00969831	0.00975614	0.00981849
0.00376928	0.00358375	0.00387164	0.00410903	0.0039141	0.00410712	0.00401064	0.00404061	0.00428475	0.00439437	0.00434641	0.00422326	0.00456632	0.00417172	0.0041131	0.00438214	0.0043549	0.00432145	0.00425771	0.00421049	0.00403846	0.00417515	0.00403535	0.0042615	0.00421817	0.00410323	0.0043662	0.00442217	0.0040628	0.00425004	0.0041286	0.0039938	0.0038283	0.00402976	0.00389235	0.00409949	0.00436099	0.00434652	0.00406214	0.00424083	0.00441071	0.00429489	0.00436733	0.00418719	0.00458004	0.00459798	0.00483613	0.004596	0.00448805	0.00440717
0.0149291	0.0150197	0.0147216	0.0146874	0.0148817	0.0148533	0.0146798	0.0144886	0.014583	0.0145887	0.0147564	0.0147478	0.0143478	0.0146871	0.0146175	0.014502	0.0145196	0.0146186	0.0144956	0.0145707	0.0144933	0.0143524	0.0147731	0.0144653	0.0146665	0.0146311	0.0145432	0.014675	0.0144663	0.0144574	0.0144438	0.0140562	0.0144934	0.0142025	0.0142802	0.014044	0.0141424	0.0142146	0.0143027	0.014052	0.0139626	0.0140517	0.0136826	0.013745	0.013712	0.0135431	0.0137902	0.0134707	0.0135319	0.0134587
0.0152929	0.0151662	0.0147681	0.0149914	0.0148974	0.0148632	0.0145339	0.0142374	0.014454	0.0144911	0.0143931	0.0142024	0.0138127	0.0135432	0.0132295	0.0129657	0.0132796	0.0128837	0.0127952	0.0128107	0.012474	0.0124029	0.0124604	0.0120394	0.0118016	0.0117645	0.0116136	0.0115572	0.0112013	0.0113244	0.0115586	0.0109955	0.011106	0.0110079	0.0107858	0.01056	0.010748	0.0103749	0.010237	0.00985557	0.00980202	0.0101956	0.00985696	0.00978999	0.00946145	0.00939638	0.0100031	0.00956622	0.00880963	0.0091299
0.0240359	0.0241171	0.0238463	0.0236017	0.0236318	0.0236171	0.0242131	0.023792	0.0237693	0.0239804	0.0243971	0.0244252	0.0245975	0.0239351	0.0240501	0.0237585	0.0240025	0.0241754	0.0241095	0.0238937	0.024057	0.0239392	0.0246886	0.0247081	0.0242884	0.0244255	0.0239058	0.0241063	0.0241414	0.0245337	0.0249817	0.0246626	0.0248358	0.0247615	0.0248289	0.0250267	0.0248036	0.0242414	0.0247397	0.024676	0.0238328	0.0242186	0.0245912	0.0246799	0.0249857	0.025125	0.0254962	0.0252696	0.0243576	0.0246693
-0.01389	-0.0140897	-0.0137853	-0.0138354	-0.0138651	-0.0139568	-0.0138455	-0.013606	-0.0137042	-0.0136023	-0.0137734	-0.013767	-0.0135773	-0.0137859	-0.0136696	-0.0133793	-0.0136478	-0.0134755	-0.0132251	-0.0134909	-0.0134367	-0.0134896	-0.0137311	-0.0132361	-0.0132194	-0.0134409	-0.0132837	-0.0132205	-0.0131316	-0.0131182	-0.0129549	-0.0129867	-0.013095	-0.0129833	-0.0129864	-0.0126023	-0.0125955	-0.01263	-0.0127671	-0.0125064	-0.0123646	-0.0127325	-0.0123309	-0.0120299	-0.0118982	-0.0118449	-0.0124081	-0.012173	-0.0116415	-0.0116952
0.00483491	0.00497493	0.00497394	0.0048185	0.00468404	0.00485414	0.00510151	0.00521201	0.00531127	0.00512793	0.00502029	0.00528155	0.0057349	0.00551229	0.0056875	0.00565023	0.00555759	0.00555797	0.00532652	0.00542633	0.00583547	0.00606231	0.00606224	0.00578361	0.00578295	0.00618662	0.00569337	0.00578892	0.00605826	0.00595407	0.0058822	0.0062963	0.00604882	0.00604558	0.0062411	0.00628483	0.00610524	0.00601852	0.00612065	0.00634502	0.00594698	0.00621051	0.00610857	0.00608684	0.00661709	0.00675218	0.00698351	0.00686548	0.00626248	0.00665767
-0.00579167	-0.00586561	-0.00572562	-0.00584489	-0.00597923	-0.00594127	-0.00606688	-0.00560961	-0.00536144	-0.00554068	-0.0061692	-0.00589545	-0.0055852	-0.00577932	-0.00570018	-0.00538405	-0.00583097	-0.00580978	-0.00585763	-0.00594163	-0.00555021	-0.00544408	-0.00585442	-0.00596009	-0.00563608	-0.00554989	-0.0059022	-0.005594	-0.00552417	-0.00581119	-0.00569708	-0.00569615	-0.00587226	-0.00594261	-0.00576423	-0.00548645	-0.00550001	-0.0055218	-0.00583847	-0.00547443	-0.0056141	-0.00566772	-0.00576815	-0.00536583	-0.00486533	-0.00483154	-0.00497694	-0.00518108	-0.00514486	-0.00470533
0.0123131	0.0123836	0.0121776	0.0120373	0.0122119	0.0120794	0.0123346	0.0120126	0.0119026	0.0121159	0.0124853	0.0123979	0.0121856	0.0120702	0.0120605	0.0118685	0.0120696	0.0122405	0.0123236	0.0121744	0.0121122	0.0118729	0.0124203	0.0125609	0.0123856	0.0122615	0.0122025	0.0123093	0.012225	0.0124783	0.0127741	0.012381	0.0127109	0.0126152	0.012606	0.0126541	0.012546	0.0123371	0.0126797	0.0124954	0.0121366	0.0122278	0.0125145	0.0125883	0.012416	0.0124048	0.0124637	0.0124378	0.0123271	0.012228
-0.00878567	-0.00892395	-0.00891176	-0.00892646	-0.00903163	-0.00905631	-0.00894685	-0.00885589	-0.00898888	-0.00907225	-0.00919618	-0.00913667	-0.00903421	-0.00918541	-0.00906137	-0.00910206	-0.00920408	-0.00928223	-0.00922079	-0.00929334	-0.00922466	-0.0091327	-0.00934452	-0.00938176	-0.00955125	-0.00942961	-0.00962467	-0.00980202	-0.00947622	-0.00954697	-0.00949278	-0.0092276	-0.00945664	-0.00943034	-0.00941481	-0.00937503	-0.00941641	-0.00959134	-0.00962796	-0.00957275	-0.00948985	-0.00949198	-0.00952241	-0.0093759	-0.00930181	-0.00921114	-0.00944765	-0.00928183	-0.00940917	-0.00914017
-0.00273933	-0.00277896	-0.00250146	-0.00248324	-0.00265686	-0.00252263	-0.00242288	-0.00224117	-0.00210584	-0.00210796	-0.00227918	-0.00221272	-0.00174154	-0.0020984	-0.00204089	-0.00182197	-0.00192725	-0.00191654	-0.00195591	-0.0019965	-0.00184615	-0.00169313	-0.00191357	-0.00172619	-0.00172758	-0.0016768	-0.00167671	-0.00156811	-0.00159866	-0.00157029	-0.00160691	-0.00144685	-0.00172283	-0.00153716	-0.00152993	-0.00126607	-0.00127159	-0.00128681	-0.00141993	-0.00111388	-0.00119214	-0.00123713	-0.00102715	-0.00107732	-0.000689292	-0.000584412	-0.000547331	-0.000582058	-0.0007264	-0.000637412
0.00833746	0.00831762	0.00827871	0.0082575	0.00813461	0.0082478	0.00846806	0.00836989	0.00842579	0.00841888	0.0084928	0.00854552	0.0088176	0.00844397	0.00853271	0.00845	0.00850022	0.00847377	0.0083486	0.00832766	0.00842851	0.00854869	0.00868199	0.00857316	0.00836658	0.00856599	0.00827946	0.00827958	0.00836045	0.00847486	0.00851642	0.00861459	0.00847749	0.00850855	0.00853856	0.00859952	0.00856444	0.00832416	0.00841285	0.00847293	0.00821355	0.00841818	0.00841481	0.00836555	0.00871623	0.00881873	0.00907263	0.00892728	0.0083361	0.00860506
0.00534794	0.00564177	0.00545765	0.00514193	0.0054016	0.00519416	0.00534116	0.00528786	0.00522856	0.00531122	0.00538047	0.00547022	0.00523447	0.00541215	0.00536132	0.00525533	0.00533882	0.00553608	0.00563065	0.0055708	0.00579558	0.00550625	0.00585204	0.00593363	0.00610005	0.00599757	0.00587801	0.0061982	0.00617069	0.00615133	0.00646962	0.0061612	0.00651377	0.00636651	0.00648805	0.00655166	0.00624685	0.0062811	0.00661186	0.00655328	0.0060461	0.00613215	0.00647463	0.00665508	0.00631753	0.00628286	0.00620503	0.00626979	0.00644905	0.00634356
0.0100605	0.0100682	0.00978026	0.00968644	0.00971148	0.00969724	0.00980872	0.00964934	0.00963018	0.00957708	0.00966441	0.00973858	0.00962711	0.00955821	0.00962729	0.00940636	0.00942958	0.00942076	0.00931978	0.00930914	0.00938817	0.00937811	0.00965205	0.00932425	0.00921104	0.00939204	0.0089814	0.00897009	0.00911797	0.00912641	0.00924679	0.00918409	0.00929054	0.00910198	0.00919077	0.00906996	0.00902329	0.00878494	0.0089434	0.00880038	0.00855031	0.00878826	0.00855249	0.00868312	0.00880518	0.00881369	0.00898123	0.00881304	0.00837476	0.00868387
-0.0195576	-0.0199633	-0.0196821	-0.0194198	-0.0198839	-0.0198326	-0.0199084	-0.0196173	-0.0195723	-0.0196496	-0.0202313	-0.0202877	-0.0198482	-0.0206024	-0.0206389	-0.0204898	-0.020551	-0.0210069	-0.0208685	-0.0210229	-0.0211009	-0.0208331	-0.0217231	-0.0215851	-0.0219857	-0.0219345	-0.0219746	-0.0222581	-0.022084	-0.0221142	-0.0219782	-0.0216799	-0.0224186	-0.0220577	-0.0222995	-0.0220246	-0.0219281	-0.0223138	-0.0227844	-0.0225417	-0.0222216	-0.0222154	-0.0220654	-0.0220249	-0.0219611	-0.0217442	-0.0218928	-0.0217338	-0.0222225	-0.0217076
0.0170036	0.0172478	0.016927	0.0167022	0.0169573	0.0169711	0.017299	0.0169467	0.0167776	0.0167832	0.0173746	0.0174602	0.0172706	0.0176101	0.0177953	0.017477	0.0175807	0.0178678	0.0176999	0.0178018	0.0179148	0.017837	0.0186146	0.0183478	0.0183357	0.0185497	0.0182639	0.0182686	0.0184594	0.0185491	0.0184564	0.0185243	0.0189099	0.0186386	0.0188519	0.0185855	0.0184469	0.0184723	0.0189849	0.0187621	0.0184124	0.0185873	0.0183867	0.0183419	0.0184856	0.0184352	0.0185986	0.018534	0.0183891	0.0182873
-0.0112606	-0.0115562	-0.0112581	-0.0110947	-0.0112884	-0.011325	-0.0114862	-0.0112516	-0.0111301	-0.0110236	-0.0114241	-0.0115322	-0.0113437	-0.0117995	-0.0119032	-0.0115874	-0.0117194	-0.0118369	-0.0116344	-0.0118627	-0.0119906	-0.0119887	-0.0124869	-0.012093	-0.012151	-0.0124271	-0.012184	-0.0121298	-0.0123339	-0.0122823	-0.0120839	-0.0123218	-0.0125634	-0.012348	-0.0125303	-0.012164	-0.01201	-0.0121485	-0.012543	-0.0123309	-0.0120965	-0.0123263	-0.0120151	-0.0118596	-0.0118448	-0.0117962	-0.0120159	-0.0119986	-0.0118225	-0.0117516
-0.00558126	-0.00560807	-0.00535236	-0.00531044	-0.00540975	-0.00531217	-0.00514725	-0.00508544	-0.00512942	-0.00509554	-0.00502648	-0.00503993	-0.00470466	-0.00487208	-0.00478519	-0.00467272	-0.00467844	-0.00463847	-0.00462115	-0.00463067	-0.00460817	-0.00448659	-0.00460384	-0.00435085	-0.00444891	-0.00442237	-0.00426903	-0.0043405	-0.00427501	-0.00419592	-0.00432415	-0.00403895	-0.00426786	-0.00406675	-0.00409623	-0.0039543	-0.00396826	-0.00391803	-0.00392692	-0.0037427	-0.00366646	-0.00377556	-0.00354836	-0.0037033	-0.00351973	-0.00342916	-0.00351303	-0.00335236	-0.00332866	-0.00343951
0.000211092	0.000444664	0.000345599	0.000209616	0.000348591	0.000294655	0.00045331	0.000350549	0.00018823	0.000173214	0.000403809	0.000439055	0.000334961	0.000607154	0.000633515	0.000450157	0.000606565	0.000670326	0.000667875	0.000774816	0.000861276	0.00080029	0.00100424	0.000973766	0.000970714	0.00105409	0.00104883	0.00100985	0.00116283	0.00114316	0.00109736	0.00128981	0.00138228	0.00135881	0.00142095	0.00127651	0.00106975	0.00119204	0.00148459	0.0013913	0.00123488	0.00132136	0.00142007	0.00129089	0.00102926	0.00103732	0.00101625	0.00122228	0.00126286	0.00109768
-0.000915567	-0.00100732	-0.00112592	-0.00120581	-0.00100121	-0.00118862	-0.00134386	-0.00131847	-0.00137732	-0.0013177	-0.00135316	-0.00136692	-0.00178195	-0.00149156	-0.00149367	-0.00142445	-0.00162835	-0.00144255	-0.00129349	-0.00144139	-0.00151008	-0.00174413	-0.00160305	-0.00155108	-0.00133329	-0.00158092	-0.00153873	-0.00142276	-0.00148574	-0.00155612	-0.0013885	-0.00181029	-0.00143849	-0.00167965	-0.00162023	-0.00160934	-0.00152257	-0.00148064	-0.00151957	-0.00163626	-0.00152001	-0.00174696	-0.00183619	-0.0014518	-0.00159257	-0.0017397	-0.00208222	-0.00211752	-0.00150711	-0.00160438
0.00489558	0.00484795	0.00464936	0.00473712	0.0047447	0.00463649	0.00437555	0.00428378	0.00440406	0.00445646	0.00430118	0.00418582	0.00386383	0.00379408	0.00355668	0.00347281	0.00362099	0.00342523	0.00346991	0.00343514	0.00325232	0.00311204	0.00307466	0.00295205	0.00292413	0.00277127	0.00278689	0.00284458	0.00257656	0.00260143	0.00282691	0.00237031	0.00250724	0.00244576	0.00231014	0.00224429	0.00231702	0.00217224	0.00206151	0.00185936	0.00183659	0.00197384	0.00191078	0.00196234	0.00159388	0.00152517	0.00172952	0.00154395	0.00137921	0.00147217
-0.00519821	-0.00547655	-0.00553938	-0.0051776	-0.00541806	-0.00547531	-0.00592504	-0.00593937	-0.005783	-0.00575947	-0.00615306	-0.00640646	-0.0066221	-0.00696889	-0.00731998	-0.00735937	-0.00713268	-0.00766571	-0.00756517	-0.00759906	-0.00801289	-0.0080017	-0.00854282	-0.00863071	-0.00889029	-0.00906657	-0.00887806	-0.00908203	-0.00938187	-0.0093449	-0.00917005	-0.00948975	-0.0097269	-0.00956398	-0.00992307	-0.00998099	-0.00975378	-0.0100201	-0.0104418	-0.0106317	-0.0102827	-0.0101482	-0.0102466	-0.010344	-0.0108519	-0.0108543	-0.0106181	-0.0107311	-0.0111169	-0.0108959
0.00422698	0.00415837	0.0037691	0.00371531	0.00378199	0.00358179	0.00367865	0.00340026	0.00320375	0.00325412	0.00338156	0.00330009	0.00289676	0.00279491	0.00275295	0.00238439	0.00259396	0.0024616	0.00257093	0.0024553	0.00232431	0.00215754	0.0023794	0.00219311	0.00185736	0.00186731	0.00159606	0.00142745	0.00159818	0.00168497	0.00202737	0.00180219	0.00194173	0.00179807	0.00172865	0.00158176	0.0014942	0.00110337	0.00131367	0.00097685	0.000827625	0.00105916	0.00102668	0.00119713	0.000777223	0.000791182	0.000781439	0.000836686	0.000463333	0.000718897
-0.00130287	-0.00123395	-0.00113061	-0.00108754	-0.00119997	-0.00110321	-0.000902805	-0.000975228	-0.00103449	-0.00102492	-0.000882137	-0.00091409	-0.000642082	-0.000837973	-0.000815821	-0.000901613	-0.000700977	-0.000796555	-0.00083831	-0.000763426	-0.000756572	-0.000626673	-0.000671445	-0.000589546	-0.000823579	-0.00068683	-0.000637468	-0.000778958	-0.000685133	-0.000577459	-0.000678773	-0.000342712	-0.0005972	-0.000388225	-0.000455373	-0.000451054	-0.000550322	-0.000585579	-0.000473759	-0.000416716	-0.000480002	-0.000362246	-0.000169825	-0.000470564	-0.00047397	-0.000353408	-0.000208324	-5.4435e-05	-0.00040775	-0.000436877
0.00606249	0.00603491	0.00592248	0.00582992	0.00600232	0.0059547	0.00632594	0.00599854	0.00569116	0.00583625	0.00643133	0.00635695	0.00621971	0.00631548	0.00652409	0.00632874	0.00639699	0.00667397	0.00673202	0.00663243	0.00652266	0.00642504	0.006994	0.00712947	0.00689698	0.00689507	0.00688899	0.00671827	0.00692736	0.00715526	0.00714831	0.00718436	0.00742276	0.00732177	0.00737506	0.00730656	0.00728556	0.00718799	0.00756227	0.00739069	0.00736445	0.0072768	0.00734911	0.00737458	0.00743873	0.0074347	0.00724516	0.00740613	0.00752901	0.00732761
-0.00917571	-0.00925579	-0.00899287	-0.0090138	-0.00898046	-0.00893525	-0.00884216	-0.00868445	-0.00879934	-0.00879858	-0.00872125	-0.00867663	-0.00850613	-0.00833993	-0.00814313	-0.00792371	-0.0081878	-0.00794715	-0.00788545	-0.00793307	-0.00788472	-0.00782397	-0.0078774	-0.00761769	-0.00748561	-0.00753424	-0.00735338	-0.00739666	-0.00724985	-0.00729021	-0.00749339	-0.00724491	-0.00728253	-0.00725007	-0.00716035	-0.0070434	-0.00697974	-0.00676975	-0.00681708	-0.00662786	-0.00636472	-0.00671266	-0.00666426	-0.00658444	-0.00628945	-0.00629694	-0.00670211	-0.0065158	-0.00593952	-0.00615831
-0.00166908	-0.0018011	-0.00176285	-0.00173984	-0.00175995	-0.0017454	-0.00148596	-0.00163138	-0.0018429	-0.00177041	-0.00147822	-0.00154456	-0.00146596	-0.00159365	-0.00143107	-0.00151232	-0.00148977	-0.00140822	-0.00134822	-0.00143953	-0.0015394	-0.00149704	-0.00134805	-0.00120278	-0.00147988	-0.00144309	-0.00143105	-0.00165816	-0.0014442	-0.00128739	-0.00132133	-0.00113381	-0.00120343	-0.00115213	-0.00117638	-0.00115571	-0.00113087	-0.00127197	-0.00113987	-0.00117019	-0.00106105	-0.00114197	-0.00106393	-0.0010804	-0.000958813	-0.000894819	-0.00106942	-0.000895135	-0.000931195	-0.000962232
0.00115146	0.00118226	0.000846723	0.000815876	0.000787944	0.000714404	0.000704484	0.000595057	0.000503043	0.000361862	0.000298548	0.000342663	0.000117682	0.000140649	0.000109268	-0.000224357	-7.58106e-05	-0.000324724	-0.00037352	-0.000295789	-0.000271846	-0.000254206	-0.000277369	-0.000707691	-0.000901096	-0.00067779	-0.00104514	-0.00123305	-0.000975692	-0.0010807	-0.000969963	-0.000849225	-0.00090946	-0.00102267	-0.00102356	-0.0012807	-0.00139383	-0.00162064	-0.00151608	-0.00174507	-0.00185436	-0.00152794	-0.00179814	-0.00176524	-0.00204185	-0.00200641	-0.00187211	-0.00185361	-0.00237284	-0.00200719
0.0166599	0.0166133	0.0162884	0.0162416	0.0163973	0.0163092	0.0161874	0.0159758	0.0160879	0.0161726	0.0162662	0.0162316	0.0158361	0.0158834	0.0158154	0.0157232	0.0157005	0.0158049	0.0157619	0.0156648	0.0155663	0.0153627	0.0158022	0.0155843	0.0156714	0.0155535	0.0153613	0.0155513	0.0153116	0.0153881	0.0156091	0.0149818	0.0154325	0.0151268	0.0151702	0.0150929	0.0152184	0.0150549	0.0151044	0.0148668	0.0146851	0.0147724	0.0145219	0.0147773	0.0148087	0.0146671	0.0148588	0.0144666	0.0144142	0.0145084
-0.0111927	-0.0114216	-0.0116205	-0.0114222	-0.0114849	-0.0116177	-0.0119855	-0.0119605	-0.0120637	-0.0121868	-0.0124448	-0.0125553	-0.0129962	-0.012818	-0.0129484	-0.0130981	-0.0130794	-0.0134302	-0.0133217	-0.0132997	-0.0135806	-0.0135855	-0.013985	-0.0142705	-0.0143889	-0.0144258	-0.0144144	-0.0147623	-0.0146384	-0.014811	-0.0147806	-0.01479	-0.0148795	-0.0149501	-0.0151032	-0.0153735	-0.0152211	-0.0153345	-0.0155879	-0.0158628	-0.0153818	-0.0153636	-0.0157669	-0.0156562	-0.0161478	-0.0162077	-0.0163657	-0.0162682	-0.0162379	-0.0160333
0.00445821	0.00411024	0.00425542	0.00428285	0.00424384	0.0042907	0.00462791	0.00447968	0.00436118	0.00457127	0.00489269	0.00480729	0.0050205	0.00458756	0.0048513	0.00497803	0.00478168	0.00507876	0.00517138	0.00485246	0.00472434	0.00473027	0.0050503	0.00540958	0.0051401	0.00503106	0.00501773	0.00495214	0.00501921	0.0053324	0.00542269	0.00527846	0.0053218	0.00532175	0.00532605	0.00561675	0.00581533	0.00551936	0.00555307	0.00564814	0.00573182	0.00546507	0.00561667	0.00584856	0.00644674	0.00649392	0.00623143	0.00618404	0.00626862	0.00628309
0.00188454	0.00188837	0.00210679	0.00218436	0.00211069	0.00219755	0.0022521	0.00224304	0.00234741	0.00247298	0.00252941	0.00244525	0.00269955	0.00245157	0.00239526	0.00253966	0.00262755	0.00265319	0.00265783	0.00262972	0.00257152	0.00260133	0.00258191	0.00287088	0.00282565	0.00272069	0.00296371	0.00305338	0.00281837	0.00298493	0.00295655	0.00289474	0.00280637	0.00300129	0.0029091	0.00309142	0.00312772	0.00316385	0.00311923	0.00325624	0.00322121	0.00316211	0.00346064	0.00326699	0.0033699	0.00341137	0.00354581	0.00351604	0.00348292	0.0033011
0.00117989	0.000971861	0.000855229	0.00110786	0.00104036	0.00102043	0.000679441	0.000583127	0.000664969	0.00068267	0.00058911	0.000406844	0.000111672	9.87209e-05	-8.21122e-05	-0.000125428	-4.04857e-05	-0.000280826	-0.000264443	-0.000261185	-0.000611041	-0.000627454	-0.000775391	-0.000926587	-0.00101743	-0.00114551	-0.00100342	-0.00116515	-0.00138586	-0.00135397	-0.00135035	-0.00162982	-0.00160054	-0.00162592	-0.0018118	-0.00196874	-0.00171051	-0.00181055	-0.00205991	-0.00228319	-0.00194346	-0.00192452	-0.00221825	-0.00225101	-0.00248321	-0.00256864	-0.00241729	-0.00258316	-0.00266091	-0.00261521
0.0292894	0.0295286	0.0292409	0.0291716	0.0293431	0.0294628	0.0298642	0.0292385	0.0291909	0.0293853	0.0302349	0.0301273	0.0300659	0.0300342	0.0300856	0.029714	0.0301344	0.0303447	0.0301144	0.0302125	0.0300996	0.0300302	0.0310194	0.0308986	0.0306323	0.0307736	0.0306789	0.0306906	0.0305383	0.0309542	0.030879	0.0307288	0.0311027	0.0310033	0.0310359	0.030819	0.0307653	0.0306541	0.0312212	0.0309326	0.0304618	0.0307777	0.0307865	0.0304057	0.0305557	0.0305412	0.031157	0.0309192	0.0303249	0.0300872
-0.00388327	-0.00376892	-0.00356376	-0.0035205	-0.00336384	-0.00345611	-0.00378129	-0.00364136	-0.00349339	-0.00334769	-0.00346626	-0.00358372	-0.00377491	-0.00347095	-0.00371659	-0.00342677	-0.00342498	-0.00331897	-0.00317806	-0.00317505	-0.00330214	-0.00351628	-0.00362463	-0.00324333	-0.00285002	-0.00327559	-0.00269475	-0.00240654	-0.00290783	-0.00292584	-0.00292576	-0.00335605	-0.00310357	-0.00303531	-0.00312467	-0.00300318	-0.00293882	-0.00254049	-0.00270522	-0.00265276	-0.00250487	-0.00279501	-0.00249798	-0.00255568	-0.0029342	-0.00308254	-0.00317909	-0.00317095	-0.00237829	-0.00292192
0.0162227	0.0162495	0.0158718	0.016011	0.0160617	0.0160797	0.0158825	0.0155275	0.0156106	0.0156168	0.0158365	0.0156984	0.0152968	0.0154199	0.0152466	0.0149446	0.0152296	0.0150454	0.0148865	0.0150261	0.0147512	0.0147009	0.0150188	0.0145893	0.0144735	0.0145235	0.01445	0.0143415	0.0141225	0.0142202	0.0141893	0.0138974	0.0141368	0.0139747	0.0138803	0.0135104	0.0136494	0.0135391	0.0136072	0.0132107	0.0132016	0.0135001	0.0130735	0.0128858	0.0126524	0.0125463	0.0130643	0.0127527	0.0122955	0.0123369
-0.00358052	-0.00367003	-0.00358067	-0.00349093	-0.00357537	-0.00357452	-0.00326188	-0.00348738	-0.00372661	-0.00357571	-0.00323801	-0.00341418	-0.00327466	-0.00358633	-0.0035383	-0.0036916	-0.00341923	-0.00348254	-0.00336215	-0.00344267	-0.00364172	-0.0036064	-0.0035464	-0.00324767	-0.00372347	-0.00373122	-0.00355715	-0.003857	-0.00371766	-0.00344271	-0.00341605	-0.0031975	-0.00340437	-0.00316354	-0.00333457	-0.00328268	-0.00333254	-0.00353432	-0.00335565	-0.00341251	-0.00334382	-0.00333474	-0.00297644	-0.00321355	-0.0033797	-0.00324682	-0.00330816	-0.00300147	-0.00324962	-0.00336256
0.0143532	0.0143717	0.0140664	0.0138726	0.0140616	0.0139419	0.0143754	0.0139563	0.0137133	0.0138934	0.0144355	0.0143926	0.0141805	0.0140644	0.0142139	0.0138993	0.0140533	0.0142942	0.0143437	0.0141693	0.0141414	0.0139452	0.0146727	0.014698	0.014393	0.0144094	0.0141421	0.0141191	0.0142794	0.0145554	0.0148267	0.0145917	0.0149301	0.0147449	0.0148119	0.0147903	0.01467	0.0143411	0.0148174	0.0145786	0.0141993	0.0143242	0.0144704	0.0146226	0.0146291	0.0146459	0.01463	0.0146381	0.0143968	0.0144241
0.00586588	0.00599765	0.00635144	0.00636912	0.00636928	0.00653537	0.00661498	0.00666009	0.00686061	0.0070159	0.00715749	0.00712626	0.00751731	0.00740128	0.00737844	0.00767928	0.00768677	0.00791209	0.00784467	0.00786678	0.00791212	0.00794054	0.00806478	0.0084706	0.00865725	0.00851638	0.00888147	0.0091682	0.00878617	0.00896066	0.00879633	0.00871675	0.00874214	0.00893525	0.00893345	0.00918883	0.00922451	0.00949315	0.00948207	0.00975287	0.00963324	0.00946719	0.00983783	0.00957511	0.00990392	0.00990434	0.0100873	0.00997725	0.0101976	0.00978469
0.000961413	0.000816965	0.000760684	0.000903458	0.000956087	0.000960316	0.00102053	0.000753622	0.000541685	0.000632431	0.00104796	0.000865339	0.000663035	0.000796346	0.000860092	0.000717459	0.000828808	0.000863462	0.000905367	0.000897412	0.000571113	0.000564004	0.000792692	0.000841085	0.000606415	0.000556221	0.000759321	0.000435973	0.000498284	0.000669947	0.000516309	0.000572807	0.000662251	0.000651221	0.000556048	0.000372854	0.000534476	0.000505182	0.000599305	0.000371886	0.0007074	0.000598191	0.000459861	0.000332222	0.000240351	0.000199077	0.000116995	0.000233483	0.000353536	0.000134588
0.00942707	0.00977655	0.00984045	0.00972522	0.0097731	0.00979299	0.0100037	0.00987135	0.00997668	0.0101346	0.0103113	0.0102796	0.010483	0.0102887	0.0101314	0.0100819	0.0104452	0.0104795	0.0104472	0.0105108	0.0106282	0.0105335	0.0107678	0.0110166	0.0109848	0.0109405	0.0110852	0.0113602	0.0110783	0.0112753	0.0113938	0.0112768	0.0113174	0.0115122	0.0114619	0.0115994	0.0113349	0.0113997	0.0116785	0.0117505	0.0112196	0.0114296	0.0120062	0.0116619	0.0114459	0.0115184	0.0119009	0.011911	0.0116122	0.0113604
0.00139398	0.00137886	0.00142434	0.00149187	0.00158043	0.00153737	0.00117639	0.00128622	0.001486	0.00153495	0.00134755	0.00129278	0.00107536	0.00128655	0.00111574	0.0013337	0.00122183	0.00126984	0.00130112	0.00129302	0.00118529	0.00105496	0.000985734	0.00105052	0.0013897	0.00111962	0.00137889	0.00160653	0.00121418	0.00114865	0.00115614	0.000715686	0.000955941	0.000877214	0.00084657	0.000880619	0.00104701	0.00125784	0.00102412	0.00101746	0.00116636	0.000992236	0.000918447	0.00100993	0.000909695	0.000755526	0.000766441	0.000560383	0.00103855	0.000829748
0.00720249	0.00693777	0.00684575	0.00706173	0.00721036	0.00713151	0.00692934	0.00662491	0.00656795	0.0068058	0.00716167	0.00685634	0.0063719	0.00652797	0.00644153	0.0064491	0.00649158	0.00660706	0.00672686	0.00658828	0.00605892	0.00585765	0.00619818	0.0063636	0.00629877	0.00592429	0.0063253	0.00620362	0.00585745	0.00610674	0.00610844	0.00553365	0.00594284	0.00581814	0.00565275	0.00555241	0.00592202	0.00589809	0.00582223	0.00550594	0.00593094	0.00566668	0.00551005	0.00556118	0.00539874	0.0052125	0.00514591	0.00500278	0.00546847	0.00510469
0.0143399	0.0145032	0.0141934	0.0142822	0.0143196	0.0141761	0.0138484	0.013608	0.0138794	0.0140296	0.0138899	0.0136874	0.0132717	0.0130942	0.0125986	0.0124016	0.0128903	0.0125577	0.0125727	0.0126078	0.0123773	0.0121158	0.0121907	0.012067	0.0120129	0.0117778	0.011883	0.0121193	0.0115139	0.0116512	0.0120377	0.0112716	0.0115096	0.0115218	0.0112718	0.0111844	0.0111441	0.0109782	0.0109685	0.0106577	0.0103121	0.0107035	0.0108775	0.0106974	0.00994682	0.00987225	0.0105017	0.0101906	0.00968981	0.00968968
0.0244826	0.0247641	0.0246273	0.0245979	0.0246274	0.0248337	0.0249863	0.024677	0.0248922	0.0249431	0.0253204	0.0253307	0.0254939	0.0254035	0.0253558	0.0252	0.0254827	0.0255447	0.0252268	0.0254189	0.0254798	0.0255354	0.0260838	0.0258613	0.0258467	0.0260391	0.0259148	0.0261028	0.0258243	0.0260319	0.0258929	0.0258087	0.0259707	0.0259472	0.0260001	0.0258726	0.0258292	0.025853	0.0261242	0.0260587	0.0255861	0.0259348	0.0258678	0.0254765	0.0257578	0.0257552	0.0264988	0.0261188	0.0254728	0.0253931
0.00439478	0.00443824	0.00440812	0.00450956	0.0046275	0.0044478	0.00417057	0.00403437	0.00416728	0.0044333	0.0044095	0.00414406	0.00376868	0.00373264	0.00334949	0.0033956	0.00368905	0.00360934	0.00380034	0.00370678	0.00338889	0.00307066	0.00311732	0.00343951	0.00348572	0.00301495	0.00348848	0.00370346	0.00310156	0.00328621	0.00358047	0.00283403	0.00312946	0.00320715	0.00295767	0.00304721	0.00310072	0.00312874	0.00306143	0.00288174	0.00285074	0.00281141	0.00320914	0.00312573	0.00245399	0.00234237	0.00249581	0.0024146	0.00266756	0.00230181
-0.00500685	-0.00504779	-0.00477066	-0.00470204	-0.00476879	-0.00477219	-0.00465934	-0.00465045	-0.00466235	-0.00447553	-0.00442656	-0.00456355	-0.00433896	-0.00464247	-0.00470667	-0.00455858	-0.00443781	-0.00441989	-0.00426917	-0.00438494	-0.00448972	-0.00452209	-0.00463473	-0.00414341	-0.00428441	-0.00449116	-0.00413757	-0.0041075	-0.00428077	-0.00408152	-0.00400293	-0.0040617	-0.0041982	-0.00392588	-0.00407968	-0.00381269	-0.00382941	-0.0038373	-0.00386372	-0.00372094	-0.00369747	-0.00384267	-0.00331551	-0.00346379	-0.00356698	-0.00349247	-0.00357435	-0.00340397	-0.00328706	-0.00353027
0.0136166	0.0140292	0.0136872	0.0136427	0.0137837	0.0137987	0.0137995	0.013468	0.0134614	0.0134159	0.0137517	0.013718	0.0134427	0.0137911	0.0136113	0.0131975	0.0136798	0.0135299	0.0133337	0.0136578	0.0136307	0.013579	0.0139503	0.0135647	0.0135243	0.0137145	0.0136735	0.0136327	0.0135457	0.0135723	0.0134518	0.0135232	0.0137072	0.0136513	0.0136368	0.0132057	0.0130057	0.0131359	0.013503	0.0131745	0.0128634	0.0132988	0.0131657	0.0127099	0.0122143	0.0121755	0.0127502	0.0127087	0.0122258	0.0120645
0.0087154	0.00890034	0.00915125	0.00906465	0.00925502	0.00943503	0.00960659	0.00957073	0.00960709	0.00970152	0.0101602	0.0102085	0.0104287	0.0107847	0.0109671	0.0112007	0.0110488	0.0115391	0.0113994	0.0114911	0.01158	0.0115972	0.0120768	0.0123349	0.0126726	0.0126267	0.0129207	0.0131305	0.0129622	0.0130681	0.0126772	0.0127646	0.0130417	0.0130089	0.0131936	0.0132478	0.0133131	0.0137686	0.0139425	0.014119	0.014105	0.013811	0.0138652	0.0136852	0.0142115	0.0141199	0.0141182	0.0140453	0.0146368	0.0140652
-0.0168024	-0.0168743	-0.0169235	-0.0168288	-0.0169023	-0.0171048	-0.017497	-0.0172634	-0.0172586	-0.0173538	-0.0179018	-0.0179548	-0.0182502	-0.0181868	-0.0184457	-0.0184495	-0.0184031	-0.0187807	-0.01858	-0.0185863	-0.0186805	-0.0187617	-0.0194022	-0.0194575	-0.0194271	-0.0195764	-0.0194735	-0.0195589	-0.0195697	-0.0198096	-0.0195987	-0.0196983	-0.0198689	-0.0198017	-0.0199699	-0.020012	-0.0200493	-0.0200762	-0.0203706	-0.0204523	-0.0202104	-0.0201889	-0.020167	-0.020045	-0.0207431	-0.0207555	-0.0209517	-0.0207663	-0.0206367	-0.0204772
-0.00602087	-0.00595721	-0.00603216	-0.00595324	-0.005893	-0.00603656	-0.00617696	-0.0062706	-0.00638195	-0.00632132	-0.00629461	-0.006458	-0.00677108	-0.006607	-0.00681381	-0.0069573	-0.0066794	-0.00686545	-0.00671977	-0.00667221	-0.00689133	-0.00702382	-0.00714256	-0.00705934	-0.00715824	-0.00731688	-0.00703214	-0.00716947	-0.0072588	-0.00724081	-0.00716803	-0.0072538	-0.00722375	-0.0071344	-0.00731099	-0.00744739	-0.00750626	-0.00745497	-0.00742089	-0.00762877	-0.0074896	-0.00745734	-0.00729753	-0.00746054	-0.008152	-0.00817989	-0.00820751	-0.00798261	-0.00786666	-0.00807786
0.0177711	0.0179216	0.0175624	0.0173837	0.0176117	0.017484	0.01756	0.0172757	0.017295	0.017408	0.0176507	0.0176478	0.0172852	0.0173664	0.0173054	0.0170928	0.0172275	0.0173787	0.0173491	0.0172911	0.0173083	0.0170519	0.0176421	0.0174902	0.0175252	0.0174616	0.0172434	0.0174723	0.0173161	0.01743	0.0177038	0.0171875	0.0176592	0.0173969	0.0174726	0.0173911	0.0173036	0.0171667	0.0174634	0.0172187	0.0167819	0.0169743	0.0169693	0.0171172	0.0169745	0.0168839	0.0171025	0.0168642	0.0167199	0.0167246
-0.0140407	-0.0141662	-0.013945	-0.0138979	-0.0139171	-0.0139907	-0.0139337	-0.0138362	-0.0140127	-0.0139362	-0.0139412	-0.0140264	-0.0139766	-0.0140017	-0.0139614	-0.0138464	-0.0138923	-0.0138615	-0.0136504	-0.0137643	-0.0138652	-0.0138872	-0.0141153	-0.0137397	-0.0138314	-0.013995	-0.0137076	-0.0138491	-0.0137478	-0.013716	-0.0137065	-0.013577	-0.0137129	-0.0135538	-0.0136424	-0.0134979	-0.0134928	-0.0134508	-0.0135139	-0.0134291	-0.0131521	-0.0134176	-0.0131264	-0.0130955	-0.0132608	-0.0132202	-0.0136353	-0.013301	-0.0128854	-0.0130714
0.0162944	0.0165784	0.0164183	0.0164167	0.0164192	0.016552	0.0164861	0.0163345	0.0165758	0.016531	0.0166116	0.0166428	0.0166783	0.0167069	0.0165514	0.0164108	0.0166694	0.0165628	0.0162985	0.0165348	0.0166057	0.0166502	0.0168735	0.0165541	0.0166356	0.0168021	0.0166938	0.0168621	0.0166006	0.0166306	0.0165301	0.0164607	0.0165426	0.0165221	0.0165388	0.0163565	0.0162899	0.0163688	0.0164862	0.0164045	0.0160502	0.0164121	0.0162718	0.015938	0.0159401	0.0159186	0.0165797	0.0162663	0.0157155	0.0157202
0.00855535	0.00869553	0.00868755	0.00863219	0.00858682	0.00860474	0.00884981	0.00867883	0.00872629	0.00885968	0.0090032	0.00895614	0.00915304	0.00876091	0.00868234	0.00857207	0.0088662	0.00882584	0.00881057	0.00877941	0.0088269	0.00879119	0.00897613	0.00912285	0.00889519	0.0089158	0.00887848	0.00899237	0.0088669	0.00908902	0.00927547	0.00918233	0.00912652	0.00928095	0.00920628	0.00933983	0.00916766	0.00898742	0.0091974	0.00922066	0.00879636	0.00902929	0.00944354	0.00924276	0.00916651	0.00927468	0.00958745	0.00956576	0.009052	0.00906318
0.000794924	0.000550133	0.000613474	0.000824406	0.000740697	0.000804757	0.000668958	0.000607181	0.000650728	0.000709768	0.000751629	0.000611915	0.00058436	0.00047373	0.0004594	0.000541477	0.000497261	0.000450509	0.000456054	0.000399678	0.000133405	0.000186943	0.000134494	0.000178507	8.28195e-05	-1.9021e-05	0.000146892	9.06146e-06	-0.000131481	-2.50405e-05	-0.000114523	-0.000239237	-0.000262307	-0.000235315	-0.000349228	-0.000354941	-8.51621e-05	-0.000150632	-0.000353314	-0.000405065	-7.34421e-05	-0.000200867	-0.000372217	-0.000393486	-0.000251989	-0.000293183	-0.000270598	-0.000391184	-0.000344858	-0.000377918
-0.00406453	-0.00393783	-0.00381386	-0.00369461	-0.00370934	-0.00361564	-0.00373971	-0.00371889	-0.00370451	-0.00375127	-0.00368348	-0.00374045	-0.00369905	-0.0034437	-0.0035263	-0.00350927	-0.0033763	-0.00346719	-0.00353276	-0.00332244	-0.00341144	-0.0033178	-0.00346216	-0.00345499	-0.00337915	-0.00335547	-0.00304977	-0.00315966	-0.00324488	-0.00328566	-0.00359028	-0.00332597	-0.00342816	-0.00329049	-0.00335524	-0.0035116	-0.00349251	-0.00319746	-0.00323588	-0.00324015	-0.00302564	-0.0030494	-0.00309182	-0.00345005	-0.00362436	-0.00364473	-0.00352165	-0.00341025	-0.0032875	-0.00357554
0.0169631	0.0169698	0.0165519	0.0166824	0.0167026	0.0166565	0.016441	0.0160823	0.0162122	0.0162655	0.0163651	0.0162	0.0157707	0.0156994	0.0154385	0.0151218	0.0154717	0.0152079	0.0151083	0.0151719	0.0148906	0.0147748	0.015036	0.0146496	0.0144673	0.0144503	0.0143343	0.014298	0.0139983	0.014132	0.0143004	0.0138179	0.0140462	0.0139114	0.0137575	0.0134762	0.0135758	0.0133249	0.0133676	0.0129608	0.0128261	0.0131995	0.0129185	0.0127949	0.0124264	0.0123444	0.0129092	0.012562	0.0119535	0.0121015
-0.00454747	-0.00430787	-0.00459978	-0.0047779	-0.00465207	-0.00482264	-0.004881	-0.00484666	-0.00497275	-0.00513829	-0.00527654	-0.00515441	-0.00548342	-0.00511374	-0.00518332	-0.00545014	-0.00534384	-0.00548123	-0.0054617	-0.00532779	-0.00515263	-0.00525086	-0.00531001	-0.00563927	-0.00555494	-0.00541647	-0.00566097	-0.00568769	-0.0054345	-0.005689	-0.00557784	-0.00544464	-0.00537697	-0.00551977	-0.00543774	-0.00568647	-0.00595914	-0.00591163	-0.00573433	-0.00590847	-0.00609004	-0.00586126	-0.00597009	-0.00589788	-0.00642771	-0.006441	-0.00649808	-0.00631791	-0.00637841	-0.00623635
0.00415078	0.00439166	0.0043975	0.00423334	0.00429665	0.00427172	0.00432934	0.00439388	0.00450813	0.00452365	0.00443726	0.00453433	0.00462521	0.00460784	0.00453616	0.00456958	0.00462729	0.0046914	0.00466287	0.00469335	0.00492025	0.00484073	0.00491437	0.00496516	0.00513058	0.0051259	0.00506548	0.00535859	0.00523849	0.00520758	0.00533099	0.00522204	0.00529665	0.00530842	0.00537981	0.00548956	0.00529107	0.00537338	0.0054893	0.00559531	0.00520449	0.00531558	0.00557317	0.00555468	0.00549512	0.00551159	0.00564845	0.0055998	0.00554435	0.00550998
0.00305739	0.00313562	0.00318693	0.00324681	0.0034014	0.00343305	0.00331106	0.00322798	0.00322694	0.00329213	0.0035479	0.00345882	0.00328527	0.00368547	0.00365025	0.00371674	0.0037348	0.00389198	0.00386498	0.0039644	0.00380482	0.00374022	0.00394689	0.00403472	0.00423424	0.00409232	0.00444054	0.00445642	0.00424607	0.0042848	0.00404579	0.00395709	0.00420472	0.00416177	0.00416118	0.00403259	0.00415326	0.00447079	0.00449755	0.00441278	0.00462232	0.00444052	0.00435261	0.00419174	0.00412539	0.00399527	0.00400679	0.0039885	0.00446953	0.00402487
-0.000382361	-0.000120663	-0.000106157	-0.000166287	-0.000261989	-0.000107024	4.83946e-05	8.75466e-05	9.02968e-05	-9.38589e-05	-7.26227e-05	7.54543e-05	0.000387012	0.000434776	0.000489717	0.000347154	0.000490165	0.000362975	0.00015998	0.000420515	0.000668371	0.000889628	0.000801302	0.000554794	0.000517452	0.000887808	0.000702157	0.000621192	0.000854753	0.000745494	0.00050389	0.00109498	0.000809411	0.000923044	0.00100545	0.000853339	0.000636534	0.0007511	0.000905961	0.000999846	0.000796702	0.00107042	0.00101114	0.000675967	0.000754507	0.000869431	0.00114364	0.00124392	0.000761815	0.000864375
-0.00247782	-0.00259438	-0.00242804	-0.00257017	-0.00253774	-0.00253658	-0.00214169	-0.00213121	-0.00231778	-0.00222048	-0.00199949	-0.00193698	-0.00168311	-0.00186153	-0.0015695	-0.00146183	-0.00167879	-0.00135098	-0.00125377	-0.00146506	-0.00133859	-0.001336	-0.00112125	-0.000793034	-0.000892534	-0.000898889	-0.000973418	-0.00096931	-0.000713765	-0.0005908	-0.000539669	-0.000405988	-0.000408974	-0.000405189	-0.000285598	-2.62582e-05	-6.51347e-05	-0.000164477	-1.1254e-05	0.000174251	0.000112914	-0.000122953	0.000132987	0.000353262	0.000790204	0.000865043	0.000467247	0.00062991	0.000869389	0.000843027
0.00126502	0.0011386	0.00129423	0.00143347	0.00145403	0.00150919	0.00127926	0.00133601	0.00147775	0.00155422	0.00153478	0.00144493	0.00140569	0.00150002	0.00145015	0.00169927	0.0015514	0.00165606	0.0016603	0.00162818	0.00145454	0.00143283	0.00141205	0.00156342	0.00176686	0.00154905	0.00185338	0.00194513	0.00163297	0.0016709	0.00154293	0.00128035	0.00141507	0.0014037	0.0013617	0.00142685	0.00168352	0.0018571	0.00162428	0.00166999	0.00195296	0.00169676	0.00160132	0.00161718	0.0017857	0.00167211	0.00164837	0.00147404	0.00190995	0.00166894
0.0161585	0.016061	0.0157806	0.0157986	0.0158184	0.0158377	0.0159915	0.0156361	0.0156085	0.0156938	0.0160214	0.0159467	0.0158054	0.0155979	0.0156488	0.0154069	0.0155367	0.0155591	0.0154691	0.0153979	0.0152566	0.0152211	0.0156904	0.0154854	0.0152097	0.0152903	0.0150328	0.0149517	0.014944	0.0151648	0.0152775	0.0150438	0.0152251	0.0150752	0.0150638	0.0149531	0.0150413	0.0147128	0.0148937	0.0146599	0.0144916	0.014691	0.0144978	0.0145286	0.0146931	0.0146853	0.0149595	0.0147167	0.014218	0.0143972
0.019386	0.0194873	0.0192266	0.0191029	0.0193205	0.0192827	0.0197007	0.0191717	0.0189711	0.0192027	0.0199461	0.0198296	0.019636	0.0196142	0.0197165	0.0193992	0.0196787	0.0199483	0.0199242	0.0198491	0.0197204	0.0195422	0.0204094	0.0204743	0.0201892	0.0201842	0.0201149	0.0200866	0.02008	0.02045	0.0205554	0.020326	0.0207238	0.0205927	0.0206203	0.0205225	0.0204528	0.0202658	0.020791	0.0205134	0.0201716	0.0202969	0.0204445	0.0203507	0.0203516	0.020336	0.0205158	0.0204768	0.0202497	0.0200363
-0.0109637	-0.0111192	-0.0110402	-0.0107495	-0.0109555	-0.0109717	-0.0112624	-0.011215	-0.0111768	-0.0111853	-0.0114523	-0.0116465	-0.0116989	-0.0118815	-0.0121245	-0.0121382	-0.0119259	-0.0123511	-0.0122519	-0.0122098	-0.0125079	-0.0124351	-0.0129804	-0.012944	-0.0131601	-0.0132595	-0.0129762	-0.0132294	-0.0133605	-0.0133608	-0.0133594	-0.0133241	-0.0136468	-0.0134019	-0.0136925	-0.0137492	-0.0136378	-0.0137122	-0.0140107	-0.0140909	-0.0137234	-0.013676	-0.0136448	-0.0138676	-0.0143368	-0.0142976	-0.0142119	-0.0140939	-0.0142815	-0.0142442
0.00806162	0.00780501	0.00759336	0.00796647	0.00796235	0.0080457	0.00748534	0.00730611	0.00745755	0.00740684	0.00745726	0.00724936	0.00675789	0.00709964	0.00693999	0.0068987	0.00688827	0.00669822	0.00655528	0.00669351	0.00619045	0.00622996	0.0062474	0.00581928	0.0058975	0.00580574	0.00600027	0.00576095	0.00543648	0.00542018	0.00512898	0.00481257	0.00503325	0.00483277	0.00469444	0.00427797	0.00477952	0.00485483	0.00451427	0.0041472	0.00476593	0.00472453	0.00390328	0.00381216	0.00377404	0.00354702	0.00384389	0.00344611	0.00353365	0.00346824
0.00353583	0.00327323	0.00331316	0.00344188	0.00329389	0.00341462	0.00375881	0.0034977	0.00332049	0.00341726	0.00380495	0.00368734	0.00392262	0.00350223	0.00370987	0.00358648	0.00365738	0.00367311	0.00365754	0.00353927	0.0033495	0.00350506	0.00370627	0.00380044	0.00330366	0.00343046	0.0033574	0.00301907	0.00323388	0.00352736	0.00346031	0.00369047	0.00349742	0.00360195	0.00352259	0.00355449	0.00368359	0.00335125	0.00345538	0.00341775	0.00354389	0.00354697	0.0035424	0.00344232	0.00381498	0.00393314	0.00394285	0.00399666	0.00357019	0.00368459
0.000133839	0.000264022	0.000385849	0.000375924	0.000329912	0.000452426	0.000609849	0.000602833	0.000589136	0.000560744	0.000698842	0.000736087	0.00100195	0.000992007	0.00105341	0.00104432	0.00112728	0.00114721	0.0010527	0.00117035	0.0012616	0.00138805	0.00140861	0.00144785	0.00141017	0.0015543	0.00159829	0.00155855	0.00162804	0.0016604	0.00146897	0.00180311	0.00165194	0.00177997	0.00180708	0.00179457	0.00170897	0.00182342	0.00192986	0.00203421	0.0019644	0.00201515	0.00210648	0.00185142	0.00198406	0.00205269	0.00217232	0.00226097	0.00211576	0.00201433
9.08629e-05	8.88743e-05	0.000240882	0.000215305	0.000152919	0.000283593	0.000519811	0.000530137	0.000484979	0.000473115	0.000627483	0.000688769	0.00101594	0.000902332	0.00107929	0.00113084	0.00106242	0.00118179	0.00110897	0.00111976	0.00122617	0.00136958	0.00143985	0.00152542	0.00145545	0.00159726	0.00155136	0.00150162	0.00165552	0.00171589	0.0015567	0.00187097	0.0017256	0.00180476	0.00187682	0.0019543	0.00193535	0.00195342	0.00203077	0.00218856	0.00215946	0.0021137	0.0021662	0.00207716	0.00246388	0.00254132	0.00251698	0.00257343	0.00248893	0.00247791
0.00957848	0.00974559	0.00937098	0.0095843	0.0096319	0.00966704	0.00913341	0.0089494	0.00912975	0.00897131	0.00893988	0.00883537	0.00830957	0.00881045	0.00848214	0.00820477	0.00851437	0.00814005	0.0079142	0.0082849	0.0080186	0.00802361	0.00800867	0.00736357	0.00749823	0.00758518	0.00764935	0.00752129	0.00723122	0.00708261	0.0068472	0.00671082	0.00688345	0.00673524	0.00662445	0.00604522	0.00618173	0.00637095	0.00627278	0.00584914	0.00603276	0.0063696	0.00571171	0.0053596	0.00483032	0.00465776	0.00526897	0.0049829	0.00468186	0.0046391
0.00364954	0.00341037	0.00343649	0.00355225	0.00364379	0.00367711	0.00363523	0.00350168	0.00342591	0.00352601	0.00382718	0.00371085	0.00354026	0.00371124	0.00383945	0.00393333	0.0037513	0.0039797	0.00399949	0.00390386	0.00364052	0.00360959	0.00388414	0.00397624	0.00400004	0.0038494	0.004036	0.00391867	0.00384974	0.00397313	0.00381097	0.00363819	0.00388051	0.00374464	0.00375189	0.00370493	0.00401176	0.00405871	0.00399617	0.00389542	0.00427566	0.00397227	0.00371321	0.00382627	0.00411151	0.00399021	0.00380239	0.00370261	0.0041588	0.00393673
-0.0112643	-0.0113582	-0.0108466	-0.0106515	-0.0108868	-0.0107226	-0.0108176	-0.0105322	-0.0103506	-0.010307	-0.0105688	-0.010629	-0.0101124	-0.0104227	-0.0104871	-0.0100961	-0.0101638	-0.0102423	-0.0102061	-0.0102087	-0.0102393	-0.0100556	-0.0105789	-0.010154	-0.0101033	-0.0102271	-0.0098041	-0.00975639	-0.00998556	-0.00994703	-0.0101245	-0.00994027	-0.0103396	-0.00996465	-0.0101041	-0.00979627	-0.00968704	-0.00950961	-0.00985435	-0.00948484	-0.00923468	-0.00946244	-0.00913027	-0.00936782	-0.00915955	-0.00907647	-0.0090976	-0.00902472	-0.00885893	-0.00904051
0.000488681	0.000374131	0.000279883	0.000250376	0.000345733	0.000286759	0.000273852	0.000237391	0.000144031	0.000145842	0.000230921	0.000237453	3.60573e-05	0.000201268	0.00030127	0.000292455	0.000132726	0.000264308	0.000303324	0.00022535	0.000173519	0.000109651	0.000262467	0.000208577	0.000254636	0.000210528	0.000143471	9.65152e-05	0.000191716	0.000166917	0.000178528	7.50246e-05	0.00025578	8.20918e-05	0.000149666	9.72607e-05	0.000191649	0.000165961	0.000175024	8.65716e-05	0.000218679	8.99101e-05	-0.000107829	0.000117169	0.000207718	0.000136876	-7.6467e-05	-9.95701e-05	0.000166562	0.000176461
-0.000241993	-0.000179485	-0.00044959	-0.000506609	-0.00058516	-0.000600158	-0.000512229	-0.00057548	-0.000675845	-0.00085942	-0.000925498	-0.000823785	-0.000871322	-0.000908098	-0.000873301	-0.00119528	-0.0010674	-0.00130989	-0.00140134	-0.00129289	-0.00117017	-0.00106752	-0.00113442	-0.00156671	-0.00178409	-0.00145614	-0.00188724	-0.00209208	-0.00173212	-0.00185416	-0.0018075	-0.00148516	-0.00166727	-0.0017281	-0.00169056	-0.00191808	-0.00208415	-0.00230105	-0.00216923	-0.00230585	-0.00246535	-0.00211313	-0.00235418	-0.0023729	-0.00250958	-0.00242027	-0.00227859	-0.00221527	-0.00284018	-0.00242515
0.00446428	0.00472725	0.00460651	0.00453138	0.00445463	0.00463454	0.00463082	0.0047148	0.00483415	0.00454318	0.00443565	0.00466994	0.00487255	0.00505578	0.00510865	0.00496469	0.00498289	0.00484394	0.00452724	0.00484564	0.00515809	0.00539861	0.00533568	0.00479291	0.00492453	0.00537433	0.00499198	0.00498795	0.00519862	0.00496012	0.00468375	0.00518342	0.00500061	0.00494202	0.00511351	0.00485211	0.00470437	0.00483882	0.0049103	0.00496213	0.00474083	0.00508384	0.00467935	0.00446457	0.00469086	0.004737	0.00512632	0.00500094	0.00446682	0.00473369
-0.0053938	-0.00560873	-0.00579643	-0.00563094	-0.00572719	-0.00587286	-0.00612199	-0.00617116	-0.00620169	-0.00620697	-0.00644953	-0.00659601	-0.00692397	-0.00707756	-0.0072636	-0.00741075	-0.00728216	-0.00762774	-0.0074921	-0.00757077	-0.00783298	-0.00789715	-0.0081948	-0.00833275	-0.00856673	-0.00866657	-0.00868681	-0.00889509	-0.00891394	-0.00893319	-0.00869904	-0.00892485	-0.0090102	-0.00900866	-0.00921303	-0.00931139	-0.00921753	-0.00949909	-0.00969135	-0.00992285	-0.00970668	-0.00959771	-0.00971646	-0.00961209	-0.0100866	-0.0100932	-0.010106	-0.0100902	-0.0103156	-0.0100618
-0.0153925	-0.0156033	-0.0153587	-0.0152448	-0.0152911	-0.0151743	-0.0150632	-0.0149663	-0.0152587	-0.0153645	-0.0151489	-0.0151432	-0.0149864	-0.0146968	-0.0143833	-0.0142928	-0.0145525	-0.0144245	-0.0144021	-0.0143579	-0.0144499	-0.0142205	-0.0143785	-0.0142857	-0.0143482	-0.0142259	-0.0140496	-0.0144835	-0.0140492	-0.0141232	-0.0145811	-0.0139099	-0.0141346	-0.0140804	-0.014022	-0.0141284	-0.0139661	-0.013768	-0.0138366	-0.0137495	-0.0131223	-0.0134873	-0.0137528	-0.0137954	-0.0134668	-0.0134482	-0.0139443	-0.0135976	-0.0131015	-0.0132719
-0.00190773	-0.00188572	-0.00185701	-0.0019947	-0.00203395	-0.00211157	-0.00189782	-0.00184816	-0.00188024	-0.00182632	-0.0019329	-0.00187537	-0.00171134	-0.00204157	-0.00201705	-0.00202132	-0.00200084	-0.00198792	-0.00188913	-0.00203213	-0.00186173	-0.00191476	-0.00194932	-0.00178015	-0.00190281	-0.00190502	-0.00206744	-0.00195115	-0.00185513	-0.00180837	-0.00152765	-0.00156555	-0.00166339	-0.00159053	-0.00158013	-0.00134942	-0.00153621	-0.00173826	-0.0016431	-0.0015223	-0.00183208	-0.00176154	-0.00139092	-0.00125496	-0.00127213	-0.00116357	-0.0012589	-0.00116258	-0.00135665	-0.00118279
0.0105929	0.0106153	0.010492	0.0106375	0.0107515	0.0108729	0.0105342	0.0104273	0.0105761	0.0105097	0.0106756	0.0106302	0.0103428	0.0108454	0.0107925	0.0108084	0.0107485	0.0108048	0.0105936	0.010802	0.0106088	0.0106356	0.0108618	0.0105275	0.0108189	0.0108157	0.0109565	0.0109463	0.0106875	0.0106256	0.0102626	0.0101196	0.0104223	0.010211	0.0102564	0.00992193	0.0102053	0.0105015	0.0103927	0.010201	0.0104905	0.0104404	0.00983034	0.00969451	0.00983191	0.00962767	0.00990458	0.00957404	0.00981613	0.00958752
-0.00311411	-0.00325779	-0.00287203	-0.00273725	-0.00288609	-0.00262953	-0.00254436	-0.00241081	-0.00234474	-0.00235594	-0.00226994	-0.00225138	-0.00176079	-0.00187584	-0.0016803	-0.0013859	-0.00161483	-0.00146399	-0.00157078	-0.00154827	-0.0015454	-0.00128707	-0.00139746	-0.00119495	-0.00115055	-0.00108415	-0.000895616	-0.000963229	-0.000956257	-0.000895472	-0.00127519	-0.000919891	-0.00115613	-0.000998105	-0.000960898	-0.000814281	-0.000613195	-0.000443654	-0.000620493	-0.000327514	-3.7023e-05	-0.00029985	-0.000357897	-0.000508783	0.000163853	0.000205197	0.000147942	0.000119853	0.000294401	0.00015219
0.00328308	0.00326257	0.00316118	0.00300929	0.00309188	0.00305291	0.0032468	0.00320376	0.00309992	0.00309409	0.00321387	0.00331016	0.00328525	0.00330297	0.00347529	0.00342107	0.00328204	0.00346685	0.00346756	0.00337599	0.00350565	0.00346533	0.00371825	0.00366644	0.00365903	0.00373223	0.00347821	0.00350984	0.00371531	0.00371436	0.00379712	0.00379803	0.00392597	0.003769	0.00390983	0.00393741	0.00388491	0.00378003	0.00393503	0.00393226	0.00378544	0.00376703	0.00371209	0.00394392	0.00416942	0.00417334	0.00401222	0.00400457	0.0040347	0.00415563
-0.00204364	-0.00204277	-0.00171651	-0.00173567	-0.00182052	-0.00167225	-0.00154846	-0.00136537	-0.00125924	-0.00124193	-0.00128787	-0.00120673	-0.000754428	-0.000924565	-0.000807323	-0.000527727	-0.000707427	-0.000540276	-0.000587845	-0.000613011	-0.000448972	-0.000320941	-0.000408788	-0.000152444	-3.02727e-05	-1.74805e-05	7.53629e-05	0.000225263	0.00018108	0.000207484	6.81577e-05	0.000240424	8.44719e-05	0.000224114	0.000294389	0.000550044	0.000566125	0.00070016	0.000616128	0.000943756	0.00091254	0.000743592	0.000938878	0.000893331	0.00137214	0.00143028	0.00137737	0.00135985	0.00150214	0.00141076
-0.00327142	-0.00354644	-0.00345488	-0.00338342	-0.00349081	-0.00337199	-0.0032517	-0.00321442	-0.00331346	-0.00338312	-0.0033049	-0.00325912	-0.00306693	-0.00316172	-0.00289154	-0.00281937	-0.003097	-0.00300109	-0.00304765	-0.00312198	-0.00314146	-0.00295173	-0.00297316	-0.00302641	-0.00314208	-0.00299842	-0.00314741	-0.00337286	-0.00308494	-0.00308311	-0.00326718	-0.00297394	-0.00312503	-0.00317125	-0.00309538	-0.00307849	-0.00289154	-0.00299825	-0.00310012	-0.00301275	-0.00272178	-0.0028878	-0.00318758	-0.00304237	-0.00248343	-0.00244937	-0.00267366	-0.00267839	-0.00265519	-0.00247751
-0.00675146	-0.00690246	-0.00694658	-0.00694521	-0.00692985	-0.00704803	-0.006958	-0.00701049	-0.00722122	-0.00717683	-0.00711464	-0.007178	-0.00731832	-0.00735916	-0.00729545	-0.00737866	-0.00738802	-0.0073943	-0.00723353	-0.00736542	-0.00747187	-0.007533	-0.00755606	-0.00745189	-0.00764801	-0.00771032	-0.00771246	-0.00789993	-0.00770032	-0.00766201	-0.00753644	-0.00751799	-0.0075359	-0.0075444	-0.00759394	-0.00758164	-0.00758326	-0.00774285	-0.00770196	-0.00779162	-0.00764548	-0.00773472	-0.00766472	-0.00751253	-0.00768327	-0.00765802	-0.00796463	-0.00775523	-0.00764098	-0.0075959
-0.002321	-0.00258673	-0.0025642	-0.0024558	-0.00261002	-0.00263501	-0.00248507	-0.00259463	-0.00269266	-0.00258794	-0.00255641	-0.00268062	-0.00258479	-0.00306912	-0.00303498	-0.00309371	-0.00302228	-0.0031387	-0.00301951	-0.00321331	-0.00338249	-0.00335217	-0.00342962	-0.00327288	-0.0036795	-0.0037155	-0.00375797	-0.00395558	-0.00386588	-0.00367257	-0.00348226	-0.00352046	-0.00371539	-0.00359329	-0.00374189	-0.00360193	-0.00353316	-0.00390929	-0.0039519	-0.00397634	-0.00390149	-0.00388921	-0.00372612	-0.00366525	-0.00363936	-0.00353435	-0.00361171	-0.00354095	-0.00386748	-0.00366272
0.00202015	0.00187552	0.00190846	0.00192821	0.00188237	0.00192027	0.00187101	0.00194394	0.00203805	0.00203025	0.00191735	0.00195507	0.00202245	0.00189948	0.00195986	0.00208798	0.00189155	0.00195312	0.00192787	0.00183971	0.00186048	0.00189213	0.00187397	0.00184941	0.00191325	0.00189532	0.00179272	0.00186659	0.00182891	0.00181785	0.00184495	0.0017167	0.00173317	0.00166235	0.0017061	0.00180596	0.00193372	0.00185839	0.00171508	0.00179424	0.0018369	0.00175794	0.00162609	0.00181017	0.00213289	0.00211255	0.00207543	0.00189861	0.00193009	0.00207192
-0.0106379	-0.0105222	-0.0106274	-0.01058	-0.0106263	-0.0107117	-0.0108474	-0.0108069	-0.0109119	-0.0110423	-0.0112129	-0.0112359	-0.0114033	-0.0112344	-0.0113865	-0.0115947	-0.0113626	-0.0116952	-0.0116475	-0.0114848	-0.0115187	-0.0114927	-0.0118453	-0.0120249	-0.0121273	-0.0120326	-0.012002	-0.0122221	-0.0120632	-0.0122251	-0.0122376	-0.0119583	-0.0121657	-0.0120676	-0.0121739	-0.0123982	-0.0125542	-0.0125156	-0.0125146	-0.012653	-0.0125537	-0.012366	-0.0123894	-0.0125739	-0.0131831	-0.013141	-0.0131231	-0.012855	-0.0130315	-0.0129694
0.0102012	0.0100959	0.00991977	0.0100401	0.0101095	0.0101605	0.010114	0.00983658	0.00979244	0.00983558	0.0101816	0.0100636	0.00981602	0.00997362	0.010007	0.00986905	0.00992304	0.00997031	0.00987972	0.0099158	0.00965525	0.00964869	0.00999857	0.00981469	0.00972262	0.00972834	0.00975632	0.00958641	0.00952115	0.00964831	0.00949953	0.00937359	0.00959249	0.00944421	0.0094206	0.00918483	0.00939959	0.00936276	0.00941827	0.0091668	0.00936042	0.00936209	0.00899278	0.00892538	0.00901691	0.00891946	0.00907355	0.00890231	0.00886419	0.00877212
0.00477413	0.00469545	0.00458741	0.00466577	0.00468127	0.00479502	0.00458902	0.00460305	0.00468384	0.00453128	0.00453567	0.00460161	0.00448024	0.00478801	0.00487185	0.00488707	0.00467982	0.00470949	0.00452404	0.00464925	0.00461453	0.00472867	0.00479338	0.00440903	0.00459898	0.00473395	0.00460292	0.00452938	0.00456029	0.00441921	0.00414339	0.00420954	0.00431591	0.00410269	0.00421336	0.0039748	0.00419279	0.00431282	0.00417732	0.00409853	0.00434334	0.00431414	0.00369262	0.0037488	0.00408281	0.00397021	0.00406173	0.0038125	0.00388912	0.00397253
-0.0113662	-0.011565	-0.0116927	-0.0115615	-0.0114256	-0.0114504	-0.0116303	-0.0116761	-0.0120242	-0.0121974	-0.0119419	-0.0119834	-0.0124455	-0.0116745	-0.0114697	-0.0115956	-0.0118155	-0.0117598	-0.0117441	-0.0116173	-0.0118838	-0.0118113	-0.0118079	-0.0120981	-0.012044	-0.0119681	-0.0118543	-0.0123778	-0.011968	-0.0121715	-0.0126118	-0.0122048	-0.0120864	-0.0123231	-0.0122563	-0.0127255	-0.012478	-0.0122388	-0.0122875	-0.0125719	-0.0117884	-0.0120819	-0.0128092	-0.0127273	-0.012803	-0.0129539	-0.013428	-0.0131823	-0.012519	-0.0126921
0.0116573	0.011915	0.0118193	0.011645	0.0115571	0.0117002	0.0120784	0.0119699	0.012028	0.0119518	0.0120782	0.0122513	0.0126467	0.0123382	0.0124349	0.0122303	0.0124119	0.0123877	0.0121601	0.0122758	0.0126128	0.0127606	0.0129968	0.0127737	0.0126047	0.0129907	0.0125463	0.0126397	0.0128195	0.0128812	0.0128974	0.0132154	0.0130434	0.0130942	0.0132179	0.0132218	0.0129438	0.0127801	0.0130925	0.0131941	0.0125896	0.0130072	0.0131096	0.0129059	0.0132062	0.0133671	0.0138042	0.0137128	0.0128573	0.0131452
-0.0121668	-0.0123274	-0.0120994	-0.0119581	-0.0120272	-0.012062	-0.0122717	-0.0120803	-0.0120561	-0.0120211	-0.0122536	-0.0123449	-0.0123338	-0.0123495	-0.0124303	-0.0122049	-0.0123077	-0.012375	-0.012225	-0.012295	-0.0124379	-0.0124401	-0.0128299	-0.01257	-0.0125026	-0.0127192	-0.0123926	-0.0124313	-0.0125522	-0.0125949	-0.0126125	-0.0126671	-0.0127905	-0.0126562	-0.012777	-0.0126459	-0.0125157	-0.0124157	-0.0127012	-0.0126019	-0.0122452	-0.0124993	-0.0123828	-0.0123449	-0.012477	-0.0124978	-0.0127487	-0.0126318	-0.0122162	-0.0123505
0.00760574	0.00709944	0.00728463	0.00736949	0.00730091	0.00733987	0.0076034	0.00746127	0.00744648	0.00774631	0.00799201	0.00785112	0.00806126	0.00742821	0.00766347	0.00791931	0.00762884	0.00796744	0.00810249	0.0076452	0.00742847	0.00738533	0.00771686	0.00818526	0.00792446	0.00766691	0.00768955	0.00772458	0.00760757	0.00800459	0.00821573	0.00775531	0.00786919	0.00784775	0.00780885	0.0082471	0.00858874	0.00818169	0.00807326	0.00819987	0.0083191	0.00795915	0.00813657	0.00851572	0.00926633	0.00928262	0.00901375	0.00879389	0.00893761	0.00899409
-0.00696757	-0.00679533	-0.00657079	-0.00660948	-0.00672027	-0.00675199	-0.00680072	-0.00656441	-0.00638578	-0.0063501	-0.00673541	-0.00671195	-0.00643322	-0.00672471	-0.0069373	-0.00677333	-0.00663892	-0.00679778	-0.00671229	-0.00671325	-0.00654265	-0.00656667	-0.00697257	-0.00669256	-0.00661804	-0.0067244	-0.00656834	-0.00630814	-0.00652426	-0.00656023	-0.00636852	-0.00641765	-0.00665778	-0.00638237	-0.00648124	-0.00620249	-0.00641418	-0.00635639	-0.00646097	-0.0062146	-0.00648202	-0.0064033	-0.00585326	-0.00598233	-0.00625917	-0.00615936	-0.00606095	-0.00596583	-0.00607206	-0.00609062
0.0010643	0.00130646	0.00119251	0.00112333	0.0012664	0.00120102	0.00117853	0.00108982	0.00102203	0.00101439	0.00115264	0.00113914	0.000928393	0.0012589	0.001163	0.00101285	0.00121007	0.0011987	0.001193	0.00133556	0.00134016	0.00124341	0.00137187	0.00131147	0.00139049	0.00138913	0.00149341	0.00150257	0.0014768	0.00143556	0.00139054	0.00142349	0.00156585	0.00154257	0.00154736	0.00136554	0.00121896	0.0014015	0.00159168	0.00145197	0.00135764	0.00145114	0.00150191	0.0013302	0.000926758	0.000883577	0.000964194	0.00108459	0.00117713	0.000955352
0.00439634	0.00490144	0.00488016	0.00485162	0.00501241	0.00501446	0.00465079	0.00471973	0.00497805	0.00492993	0.00481308	0.00482028	0.00462966	0.00516113	0.00479768	0.00481452	0.00509924	0.00499483	0.00486962	0.00522132	0.0052919	0.00517864	0.00512795	0.00502024	0.00548722	0.00539794	0.00574415	0.00606283	0.00559253	0.00542842	0.00526555	0.00512393	0.00532353	0.00536808	0.00534799	0.00514102	0.00497909	0.00551647	0.00554556	0.00549222	0.00529831	0.00546211	0.00553828	0.00511857	0.0045382	0.00441104	0.00486241	0.00477818	0.00497335	0.00453058
0.0142782	0.014109	0.0139471	0.0140693	0.0140995	0.0141528	0.0142474	0.0138722	0.013828	0.0139748	0.0144104	0.0142418	0.0140894	0.0139607	0.014008	0.0138575	0.0139732	0.0140463	0.0139871	0.0139144	0.0136174	0.0135886	0.0140533	0.0139998	0.0137413	0.0137097	0.0137093	0.0135623	0.0134506	0.0137357	0.0137174	0.0134702	0.0136759	0.0135798	0.0135102	0.0134004	0.0136163	0.013401	0.0135104	0.0132747	0.0133439	0.0133757	0.0131859	0.0131304	0.01331	0.0132617	0.0134693	0.0132597	0.0130264	0.0129821
0.00617958	0.00584244	0.00562487	0.00568956	0.00581393	0.00570955	0.00563656	0.00543082	0.005314	0.00541588	0.00562756	0.00551118	0.00507887	0.00516622	0.00526955	0.00522522	0.00503276	0.00519818	0.00528538	0.00507097	0.00478117	0.00463455	0.00497659	0.00490865	0.00483719	0.00466372	0.00459967	0.00447668	0.00447776	0.00458431	0.00469406	0.00425844	0.00461997	0.00432631	0.00433108	0.00425376	0.00455262	0.00433934	0.00429511	0.00403709	0.00432192	0.00412328	0.00376274	0.00414477	0.00428496	0.00414513	0.00390536	0.00373011	0.00402907	0.00407493
-0.00157867	-0.00202667	-0.00204304	-0.00180208	-0.00179298	-0.00184054	-0.00218748	-0.00220068	-0.00218176	-0.0021116	-0.00216619	-0.00233714	-0.00268955	-0.00260895	-0.00260863	-0.00243792	-0.00271691	-0.00267805	-0.00257071	-0.00275297	-0.00315021	-0.00321511	-0.00326827	-0.0032519	-0.0032052	-0.00348804	-0.00329846	-0.00343622	-0.00361076	-0.00358113	-0.00359552	-0.00402836	-0.00382686	-0.0039985	-0.00409256	-0.00411626	-0.00365729	-0.00373229	-0.0041004	-0.00425121	-0.00364961	-0.00399429	-0.00440822	-0.00409231	-0.0039572	-0.00412406	-0.0043877	-0.00459088	-0.00408314	-0.00410532
0.00600708	0.0063042	0.00590271	0.00573815	0.00600683	0.00575776	0.00570394	0.00547092	0.00535325	0.00539642	0.0055426	0.00549595	0.00491543	0.00529057	0.00508223	0.00473299	0.00506633	0.00500892	0.00508514	0.00516187	0.00512916	0.00482325	0.00513622	0.00496299	0.00499232	0.0049087	0.00487281	0.00494523	0.00488485	0.00485585	0.00510711	0.00479223	0.00517138	0.00500061	0.0049844	0.0047249	0.004481	0.00449932	0.00482894	0.00446422	0.00416042	0.00440643	0.00449092	0.00447705	0.00367869	0.00359109	0.00370127	0.00378968	0.00378445	0.00365335
-0.00339415	-0.00333438	-0.00343491	-0.00355276	-0.00339186	-0.00362367	-0.00352848	-0.00363105	-0.00382189	-0.00368096	-0.00357633	-0.00366035	-0.00395137	-0.00388848	-0.00396128	-0.0040786	-0.00393173	-0.0038773	-0.00364946	-0.00378048	-0.00384164	-0.00409382	-0.00396221	-0.00372615	-0.00381322	-0.00401959	-0.00390928	-0.00388606	-0.00386998	-0.00379826	-0.00350786	-0.00374659	-0.00355951	-0.00357255	-0.00363119	-0.00358028	-0.00374129	-0.00381068	-0.00361388	-0.00375168	-0.00386807	-0.00390829	-0.00354095	-0.00342212	-0.00394186	-0.0039512	-0.00420103	-0.00395669	-0.00371034	-0.00386658
0.00485464	0.00494806	0.0046832	0.0047862	0.00493057	0.0048718	0.00451567	0.0043687	0.00439913	0.00434938	0.00442031	0.00432007	0.00380321	0.0043002	0.00410371	0.00393498	0.00409123	0.0039618	0.00389948	0.004087	0.00385644	0.0037522	0.00385124	0.00352805	0.00367675	0.00361425	0.00375484	0.00367748	0.00348537	0.00339509	0.00327257	0.00306652	0.00334366	0.00317655	0.00311959	0.00273544	0.00284181	0.0030246	0.00300579	0.00266914	0.00286709	0.00295415	0.00255564	0.00242783	0.00197489	0.00180532	0.00201431	0.00189824	0.00203515	0.00185898
0.01239	0.0124892	0.0121861	0.0121018	0.0122304	0.0121855	0.0123945	0.0120429	0.0119034	0.0119652	0.0123726	0.0123296	0.0121018	0.0121576	0.0121922	0.0118661	0.0120939	0.0121465	0.012091	0.0121107	0.0120495	0.0119542	0.0124581	0.0122814	0.0120743	0.0121722	0.0119873	0.0119033	0.0119879	0.0121399	0.0122162	0.0121356	0.0123636	0.0122257	0.0122507	0.0120541	0.0119689	0.0118068	0.0121556	0.0118877	0.0116469	0.0118643	0.0117974	0.0117349	0.0116092	0.0115997	0.0117909	0.0117576	0.0114268	0.0114328
-0.00457119	-0.00409364	-0.00409531	-0.00417526	-0.00398404	-0.00410526	-0.00431448	-0.00426344	-0.00423244	-0.0042305	-0.00427814	-0.00431314	-0.00456202	-0.00404626	-0.00436738	-0.00443064	-0.00408379	-0.0041871	-0.00413699	-0.00387529	-0.00383222	-0.00401335	-0.00411875	-0.00402951	-0.00373444	-0.00387833	-0.00346893	-0.00329213	-0.00355572	-0.00369029	-0.00373594	-0.0037574	-0.00362244	-0.00350663	-0.00357235	-0.00373312	-0.00401462	-0.00355108	-0.00340625	-0.00348987	-0.0036371	-0.0035431	-0.00321171	-0.00357843	-0.00443691	-0.00450572	-0.00436057	-0.00412407	-0.00379164	-0.00428472
-0.009066	-0.0093389	-0.00908428	-0.00898057	-0.00916779	-0.00916306	-0.00900905	-0.00894112	-0.00900829	-0.00889137	-0.0089715	-0.00906622	-0.00876992	-0.00928076	-0.00921691	-0.0090719	-0.00912108	-0.00916214	-0.00899276	-0.00921586	-0.00931179	-0.00924596	-0.00950413	-0.00911743	-0.00940909	-0.00951637	-0.00940148	-0.0095203	-0.00945913	-0.00929909	-0.00916509	-0.00911377	-0.00941103	-0.00918062	-0.009317	-0.00900857	-0.00894286	-0.00918404	-0.00932742	-0.00915351	-0.00900559	-0.00916713	-0.00882119	-0.0087543	-0.00861316	-0.0084863	-0.00872922	-0.00856862	-0.00861658	-0.00852806
-0.0041246	-0.004576	-0.00497055	-0.00476893	-0.00466258	-0.00491994	-0.0051514	-0.00544976	-0.00577932	-0.00571624	-0.00554214	-0.00580743	-0.00662283	-0.00640119	-0.00641664	-0.0067029	-0.00670304	-0.00683667	-0.0066002	-0.00679242	-0.00735366	-0.00754717	-0.0074474	-0.00763597	-0.00795672	-0.0081679	-0.00814206	-0.00863451	-0.00847099	-0.00841699	-0.00824639	-0.00860663	-0.00833498	-0.00860655	-0.00877893	-0.0090995	-0.00878572	-0.00911602	-0.00920029	-0.00974631	-0.00913034	-0.00926967	-0.00975213	-0.00940482	-0.00989737	-0.0100429	-0.0104313	-0.0103457	-0.0100798	-0.00998083
0.00266397	0.00283545	0.00289055	0.00280545	0.0029145	0.00283463	0.00262231	0.00276834	0.00299423	0.00306291	0.00282404	0.0028477	0.00276069	0.00285508	0.00265377	0.00284866	0.00282756	0.00289873	0.00294136	0.00292925	0.00302594	0.00284453	0.00280984	0.0029577	0.0033146	0.00307687	0.00324302	0.00365024	0.0032614	0.0031982	0.00335673	0.00291906	0.00313566	0.00311554	0.0031266	0.00328026	0.00322346	0.00341882	0.00333325	0.00342311	0.00321155	0.00316213	0.00339766	0.00346768	0.00328096	0.00319359	0.00326995	0.00311976	0.0034416	0.00326126
-0.0216513	-0.0217321	-0.0215655	-0.0213577	-0.0214738	-0.0216497	-0.0221886	-0.0218537	-0.0217535	-0.0217826	-0.0224309	-0.0225732	-0.0227839	-0.0227406	-0.0231196	-0.0229381	-0.0228639	-0.0232786	-0.0230205	-0.0230156	-0.023212	-0.0232937	-0.0241499	-0.0239598	-0.0238411	-0.0241641	-0.0237155	-0.0237445	-0.0239964	-0.0242081	-0.0240635	-0.0242321	-0.0244729	-0.024243	-0.0245198	-0.0244555	-0.0244217	-0.0242865	-0.0247484	-0.0247311	-0.0243255	-0.0244468	-0.0242365	-0.0242554	-0.0250607	-0.0250896	-0.0252882	-0.0250675	-0.0246906	-0.0247648
-0.00170341	-0.00163929	-0.0015793	-0.00167219	-0.0016657	-0.00172333	-0.00153732	-0.0015441	-0.0016044	-0.00152196	-0.00149195	-0.00149196	-0.00138086	-0.00156071	-0.00155889	-0.00156806	-0.00148351	-0.00144326	-0.00135146	-0.00143351	-0.00135258	-0.00141384	-0.00138697	-0.00116844	-0.00126607	-0.00130944	-0.00129709	-0.00122794	-0.00119629	-0.00111586	-0.000955136	-0.000961105	-0.00100646	-0.000907705	-0.000925315	-0.000768021	-0.000922111	-0.000996668	-0.000870567	-0.000797147	-0.00100229	-0.00098516	-0.000619341	-0.000618104	-0.000720056	-0.000645754	-0.000719811	-0.000578482	-0.000627768	-0.000656062
-0.0167228	-0.0171624	-0.0169837	-0.0168775	-0.0169774	-0.0170918	-0.0169602	-0.0169031	-0.0171944	-0.0170914	-0.0171037	-0.0172307	-0.0172107	-0.0174885	-0.0173195	-0.0172225	-0.0174127	-0.0173882	-0.0170845	-0.0173964	-0.0176118	-0.017612	-0.0178659	-0.017479	-0.0178064	-0.017981	-0.0178523	-0.0181753	-0.0178869	-0.0177884	-0.0176484	-0.0175686	-0.017769	-0.0176662	-0.0177851	-0.0175682	-0.0174249	-0.0176909	-0.0178409	-0.0177961	-0.0173422	-0.0176946	-0.0175151	-0.0172183	-0.0171934	-0.0171205	-0.0177708	-0.0174325	-0.0170879	-0.0170168
0.00609252	0.00627779	0.0060613	0.00584327	0.00603492	0.00584365	0.00588171	0.0058141	0.00581001	0.00588348	0.00587387	0.00591693	0.00564158	0.0057249	0.00562805	0.00552008	0.00560508	0.0056972	0.00577891	0.00570533	0.00582938	0.00557022	0.00582819	0.00582997	0.00593835	0.00582497	0.00569185	0.00595506	0.00586877	0.00585987	0.00619094	0.00580171	0.00611199	0.00596223	0.00602263	0.00605927	0.00585901	0.00580455	0.00601414	0.00590887	0.00550562	0.00562005	0.00583457	0.00602668	0.00570072	0.00565571	0.00565487	0.00562274	0.0056767	0.00567469
-0.0103668	-0.0104687	-0.0102368	-0.0102964	-0.0102775	-0.0104276	-0.01057	-0.0102619	-0.0101674	-0.010066	-0.0104662	-0.0104563	-0.0104332	-0.0105617	-0.0106421	-0.0102944	-0.0105336	-0.0104311	-0.0101909	-0.0104226	-0.0103525	-0.0105172	-0.0108261	-0.0104078	-0.0101713	-0.0105147	-0.0103183	-0.0100244	-0.0102186	-0.0102863	-0.0100054	-0.0103794	-0.010342	-0.0102883	-0.0103122	-0.00992856	-0.00992431	-0.00987953	-0.0101242	-0.00989507	-0.00986941	-0.0101692	-0.00977563	-0.00943529	-0.0095146	-0.00953981	-0.00993273	-0.0098814	-0.00929519	-0.00936073
-0.0121448	-0.0123257	-0.0120629	-0.0120592	-0.0121193	-0.0120919	-0.0117686	-0.0117255	-0.0120029	-0.0119504	-0.0117507	-0.011769	-0.0114918	-0.0116213	-0.0113587	-0.011274	-0.0114106	-0.0112521	-0.0111136	-0.0112495	-0.0112638	-0.0111598	-0.0112244	-0.0108637	-0.0110867	-0.0110722	-0.0109559	-0.0112056	-0.0108596	-0.0107647	-0.0108697	-0.010455	-0.010681	-0.0105303	-0.0105235	-0.0103576	-0.0103538	-0.0103931	-0.0103369	-0.0101755	-0.00992731	-0.0102078	-0.00998116	-0.00994362	-0.00970049	-0.00959188	-0.0100649	-0.00969745	-0.00943076	-0.0095274
0.0106239	0.0107258	0.0107156	0.010729	0.0107997	0.0108317	0.0108516	0.0106834	0.0107796	0.0109155	0.0111273	0.0110396	0.0110147	0.0109832	0.0108902	0.0108872	0.0110476	0.0111289	0.0110832	0.0110993	0.0110129	0.0109283	0.0112129	0.0113164	0.0113357	0.0112301	0.0113851	0.0115279	0.0112348	0.0114068	0.0114164	0.0111548	0.0113396	0.011358	0.0113149	0.0113321	0.0113541	0.0114019	0.0115034	0.0114501	0.0112924	0.0113332	0.0114723	0.0113087	0.0112847	0.011243	0.0115049	0.0113571	0.011312	0.0110889
0.00250809	0.00243203	0.00261229	0.00266529	0.00261958	0.00265465	0.00274439	0.00270656	0.00277056	0.00293883	0.00301652	0.00291975	0.0031051	0.00280436	0.00278299	0.00292765	0.00296002	0.00304308	0.00310376	0.0029785	0.00289499	0.00286736	0.00292221	0.00325442	0.00317324	0.00301213	0.00320778	0.00330504	0.00309364	0.00329508	0.00336935	0.00318153	0.00316646	0.00330461	0.00321999	0.00345227	0.00351519	0.00345593	0.00342174	0.0035324	0.00349454	0.00338618	0.00370067	0.00365064	0.00378386	0.00381497	0.00384161	0.00380004	0.00383028	0.00369245
-0.00827405	-0.00815932	-0.00786579	-0.00793452	-0.00794963	-0.00807174	-0.00822549	-0.00790823	-0.00768718	-0.00755628	-0.00802098	-0.00802586	-0.00787	-0.00809631	-0.00834609	-0.00800522	-0.00801182	-0.00802339	-0.00782045	-0.00794859	-0.00781281	-0.00798456	-0.00837163	-0.0078792	-0.00762166	-0.00797091	-0.00765717	-0.00722048	-0.00761491	-0.00764912	-0.00733896	-0.00772228	-0.00776886	-0.00755118	-0.00764462	-0.00721748	-0.00736081	-0.00723092	-0.0074276	-0.00713898	-0.00735344	-0.00748823	-0.00681399	-0.00673959	-0.00704411	-0.00702344	-0.00712868	-0.00707423	-0.00671735	-0.00688507
0.0228101	0.0229077	0.0229559	0.0229825	0.0231412	0.0232748	0.0234152	0.023064	0.0232088	0.0234926	0.0240743	0.0239224	0.0239607	0.0239273	0.0239109	0.0239842	0.0241304	0.0244755	0.0243509	0.0243333	0.0241568	0.0240425	0.0247644	0.0250156	0.0250722	0.0248862	0.0251773	0.0254226	0.0249211	0.0253078	0.0252017	0.0247537	0.0251714	0.025146	0.0251399	0.0252063	0.0253612	0.0254766	0.0256852	0.0256344	0.025435	0.0253609	0.0255168	0.0252723	0.0255969	0.0254962	0.0258896	0.0255568	0.0256391	0.0251523
0.0202878	0.0202683	0.0202537	0.0203512	0.0202887	0.0203622	0.0202618	0.0200892	0.0204757	0.0206976	0.0206818	0.0205482	0.0206346	0.0201247	0.0198897	0.0199993	0.0201706	0.0201491	0.0200614	0.0199575	0.0198283	0.0197281	0.0199699	0.020076	0.0200584	0.0198556	0.019919	0.0202849	0.0196458	0.0199376	0.0201777	0.0194624	0.0196378	0.0196831	0.0195507	0.0197674	0.0199111	0.0197149	0.0196177	0.0196247	0.0192766	0.0194363	0.0196333	0.0195474	0.0197155	0.0196828	0.0202702	0.0197452	0.0193064	0.0193174
-0.00447772	-0.00405113	-0.00393577	-0.00414466	-0.00412686	-0.00419664	-0.00391726	-0.00387195	-0.00391585	-0.00386006	-0.00387741	-0.00382233	-0.00356125	-0.00369845	-0.003832	-0.0039246	-0.00356013	-0.00362796	-0.00355201	-0.00346625	-0.00318657	-0.00325693	-0.00333875	-0.00304843	-0.0031111	-0.00307567	-0.00298399	-0.00279938	-0.00278741	-0.00275577	-0.00258386	-0.00236391	-0.00254537	-0.00225766	-0.00229162	-0.00213398	-0.00261373	-0.00251985	-0.00220632	-0.00205323	-0.00259091	-0.00236643	-0.00161372	-0.00192354	-0.00241254	-0.00225234	-0.00213996	-0.00179209	-0.00203261	-0.00219747
0.00854587	0.00855231	0.00856597	0.00840483	0.00841285	0.00834315	0.00871913	0.00857697	0.00856959	0.00879539	0.00893561	0.00891679	0.00911165	0.00856802	0.00860225	0.00859004	0.00869354	0.00885086	0.00895543	0.00870015	0.00880258	0.00866074	0.00897298	0.00931035	0.00908259	0.0089825	0.00884876	0.00907563	0.00900179	0.00928096	0.00968142	0.00936495	0.00943097	0.00949939	0.00948736	0.00983633	0.00967758	0.00934932	0.00957742	0.00967244	0.00916975	0.00924491	0.00980805	0.00993713	0.0100531	0.0101613	0.0101913	0.0101603	0.00986407	0.00994547
0.00340357	0.00366446	0.00325051	0.0032798	0.00343644	0.00325557	0.00312587	0.00278287	0.00261924	0.00262674	0.00285262	0.00268212	0.00208614	0.00245196	0.00216252	0.00167338	0.0022277	0.00192292	0.00195762	0.00216597	0.0019231	0.00173654	0.00189353	0.00161549	0.00142578	0.00142401	0.00152623	0.00131016	0.00126736	0.00128282	0.00136387	0.00127983	0.00146021	0.00142567	0.00125764	0.000803348	0.000624346	0.000629694	0.000914471	0.000420479	0.000352332	0.000707965	0.0006693	0.000346709	-0.000667418	-0.000722694	-0.000431392	-0.000255197	-0.000537871	-0.000697353
0.00121003	0.000860033	0.00084107	0.000928973	0.0008808	0.00076472	0.000866097	0.00070226	0.000611385	0.000834031	0.000915775	0.000730823	0.000632813	0.000167831	0.000180627	0.000187247	0.000185103	0.000206725	0.000417479	8.46958e-05	-0.000179942	-0.000308601	-0.000210746	7.51288e-05	-0.000263833	-0.000504548	-0.000472658	-0.000555741	-0.000620476	-0.000353814	-1.56964e-05	-0.00043519	-0.000382614	-0.000366243	-0.000520432	-0.000298576	-0.000141878	-0.000556791	-0.000613076	-0.000698049	-0.000611226	-0.000733641	-0.00052003	-0.00026381	-0.000257438	-0.000231757	-0.000426484	-0.000447494	-0.000489258	-0.000378716
-0.00406014	-0.00378124	-0.00357823	-0.00387483	-0.00380117	-0.00389417	-0.00340186	-0.00336148	-0.00350537	-0.00334904	-0.00321964	-0.00314145	-0.00279574	-0.00304373	-0.00297955	-0.00295464	-0.00280895	-0.00259768	-0.00243584	-0.00255337	-0.00223652	-0.00235654	-0.00222748	-0.00170211	-0.00178462	-0.0018322	-0.00178424	-0.00155007	-0.00143715	-0.00130503	-0.00105299	-0.000920468	-0.000993992	-0.00077404	-0.000720715	-0.0003622	-0.000789684	-0.000786447	-0.000415487	-0.000162628	-0.000702533	-0.000703651	0.000166467	0.000117021	-1.96578e-05	0.000145435	-5.22839e-05	0.000317632	0.000358722	0.000170813
-0.0135021	-0.0132092	-0.0130092	-0.0131252	-0.0130389	-0.0131034	-0.0131366	-0.012895	-0.0129522	-0.0130065	-0.013147	-0.0130731	-0.0130102	-0.0126647	-0.0127415	-0.0126399	-0.0125944	-0.0125766	-0.0124857	-0.0123471	-0.0121607	-0.0122013	-0.0124765	-0.0122567	-0.012	-0.0120559	-0.0117747	-0.011673	-0.0116395	-0.0118253	-0.0119225	-0.0116435	-0.0117278	-0.0115754	-0.0115456	-0.0115137	-0.0117641	-0.0113685	-0.0113156	-0.0111611	-0.0111797	-0.0112821	-0.0109391	-0.0110978	-0.0114974	-0.0114829	-0.0116941	-0.0113374	-0.0108692	-0.0111951
0.0084188	0.00823337	0.0080257	0.00799089	0.00814997	0.00805158	0.00832436	0.00794953	0.00767199	0.00785348	0.0083858	0.00825482	0.00796461	0.00795515	0.00812917	0.00792673	0.00795137	0.00818769	0.00828708	0.00808567	0.00785615	0.007703	0.00828439	0.00836892	0.00808079	0.00799483	0.00793161	0.00774795	0.00788756	0.00815051	0.00827479	0.00805221	0.00836873	0.00818685	0.00819289	0.00813481	0.00823381	0.00797388	0.00824871	0.00798668	0.00803115	0.00793356	0.0078932	0.00807976	0.0081421	0.00810061	0.00790032	0.0079331	0.00801974	0.00794571
-0.00900273	-0.00901399	-0.00896458	-0.00902467	-0.0089943	-0.00905179	-0.00905068	-0.00891071	-0.0090153	-0.0090801	-0.0091771	-0.00911175	-0.00913514	-0.00897654	-0.00890441	-0.00885976	-0.00899363	-0.00895247	-0.00887769	-0.00889229	-0.00881004	-0.00881093	-0.00895709	-0.00892058	-0.00884015	-0.00883613	-0.00884141	-0.00888616	-0.00870052	-0.00883147	-0.00885121	-0.00868888	-0.00873163	-0.00875277	-0.00869501	-0.00868416	-0.00873558	-0.00865435	-0.00867613	-0.00862015	-0.00850895	-0.00862876	-0.0086298	-0.00850307	-0.00855137	-0.00854907	-0.00884161	-0.00866434	-0.0083783	-0.00837914
-0.0134987	-0.0137643	-0.0137409	-0.0135655	-0.0136181	-0.0136219	-0.0138515	-0.0137327	-0.0138787	-0.0140203	-0.0141282	-0.0141637	-0.0143462	-0.014058	-0.0139694	-0.0139357	-0.0141528	-0.0142536	-0.0142005	-0.0141728	-0.0143638	-0.0142495	-0.0145751	-0.014721	-0.0147172	-0.0146993	-0.0146139	-0.0149711	-0.0147311	-0.0149083	-0.0151411	-0.0148774	-0.0149982	-0.0150599	-0.015087	-0.0152787	-0.0150521	-0.0149784	-0.0152341	-0.0153171	-0.0146893	-0.0149126	-0.0153657	-0.0152529	-0.0152633	-0.0153226	-0.0156758	-0.0155316	-0.0151642	-0.0151194
-0.00912519	-0.00913991	-0.00896637	-0.00918588	-0.00915949	-0.00925157	-0.00886393	-0.00873983	-0.00894751	-0.00888018	-0.00885655	-0.00875203	-0.00850012	-0.00869729	-0.00848441	-0.00839686	-0.00855049	-0.00832058	-0.00813862	-0.00834812	-0.00810826	-0.00815492	-0.00814472	-0.00776545	-0.00784847	-0.0078685	-0.00796	-0.00790015	-0.0075896	-0.00755886	-0.00736631	-0.0071895	-0.00728556	-0.00721295	-0.00711183	-0.00679657	-0.00700932	-0.00710545	-0.00693645	-0.00670603	-0.00689283	-0.00706347	-0.00659155	-0.00634897	-0.00620607	-0.00608417	-0.00656188	-0.00624311	-0.00601574	-0.00598942
-0.0151572	-0.0150562	-0.0146184	-0.0145988	-0.014698	-0.0146453	-0.0146567	-0.0143359	-0.0142821	-0.0142776	-0.0145168	-0.0144933	-0.0140987	-0.0141509	-0.0142007	-0.0139023	-0.0139364	-0.0139486	-0.0138553	-0.0138139	-0.0136872	-0.0136011	-0.0140669	-0.0136443	-0.0134965	-0.0135945	-0.0132197	-0.0131232	-0.0131943	-0.0132657	-0.0133868	-0.0130975	-0.0134083	-0.0130865	-0.0131394	-0.0128853	-0.0129929	-0.0127013	-0.012854	-0.01251	-0.0124161	-0.0126179	-0.0121587	-0.0123516	-0.012414	-0.0123316	-0.0125144	-0.0122377	-0.0118877	-0.0121483
-0.00698157	-0.00686915	-0.00658381	-0.00673205	-0.00677538	-0.00664029	-0.00646329	-0.00616101	-0.00613731	-0.00626604	-0.00638139	-0.00614688	-0.00568031	-0.00562265	-0.00540309	-0.0051704	-0.0054544	-0.00525446	-0.0053392	-0.00528071	-0.00490696	-0.00473135	-0.00487725	-0.00478011	-0.00454366	-0.00436602	-0.00445501	-0.00432459	-0.00410154	-0.00426318	-0.00447839	-0.00401323	-0.00421223	-0.00414767	-0.00393921	-0.00376861	-0.00388827	-0.00365156	-0.00365744	-0.00328417	-0.00336588	-0.00350672	-0.00342811	-0.00340279	-0.00290118	-0.00282716	-0.00302195	-0.00291565	-0.0027011	-0.00270376
-0.0165388	-0.0166993	-0.0167887	-0.0168154	-0.0168831	-0.0171378	-0.0171784	-0.0170486	-0.017241	-0.0172713	-0.0176324	-0.0176561	-0.017859	-0.018035	-0.0181041	-0.0182096	-0.0181949	-0.0184441	-0.018162	-0.018339	-0.0183604	-0.018463	-0.0188973	-0.0188368	-0.0190594	-0.0191434	-0.0192591	-0.019425	-0.0191537	-0.0192723	-0.0188929	-0.0189093	-0.0191036	-0.0190574	-0.0191724	-0.0190936	-0.0192276	-0.0195164	-0.0196058	-0.0196722	-0.0195888	-0.0195692	-0.0193713	-0.0190755	-0.0196115	-0.0195308	-0.0199399	-0.0196178	-0.0196334	-0.0193225
0.000906232	0.000881211	0.00116766	0.00141928	0.00121722	0.0015116	0.00152359	0.00149104	0.0015973	0.00158708	0.00175642	0.00166552	0.00209111	0.00195313	0.0019695	0.0020723	0.00218495	0.00209045	0.00191016	0.00209185	0.00195221	0.0022424	0.0021121	0.00217993	0.00206457	0.00219203	0.00247675	0.00229418	0.00217231	0.00230393	0.0018668	0.00226783	0.00195108	0.00222188	0.00211682	0.00207578	0.00224018	0.00239991	0.00227897	0.00241094	0.00266549	0.00264987	0.00258554	0.00208238	0.00241226	0.002474	0.00279601	0.00275964	0.00251835	0.00232619
-0.0066478	-0.00655092	-0.00657844	-0.00659698	-0.00659647	-0.0067133	-0.00692001	-0.00677188	-0.00670597	-0.00675039	-0.00707464	-0.00706517	-0.00720055	-0.00713594	-0.00732778	-0.00731818	-0.0072458	-0.00742448	-0.00733949	-0.00730552	-0.00726136	-0.00734647	-0.0076494	-0.00766463	-0.00755113	-0.0076392	-0.00758297	-0.00748705	-0.00757737	-0.00772366	-0.00757382	-0.00768413	-0.00772519	-0.0076825	-0.00774456	-0.00773874	-0.00785017	-0.00779367	-0.00789525	-0.00790281	-0.00794959	-0.00788036	-0.00775756	-0.00773355	-0.00816897	-0.00817855	-0.00819082	-0.0081197	-0.00806195	-0.00802736
-0.0112818	-0.0113252	-0.0112215	-0.0110684	-0.0112296	-0.011123	-0.0111422	-0.0110777	-0.0111908	-0.0113401	-0.0113661	-0.0113807	-0.0112254	-0.0111626	-0.0111176	-0.011189	-0.0111238	-0.0113495	-0.0113963	-0.0112316	-0.0112952	-0.0110605	-0.0114139	-0.011527	-0.0116918	-0.0114899	-0.0114172	-0.0117767	-0.0115186	-0.0116105	-0.0119031	-0.0113252	-0.0117008	-0.0115326	-0.0116024	-0.0117752	-0.0117597	-0.0116876	-0.0117737	-0.0117604	-0.0114279	-0.0113986	-0.011568	-0.011833	-0.0118934	-0.0118135	-0.01184	-0.011601	-0.0117597	-0.0117213
-0.005744	-0.0055137	-0.00553542	-0.0056565	-0.00569708	-0.0055867	-0.00582955	-0.00542832	-0.00524522	-0.00563556	-0.00611305	-0.00577265	-0.00563985	-0.00522056	-0.00517561	-0.00509336	-0.00536962	-0.00546339	-0.00570689	-0.00541135	-0.00497799	-0.00477129	-0.00514685	-0.00567368	-0.00520326	-0.00485658	-0.00520007	-0.00506797	-0.00485242	-0.00534415	-0.00561859	-0.0051663	-0.00532544	-0.00546194	-0.00520917	-0.00539452	-0.00551176	-0.00518557	-0.00534691	-0.0051611	-0.00521467	-0.00508051	-0.0055739	-0.00552737	-0.00530336	-0.00532719	-0.00524836	-0.00535106	-0.00535894	-0.00508083
0.00113689	0.00110814	0.00105018	0.000811958	0.000736478	0.000709598	0.00115061	0.00117187	0.00106231	0.00103554	0.00100373	0.00118913	0.00149231	0.00104666	0.00128009	0.00118554	0.00108154	0.00117146	0.00118735	0.00100761	0.00134088	0.00138602	0.00149649	0.00148901	0.00125678	0.00148263	0.000949515	0.00100102	0.00139947	0.00143041	0.00171233	0.00188697	0.00172818	0.0016996	0.00184523	0.00206957	0.00183865	0.00146167	0.00167184	0.0018305	0.0013842	0.00153944	0.00174781	0.00202715	0.00238372	0.00255655	0.00242026	0.00248338	0.00201073	0.00246901
-0.00201523	-0.00215518	-0.0019645	-0.00185045	-0.00196443	-0.00173272	-0.00162349	-0.00158922	-0.00163755	-0.00173322	-0.00155197	-0.00150761	-0.00118728	-0.00114927	-0.000899046	-0.000800713	-0.000996824	-0.000898297	-0.00104882	-0.000966886	-0.000977235	-0.000701266	-0.000715434	-0.000769566	-0.000808832	-0.000601921	-0.000596815	-0.000826773	-0.000615642	-0.000611974	-0.00102859	-0.00054151	-0.000743748	-0.000702915	-0.000624916	-0.000684307	-0.000505132	-0.00040085	-0.000475848	-0.000342602	-2.28064e-05	-0.00017426	-0.000485863	-0.000612483	-1.50095e-05	1.62823e-05	-3.78708e-05	-3.34967e-05	-6.28546e-06	-2.46636e-05
-0.0130944	-0.0130522	-0.0132504	-0.0132744	-0.0132176	-0.0133848	-0.0136736	-0.0135076	-0.0136234	-0.0138359	-0.0141552	-0.0140866	-0.0144828	-0.0140383	-0.0141254	-0.0142631	-0.014305	-0.0145283	-0.0144527	-0.014337	-0.0143105	-0.0143539	-0.0147133	-0.0150357	-0.0149002	-0.0148479	-0.0149427	-0.0151	-0.0148594	-0.015203	-0.0151905	-0.0150395	-0.0150619	-0.0151904	-0.0151738	-0.0154428	-0.0155264	-0.0154246	-0.0155199	-0.0156855	-0.0154654	-0.0154166	-0.0157189	-0.0155735	-0.0161052	-0.0161639	-0.0164014	-0.0162019	-0.01599	-0.015846
-0.01261	-0.0127216	-0.0127046	-0.0125416	-0.0126531	-0.0126158	-0.0129917	-0.012747	-0.0127094	-0.0129495	-0.0133155	-0.0132715	-0.0133715	-0.0130855	-0.0131263	-0.013069	-0.0132323	-0.0134816	-0.0135261	-0.0133701	-0.013422	-0.0132595	-0.0137801	-0.0140868	-0.013938	-0.0138402	-0.0138238	-0.0140359	-0.013909	-0.0142134	-0.0144538	-0.0141688	-0.0143823	-0.0144052	-0.0144232	-0.0146374	-0.0144947	-0.0143363	-0.0146747	-0.0146885	-0.0142226	-0.0142743	-0.0147535	-0.0147437	-0.0148281	-0.0148765	-0.0149791	-0.0149452	-0.0147968	-0.0146499
0.0136402	0.0137725	0.0135182	0.0134594	0.0134701	0.013546	0.0134079	0.0133794	0.0136059	0.0134648	0.0133489	0.0134859	0.0134136	0.0134918	0.0134429	0.0133443	0.0133258	0.0132643	0.0130198	0.0131618	0.0133179	0.0133576	0.0135136	0.0130227	0.013199	0.0134003	0.0130305	0.0132064	0.0131181	0.0129971	0.0129809	0.0128525	0.0129852	0.0127755	0.0129	0.0127264	0.0127271	0.0127051	0.0127078	0.0126346	0.0123564	0.0126479	0.0122375	0.0122651	0.0124615	0.0124041	0.0128341	0.0124406	0.012017	0.0122924
-0.00919746	-0.00924722	-0.00900382	-0.00890161	-0.00891717	-0.00870516	-0.00871591	-0.00857634	-0.00869556	-0.00886623	-0.00868415	-0.00861088	-0.00841304	-0.0079477	-0.00768845	-0.0075428	-0.0078113	-0.00765879	-0.00779417	-0.00759686	-0.00759722	-0.00732769	-0.00743084	-0.00749313	-0.00731984	-0.00713574	-0.00695479	-0.00723	-0.00696088	-0.00711082	-0.00772451	-0.0070634	-0.00720999	-0.00720098	-0.00707234	-0.00725905	-0.00708801	-0.00668625	-0.00677805	-0.00665234	-0.00611866	-0.00641545	-0.00683364	-0.00700363	-0.00655779	-0.00659525	-0.00683422	-0.00667588	-0.00619234	-0.00643987
0.0022682	0.00218005	0.00204795	0.00220487	0.0022515	0.00227448	0.00178825	0.00185183	0.00201996	0.00189798	0.00171705	0.0016959	0.00133943	0.00175023	0.00163608	0.00170396	0.00154759	0.00146276	0.00135783	0.00148446	0.00131445	0.00131648	0.00121284	0.000856626	0.00116231	0.00110259	0.00116798	0.00115986	0.000953137	0.000762115	0.00057192	0.000351221	0.000546709	0.000334343	0.000340954	8.00362e-05	0.00035969	0.00055136	0.000258308	9.71106e-05	0.000462548	0.00039564	-0.000212802	-0.00014045	-0.000158143	-0.00034886	-0.000243745	-0.000532995	-0.000252869	-0.000265276
-0.00541937	-0.00537054	-0.00565097	-0.00568948	-0.0055556	-0.0057014	-0.00589137	-0.00590077	-0.00606105	-0.00621188	-0.00626191	-0.00622924	-0.00669863	-0.00620209	-0.00623258	-0.00644745	-0.00644906	-0.00655384	-0.00652304	-0.00641379	-0.0064525	-0.00653074	-0.00657481	-0.00691922	-0.00683218	-0.00677327	-0.00688208	-0.00705769	-0.0068377	-0.00706901	-0.0070948	-0.00701895	-0.00687866	-0.00708613	-0.00704103	-0.00737518	-0.00741666	-0.00733726	-0.00729423	-0.00755608	-0.00737898	-0.00732452	-0.00769292	-0.0075754	-0.00800565	-0.00809754	-0.00826228	-0.00813397	-0.00794196	-0.0078872
-0.00182441	-0.00194195	-0.00199243	-0.00189155	-0.00186387	-0.0018481	-0.00186546	-0.0019811	-0.00213134	-0.0021467	-0.00193397	-0.00201178	-0.00216813	-0.0019721	-0.00189344	-0.00198031	-0.0019903	-0.00198203	-0.00198075	-0.00194911	-0.00213852	-0.00209866	-0.00202227	-0.00209657	-0.00219446	-0.00217154	-0.00209002	-0.00235149	-0.00222537	-0.00220289	-0.00237799	-0.00223954	-0.00220648	-0.00225984	-0.00228375	-0.00246728	-0.00233349	-0.0023096	-0.0022994	-0.00244772	-0.00213086	-0.00222389	-0.00247616	-0.00251766	-0.00252713	-0.00256993	-0.00268132	-0.0026007	-0.00246259	-0.00255255
-0.00666612	-0.00690071	-0.00680081	-0.00662915	-0.00673851	-0.00666229	-0.00684719	-0.00672733	-0.0067095	-0.00679495	-0.00692991	-0.00695211	-0.00692591	-0.00688279	-0.00682378	-0.00669699	-0.00689794	-0.00696541	-0.0069816	-0.00697795	-0.00710483	-0.00696613	-0.00722982	-0.00730494	-0.00728087	-0.00727036	-0.00720664	-0.00738543	-0.00732982	-0.00741521	-0.00760417	-0.00747194	-0.00760996	-0.0076136	-0.00764106	-0.00768748	-0.00745407	-0.00742187	-0.00769967	-0.00766598	-0.0072398	-0.00740562	-0.00772927	-0.00767072	-0.00745629	-0.00748774	-0.00762296	-0.00765931	-0.00749502	-0.0074225
-0.00965805	-0.0099875	-0.0100381	-0.00994268	-0.00993879	-0.00999583	-0.0102555	-0.010099	-0.0101871	-0.0103154	-0.0105123	-0.0104892	-0.0107587	-0.0104938	-0.0103687	-0.0102702	-0.010657	-0.0106433	-0.0105754	-0.0106585	-0.0107817	-0.0107503	-0.0109682	-0.0111529	-0.0110331	-0.0110747	-0.0111465	-0.0113471	-0.0111429	-0.01135	-0.0114367	-0.0114354	-0.0113897	-0.0116057	-0.0115518	-0.0116601	-0.0113923	-0.0113971	-0.0116888	-0.0117587	-0.011227	-0.011497	-0.0120229	-0.0116358	-0.0114826	-0.0115902	-0.0120224	-0.0120382	-0.0115635	-0.0113967
-0.0166302	-0.0167553	-0.0171156	-0.017098	-0.0171855	-0.0173897	-0.0176005	-0.0174892	-0.0177229	-0.0180193	-0.0184356	-0.0183637	-0.018777	-0.0185971	-0.0186336	-0.0189793	-0.0189724	-0.0194259	-0.0193262	-0.0192679	-0.0192709	-0.0192275	-0.0197424	-0.0202826	-0.0204818	-0.0202547	-0.0206627	-0.0210802	-0.0205371	-0.0208964	-0.0207477	-0.0204269	-0.0206773	-0.0208082	-0.0208453	-0.0211856	-0.0212924	-0.0215431	-0.021649	-0.0219157	-0.0216696	-0.0214334	-0.0218795	-0.0216349	-0.0222201	-0.0221802	-0.0224435	-0.0221741	-0.022465	-0.0218974
-0.0124716	-0.012513	-0.0126156	-0.0124734	-0.0126085	-0.0126436	-0.0130473	-0.0128335	-0.0127831	-0.0130347	-0.0135127	-0.0134801	-0.0136645	-0.0134741	-0.0136346	-0.0137063	-0.0137058	-0.0141228	-0.0141408	-0.0139694	-0.014006	-0.013892	-0.0144927	-0.0148844	-0.0148271	-0.0147099	-0.0147815	-0.0149847	-0.0148676	-0.0151883	-0.0152648	-0.0150463	-0.0153052	-0.0153	-0.0153792	-0.0156263	-0.0155987	-0.015555	-0.0158541	-0.0159455	-0.0156389	-0.0155018	-0.015891	-0.0159107	-0.0162941	-0.0163077	-0.0162877	-0.016231	-0.0163625	-0.016086
-0.0130206	-0.0129012	-0.0126324	-0.0128211	-0.0130317	-0.012896	-0.0123288	-0.0121232	-0.0123285	-0.012485	-0.0125085	-0.0122627	-0.0115248	-0.0118684	-0.0115502	-0.0115798	-0.0116254	-0.0116195	-0.0116593	-0.0116215	-0.0111616	-0.0108545	-0.0111102	-0.0109907	-0.0112479	-0.0108151	-0.0111336	-0.0112874	-0.0106485	-0.0107157	-0.0108233	-0.00987507	-0.0104757	-0.0102021	-0.0100601	-0.00986411	-0.0102299	-0.0103109	-0.0100946	-0.00970421	-0.00997054	-0.00986397	-0.00950837	-0.00963442	-0.00925026	-0.00895004	-0.00915583	-0.00871961	-0.00916419	-0.00889116
-0.00823935	-0.00803337	-0.00807711	-0.00822756	-0.00819276	-0.00825572	-0.00855686	-0.00816575	-0.00800814	-0.00826501	-0.0088205	-0.00857271	-0.00864543	-0.00828887	-0.00837532	-0.00826974	-0.00847935	-0.00857364	-0.00862627	-0.00847561	-0.00813146	-0.00812948	-0.00852534	-0.00882302	-0.00836174	-0.00826896	-0.00846682	-0.00822989	-0.00816734	-0.00860189	-0.0085976	-0.00851002	-0.0085355	-0.00865846	-0.0084984	-0.00855674	-0.00871441	-0.00845931	-0.00862719	-0.00849985	-0.008602	-0.00853735	-0.00873389	-0.00854906	-0.00869234	-0.00874335	-0.00881384	-0.00884399	-0.0086333	-0.00844609
0.00133991	0.00111999	0.00125335	0.00110632	0.00125561	0.00125775	0.00151931	0.00155272	0.00140607	0.00150289	0.00176747	0.00185453	0.00193126	0.00200664	0.00237985	0.00261469	0.00213732	0.00267354	0.0027441	0.00248649	0.00256916	0.00251586	0.00290822	0.00317522	0.00331478	0.00321415	0.00314705	0.00323405	0.00341401	0.00348589	0.0034549	0.0033705	0.00363847	0.00342737	0.00365209	0.00387899	0.00403099	0.00404197	0.00410466	0.00426056	0.00436999	0.00392803	0.00388623	0.00433293	0.00503479	0.00497512	0.0044391	0.00441639	0.00508867	0.00498235
0.00100362	0.00120456	0.00150195	0.00129546	0.00126208	0.00129567	0.00147179	0.00172851	0.0019542	0.00203826	0.00179129	0.00194401	0.00243165	0.00208063	0.00206216	0.00236729	0.0022777	0.00245695	0.00247426	0.00237797	0.00276101	0.00272637	0.00265239	0.00303506	0.00325869	0.00317941	0.00317765	0.00367632	0.00347323	0.00349449	0.00369098	0.00357018	0.0034916	0.00365724	0.0037482	0.00421251	0.0039884	0.00406601	0.00407807	0.0045005	0.0039873	0.00395855	0.00456971	0.00461913	0.00488746	0.00498236	0.00501955	0.00496436	0.00499298	0.00496086
-0.0132323	-0.0131742	-0.0130667	-0.0130672	-0.0131219	-0.0131094	-0.0131396	-0.0129474	-0.0130448	-0.0131963	-0.0133504	-0.0132725	-0.0131767	-0.0129869	-0.012946	-0.0129348	-0.0129806	-0.0130839	-0.0130684	-0.0129487	-0.0128458	-0.0127264	-0.0130704	-0.0131108	-0.0130634	-0.0129403	-0.0129036	-0.013055	-0.0128073	-0.0130013	-0.0131701	-0.0127206	-0.0129644	-0.0128718	-0.0128482	-0.0129233	-0.0130193	-0.0128538	-0.0129073	-0.0128188	-0.0126416	-0.0126789	-0.0127153	-0.012797	-0.012921	-0.0128724	-0.0130623	-0.0127954	-0.012667	-0.012664
0.0159194	0.0158672	0.0158674	0.0157149	0.0158584	0.0159603	0.0160765	0.0160602	0.0162037	0.0162572	0.0164454	0.0165884	0.0166788	0.0167315	0.0169681	0.0171808	0.016791	0.0172647	0.0171175	0.0169968	0.017165	0.0171272	0.0176636	0.0176429	0.0179489	0.0179354	0.0177186	0.0180499	0.0179399	0.017997	0.0179503	0.0176408	0.018027	0.0177344	0.0179994	0.0181458	0.0183081	0.0183539	0.0184009	0.0185317	0.018345	0.0181593	0.0179335	0.0182577	0.0190839	0.0189748	0.0189629	0.0185489	0.0188322	0.0188207
-0.0157636	-0.0158775	-0.0156314	-0.0156298	-0.0155655	-0.0155207	-0.015599	-0.0153105	-0.0154661	-0.0156063	-0.0156383	-0.0155306	-0.0154903	-0.0149834	-0.0147353	-0.0144817	-0.0149198	-0.0146866	-0.0146482	-0.0146102	-0.0145509	-0.0144374	-0.0146458	-0.0145641	-0.0142582	-0.0142543	-0.014081	-0.0142242	-0.01394	-0.0141822	-0.0145617	-0.0141411	-0.0141737	-0.0142459	-0.0140861	-0.0141226	-0.013987	-0.0136097	-0.0137731	-0.013607	-0.0130731	-0.013527	-0.0138061	-0.0136427	-0.0133386	-0.0134125	-0.0139948	-0.0137637	-0.0128882	-0.013102
-0.0103693	-0.0101239	-0.00992704	-0.0103573	-0.0101842	-0.0102366	-0.00979618	-0.00950532	-0.00972897	-0.00981489	-0.00977973	-0.00944915	-0.00913729	-0.0088731	-0.0085217	-0.00837767	-0.00872001	-0.00827058	-0.00820396	-0.00825396	-0.00768945	-0.00770417	-0.00759407	-0.00734861	-0.00706356	-0.00692527	-0.00712999	-0.00691802	-0.00643193	-0.00663159	-0.00665364	-0.00618286	-0.00617133	-0.00623111	-0.005878	-0.00564702	-0.00601394	-0.00576465	-0.00545979	-0.00510301	-0.00541777	-0.0056404	-0.00530021	-0.00502491	-0.00469846	-0.00461923	-0.00521005	-0.00483501	-0.00426808	-0.00435589
-0.00539777	-0.00543275	-0.00529849	-0.00531349	-0.00528431	-0.00517402	-0.00529842	-0.00505327	-0.00502153	-0.00519345	-0.0052938	-0.00513458	-0.00504662	-0.00466312	-0.00448148	-0.00426711	-0.00465289	-0.00447764	-0.00458464	-0.00449011	-0.00434957	-0.00421193	-0.00432127	-0.00445306	-0.00410196	-0.00400452	-0.00402464	-0.00401496	-0.00387425	-0.00411057	-0.00444508	-0.00417003	-0.00416139	-0.00429088	-0.00410018	-0.00416152	-0.00403224	-0.0037265	-0.00389038	-0.00373271	-0.00344968	-0.003692	-0.00408676	-0.00396115	-0.00351883	-0.00359739	-0.00382453	-0.00386873	-0.00338096	-0.00342678
-0.00778396	-0.00804164	-0.00803501	-0.00793927	-0.00799729	-0.00803945	-0.00833314	-0.00812497	-0.00806906	-0.0081666	-0.00851382	-0.00849028	-0.0086322	-0.00856671	-0.00855759	-0.00840135	-0.0087022	-0.00876873	-0.00871205	-0.00879364	-0.00885885	-0.0088351	-0.0091561	-0.00927426	-0.00913506	-0.009212	-0.00926087	-0.00930711	-0.00927736	-0.00945841	-0.00944397	-0.00955871	-0.0095837	-0.00970024	-0.00969568	-0.00968732	-0.00947906	-0.00950735	-0.00984808	-0.00983174	-0.00948246	-0.00965679	-0.00998776	-0.00967495	-0.00957245	-0.00964426	-0.00989443	-0.00998896	-0.00970271	-0.00950141
-0.0078199	-0.00775535	-0.0075332	-0.00746651	-0.0075082	-0.00745564	-0.00785008	-0.00748434	-0.00722284	-0.00733407	-0.00778594	-0.00771312	-0.00763265	-0.00741538	-0.00756101	-0.00723717	-0.00742929	-0.00749037	-0.0075256	-0.00740771	-0.00731641	-0.00726611	-0.00771727	-0.00770331	-0.00726177	-0.00736839	-0.00714108	-0.00692261	-0.00717979	-0.00742814	-0.00758398	-0.00761609	-0.00768631	-0.00763253	-0.00761896	-0.00755494	-0.00747673	-0.00711831	-0.00747452	-0.00726664	-0.00708311	-0.00723507	-0.00731447	-0.00733096	-0.00732633	-0.00740483	-0.00740695	-0.00750765	-0.00708948	-0.00720427
-0.0131375	-0.0127771	-0.0126985	-0.0128392	-0.0128672	-0.0128333	-0.0128988	-0.0125643	-0.0125556	-0.0128457	-0.0131793	-0.0129374	-0.0127547	-0.0123879	-0.0124125	-0.0124267	-0.0124239	-0.012581	-0.0126784	-0.012375	-0.0119886	-0.0118393	-0.0122781	-0.012499	-0.0122282	-0.0119502	-0.012043	-0.0120136	-0.0117465	-0.012131	-0.0123462	-0.0117213	-0.0120093	-0.0119164	-0.0117862	-0.0119238	-0.0122427	-0.0118861	-0.0118648	-0.0116869	-0.0117962	-0.0116463	-0.0116625	-0.0118539	-0.0120816	-0.0120149	-0.0120264	-0.01176	-0.0117568	-0.0117154
-0.0255361	-0.0252013	-0.0249718	-0.0249857	-0.0250245	-0.02506	-0.0252795	-0.0248727	-0.0249473	-0.0251949	-0.0255958	-0.0254907	-0.025405	-0.02491	-0.0250642	-0.0250185	-0.0249123	-0.0251927	-0.0251319	-0.0248049	-0.0246066	-0.0244928	-0.02524	-0.0252236	-0.0249706	-0.0248745	-0.0245655	-0.0246752	-0.02448	-0.024882	-0.025153	-0.0244653	-0.0248597	-0.0245938	-0.0246232	-0.0247709	-0.0250689	-0.024557	-0.0246542	-0.0244992	-0.0242882	-0.0242956	-0.0241252	-0.0244625	-0.0251312	-0.0250753	-0.0252754	-0.0247401	-0.0243865	-0.0246116
0.0146598	0.0147522	0.0145608	0.0143694	0.0145149	0.0144903	0.0145439	0.0144796	0.0146058	0.0146292	0.0146776	0.0148005	0.0147008	0.0147329	0.0147815	0.0147784	0.0146524	0.0148785	0.0147806	0.0147186	0.0149	0.0147732	0.0151919	0.0150342	0.0152358	0.015246	0.014944	0.0152635	0.0151586	0.0151616	0.0153222	0.0149531	0.0152993	0.015039	0.0152171	0.0152595	0.0152302	0.0151724	0.0153047	0.0152874	0.0149013	0.0149832	0.0148768	0.0151288	0.0154102	0.015336	0.0154724	0.0151493	0.0151081	0.0152214
[truncated: 951 more columns]

## Sheet: ATAS
See Fig.4
