# Supplementary material for: Attosecond spectroscopy of molecular charge transfer uncovers a 1.5-fs delay in population transfer
Source: Nat Commun. 2025 Aug 5;16:7211. doi: 10.1038/s41467-025-62162-6 (PMC12325650; doi:10.1038/s41467-025-62162-6)
Supplement: Supplementary file 4 — Source Data [file 41467_2025_62162_MOESM4_ESM.zip › SourceData/FigS7.xlsx]

## Sheet: Sheet1
Photon Energy (eV)	Calculated Absorption RAS22	Calculated Absorption RAS28	Calculated Absorption RAS34
65.111	3.65455e-06	4.82375e-14	4.33001e-13
65.1003	3.67612e-06	5.75089e-14	5.08008e-13
65.0897	3.69525e-06	6.85138e-14	5.95609e-13
65.079	3.71192e-06	8.15667e-14	6.97845e-13
65.0684	3.7261e-06	9.70376e-14	8.17082e-13
65.0577	3.73776e-06	1.15361e-13	9.5605e-13
65.047	3.74689e-06	1.37048e-13	1.1179e-12
65.0364	3.75348e-06	1.62696e-13	1.30628e-12
65.0257	3.75752e-06	1.93007e-13	1.52537e-12
65.015	3.75903e-06	2.28803e-13	1.78001e-12
65.0044	3.75801e-06	2.71046e-13	2.07577e-12
64.9937	3.75447e-06	3.20861e-13	2.41904e-12
64.9831	3.74844e-06	3.79563e-13	2.81719e-12
64.9724	3.73994e-06	4.48686e-13	3.27867e-12
64.9617	3.72902e-06	5.30021e-13	3.81318e-12
64.9511	3.7157e-06	6.25657e-13	4.43186e-12
64.9404	3.70003e-06	7.38027e-13	5.14746e-12
64.9297	3.68208e-06	8.69962e-13	5.9746e-12
64.9191	3.66189e-06	1.02476e-12	6.92999e-12
64.9084	3.63954e-06	1.20624e-12	8.03277e-12
64.8978	3.61508e-06	1.41886e-12	9.3048e-12
64.8871	3.58861e-06	1.66777e-12	1.0771e-11
64.8764	3.56019e-06	1.95897e-12	1.24599e-11
64.8658	3.52992e-06	2.29937e-12	1.4404e-11
64.8551	3.49788e-06	2.69702e-12	1.66402e-11
64.8444	3.46418e-06	3.1612e-12	1.92107e-11
64.8338	3.42892e-06	3.70264e-12	2.21634e-11
64.8231	3.39219e-06	4.33374e-12	2.55527e-11
64.8125	3.35412e-06	5.06883e-12	2.94407e-11
64.8018	3.3148e-06	5.9244e-12	3.38975e-11
64.7911	3.27437e-06	6.91948e-12	3.90027e-11
64.7805	3.23295e-06	8.07598e-12	4.48468e-11
64.7698	3.19065e-06	9.4191e-12	5.15319e-11
64.7591	3.1476e-06	1.09778e-11	5.91739e-11
64.7485	3.10394e-06	1.27854e-11	6.79036e-11
64.7378	3.0598e-06	1.48801e-11	7.78689e-11
64.7272	3.0153e-06	1.73057e-11	8.92368e-11
64.7165	2.9706e-06	2.01125e-11	1.02196e-10
64.7058	2.92583e-06	2.3358e-11	1.16958e-10
64.6952	2.88113e-06	2.71079e-11	1.33763e-10
64.6845	2.83663e-06	3.14376e-11	1.5288e-10
64.6738	2.7925e-06	3.64331e-11	1.74611e-10
64.6632	2.74885e-06	4.21924e-11	1.99299e-10
64.6525	2.70586e-06	4.88275e-11	2.27324e-10
64.6419	2.66364e-06	5.64661e-11	2.59115e-10
64.6312	2.62237e-06	6.52535e-11	2.95155e-10
64.6205	2.58217e-06	7.5355e-11	3.35982e-10
64.6099	2.54319e-06	8.69586e-11	3.822e-10
64.5992	2.50559e-06	1.00278e-10	4.34484e-10
64.5885	2.4695e-06	1.15556e-10	4.93588e-10
64.5779	2.43507e-06	1.33067e-10	5.60357e-10
64.5672	2.40244e-06	1.53123e-10	6.3573e-10
64.5566	2.37176e-06	1.76077e-10	7.20758e-10
64.5459	2.34317e-06	2.02329e-10	8.1661e-10
64.5352	2.31682e-06	2.3233e-10	9.24587e-10
64.5246	2.29284e-06	2.66591e-10	1.04614e-09
64.5139	2.27137e-06	3.05688e-10	1.18288e-09
64.5033	2.25256e-06	3.50271e-10	1.33659e-09
64.4926	2.23654e-06	4.01071e-10	1.50926e-09
64.4819	2.22345e-06	4.58914e-10	1.70309e-09
64.4713	2.21342e-06	5.24728e-10	1.92053e-09
64.4606	2.2066e-06	5.99555e-10	2.16427e-09
64.4499	2.20312e-06	6.84568e-10	2.43731e-09
64.4393	2.20311e-06	7.81082e-10	2.74295e-09
64.4286	2.20671e-06	8.90572e-10	3.08484e-09
64.418	2.21404e-06	1.01469e-09	3.46702e-09
64.4073	2.22525e-06	1.15529e-09	3.89392e-09
64.3966	2.24046e-06	1.31444e-09	4.37044e-09
64.386	2.25981e-06	1.49446e-09	4.90198e-09
64.3753	2.28343e-06	1.69793e-09	5.49448e-09
64.3646	2.31144e-06	1.92773e-09	6.15444e-09
64.354	2.34399e-06	2.18709e-09	6.88903e-09
64.3433	2.3812e-06	2.47959e-09	7.70612e-09
64.3327	2.42321e-06	2.80921e-09	8.61432e-09
64.322	2.47015e-06	3.1804e-09	9.62307e-09
64.3113	2.52215e-06	3.59809e-09	1.07427e-08
64.3007	2.57935e-06	4.06775e-09	1.19845e-08
64.29	2.64189e-06	4.59546e-09	1.33609e-08
64.2793	2.70991e-06	5.18796e-09	1.48854e-08
64.2687	2.78354e-06	5.8527e-09	1.65726e-08
64.258	2.86293e-06	6.59795e-09	1.84385e-08
64.2474	2.94822e-06	7.43283e-09	2.05008e-08
64.2367	3.03956e-06	8.36742e-09	2.27784e-08
64.226	3.1371e-06	9.41287e-09	2.52919e-08
64.2154	3.24099e-06	1.05814e-08	2.80639e-08
64.2047	3.35138e-06	1.18867e-08	3.11186e-08
64.194	3.46844e-06	1.33434e-08	3.44826e-08
64.1834	3.59233e-06	1.49681e-08	3.81845e-08
64.1727	3.72322e-06	1.67788e-08	4.22553e-08
64.1621	3.86127e-06	1.87951e-08	4.67285e-08
64.1514	4.00667e-06	2.10389e-08	5.16403e-08
64.1407	4.15959e-06	2.35339e-08	5.703e-08
64.1301	4.32022e-06	2.63061e-08	6.29396e-08
64.1194	4.48875e-06	2.93841e-08	6.94147e-08
64.1087	4.66538e-06	3.2799e-08	7.65043e-08
64.0981	4.85031e-06	3.65848e-08	8.4261e-08
64.0874	5.04375e-06	4.07788e-08	9.27414e-08
64.0768	5.24592e-06	4.54214e-08	1.02006e-07
64.0661	5.45705e-06	5.05567e-08	1.12121e-07
64.0554	5.67735e-06	5.62328e-08	1.23156e-07
64.0448	5.90708e-06	6.25018e-08	1.35184e-07
64.0341	6.14647e-06	6.94207e-08	1.48288e-07
64.0234	6.39579e-06	7.70509e-08	1.62552e-07
64.0128	6.6553e-06	8.54592e-08	1.78067e-07
64.0021	6.92526e-06	9.4718e-08	1.94931e-07
63.9915	7.20596e-06	1.04906e-07	2.13248e-07
63.9808	7.4977e-06	1.16107e-07	2.33128e-07
63.9701	7.80077e-06	1.28413e-07	2.54689e-07
63.9595	8.11549e-06	1.41923e-07	2.78056e-07
63.9488	8.44217e-06	1.56744e-07	3.03361e-07
63.9382	8.78117e-06	1.72989e-07	3.30746e-07
63.9275	9.13281e-06	1.90784e-07	3.60358e-07
63.9168	9.49747e-06	2.1026e-07	3.92355e-07
63.9062	9.87551e-06	2.3156e-07	4.26905e-07
63.8955	1.02673e-05	2.54837e-07	4.64183e-07
63.8848	1.06733e-05	2.80256e-07	5.04373e-07
63.8742	1.10938e-05	3.07993e-07	5.47673e-07
63.8635	1.15294e-05	3.38235e-07	5.94287e-07
63.8529	1.19804e-05	3.71184e-07	6.44432e-07
63.8422	1.24473e-05	4.07054e-07	6.98335e-07
63.8315	1.29306e-05	4.46075e-07	7.56234e-07
63.8209	1.34307e-05	4.8849e-07	8.18378e-07
63.8102	1.39482e-05	5.3456e-07	8.8503e-07
63.7995	1.44837e-05	5.84562e-07	9.56462e-07
63.7889	1.50376e-05	6.38788e-07	1.03296e-06
63.7782	1.56105e-05	6.97551e-07	1.11482e-06
63.7676	1.6203e-05	7.6118e-07	1.20235e-06
63.7569	1.68157e-05	8.30026e-07	1.29588e-06
63.7462	1.74492e-05	9.04459e-07	1.39574e-06
63.7356	1.81042e-05	9.8487e-07	1.50227e-06
63.7249	1.87814e-05	1.07167e-06	1.61585e-06
63.7142	1.94814e-05	1.1653e-06	1.73683e-06
63.7036	2.0205e-05	1.26621e-06	1.86561e-06
63.6929	2.09529e-05	1.37488e-06	2.00258e-06
63.6823	2.17258e-05	1.49183e-06	2.14815e-06
63.6716	2.25247e-05	1.61758e-06	2.30275e-06
63.6609	2.33502e-05	1.75269e-06	2.4668e-06
63.6503	2.42033e-05	1.89774e-06	2.64076e-06
63.6396	2.50848e-05	2.05334e-06	2.82508e-06
63.6289	2.59957e-05	2.22013e-06	3.02022e-06
63.6183	2.69368e-05	2.39877e-06	3.22665e-06
63.6076	2.79092e-05	2.58995e-06	3.44488e-06
63.597	2.89138e-05	2.79439e-06	3.67538e-06
63.5863	2.99517e-05	3.01284e-06	3.91866e-06
63.5756	3.10239e-05	3.24606e-06	4.17523e-06
63.565	3.21315e-05	3.49487e-06	4.44561e-06
63.5543	3.32756e-05	3.76009e-06	4.73031e-06
63.5436	3.44575e-05	4.04258e-06	5.02985e-06
63.533	3.56782e-05	4.34322e-06	5.34477e-06
63.5223	3.6939e-05	4.66292e-06	5.67559e-06
63.5117	3.82411e-05	5.00262e-06	6.02285e-06
63.501	3.95858e-05	5.36327e-06	6.38706e-06
63.4903	4.09745e-05	5.74585e-06	6.76877e-06
63.4797	4.24084e-05	6.15138e-06	7.16848e-06
63.469	4.38889e-05	6.58088e-06	7.58673e-06
63.4583	4.54175e-05	7.03539e-06	8.02401e-06
63.4477	4.69955e-05	7.51597e-06	8.48084e-06
63.437	4.86243e-05	8.02372e-06	8.9577e-06
63.4264	5.03055e-05	8.55971e-06	9.45508e-06
63.4157	5.20405e-05	9.12507e-06	9.97344e-06
63.405	5.38308e-05	9.72089e-06	1.05132e-05
63.3944	5.56779e-05	1.03483e-05	1.10749e-05
63.3837	5.75834e-05	1.10084e-05	1.16589e-05
63.3731	5.95488e-05	1.17024e-05	1.22655e-05
63.3624	6.15757e-05	1.24314e-05	1.28952e-05
63.3517	6.36656e-05	1.31964e-05	1.35483e-05
63.3411	6.582e-05	1.39986e-05	1.42251e-05
63.3304	6.80406e-05	1.48391e-05	1.4926e-05
63.3197	7.03289e-05	1.5719e-05	1.56511e-05
63.3091	7.26863e-05	1.66393e-05	1.64007e-05
63.2984	7.51144e-05	1.76011e-05	1.71751e-05
63.2878	7.76148e-05	1.86054e-05	1.79743e-05
63.2771	8.01888e-05	1.9653e-05	1.87985e-05
63.2664	8.2838e-05	2.07451e-05	1.96478e-05
63.2558	8.55636e-05	2.18824e-05	2.05222e-05
63.2451	8.83671e-05	2.30657e-05	2.14218e-05
63.2344	9.12497e-05	2.4296e-05	2.23465e-05
63.2238	9.42128e-05	2.55738e-05	2.32963e-05
63.2131	9.72574e-05	2.68999e-05	2.42709e-05
63.2025	0.000100385	2.82749e-05	2.52703e-05
63.1918	0.000103596	2.96992e-05	2.62943e-05
63.1811	0.000106892	3.11733e-05	2.73425e-05
63.1705	0.000110273	3.26976e-05	2.84147e-05
63.1598	0.000113741	3.42723e-05	2.95106e-05
63.1491	0.000117295	3.58976e-05	3.06296e-05
63.1385	0.000120938	3.75736e-05	3.17715e-05
63.1278	0.000124668	3.93002e-05	3.29357e-05
63.1172	0.000128487	4.10773e-05	3.41217e-05
63.1065	0.000132394	4.29047e-05	3.53289e-05
63.0958	0.000136389	4.47819e-05	3.65567e-05
63.0852	0.000140473	4.67085e-05	3.78045e-05
63.0745	0.000144646	4.86838e-05	3.90715e-05
63.0638	0.000148906	5.07072e-05	4.03571e-05
63.0532	0.000153253	5.27777e-05	4.16604e-05
63.0425	0.000157687	5.48943e-05	4.29807e-05
63.0319	0.000162206	5.70559e-05	4.4317e-05
63.0212	0.00016681	5.92613e-05	4.56687e-05
63.0105	0.000171496	6.15089e-05	4.70347e-05
62.9999	0.000176265	6.37973e-05	4.84141e-05
62.9892	0.000181113	6.61248e-05	4.98061e-05
62.9785	0.000186039	6.84894e-05	5.12097e-05
62.9679	0.000191042	7.08893e-05	5.26239e-05
62.9572	0.000196118	7.33223e-05	5.40477e-05
62.9466	0.000201265	7.57862e-05	5.54801e-05
62.9359	0.000206481	7.82786e-05	5.69203e-05
62.9252	0.000211762	8.07969e-05	5.8367e-05
62.9146	0.000217106	8.33387e-05	5.98195e-05
62.9039	0.000222508	8.5901e-05	6.12767e-05
62.8933	0.000227967	8.84811e-05	6.27376e-05
62.8826	0.000233477	9.10759e-05	6.42013e-05
62.8719	0.000239035	9.36823e-05	6.56669e-05
62.8613	0.000244637	9.62973e-05	6.71333e-05
62.8506	0.000250277	9.89174e-05	6.85998e-05
62.8399	0.000255953	0.000101539	7.00655e-05
62.8293	0.000261659	0.00010416	7.15295e-05
62.8186	0.00026739	0.000106775	7.2991e-05
62.808	0.00027314	0.000109381	7.44492e-05
62.7973	0.000278906	0.000111975	7.59035e-05
62.7866	0.00028468	0.000114553	7.73531e-05
62.776	0.000290458	0.000117112	7.87973e-05
62.7653	0.000296234	0.000119647	8.02357e-05
62.7546	0.000302002	0.000122155	8.16676e-05
62.744	0.000307756	0.000124632	8.30924e-05
62.7333	0.00031349	0.000127075	8.45098e-05
62.7227	0.000319197	0.000129479	8.59194e-05
62.712	0.000324871	0.000131842	8.73207e-05
62.7013	0.000330506	0.00013416	8.87134e-05
62.6907	0.000336096	0.000136429	9.00973e-05
62.68	0.000341633	0.000138645	9.14722e-05
62.6693	0.000347112	0.000140806	9.28378e-05
62.6587	0.000352525	0.000142909	9.41941e-05
62.648	0.000357866	0.00014495	9.55409e-05
62.6374	0.000363129	0.000146925	9.68782e-05
62.6267	0.000368306	0.000148834	9.82061e-05
62.616	0.000373391	0.000150672	9.95244e-05
62.6054	0.000378378	0.000152437	0.000100833
62.5947	0.00038326	0.000154127	0.000102133
62.584	0.000388031	0.000155739	0.000103423
62.5734	0.000392684	0.000157272	0.000104705
62.5627	0.000397213	0.000158724	0.000105977
62.5521	0.000401613	0.000160093	0.000107241
62.5414	0.000405876	0.000161378	0.000108496
62.5307	0.000409998	0.000162578	0.000109743
62.5201	0.000413972	0.000163691	0.000110981
62.5094	0.000417793	0.000164717	0.000112212
62.4987	0.000421456	0.000165656	0.000113435
62.4881	0.000424956	0.000166507	0.000114649
62.4774	0.000428287	0.000167271	0.000115857
62.4668	0.000431445	0.000167946	0.000117057
62.4561	0.000434426	0.000168535	0.000118249
62.4454	0.000437225	0.000169037	0.000119434
62.4348	0.000439839	0.000169454	0.000120612
62.4241	0.000442263	0.000169786	0.000121782
62.4134	0.000444494	0.000170036	0.000122945
62.4028	0.00044653	0.000170204	0.0001241
62.3921	0.000448366	0.000170293	0.000125248
62.3815	0.000450002	0.000170304	0.000126387
62.3708	0.000451434	0.000170239	0.000127518
62.3601	0.00045266	0.000170102	0.00012864
62.3495	0.000453679	0.000169895	0.000129753
62.3388	0.000454489	0.000169621	0.000130857
62.3282	0.00045509	0.000169282	0.00013195
62.3175	0.000455481	0.000168881	0.000133032
62.3068	0.000455661	0.000168423	0.000134102
62.2962	0.00045563	0.00016791	0.00013516
62.2855	0.00045539	0.000167346	0.000136205
62.2748	0.000454939	0.000166734	0.000137235
62.2642	0.00045428	0.000166078	0.000138251
62.2535	0.000453413	0.000165383	0.00013925
62.2429	0.00045234	0.000164651	0.000140231
62.2322	0.000451063	0.000163888	0.000141194
62.2215	0.000449584	0.000163096	0.000142138
62.2109	0.000447906	0.000162279	0.00014306
62.2002	0.000446031	0.000161443	0.00014396
62.1895	0.000443963	0.00016059	0.000144836
62.1789	0.000441705	0.000159725	0.000145687
62.1682	0.000439261	0.000158851	0.000146511
62.1576	0.000436634	0.000157973	0.000147308
62.1469	0.000433829	0.000157094	0.000148075
62.1362	0.000430851	0.000156217	0.000148811
62.1256	0.000427704	0.000155348	0.000149515
62.1149	0.000424392	0.000154488	0.000150185
62.1042	0.000420923	0.000153642	0.000150819
62.0936	0.000417299	0.000152812	0.000151417
62.0829	0.000413529	0.000152003	0.000151976
62.0723	0.000409616	0.000151216	0.000152496
62.0616	0.000405568	0.000150455	0.000152975
62.0509	0.00040139	0.000149723	0.000153412
62.0403	0.00039709	0.000149022	0.000153806
62.0296	0.000392672	0.000148354	0.000154155
62.0189	0.000388144	0.000147721	0.000154458
62.0083	0.000383514	0.000147126	0.000154715
61.9976	0.000378786	0.000146569	0.000154924
61.987	0.00037397	0.000146054	0.000155085
61.9763	0.000369071	0.000145581	0.000155197
61.9656	0.000364097	0.000145151	0.000155259
61.955	0.000359055	0.000144765	0.000155271
61.9443	0.000353952	0.000144424	0.000155233
61.9336	0.000348796	0.000144129	0.000155144
61.923	0.000343594	0.00014388	0.000155004
61.9123	0.000338353	0.000143676	0.000154812
61.9017	0.00033308	0.000143519	0.000154571
61.891	0.000327783	0.000143408	0.000154278
61.8803	0.000322469	0.000143342	0.000153936
61.8697	0.000317145	0.000143321	0.000153544
61.859	0.000311819	0.000143345	0.000153103
61.8483	0.000306497	0.000143411	0.000152614
61.8377	0.000301186	0.00014352	0.000152078
61.827	0.000295894	0.000143669	0.000151496
61.8164	0.000290627	0.000143858	0.00015087
61.8057	0.000285391	0.000144086	0.0001502
61.795	0.000280194	0.000144349	0.000149488
61.7844	0.000275042	0.000144648	0.000148735
61.7737	0.000269941	0.000144979	0.000147945
61.7631	0.000264897	0.000145341	0.000147117
61.7524	0.000259917	0.000145732	0.000146255
61.7417	0.000255006	0.00014615	0.00014536
61.7311	0.000250169	0.000146593	0.000144435
61.7204	0.000245413	0.000147058	0.000143482
61.7097	0.000240743	0.000147544	0.000142502
61.6991	0.000236163	0.000148047	0.0001415
61.6884	0.000231679	0.000148566	0.000140476
61.6778	0.000227295	0.000149098	0.000139434
61.6671	0.000223016	0.000149641	0.000138376
61.6564	0.000218846	0.000150192	0.000137306
61.6458	0.00021479	0.00015075	0.000136225
61.6351	0.000210851	0.000151311	0.000135136
61.6244	0.000207032	0.000151874	0.000134042
61.6138	0.000203338	0.000152436	0.000132946
61.6031	0.000199772	0.000152996	0.000131851
61.5925	0.000196337	0.00015355	0.000130759
61.5818	0.000193035	0.000154097	0.000129673
61.5711	0.000189869	0.000154635	0.000128596
61.5605	0.000186842	0.000155162	0.00012753
61.5498	0.000183955	0.000155675	0.000126478
61.5391	0.000181212	0.000156173	0.000125442
61.5285	0.000178614	0.000156655	0.000124426
61.5178	0.000176162	0.000157117	0.000123431
61.5072	0.000173858	0.00015756	0.00012246
61.4965	0.000171703	0.000157981	0.000121515
61.4858	0.000169699	0.000158378	0.000120598
61.4752	0.000167846	0.000158751	0.000119711
61.4645	0.000166146	0.000159098	0.000118857
61.4538	0.000164598	0.000159418	0.000118037
61.4432	0.000163204	0.00015971	0.000117253
61.4325	0.000161964	0.000159972	0.000116506
61.4219	0.000160879	0.000160204	0.000115798
61.4112	0.000159947	0.000160404	0.00011513
61.4005	0.000159171	0.000160573	0.000114504
61.3899	0.000158548	0.000160708	0.000113921
61.3792	0.00015808	0.000160811	0.000113381
61.3685	0.000157766	0.000160879	0.000112886
61.3579	0.000157607	0.000160912	0.000112435
61.3472	0.0001576	0.000160911	0.000112031
61.3366	0.000157748	0.000160874	0.000111672
61.3259	0.000158047	0.000160801	0.00011136
61.3152	0.0001585	0.000160691	0.000111095
61.3046	0.000159104	0.000160546	0.000110875
61.2939	0.00015986	0.000160364	0.000110702
61.2832	0.000160767	0.000160145	0.000110575
61.2726	0.000161825	0.000159889	0.000110493
61.2619	0.000163033	0.000159596	0.000110457
61.2513	0.00016439	0.000159266	0.000110464
61.2406	0.000165897	0.0001589	0.000110515
61.2299	0.000167552	0.000158496	0.000110609
61.2193	0.000169356	0.000158055	0.000110743
61.2086	0.000171309	0.000157577	0.000110918
61.198	0.000173409	0.000157063	0.000111132
61.1873	0.000175657	0.000156512	0.000111384
61.1766	0.000178052	0.000155924	0.000111671
61.166	0.000180595	0.0001553	0.000111993
61.1553	0.000183286	0.000154639	0.000112347
61.1446	0.000186123	0.000153943	0.000112733
61.134	0.000189108	0.000153211	0.000113147
61.1233	0.000192241	0.000152443	0.000113589
61.1127	0.000195521	0.00015164	0.000114056
61.102	0.00019895	0.000150801	0.000114546
61.0913	0.000202526	0.000149928	0.000115058
61.0807	0.000206252	0.00014902	0.000115588
61.07	0.000210126	0.000148078	0.000116134
61.0593	0.00021415	0.000147102	0.000116696
61.0487	0.000218323	0.000146093	0.000117269
61.038	0.000222647	0.00014505	0.000117853
61.0274	0.000227122	0.000143974	0.000118444
61.0167	0.000231748	0.000142866	0.00011904
61.006	0.000236527	0.000141726	0.000119639
60.9954	0.000241458	0.000140554	0.000120239
60.9847	0.000246542	0.000139351	0.000120837
60.974	0.000251779	0.000138118	0.000121432
60.9634	0.000257171	0.000136855	0.00012202
60.9527	0.000262717	0.000135562	0.000122599
60.9421	0.000268418	0.000134241	0.000123168
60.9314	0.000274275	0.000132891	0.000123724
60.9207	0.000280286	0.000131514	0.000124265
60.9101	0.000286454	0.000130111	0.000124789
60.8994	0.000292777	0.000128681	0.000125293
60.8887	0.000299256	0.000127227	0.000125776
60.8781	0.00030589	0.000125749	0.000126236
60.8674	0.000312679	0.000124248	0.00012667
60.8568	0.000319622	0.000122725	0.000127078
60.8461	0.00032672	0.00012118	0.000127457
60.8354	0.00033397	0.000119616	0.000127806
60.8248	0.000341372	0.000118033	0.000128122
60.8141	0.000348925	0.000116433	0.000128406
60.8034	0.000356626	0.000114817	0.000128654
60.7928	0.000364475	0.000113185	0.000128866
60.7821	0.000372469	0.000111541	0.00012904
60.7715	0.000380606	0.000109884	0.000129176
60.7608	0.000388883	0.000108217	0.000129272
60.7501	0.000397297	0.000106542	0.000129328
60.7395	0.000405846	0.000104859	0.000129342
60.7288	0.000414525	0.000103171	0.000129314
60.7181	0.000423332	0.00010148	0.000129243
60.7075	0.000432261	9.97868e-05	0.000129129
60.6968	0.000441309	9.80938e-05	0.000128971
60.6862	0.000450469	9.64031e-05	0.000128769
60.6755	0.000459739	9.47166e-05	0.000128524
60.6648	0.000469111	9.30365e-05	0.000128233
60.6542	0.000478579	9.13648e-05	0.000127899
60.6435	0.000488139	8.97039e-05	0.000127521
60.6329	0.000497782	8.8056e-05	0.000127099
60.6222	0.000507503	8.64234e-05	0.000126634
60.6115	0.000517293	8.48086e-05	0.000126126
60.6009	0.000527145	8.32139e-05	0.000125576
60.5902	0.000537051	8.16419e-05	0.000124986
60.5795	0.000547002	8.00952e-05	0.000124354
60.5689	0.00055699	7.85764e-05	0.000123684
60.5582	0.000567006	7.70881e-05	0.000122975
60.5476	0.00057704	7.5633e-05	0.000122229
60.5369	0.000587082	7.42141e-05	0.000121448
60.5262	0.000597123	7.2834e-05	0.000120633
60.5156	0.000607152	7.14957e-05	0.000119786
60.5049	0.000617158	7.02021e-05	0.000118907
60.4942	0.00062713	6.89562e-05	0.000118
60.4836	0.000637058	6.77611e-05	0.000117067
60.4729	0.00064693	6.66199e-05	0.000116108
60.4623	0.000656734	6.55356e-05	0.000115126
60.4516	0.000666459	6.45116e-05	0.000114124
60.4409	0.000676092	6.35511e-05	0.000113105
60.4303	0.000685622	6.26574e-05	0.000112069
60.4196	0.000695036	6.18339e-05	0.000111021
60.4089	0.000704322	6.1084e-05	0.000109962
60.3983	0.000713467	6.04112e-05	0.000108895
60.3876	0.00072246	5.98189e-05	0.000107824
60.377	0.000731287	5.93109e-05	0.000106751
60.3663	0.000739936	5.88908e-05	0.00010568
60.3556	0.000748395	5.85622e-05	0.000104613
60.345	0.000756651	5.8329e-05	0.000103553
60.3343	0.000764692	5.81948e-05	0.000102504
60.3236	0.000772505	5.81637e-05	0.00010147
60.313	0.00078008	5.82396e-05	0.000100453
60.3023	0.000787403	5.84263e-05	9.9457e-05
60.2917	0.000794464	5.87281e-05	9.8486e-05
60.281	0.000801251	5.91489e-05	9.75435e-05
60.2703	0.000807753	5.96929e-05	9.66331e-05
60.2597	0.000813959	6.03643e-05	9.57585e-05
60.249	0.000819858	6.11673e-05	9.49237e-05
60.2383	0.000825441	6.21063e-05	9.41324e-05
60.2277	0.000830698	6.31856e-05	9.33888e-05
60.217	0.000835619	6.44096e-05	9.26966e-05
60.2064	0.000840196	6.57827e-05	9.20601e-05
60.1957	0.00084442	6.73093e-05	9.14833e-05
60.185	0.000848284	6.89939e-05	9.09703e-05
60.1744	0.000851781	7.08411e-05	9.05253e-05
60.1637	0.000854902	7.28554e-05	9.01525e-05
60.153	0.000857643	7.50414e-05	8.98562e-05
60.1424	0.000859998	7.74036e-05	8.96407e-05
60.1317	0.000861962	7.99465e-05	8.95102e-05
60.1211	0.00086353	8.26747e-05	8.94692e-05
60.1104	0.0008647	8.55929e-05	8.95219e-05
60.0997	0.000865467	8.87054e-05	8.96728e-05
60.0891	0.00086583	9.20168e-05	8.99262e-05
60.0784	0.000865787	9.55316e-05	9.02866e-05
60.0678	0.000865338	9.92542e-05	9.07583e-05
60.0571	0.000864482	0.000103189	9.13458e-05
60.0464	0.00086322	0.00010734	9.20536e-05
60.0358	0.000861554	0.000111711	9.28859e-05
60.0251	0.000859485	0.000116307	9.38471e-05
60.0144	0.000857018	0.000121132	9.49418e-05
60.0038	0.000854154	0.000126189	9.61742e-05
59.9931	0.000850899	0.000131482	9.75486e-05
59.9825	0.000847259	0.000137015	9.90694e-05
59.9718	0.000843238	0.000142791	0.000100741
59.9611	0.000838845	0.000148814	0.000102567
59.9505	0.000834086	0.000155085	0.000104552
59.9398	0.000828969	0.000161608	0.0001067
59.9291	0.000823505	0.000168386	0.000109015
59.9185	0.000817702	0.00017542	0.000111501
59.9078	0.00081157	0.000182713	0.000114162
59.8972	0.000805122	0.000190267	0.000117001
59.8865	0.000798368	0.000198082	0.000120023
59.8758	0.000791322	0.000206161	0.00012323
59.8652	0.000783995	0.000214502	0.000126626
59.8545	0.000776403	0.000223108	0.000130214
59.8438	0.000768558	0.000231977	0.000133998
59.8332	0.000760477	0.00024111	0.00013798
59.8225	0.000752173	0.000250506	0.000142163
59.8119	0.000743664	0.000260163	0.00014655
59.8012	0.000734965	0.000270079	0.000151142
59.7905	0.000726093	0.000280253	0.000155943
59.7799	0.000717065	0.000290681	0.000160954
59.7692	0.0007079	0.000301361	0.000166176
59.7585	0.000698613	0.000312289	0.000171612
59.7479	0.000689225	0.00032346	0.000177262
59.7372	0.000679753	0.00033487	0.000183127
59.7266	0.000670217	0.000346514	0.000189207
59.7159	0.000660634	0.000358386	0.000195504
59.7052	0.000651024	0.000370479	0.000202017
59.6946	0.000641407	0.000382787	0.000208745
59.6839	0.000631802	0.000395301	0.000215688
59.6732	0.000622228	0.000408014	0.000222845
59.6626	0.000612704	0.000420918	0.000230215
59.6519	0.000603251	0.000434002	0.000237795
59.6413	0.000593887	0.000447257	0.000245583
59.6306	0.000584632	0.000460673	0.000253577
59.6199	0.000575505	0.000474238	0.000261773
59.6093	0.000566526	0.000487941	0.000270169
59.5986	0.000557712	0.00050177	0.000278759
59.588	0.000549083	0.000515711	0.000287541
59.5773	0.000540657	0.000529753	0.000296508
59.5666	0.000532452	0.00054388	0.000305656
59.556	0.000524486	0.00055808	0.000314979
59.5453	0.000516777	0.000572336	0.00032447
59.5346	0.000509341	0.000586634	0.000334124
59.524	0.000502196	0.000600957	0.000343932
59.5133	0.000495357	0.000615291	0.000353888
59.5027	0.00048884	0.000629617	0.000363983
59.492	0.000482661	0.000643921	0.000374208
59.4813	0.000476835	0.000658183	0.000384554
59.4707	0.000471375	0.000672386	0.000395013
59.46	0.000466295	0.000686513	0.000405573
59.4493	0.000461609	0.000700545	0.000416225
59.4387	0.000457329	0.000714465	0.000426958
59.428	0.000453466	0.000728253	0.000437759
59.4174	0.000450032	0.00074189	0.000448619
59.4067	0.000447037	0.000755359	0.000459524
59.396	0.000444492	0.00076864	0.000470463
59.3854	0.000442405	0.000781715	0.000481421
59.3747	0.000440785	0.000794564	0.000492387
59.364	0.000439639	0.000807169	0.000503346
59.3534	0.000438975	0.000819512	0.000514286
59.3427	0.000438798	0.000831573	0.000525191
59.3321	0.000439115	0.000843335	0.000536047
59.3214	0.000439929	0.00085478	0.00054684
59.3107	0.000441245	0.000865891	0.000557556
59.3001	0.000443066	0.000876649	0.000568179
59.2894	0.000445394	0.000887038	0.000578694
59.2787	0.00044823	0.000897042	0.000589087
59.2681	0.000451576	0.000906645	0.000599342
59.2574	0.000455431	0.000915832	0.000609443
59.2468	0.000459794	0.000924588	0.000619377
59.2361	0.000464664	0.000932898	0.000629127
59.2254	0.000470038	0.000940749	0.000638679
59.2148	0.000475914	0.000948129	0.000648017
59.2041	0.000482285	0.000955026	0.000657128
59.1934	0.000489149	0.000961429	0.000665997
59.1828	0.0004965	0.000967327	0.000674608
59.1721	0.00050433	0.000972711	0.00068295
59.1615	0.000512632	0.000977572	0.000691007
59.1508	0.0005214	0.000981904	0.000698766
59.1401	0.000530623	0.000985698	0.000706215
59.1295	0.000540292	0.000988951	0.000713341
59.1188	0.000550398	0.000991657	0.000720133
59.1081	0.000560929	0.000993812	0.000726578
59.0975	0.000571873	0.000995415	0.000732666
59.0868	0.000583218	0.000996463	0.000738387
59.0762	0.000594952	0.000996957	0.00074373
59.0655	0.000607059	0.000996898	0.000748688
59.0548	0.000619527	0.000996286	0.000753251
59.0442	0.000632339	0.000995126	0.000757412
59.0335	0.00064548	0.00099342	0.000761164
59.0229	0.000658935	0.000991175	0.000764501
59.0122	0.000672685	0.000988396	0.000767417
59.0015	0.000686714	0.000985091	0.000769909
58.9909	0.000701003	0.000981268	0.000771972
58.9802	0.000715534	0.000976937	0.000773603
58.9695	0.000730289	0.000972108	0.000774801
58.9589	0.000745247	0.000966792	0.000775564
58.9482	0.000760389	0.000961002	0.000775892
58.9376	0.000775694	0.000954752	0.000775785
58.9269	0.000791142	0.000948055	0.000775246
58.9162	0.000806711	0.000940926	0.000774277
58.9056	0.00082238	0.000933383	0.00077288
58.8949	0.000838128	0.000925441	0.00077106
58.8842	0.000853931	0.000917118	0.000768823
58.8736	0.000869769	0.000908433	0.000766174
58.8629	0.000885617	0.000899405	0.000763119
58.8523	0.000901454	0.000890054	0.000759667
58.8416	0.000917256	0.000880399	0.000755827
58.8309	0.000933001	0.000870463	0.000751606
58.8203	0.000948665	0.000860265	0.000747016
58.8096	0.000964225	0.000849829	0.000742068
58.7989	0.000979658	0.000839176	0.000736773
58.7883	0.00099494	0.000828329	0.000731143
58.7776	0.00101005	0.000817311	0.000725192
58.767	0.00102496	0.000806146	0.000718934
58.7563	0.00103965	0.000794856	0.000712382
58.7456	0.0010541	0.000783465	0.000705552
58.735	0.00106828	0.000771997	0.000698459
58.7243	0.00108218	0.000760475	0.00069112
58.7136	0.00109576	0.000748924	0.000683552
58.703	0.00110902	0.000737367	0.000675771
58.6923	0.00112192	0.000725828	0.000667795
58.6817	0.00113444	0.000714329	0.000659642
58.671	0.00114657	0.000702894	0.00065133
58.6603	0.00115828	0.000691547	0.000642878
58.6497	0.00116956	0.00068031	0.000634306
58.639	0.00118038	0.000669205	0.000625632
58.6283	0.00119073	0.000658254	0.000616875
58.6177	0.00120058	0.000647478	0.000608056
58.607	0.00120993	0.0006369	0.000599193
58.5964	0.00121875	0.000626539	0.000590308
58.5857	0.00122702	0.000616415	0.000581419
58.575	0.00123474	0.000606549	0.000572547
58.5644	0.00124189	0.000596959	0.000563712
58.5537	0.00124845	0.000587663	0.000554933
58.543	0.00125441	0.000578679	0.000546231
58.5324	0.00125976	0.000570024	0.000537624
58.5217	0.00126449	0.000561714	0.000529133
58.5111	0.00126859	0.000553765	0.000520777
58.5004	0.00127204	0.000546191	0.000512574
58.4897	0.00127485	0.000539007	0.000504545
58.4791	0.001277	0.000532226	0.000496707
58.4684	0.00127848	0.000525859	0.00048908
58.4578	0.0012793	0.00051992	0.00048168
58.4471	0.00127944	0.000514417	0.000474526
58.4364	0.00127891	0.000509362	0.000467634
58.4258	0.0012777	0.000504763	0.000461023
58.4151	0.00127582	0.000500628	0.000454708
58.4044	0.00127325	0.000496965	0.000448706
58.3938	0.00127001	0.00049378	0.000443032
58.3831	0.0012661	0.000491078	0.000437701
58.3725	0.00126152	0.000488865	0.000432729
58.3618	0.00125627	0.000487143	0.000428128
58.3511	0.00125036	0.000485916	0.000423913
58.3405	0.0012438	0.000485185	0.000420097
58.3298	0.00123659	0.000484952	0.000416693
58.3191	0.00122875	0.000485216	0.000413711
58.3085	0.00122028	0.000485977	0.000411164
58.2978	0.0012112	0.000487233	0.000409062
58.2872	0.00120151	0.000488982	0.000407416
58.2765	0.00119124	0.00049122	0.000406235
58.2658	0.00118039	0.000493944	0.000405527
58.2552	0.00116898	0.000497147	0.0004053
58.2445	0.00115702	0.000500824	0.000405563
58.2338	0.00114454	0.000504968	0.000406322
58.2232	0.00113154	0.000509572	0.000407582
58.2125	0.00111806	0.000514627	0.00040935
58.2019	0.0011041	0.000520124	0.000411629
58.1912	0.00108969	0.000526053	0.000414424
58.1805	0.00107484	0.000532403	0.000417738
58.1699	0.00105958	0.000539163	0.000421572
58.1592	0.00104393	0.00054632	0.000425929
58.1485	0.00102791	0.000553863	0.000430809
58.1379	0.00101154	0.000561776	0.000436212
58.1272	0.000994843	0.000570046	0.000442137
58.1166	0.000977847	0.000578657	0.000448582
58.1059	0.000960572	0.000587595	0.000455545
58.0952	0.000943042	0.000596843	0.000463022
58.0846	0.00092528	0.000606385	0.000471008
58.0739	0.000907309	0.000616202	0.0004795
58.0632	0.000889153	0.000626277	0.00048849
58.0526	0.000870836	0.000636592	0.000497971
58.0419	0.000852381	0.000647129	0.000507936
58.0313	0.000833812	0.000657867	0.000518377
58.0206	0.000815152	0.000668787	0.000529282
58.0099	0.000796424	0.000679869	0.000540642
57.9993	0.00077765	0.000691093	0.000552445
57.9886	0.000758853	0.000702437	0.000564679
57.9779	0.000740055	0.000713882	0.00057733
57.9673	0.000721278	0.000725405	0.000590385
57.9566	0.000702543	0.000736985	0.000603828
57.946	0.00068387	0.000748601	0.000617643
57.9353	0.000665279	0.00076023	0.000631813
57.9246	0.00064679	0.000771852	0.00064632
57.914	0.000628422	0.000783443	0.000661147
57.9033	0.000610192	0.000794982	0.000676272
57.8927	0.00059212	0.000806447	0.000691677
57.882	0.00057422	0.000817817	0.00070734
57.8713	0.00055651	0.000829068	0.000723239
57.8607	0.000539004	0.00084018	0.000739351
57.85	0.000521718	0.000851131	0.000755654
57.8393	0.000504665	0.0008619	0.000772122
57.8287	0.000487858	0.000872465	0.000788732
57.818	0.000471309	0.000882807	0.000805458
57.8074	0.00045503	0.000892904	0.000822274
57.7967	0.000439031	0.000902737	0.000839153
57.786	0.000423322	0.000912286	0.000856069
57.7754	0.000407912	0.000921531	0.000872994
57.7647	0.000392809	0.000930456	0.000889901
57.754	0.000378021	0.00093904	0.00090676
57.7434	0.000363553	0.000947268	0.000923544
57.7327	0.000349411	0.000955122	0.000940224
57.7221	0.000335601	0.000962585	0.00095677
57.7114	0.000322126	0.000969642	0.000973155
57.7007	0.000308991	0.000976279	0.000989348
57.6901	0.000296196	0.000982482	0.00100532
57.6794	0.000283746	0.000988236	0.00102104
57.6687	0.00027164	0.00099353	0.00103649
57.6581	0.000259879	0.000998352	0.00105162
57.6474	0.000248463	0.00100269	0.00106643
57.6368	0.000237392	0.00100654	0.00108086
57.6261	0.000226664	0.00100988	0.00109491
57.6154	0.000216278	0.00101272	0.00110853
57.6048	0.000206231	0.00101504	0.00112171
57.5941	0.000196519	0.00101683	0.00113442
57.5834	0.00018714	0.0010181	0.00114664
57.5728	0.00017809	0.00101883	0.00115832
57.5621	0.000169365	0.00101903	0.00116947
57.5515	0.000160959	0.00101869	0.00118004
57.5408	0.000152868	0.00101781	0.00119002
57.5301	0.000145087	0.00101639	0.0011994
57.5195	0.000137609	0.00101443	0.00120813
57.5088	0.000130429	0.00101193	0.00121622
57.4981	0.00012354	0.0010089	0.00122364
57.4875	0.000116936	0.00100534	0.00123037
57.4768	0.000110611	0.00100125	0.0012364
57.4662	0.000104557	0.000996641	0.00124172
57.4555	9.87676e-05	0.000991515	0.00124631
57.4448	9.32356e-05	0.000985882	0.00125016
57.4342	8.79538e-05	0.000979748	0.00125326
57.4235	8.2915e-05	0.000973124	0.00125561
57.4128	7.81117e-05	0.000966019	0.00125719
57.4022	7.35367e-05	0.000958443	0.001258
57.3915	6.91825e-05	0.000950408	0.00125804
57.3809	6.50418e-05	0.000941926	0.0012573
57.3702	6.11073e-05	0.000933009	0.00125579
57.3595	5.73716e-05	0.000923671	0.0012535
57.3489	5.38275e-05	0.000913926	0.00125044
57.3382	5.04678e-05	0.000903788	0.00124661
57.3276	4.72854e-05	0.000893272	0.00124201
57.3169	4.42733e-05	0.000882395	0.00123666
57.3062	4.14247e-05	0.000871171	0.00123055
57.2956	3.87328e-05	0.000859617	0.00122371
57.2849	3.6191e-05	0.000847751	0.00121614
57.2742	3.37927e-05	0.000835589	0.00120786
57.2636	3.15317e-05	0.000823148	0.00119887
57.2529	2.94017e-05	0.000810447	0.00118919
57.2423	2.73967e-05	0.000797503	0.00117885
57.2316	2.55109e-05	0.000784333	0.00116785
57.2209	2.37385e-05	0.000770957	0.00115621
57.2103	2.2074e-05	0.000757392	0.00114396
57.1996	2.0512e-05	0.000743656	0.00113112
57.1889	1.90474e-05	0.000729767	0.00111771
57.1783	1.76751e-05	0.000715744	0.00110375
57.1676	1.63904e-05	0.000701603	0.00108926
57.157	1.51885e-05	0.000687364	0.00107427
57.1463	1.4065e-05	0.000673044	0.0010588
57.1356	1.30156e-05	0.000658659	0.00104289
57.125	1.20361e-05	0.000644228	0.00102655
57.1143	1.11227e-05	0.000629767	0.00100981
57.1036	1.02714e-05	0.000615292	0.000992702
57.093	9.47867e-06	0.000600819	0.000975251
57.0823	8.74105e-06	0.000586365	0.000957485
57.0717	8.05523e-06	0.000571945	0.000939431
57.061	7.41806e-06	0.000557574	0.000921118
57.0503	6.82654e-06	0.000543265	0.000902572
57.0397	6.27781e-06	0.000529034	0.000883824
57.029	5.76917e-06	0.000514893	0.000864899
57.0183	5.29804e-06	0.000500857	0.000845825
57.0077	4.862e-06	0.000486936	0.000826631
56.997	4.45874e-06	0.000473144	0.000807342
56.9864	4.08607e-06	0.000459491	0.000787986
56.9757	3.74193e-06	0.000445988	0.000768588
56.965	3.42439e-06	0.000432646	0.000749175
56.9544	3.1316e-06	0.000419474	0.000729771
56.9437	2.86185e-06	0.000406482	0.000710401
56.933	2.6135e-06	0.000393677	0.000691089
56.9224	2.38504e-06	0.000381068	0.000671857
56.9117	2.17503e-06	0.000368663	0.000652729
56.9011	1.98212e-06	0.000356468	0.000633726
56.8904	1.80505e-06	0.000344488	0.000614868
56.8797	1.64266e-06	0.000332731	0.000596175
56.8691	1.49382e-06	0.0003212	0.000577667
56.8584	1.35752e-06	0.000309901	0.000559362
56.8477	1.23279e-06	0.000298838	0.000541276
56.8371	1.11874e-06	0.000288013	0.000523426
56.8264	1.01453e-06	0.000277431	0.000505828
56.8158	9.19377e-07	0.000267092	0.000488495
56.8051	8.32566e-07	0.000257	0.000471441
56.7944	7.53423e-07	0.000247156	0.000454678
56.7838	6.81324e-07	0.00023756	0.000438218
56.7731	6.15693e-07	0.000228214	0.000422071
56.7625	5.55993e-07	0.000219117	0.000406247
56.7518	5.01729e-07	0.00021027	0.000390754
56.7411	4.52443e-07	0.000201671	0.0003756
56.7305	4.07712e-07	0.000193319	0.00036079
56.7198	3.67145e-07	0.000185213	0.000346332
56.7091	3.30382e-07	0.000177352	0.000332229
56.6985	2.97092e-07	0.000169733	0.000318486
56.6878	2.66968e-07	0.000162354	0.000305106
56.6772	2.3973e-07	0.000155212	0.000292091
56.6665	2.15121e-07	0.000148305	0.000279442
56.6558	1.92902e-07	0.000141628	0.000267161
56.6452	1.72856e-07	0.00013518	0.000255247
56.6345	1.54786e-07	0.000128956	0.000243699
56.6238	1.38507e-07	0.000122952	0.000232516
56.6132	1.23854e-07	0.000117165	0.000221696
56.6025	1.10674e-07	0.00011159	0.000211236
56.5919	9.88285e-08	0.000106223	0.000201133
56.5812	8.81898e-08	0.00010106	0.000191384
56.5705	7.86426e-08	9.60958e-05	0.000181983
56.5599	7.00815e-08	9.13265e-05	0.000172927
56.5492	6.24106e-08	8.67472e-05	0.000164209
56.5385	5.55429e-08	8.2353e-05	0.000155825
56.5279	4.93992e-08	7.81393e-05	0.000147768
56.5172	4.39079e-08	7.41012e-05	0.000140033
56.5066	3.90038e-08	7.02339e-05	0.000132612
56.4959	3.46282e-08	6.65324e-05	0.000125498
56.4852	3.07279e-08	6.2992e-05	0.000118685
56.4746	2.72546e-08	5.96076e-05	0.000112165
56.4639	2.41652e-08	5.63746e-05	0.000105931
56.4532	2.14205e-08	5.3288e-05	9.99751e-05
56.4426	1.89853e-08	5.03431e-05	9.42895e-05
56.4319	1.68283e-08	4.75351e-05	8.88663e-05
56.4213	1.4921e-08	4.48593e-05	8.36976e-05
56.4106	1.32383e-08	4.23111e-05	7.87756e-05
56.3999	1.17577e-08	3.98859e-05	7.40922e-05
56.3893	1.04591e-08	3.75792e-05	6.96394e-05
56.3786	9.32486e-09	3.53865e-05	6.54093e-05
56.3679	8.33942e-09	3.33036e-05	6.1394e-05
56.3573	7.48918e-09	3.13261e-05	5.75856e-05
56.3466	6.76237e-09	2.94498e-05	5.39763e-05
56.336	6.1489e-09	2.76707e-05	5.05584e-05
56.3253	5.64028e-09	2.59847e-05	4.73244e-05
56.3146	5.22953e-09	2.4388e-05	4.42667e-05
56.304	4.91107e-09	2.28768e-05	4.13781e-05
56.2933	4.68075e-09	2.14474e-05	3.86513e-05
56.2827	4.5357e-09	2.00961e-05	3.60794e-05
56.272	4.47443e-09	1.88195e-05	3.36553e-05
56.2613	4.49672e-09	1.76142e-05	3.13725e-05
56.2507	4.60371e-09	1.64768e-05	2.92243e-05
56.24	4.79786e-09	1.54043e-05	2.72044e-05
56.2293	5.08306e-09	1.43936e-05	2.53067e-05
56.2187	5.46466e-09	1.34416e-05	2.3525e-05
56.208	5.94958e-09	1.25455e-05	2.18537e-05
56.1974	6.54636e-09	1.17026e-05	2.0287e-05
56.1867	7.26536e-09	1.09101e-05	1.88197e-05
56.176	8.11884e-09	1.01656e-05	1.74464e-05
56.1654	9.1212e-09	9.46647e-06	1.61621e-05
56.1547	1.02891e-08	8.81042e-06	1.49619e-05
56.144	1.16418e-08	8.19516e-06	1.38413e-05
56.1334	1.32012e-08	7.61852e-06	1.27958e-05
56.1227	1.49925e-08	7.07839e-06	1.1821e-05
56.1121	1.70441e-08	6.57279e-06	1.09129e-05
56.1014	1.93884e-08	6.09979e-06	1.00676e-05
56.0907	2.20618e-08	5.65756e-06	9.28128e-06
56.0801	2.51053e-08	5.24437e-06	8.55046e-06
56.0694	2.85653e-08	4.85854e-06	7.87171e-06
56.0587	3.24938e-08	4.49848e-06	7.2418e-06
56.0481	3.6949e-08	4.16268e-06	6.65767e-06
56.0374	4.19963e-08	3.84971e-06	6.1164e-06
56.0268	4.77089e-08	3.55818e-06	5.61522e-06
56.0161	5.41686e-08	3.28682e-06	5.15153e-06
56.0054	6.14667e-08	3.03436e-06	4.72283e-06
55.9948	6.97051e-08	2.79966e-06	4.3268e-06
55.9841	7.89974e-08	2.58159e-06	3.96121e-06
55.9734	8.94702e-08	2.37911e-06	3.62399e-06
55.9628	1.01264e-07	2.19123e-06	3.31317e-06
55.9521	1.14536e-07	2.017e-06	3.02689e-06
55.9415	1.2946e-07	1.85553e-06	2.76342e-06
55.9308	1.46227e-07	1.70599e-06	2.52113e-06
55.9201	1.65054e-07	1.56758e-06	2.29848e-06
55.9095	1.86175e-07	1.43958e-06	2.09402e-06
55.8988	2.09854e-07	1.32126e-06	1.90643e-06
55.8881	2.36381e-07	1.21198e-06	1.73442e-06
55.8775	2.66076e-07	1.11111e-06	1.57684e-06
55.8668	2.99294e-07	1.01807e-06	1.43257e-06
55.8562	3.36423e-07	9.32325e-07	1.3006e-06
55.8455	3.77896e-07	8.53354e-07	1.17995e-06
55.8348	4.24185e-07	7.80683e-07	1.06976e-06
55.8242	4.75812e-07	7.13863e-07	9.69174e-07
55.8135	5.3335e-07	6.52479e-07	8.77437e-07
55.8028	5.97429e-07	5.96139e-07	7.9383e-07
55.7922	6.6874e-07	5.44482e-07	7.17691e-07
55.7815	7.4804e-07	4.97171e-07	6.48404e-07
55.7709	8.3616e-07	4.53893e-07	5.85401e-07
55.7602	9.34009e-07	4.14357e-07	5.28154e-07
55.7495	1.04258e-06	3.78297e-07	4.76178e-07
55.7389	1.16296e-06	3.45465e-07	4.29024e-07
55.7282	1.29633e-06	3.15634e-07	3.86276e-07
55.7176	1.44399e-06	2.88596e-07	3.47554e-07
55.7069	1.60735e-06	2.64161e-07	3.12506e-07
55.6962	1.78794e-06	2.42157e-07	2.80808e-07
55.6856	1.98743e-06	2.22428e-07	2.52164e-07
55.6749	2.20765e-06	2.04836e-07	2.26301e-07
55.6642	2.45054e-06	1.89257e-07	2.02969e-07
55.6536	2.71827e-06	1.75584e-07	1.81939e-07
55.6429	3.01315e-06	1.63723e-07	1.63001e-07
55.6323	3.33768e-06	1.53597e-07	1.45965e-07
55.6216	3.69459e-06	1.45143e-07	1.30655e-07
55.6109	4.08681e-06	1.38313e-07	1.16913e-07
55.6003	4.51752e-06	1.33072e-07	1.04593e-07
55.5896	4.99014e-06	1.29403e-07	9.35634e-08
55.5789	5.50836e-06	1.27302e-07	8.37056e-08
55.5683	6.07616e-06	1.26781e-07	7.49112e-08
55.5576	6.69782e-06	1.27869e-07	6.70828e-08
55.547	7.37793e-06	1.30609e-07	6.01326e-08
55.5363	8.12144e-06	1.35065e-07	5.39819e-08
55.5256	8.93364e-06	1.41316e-07	4.85604e-08
55.515	9.82023e-06	1.49464e-07	4.38056e-08
55.5043	1.07873e-05	1.59628e-07	3.96624e-08
55.4936	1.18413e-05	1.7195e-07	3.60825e-08
55.483	1.29893e-05	1.86597e-07	3.3024e-08
55.4723	1.42386e-05	2.03758e-07	3.04512e-08
55.4617	1.55972e-05	2.23653e-07	2.83343e-08
55.451	1.70735e-05	2.46526e-07	2.66488e-08
55.4403	1.86766e-05	2.72657e-07	2.53759e-08
55.4297	2.0416e-05	3.02357e-07	2.4502e-08
55.419	2.23018e-05	3.35975e-07	2.40186e-08
55.4083	2.43448e-05	3.73898e-07	2.39223e-08
55.3977	2.65566e-05	4.16559e-07	2.4215e-08
55.387	2.8949e-05	4.64435e-07	2.49037e-08
55.3764	3.15351e-05	5.18054e-07	2.60009e-08
55.3657	3.43282e-05	5.77999e-07	2.75246e-08
55.355	3.73428e-05	6.44913e-07	2.94986e-08
55.3444	4.05938e-05	7.19503e-07	3.19526e-08
55.3337	4.40971e-05	8.02545e-07	3.49231e-08
55.323	4.78694e-05	8.9489e-07	3.84532e-08
55.3124	5.19283e-05	9.97471e-07	4.25935e-08
55.3017	5.62922e-05	1.11131e-06	4.74026e-08
55.2911	6.09803e-05	1.23752e-06	5.29476e-08
55.2804	6.6013e-05	1.37732e-06	5.9305e-08
55.2697	7.14113e-05	1.53205e-06	6.65616e-08
55.2591	7.71974e-05	1.70314e-06	7.48151e-08
55.2484	8.33942e-05	1.89219e-06	8.41756e-08
55.2377	9.00258e-05	2.10089e-06	9.47661e-08
55.2271	9.71173e-05	2.33112e-06	1.06725e-07
55.2164	0.000104695	2.58489e-06	1.20204e-07
55.2058	0.000112785	2.86441e-06	1.35377e-07
55.1951	0.000121415	3.17205e-06	1.52432e-07
55.1844	0.000130616	3.51037e-06	1.71581e-07
55.1738	0.000140415	3.88217e-06	1.93058e-07
55.1631	0.000150846	4.29044e-06	2.17121e-07
55.1525	0.000161938	4.73843e-06	2.44057e-07
55.1418	0.000173726	5.22964e-06	2.74183e-07
55.1311	0.000186242	5.76783e-06	3.07846e-07
55.1205	0.000199521	6.35707e-06	3.45432e-07
55.1098	0.000213598	7.00171e-06	3.87365e-07
55.0991	0.000228511	7.70644e-06	4.34109e-07
55.0885	0.000244294	8.47628e-06	4.86178e-07
55.0778	0.000260986	9.31665e-06	5.44134e-07
55.0672	0.000278626	1.02333e-05	6.08594e-07
55.0565	0.000297251	1.12324e-05	6.80233e-07
55.0458	0.000316901	1.23206e-05	7.59794e-07
55.0352	0.000337616	1.3505e-05	8.48087e-07
55.0245	0.000359436	1.4793e-05	9.45998e-07
55.0138	0.0003824	1.61928e-05	1.05449e-06
55.0032	0.000406549	1.77128e-05	1.17464e-06
54.9925	0.000431924	1.93622e-05	1.30757e-06
54.9819	0.000458564	2.11507e-05	1.45456e-06
54.9712	0.00048651	2.30885e-05	1.61696e-06
54.9605	0.000515801	2.51864e-05	1.79627e-06
54.9499	0.000546477	2.74562e-05	1.9941e-06
54.9392	0.000578576	2.99099e-05	2.2122e-06
54.9285	0.000612136	3.25606e-05	2.45247e-06
54.9179	0.000647194	3.54218e-05	2.71699e-06
54.9072	0.000683786	3.85079e-05	3.00797e-06
54.8966	0.000721946	4.18342e-05	3.32783e-06
54.8859	0.000761708	4.54166e-05	3.67919e-06
54.8752	0.000803103	4.92719e-05	4.06487e-06
54.8646	0.000846162	5.34177e-05	4.48789e-06
54.8539	0.000890912	5.78726e-05	4.95156e-06
54.8432	0.00093738	6.26559e-05	5.45938e-06
54.8326	0.000985588	6.7788e-05	6.01517e-06
54.8219	0.00103556	7.32902e-05	6.62301e-06
54.8113	0.00108731	7.91845e-05	7.28728e-06
54.8006	0.00114086	8.54941e-05	8.01269e-06
54.7899	0.00119622	9.2243e-05	8.80429e-06
54.7793	0.00125339	9.94565e-05	9.66747e-06
54.7686	0.00131239	0.00010716	1.0608e-05
54.7579	0.00137322	0.000115382	1.16321e-05
54.7473	0.00143588	0.000124149	1.27464e-05
54.7366	0.00150035	0.00013349	1.39578e-05
54.726	0.00156664	0.000143435	1.52739e-05
54.7153	0.00163473	0.000154016	1.67027e-05
54.7046	0.00170459	0.000165264	1.82527e-05
54.694	0.00177622	0.000177212	1.99329e-05
54.6833	0.00184957	0.000189892	2.17528e-05
54.6726	0.00192463	0.000203341	2.37227e-05
54.662	0.00200134	0.000217593	2.58533e-05
54.6513	0.00207968	0.000232684	2.81561e-05
54.6407	0.0021596	0.00024865	3.0643e-05
54.63	0.00224103	0.00026553	3.33267e-05
54.6193	0.00232394	0.000283362	3.62208e-05
54.6087	0.00240824	0.000302184	3.93393e-05
54.598	0.00249389	0.000322034	4.26971e-05
54.5874	0.0025808	0.000342954	4.63099e-05
54.5767	0.00266889	0.000364981	5.01941e-05
54.566	0.00275809	0.000388158	5.4367e-05
54.5554	0.00284831	0.000412522	5.88466e-05
54.5447	0.00293945	0.000438116	6.36517e-05
54.534	0.00303142	0.000464979	6.88023e-05
54.5234	0.00312411	0.00049315	7.43189e-05
54.5127	0.00321742	0.000522669	8.02231e-05
54.5021	0.00331123	0.000553576	8.65372e-05
54.4914	0.00340543	0.000585909	9.32847e-05
54.4807	0.0034999	0.000619705	0.00010049
54.4701	0.00359451	0.000655001	0.000108177
54.4594	0.00368914	0.000691833	0.000116374
54.4487	0.00378366	0.000730235	0.000125105
54.4381	0.00387793	0.000770241	0.000134401
54.4274	0.00397181	0.000811883	0.000144289
54.4168	0.00406517	0.000855189	0.000154798
54.4061	0.00415787	0.000900188	0.00016596
54.3954	0.00424975	0.000946906	0.000177805
54.3848	0.00434068	0.000995367	0.000190366
54.3741	0.00443052	0.00104559	0.000203675
54.3634	0.0045191	0.0010976	0.000217767
54.3528	0.00460629	0.0011514	0.000232675
54.3421	0.00469195	0.00120702	0.000248434
54.3315	0.00477591	0.00126445	0.000265079
54.3208	0.00485805	0.00132371	0.000282647
54.3101	0.0049382	0.0013848	0.000301175
54.2995	0.00501624	0.00144772	0.000320698
54.2888	0.00509202	0.00151246	0.000341254
54.2781	0.00516541	0.00157902	0.000362881
54.2675	0.00523626	0.00164737	0.000385616
54.2568	0.00530445	0.00171751	0.000409496
54.2462	0.00536986	0.00178942	0.000434559
54.2355	0.00543236	0.00186305	0.000460841
54.2248	0.00549182	0.00193839	0.000488381
54.2142	0.00554815	0.0020154	0.000517215
54.2035	0.00560122	0.00209404	0.000547378
54.1928	0.00565095	0.00217425	0.000578906
54.1822	0.00569723	0.002256	0.000611834
54.1715	0.00573998	0.00233922	0.000646195
54.1609	0.00577911	0.00242385	0.000682021
54.1502	0.00581455	0.00250983	0.000719344
54.1395	0.00584623	0.00259708	0.000758194
54.1289	0.00587409	0.00268553	0.000798599
54.1182	0.00589809	0.0027751	0.000840585
54.1075	0.00591817	0.0028657	0.000884176
54.0969	0.00593431	0.00295723	0.000929397
54.0862	0.00594647	0.00304961	0.000976266
54.0756	0.00595463	0.00314272	0.0010248
54.0649	0.0059588	0.00323647	0.00107502
54.0542	0.00595895	0.00333074	0.00112693
54.0436	0.00595512	0.00342541	0.00118055
54.0329	0.0059473	0.00352038	0.00123588
54.0223	0.00593553	0.00361551	0.00129292
54.0116	0.00591984	0.00371068	0.00135168
54.0009	0.00590027	0.00380576	0.00141214
53.9903	0.00587687	0.00390062	0.00147431
53.9796	0.00584971	0.00399511	0.00153818
53.9689	0.00581885	0.00408911	0.00160372
53.9583	0.00578438	0.00418247	0.00167092
53.9476	0.00574636	0.00427505	0.00173975
53.937	0.0057049	0.00436671	0.00181019
53.9263	0.0056601	0.00445729	0.0018822
53.9156	0.00561206	0.00454666	0.00195575
53.905	0.0055609	0.00463466	0.00203079
53.8943	0.00550673	0.00472115	0.00210729
53.8836	0.00544969	0.004806	0.00218518
53.873	0.00538991	0.00488904	0.00226442
53.8623	0.00532753	0.00497013	0.00234494
53.8517	0.00526269	0.00504914	0.00242668
53.841	0.00519555	0.00512593	0.00250956
53.8303	0.00512625	0.00520035	0.00259352
53.8197	0.00505496	0.00527227	0.00267847
53.809	0.00498184	0.00534156	0.00276432
53.7983	0.00490706	0.0054081	0.002851
53.7877	0.00483079	0.00547176	0.0029384
53.777	0.0047532	0.00553241	0.00302644
53.7664	0.00467446	0.00558996	0.003115
53.7557	0.00459475	0.00564428	0.00320398
53.745	0.00451426	0.00569528	0.00329327
53.7344	0.00443317	0.00574287	0.00338276
53.7237	0.00435165	0.00578694	0.00347233
53.713	0.00426988	0.00582741	0.00356187
53.7024	0.00418806	0.00586422	0.00365124
53.6917	0.00410637	0.00589729	0.00374032
53.6811	0.00402498	0.00592655	0.00382898
53.6704	0.00394408	0.00595197	0.0039171
53.6597	0.00386385	0.00597348	0.00400454
53.6491	0.00378447	0.00599105	0.00409116
53.6384	0.00370611	0.00600465	0.00417684
53.6277	0.00362897	0.00601426	0.00426143
53.6171	0.0035532	0.00601987	0.0043448
53.6064	0.00347898	0.00602147	0.00442681
53.5958	0.00340648	0.00601907	0.00450732
53.5851	0.00333587	0.00601268	0.0045862
53.5744	0.00326732	0.00600233	0.00466332
53.5638	0.00320097	0.00598804	0.00473854
53.5531	0.00313699	0.00596985	0.00481172
53.5424	0.00307554	0.00594781	0.00488275
53.5318	0.00301675	0.00592198	0.00495148
53.5211	0.00296079	0.00589243	0.00501781
53.5105	0.00290779	0.00585921	0.0050816
53.4998	0.00285788	0.00582242	0.00514274
53.4891	0.0028112	0.00578215	0.00520112
53.4785	0.00276789	0.00573848	0.00525663
53.4678	0.00272806	0.00569152	0.00530916
53.4572	0.00269183	0.00564138	0.00535863
53.4465	0.00265931	0.00558819	0.00540492
53.4358	0.00263063	0.00553205	0.00544796
53.4252	0.00260587	0.0054731	0.00548767
53.4145	0.00258515	0.00541148	0.00552397
53.4038	0.00256855	0.00534733	0.00555679
53.3932	0.00255616	0.00528078	0.00558608
53.3825	0.00254806	0.005212	0.00561177
53.3719	0.00254434	0.00514113	0.00563383
53.3612	0.00254505	0.00506834	0.00565221
53.3505	0.00255028	0.00499379	0.00566688
53.3399	0.00256006	0.00491764	0.00567782
53.3292	0.00257447	0.00484006	0.00568501
53.3185	0.00259354	0.00476122	0.00568844
53.3079	0.00261732	0.0046813	0.00568812
53.2972	0.00264583	0.00460047	0.00568405
53.2866	0.00267911	0.0045189	0.00567625
53.2759	0.00271717	0.00443678	0.00566475
53.2652	0.00276003	0.00435428	0.00564958
53.2546	0.00280769	0.00427159	0.00563077
53.2439	0.00286014	0.00418887	0.00560838
53.2332	0.00291739	0.0041063	0.00558246
53.2226	0.00297941	0.00402408	0.00555309
53.2119	0.00304618	0.00394236	0.00552032
53.2013	0.00311766	0.00386132	0.00548424
53.1906	0.00319382	0.00378114	0.00544493
53.1799	0.0032746	0.003702	0.0054025
53.1693	0.00335995	0.00362405	0.00535703
53.1586	0.00344981	0.00354747	0.00530864
53.1479	0.00354409	0.00347241	0.00525743
53.1373	0.00364272	0.00339905	0.00520353
53.1266	0.0037456	0.00332754	0.00514706
53.116	0.00385264	0.00325803	0.00508815
53.1053	0.00396373	0.00319068	0.00502694
53.0946	0.00407874	0.00312564	0.00496356
53.084	0.00419756	0.00306304	0.00489815
53.0733	0.00432005	0.00300302	0.00483087
53.0626	0.00444605	0.00294573	0.00476187
53.052	0.00457543	0.0028913	0.00469129
53.0413	0.00470802	0.00283984	0.0046193
53.0307	0.00484365	0.00279149	0.00454606
53.02	0.00498214	0.00274636	0.00447173
53.0093	0.00512331	0.00270456	0.00439648
52.9987	0.00526695	0.0026662	0.00432046
52.988	0.00541287	0.00263138	0.00424385
52.9773	0.00556086	0.0026002	0.00416682
52.9667	0.00571069	0.00257276	0.00408953
52.956	0.00586215	0.00254913	0.00401215
52.9454	0.006015	0.0025294	0.00393486
52.9347	0.006169	0.00251365	0.00385781
52.924	0.00632391	0.00250194	0.00378118
52.9134	0.00647948	0.00249433	0.00370514
52.9027	0.00663545	0.0024909	0.00362984
52.8921	0.00679157	0.00249167	0.00355546
52.8814	0.00694756	0.00249672	0.00348215
52.8707	0.00710316	0.00250606	0.00341008
52.8601	0.00725811	0.00251974	0.0033394
52.8494	0.00741211	0.00253778	0.00327026
52.8387	0.00756491	0.0025602	0.00320283
52.8281	0.00771622	0.00258702	0.00313725
52.8174	0.00786577	0.00261824	0.00307366
52.8068	0.00801328	0.00265387	0.00301221
52.7961	0.00815846	0.00269389	0.00295304
52.7854	0.00830106	0.00273829	0.00289628
52.7748	0.00844078	0.00278705	0.00284207
52.7641	0.00857736	0.00284015	0.00279053
52.7534	0.00871054	0.00289754	0.00274179
52.7428	0.00884005	0.00295919	0.00269597
52.7321	0.00896564	0.00302504	0.00265318
52.7215	0.00908704	0.00309504	0.00261354
52.7108	0.00920402	0.00316912	0.00257714
52.7001	0.00931634	0.00324721	0.0025441
52.6895	0.00942376	0.00332923	0.0025145
52.6788	0.00952606	0.00341508	0.00248844
52.6681	0.00962303	0.00350467	0.00246601
52.6575	0.00971447	0.00359791	0.00244728
52.6468	0.00980018	0.00369467	0.00243233
52.6362	0.00987998	0.00379483	0.00242124
52.6255	0.0099537	0.00389828	0.00241406
52.6148	0.0100212	0.00400487	0.00241086
52.6042	0.0100823	0.00411446	0.00241169
52.5935	0.0101368	0.0042269	0.0024166
52.5828	0.0101848	0.00434204	0.00242563
52.5722	0.0102259	0.0044597	0.00243882
52.5615	0.0102603	0.00457973	0.00245619
52.5509	0.0102877	0.00470193	0.00247777
52.5402	0.0103082	0.00482612	0.00250358
52.5295	0.0103216	0.00495212	0.00253363
52.5189	0.0103279	0.00507972	0.00256793
52.5082	0.0103272	0.00520872	0.00260646
52.4975	0.0103194	0.00533891	0.00264922
52.4869	0.0103045	0.00547008	0.00269621
52.4762	0.0102826	0.005602	0.00274738
52.4656	0.0102536	0.00573446	0.00280272
52.4549	0.0102177	0.00586721	0.00286219
52.4442	0.0101749	0.00600005	0.00292574
52.4336	0.0101254	0.00613271	0.00299333
52.4229	0.0100691	0.00626498	0.00306488
52.4123	0.0100062	0.00639661	0.00314035
52.4016	0.00993691	0.00652735	0.00321966
52.3909	0.00986126	0.00665697	0.00330271
52.3803	0.00977944	0.00678522	0.00338944
52.3696	0.0096916	0.00691186	0.00347973
52.3589	0.00959792	0.00703665	0.00357349
52.3483	0.00949859	0.00715934	0.00367061
52.3376	0.00939379	0.00727969	0.00377097
52.327	0.00928373	0.00739747	0.00387444
52.3163	0.00916862	0.00751244	0.00398089
52.3056	0.00904868	0.00762437	0.00409017
52.295	0.00892413	0.00773303	0.00420215
52.2843	0.00879522	0.00783821	0.00431666
52.2736	0.00866217	0.00793968	0.00443355
52.263	0.00852523	0.00803724	0.00455264
52.2523	0.00838465	0.00813068	0.00467376
52.2417	0.00824069	0.0082198	0.00479672
52.231	0.00809359	0.00830442	0.00492135
52.2203	0.00794361	0.00838436	0.00504744
52.2097	0.00779102	0.00845945	0.0051748
52.199	0.00763607	0.00852951	0.00530322
52.1883	0.00747901	0.00859441	0.00543249
52.1777	0.00732012	0.00865399	0.00556239
52.167	0.00715963	0.00870814	0.00569272
52.1564	0.00699781	0.00875672	0.00582324
52.1457	0.00683491	0.00879963	0.00595372
52.135	0.00667118	0.00883677	0.00608395
52.1244	0.00650685	0.00886807	0.00621369
52.1137	0.00634217	0.00889343	0.0063427
52.103	0.00617738	0.00891282	0.00647074
52.0924	0.00601269	0.00892617	0.0065976
52.0817	0.00584833	0.00893346	0.00672302
52.0711	0.00568453	0.00893466	0.00684677
52.0604	0.00552147	0.00892976	0.00696861
52.0497	0.00535938	0.00891878	0.00708831
52.0391	0.00519843	0.00890172	0.00720565
52.0284	0.00503882	0.00887863	0.00732038
52.0177	0.00488072	0.00884953	0.00743228
52.0071	0.00472429	0.00881449	0.00754112
51.9964	0.00456971	0.00877358	0.0076467
51.9858	0.00441711	0.00872687	0.00774879
51.9751	0.00426665	0.00867445	0.00784718
51.9644	0.00411845	0.00861644	0.00794168
51.9538	0.00397263	0.00855295	0.00803208
51.9431	0.00382932	0.00848409	0.0081182
51.9324	0.00368861	0.00841001	0.00819985
51.9218	0.0035506	0.00833085	0.00827687
51.9111	0.00341538	0.00824676	0.00834908
51.9005	0.00328303	0.00815791	0.00841634
51.8898	0.00315361	0.00806447	0.00847849
51.8791	0.00302719	0.00796662	0.00853541
51.8685	0.00290382	0.00786454	0.00858696
51.8578	0.00278354	0.00775843	0.00863304
51.8472	0.00266638	0.00764848	0.00867353
51.8365	0.00255238	0.0075349	0.00870836
51.8258	0.00244155	0.0074179	0.00873743
51.8152	0.00233392	0.00729769	0.00876069
51.8045	0.00222947	0.00717449	0.00877808
51.7938	0.00212822	0.0070485	0.00878955
51.7832	0.00203015	0.00691996	0.00879507
51.7725	0.00193525	0.00678909	0.00879463
51.7619	0.0018435	0.0066561	0.00878823
51.7512	0.00175489	0.00652122	0.00877586
51.7405	0.00166936	0.00638467	0.00875755
51.7299	0.0015869	0.00624667	0.00873334
51.7192	0.00150747	0.00610744	0.00870326
51.7085	0.00143101	0.0059672	0.00866737
51.6979	0.00135748	0.00582616	0.00862575
51.6872	0.00128684	0.00568453	0.00857848
51.6766	0.00121902	0.00554252	0.00852564
51.6659	0.00115397	0.00540033	0.00846734
51.6552	0.00109163	0.00525816	0.00840369
51.6446	0.00103194	0.0051162	0.00833483
51.6339	0.000974833	0.00497464	0.00826087
51.6232	0.000920244	0.00483367	0.00818197
51.6126	0.000868106	0.00469344	0.00809828
51.6019	0.000818352	0.00455414	0.00800995
51.5913	0.000770911	0.00441593	0.00791717
51.5806	0.000725714	0.00427896	0.0078201
51.5699	0.00068269	0.00414337	0.00771893
51.5593	0.000641769	0.00400931	0.00761384
51.5486	0.00060288	0.00387691	0.00750504
51.5379	0.000565952	0.0037463	0.00739272
51.5273	0.000530916	0.00361759	0.00727708
51.5166	0.000497701	0.00349089	0.00715834
51.506	0.000466238	0.0033663	0.0070367
51.4953	0.00043646	0.00324392	0.00691239
51.4846	0.000408298	0.00312382	0.0067856
51.474	0.000381687	0.0030061	0.00665657
51.4633	0.000356561	0.00289082	0.00652551
51.4526	0.000332856	0.00277803	0.00639263
51.442	0.000310511	0.00266781	0.00625816
51.4313	0.000289463	0.00256019	0.0061223
51.4207	0.000269653	0.00245521	0.00598527
51.41	0.000251024	0.00235291	0.00584729
51.3993	0.000233519	0.00225332	0.00570856
51.3887	0.000217082	0.00215645	0.0055693
51.378	0.000201661	0.00206232	0.00542969
51.3673	0.000187205	0.00197093	0.00528993
51.3567	0.000173664	0.0018823	0.00515023
51.346	0.00016099	0.0017964	0.00501077
51.3354	0.000149136	0.00171325	0.00487173
51.3247	0.000138058	0.00163281	0.00473328
51.314	0.000127714	0.00155508	0.0045956
51.3034	0.000118063	0.00148002	0.00445886
51.2927	0.000109064	0.00140761	0.0043232
51.2821	0.000100681	0.00133782	0.00418878
51.2714	9.28773e-05	0.00127061	0.00405575
51.2607	8.56185e-05	0.00120594	0.00392424
51.2501	7.88717e-05	0.00114377	0.00379437
51.2394	7.26058e-05	0.00108406	0.00366627
51.2287	6.67909e-05	0.00102675	0.00354005
51.2181	6.13987e-05	0.000971804	0.00341583
51.2074	5.64024e-05	0.000919161	0.00329368
51.1968	5.17763e-05	0.000868767	0.00317372
51.1861	4.74965e-05	0.000820569	0.00305601
51.1754	4.35399e-05	0.000774509	0.00294064
51.1648	3.98849e-05	0.000730529	0.00282768
51.1541	3.65112e-05	0.00068857	0.00271717
51.1434	3.33995e-05	0.000648572	0.00260919
51.1328	3.05315e-05	0.000610474	0.00250376
51.1221	2.78903e-05	0.000574217	0.00240094
51.1115	2.54598e-05	0.00053974	0.00230075
51.1008	2.32247e-05	0.000506982	0.00220322
51.0901	2.11711e-05	0.000475883	0.00210836
51.0795	1.92855e-05	0.000446383	0.00201619
51.0688	1.75555e-05	0.000418421	0.00192673
51.0581	1.59695e-05	0.00039194	0.00183996
51.0475	1.45167e-05	0.00036688	0.00175588
51.0368	1.31867e-05	0.000343186	0.00167449
51.0262	1.19702e-05	0.000320799	0.00159576
51.0155	1.08584e-05	0.000299665	0.00151969
51.0048	9.84284e-06	0.00027973	0.00144624
50.9942	8.91605e-06	0.00026094	0.00137539
50.9835	8.07086e-06	0.000243244	0.00130711
50.9728	7.30067e-06	0.000226591	0.00124135
50.9622	6.59935e-06	0.000210932	0.00117809
50.9515	5.96121e-06	0.000196219	0.00111728
50.9409	5.38101e-06	0.000182407	0.00105888
50.9302	4.85386e-06	0.000169449	0.00100283
50.9195	4.37529e-06	0.000157302	0.000949097
50.9089	3.94114e-06	0.000145925	0.000897618
50.8982	3.54758e-06	0.000135278	0.000848343
50.8875	3.19108e-06	0.00012532	0.000801219
50.8769	2.86839e-06	0.000116015	0.000756188
50.8662	2.57652e-06	0.000107327	0.000713194
50.8556	2.31272e-06	9.92201e-05	0.000672178
50.8449	2.07448e-06	9.16624e-05	0.000633083
50.8342	1.85947e-06	8.46216e-05	0.000595848
50.8236	1.66558e-06	7.80676e-05	0.000560415
50.8129	1.49086e-06	7.19713e-05	0.000526723
50.8022	1.33353e-06	6.63051e-05	0.000494714
50.7916	1.19197e-06	6.10427e-05	0.000464328
50.7809	1.06468e-06	5.6159e-05	0.000435507
50.7703	9.50323e-07	5.16303e-05	0.000408191
50.7596	8.47651e-07	4.74338e-05	0.000382324
50.7489	7.5554e-07	4.35483e-05	0.000357847
50.7383	6.72966e-07	3.99533e-05	0.000334705
50.7276	5.98996e-07	3.66297e-05	0.000312843
50.717	5.32781e-07	3.35594e-05	0.000292205
50.7063	4.73554e-07	3.0725e-05	0.00027274
50.6956	4.20614e-07	2.81106e-05	0.000254395
50.685	3.73331e-07	2.57008e-05	0.000237119
50.6743	3.3113e-07	2.34813e-05	0.000220863
50.6636	2.93493e-07	2.14386e-05	0.000205579
50.653	2.59951e-07	1.95601e-05	0.00019122
50.6423	2.30081e-07	1.78338e-05	0.00017774
50.6317	2.035e-07	1.62485e-05	0.000165096
50.621	1.79863e-07	1.47939e-05	0.000153244
50.6103	1.5886e-07	1.34602e-05	0.000142145
50.5997	1.40211e-07	1.22383e-05	0.000131758
50.589	1.23664e-07	1.11195e-05	0.000122046
50.5783	1.08993e-07	1.00961e-05	0.00011297
50.5677	9.59953e-08	9.16044e-06	0.000104497
50.557	8.44881e-08	8.30576e-06	9.65926e-05
50.5464	7.4308e-08	7.5256e-06	8.92238e-05
50.5357	6.53085e-08	6.81399e-06	8.23599e-05
50.525	5.73586e-08	6.16539e-06	7.59712e-05
50.5144	5.0341e-08	5.57466e-06	7.00294e-05
50.5037	4.41509e-08	5.03703e-06	6.45075e-05
50.493	3.86947e-08	4.5481e-06	5.93796e-05
50.4824	3.3889e-08	4.10378e-06	5.46214e-05
50.4717	2.96592e-08	3.7003e-06	5.02096e-05
50.4611	2.59391e-08	3.33417e-06	4.6122e-05
50.4504	2.26696e-08	3.00219e-06	4.23377e-05
50.4397	1.97983e-08	2.70138e-06	3.88369e-05
50.4291	1.72785e-08	2.42903e-06	3.56008e-05
50.4184	1.50688e-08	2.18263e-06	3.26117e-05
50.4077	1.31324e-08	1.95985e-06	2.98527e-05
50.3971	1.14369e-08	1.7586e-06	2.73082e-05
50.3864	9.95317e-09	1.57691e-06	2.49631e-05
50.3758	8.65588e-09	1.41302e-06	2.28036e-05
50.3651	7.52237e-09	1.26528e-06	2.08164e-05
50.3544	6.53269e-09	1.1322e-06	1.89891e-05
50.3438	5.66923e-09	1.01242e-06	1.73102e-05
50.3331	4.91643e-09	9.04676e-07	1.57687e-05
50.3224	4.2606e-09	8.0784e-07	1.43545e-05
50.3118	3.68964e-09	7.20869e-07	1.30581e-05
50.3011	3.19296e-09	6.42815e-07	1.18705e-05
50.2905	2.76118e-09	5.72814e-07	1.07833e-05
50.2798	2.38612e-09	5.10082e-07	9.78893e-06
50.2691	2.06054e-09	4.53904e-07	8.88005e-06
50.2585	1.77814e-09	4.03634e-07	8.04995e-06
50.2478	1.53336e-09	3.58681e-07	7.29236e-06
50.2371	1.32135e-09	3.18514e-07	6.60147e-06
50.2265	1.13785e-09	2.82649e-07	5.97187e-06
50.2158	9.79138e-10	2.50647e-07	5.39856e-06
50.2052	8.41973e-10	2.22115e-07	4.87688e-06
50.1945	7.23513e-10	1.96694e-07	4.40255e-06
50.1838	6.21281e-10	1.74061e-07	3.97158e-06
50.1732	5.33119e-10	1.53926e-07	3.5803e-06
50.1625	4.57145e-10	1.36025e-07	3.22532e-06
50.1519	3.91721e-10	1.20123e-07	2.90352e-06
50.1412	3.35425e-10	1.06006e-07	2.61199e-06
50.1305	2.87016e-10	9.3483e-08	2.3481e-06
50.1199	2.45421e-10	8.23822e-08	2.1094e-06
50.1092	2.09706e-10	7.25492e-08	1.89365e-06
50.0985	1.79062e-10	6.38454e-08	1.69878e-06
50.0879	1.52788e-10	5.61468e-08	1.52289e-06
50.0772	1.30277e-10	4.93422e-08	1.36427e-06
50.0666	1.11005e-10	4.33321e-08	1.22132e-06
50.0559	9.4517e-11	3.80276e-08	1.09258e-06
50.0452	8.04213e-11	3.33493e-08	9.7673e-07
50.0346	6.83795e-11	2.92262e-08	8.72556e-07
50.0239	5.80998e-11	2.55951e-08	7.78949e-07
50.0132	4.93306e-11	2.23995e-08	6.94899e-07
50.0026	4.18555e-11	1.95893e-08	6.19485e-07
49.9919	3.5488e-11	1.71197e-08	5.51871e-07
49.9813	3.0068e-11	1.49511e-08	4.91293e-07
49.9706	2.54578e-11	1.30481e-08	4.37059e-07
49.9599	2.15393e-11	1.13794e-08	3.88541e-07
49.9493	1.8211e-11	9.91719e-09	3.45168e-07
49.9386	1.53862e-11	8.63687e-09	3.06423e-07
49.9279	1.29904e-11	7.51661e-09	2.71837e-07
49.9173	1.09599e-11	6.53711e-09	2.40986e-07
49.9066	9.24027e-12	5.6813e-09	2.13488e-07
49.896	7.78495e-12	4.93409e-09	1.88995e-07
49.8853	6.55421e-12	4.28217e-09	1.67195e-07
49.8746	5.51415e-12	3.71381e-09	1.47807e-07
49.864	4.63586e-12	3.21864e-09	1.30575e-07
49.8533	3.89471e-12	2.78755e-09	1.15272e-07
49.8426	3.26974e-12	2.41253e-09	1.01692e-07
49.832	2.74312e-12	2.0865e-09	8.96484e-08
49.8213	2.2997e-12	1.80328e-09	7.89761e-08
49.8107	1.92659e-12	1.55742e-09	6.95258e-08
49.8	1.61288e-12	1.34414e-09	6.11635e-08
49.7893	1.34929e-12	1.15926e-09	5.37694e-08
49.7787	1.12799e-12	9.99117e-10	4.72361e-08
49.768	9.42317e-13	8.60497e-10	4.14677e-08
49.7573	7.86652e-13	7.40593e-10	3.63783e-08
49.7467	6.56237e-13	6.36954e-10	3.18912e-08
49.736	5.47057e-13	5.47436e-10	2.7938e-08
49.7254	4.5572e-13	4.70172e-10	2.44578e-08
49.7147	3.79364e-13	4.03532e-10	2.13961e-08
49.704	3.15579e-13	3.46096e-10	1.87046e-08
49.6934	2.62333e-13	2.96628e-10	1.63403e-08
49.6827	2.17917e-13	2.54054e-10	1.42648e-08
49.672	1.80893e-13	2.17439e-10	1.24442e-08
49.6614	1.50054e-13	1.85971e-10	1.08484e-08
49.6507	1.24384e-13	1.58947e-10	9.45067e-09
49.6401	1.03033e-13	1.35755e-10	8.22724e-09
49.6294	8.52863e-14	1.15866e-10	7.15718e-09
49.6187	7.05467e-14	9.88225e-11	6.22194e-09
49.6081	5.83132e-14	8.42271e-11	5.40512e-09
49.5974	4.81671e-14	7.17374e-11	4.69226e-09
49.5868	3.97582e-14	6.10571e-11	4.07056e-09
49.5761	3.27941e-14	5.19307e-11	3.52876e-09
49.5654	2.70308e-14	4.41377e-11	3.05694e-09
49.5548	2.22646e-14	3.74881e-11	2.64635e-09
49.5441	1.83258e-14	3.1818e-11	2.2893e-09
49.5334	1.50732e-14	2.69868e-11	1.97905e-09
49.5228	1.23891e-14	2.28732e-11	1.70964e-09
49.5121	1.01758e-14	1.93731e-11	1.47587e-09
49.5015	8.35199e-15	1.63971e-11	1.27318e-09
49.4908	6.85021e-15	1.38687e-11	1.09755e-09
49.4801	5.6145e-15	1.17219e-11	9.45491e-10
49.4695	4.59845e-15	9.90055e-12	8.13928e-10
49.4588	3.76361e-15	8.35637e-12	7.0018e-10
49.4481	3.07815e-15	7.04812e-12	6.01907e-10
49.4375	2.51576e-15	5.94054e-12	5.17065e-10
49.4268	2.05466e-15	5.00352e-12	4.43871e-10
49.4162	1.67689e-15	4.21136e-12	3.80772e-10
49.4055	1.36761e-15	3.54215e-12	3.26413e-10
49.3948	1.11459e-15	2.9772e-12	2.79619e-10
49.3842	9.07732e-16	2.50061e-12	2.39366e-10
49.3735	7.38745e-16	2.09885e-12	2.04763e-10
49.3628	6.00791e-16	1.76041e-12	1.7504e-10
49.3522	4.88254e-16	1.47551e-12	1.49527e-10
49.3415	3.96516e-16	1.23586e-12	1.27643e-10
49.3309	3.21787e-16	1.03441e-12	1.08886e-10
49.3202	2.60958e-16	8.65192e-13	9.28198e-11
49.3095	2.11477e-16	7.23152e-13	7.90688e-11
49.2989	1.71258e-16	6.04009e-13	6.73078e-11
49.2882	1.38589e-16	5.04144e-13	5.72561e-11
49.2775	1.12073e-16	4.20497e-13	4.86713e-11
49.2669	9.05662e-17	3.50483e-13	4.13447e-11
49.2562	7.31348e-17	2.91923e-13	3.50964e-11
49.2456	5.90166e-17	2.42978e-13	2.97715e-11
49.2349	4.75902e-17	2.02098e-13	2.52368e-11
49.2242	3.8349e-17	1.67979e-13	2.13778e-11
49.2136	3.08804e-17	1.39522e-13	1.80963e-11
49.2029	2.48487e-17	1.15805e-13	1.53077e-11
49.1922	1.9981e-17	9.6053e-14	1.29397e-11
49.1816	1.60555e-17	7.9614e-14	1.09304e-11
49.1709	1.28921e-17	6.59425e-14	9.22661e-12
49.1603	1.03447e-17	5.45805e-14	7.78295e-12
49.1496	8.29472e-18	4.51447e-14	6.56057e-12
49.1389	6.64629e-18	3.7314e-14	5.5263e-12
49.1283	5.32169e-18	3.08201e-14	4.65182e-12
49.1176	4.25807e-18	2.54386e-14	3.91297e-12
49.107	3.40462e-18	2.09821e-14	3.28916e-12
49.0963	2.7203e-18	1.72942e-14	2.76286e-12
49.0856	2.17199e-18	1.42446e-14	2.31915e-12
49.075	1.73297e-18	1.17245e-14	1.94533e-12
49.0643	1.38171e-18	9.64353e-15	1.63062e-12
49.0536	1.10087e-18	7.92636e-15	1.36587e-12
49.043	8.76492e-19	6.51041e-15	1.1433e-12
49.0323	6.97352e-19	5.34367e-15	9.56323e-13
49.0217	5.54432e-19	4.38295e-15	7.99366e-13
49.011	4.40492e-19	3.59245e-15	6.677e-13
49.0003	3.49719e-19	2.94246e-15	5.57331e-13
48.9897	2.77456e-19	2.40839e-15	4.64878e-13
48.979	2.19969e-19	1.96988e-15	3.8749e-13
48.9683	1.74269e-19	1.61009e-15	3.22758e-13
48.9577	1.37966e-19	1.31509e-15	2.68652e-13
48.947	1.09148e-19	1.07339e-15	2.23458e-13
48.9364	8.62887e-20	8.75499e-16	1.85737e-13
48.9257	6.81684e-20	7.13592e-16	1.54275e-13
48.915	5.38152e-20	5.8122e-16	1.28052e-13
48.9044	4.24541e-20	4.73072e-16	1.06212e-13
48.8937	3.34678e-20	3.84779e-16	8.80353e-14
48.883	2.63649e-20	3.12745e-16	7.29179e-14
48.8724	2.07548e-20	2.54019e-16	6.0354e-14
48.8617	1.63269e-20	2.06176e-16	4.99199e-14
48.8511	1.28345e-20	1.67226e-16	4.12606e-14
48.8404	1.00821e-20	1.3554e-16	3.40794e-14
48.8297	7.91427e-21	1.09781e-16	2.81284e-14
48.8191	6.20819e-21	8.88556e-17	2.32002e-14
48.8084	4.86644e-21	7.18682e-17	1.9122e-14
48.7977	3.81198e-21	5.80878e-17	1.57496e-14
48.7871	2.98389e-21	4.69168e-17	1.29629e-14
48.7764	2.33403e-21	3.78677e-17	1.06617e-14
48.7658	1.82441e-21	3.05425e-17	8.76293e-15
48.7551	1.42505e-21	2.46171e-17	7.19723e-15
48.7444	1.11233e-21	1.98274e-17	5.90712e-15
48.7338	8.67612e-22	1.59584e-17	4.84487e-15
48.7231	6.76256e-22	1.28354e-17	3.97084e-15
48.7124	5.26732e-22	1.03163e-17	3.2522e-15
48.7018	4.09978e-22	8.28582e-18	2.66175e-15
48.6911	3.18877e-22	6.65032e-18	2.17697e-15
48.6805	2.47844e-22	5.33391e-18	1.77923e-15
48.6698	1.92498e-22	4.27508e-18	1.45313e-15
48.6591	1.49405e-22	3.42404e-18	1.18597e-15
48.6485	1.15877e-22	2.7405e-18	9.67249e-16
48.6378	8.98095e-23	2.19188e-18	7.88309e-16
48.6271	6.95567e-23	1.75185e-18	6.42021e-16
48.6165	5.3833e-23	1.39919e-18	5.22513e-16
48.6058	4.16341e-23	1.11673e-18	4.24951e-16
48.5952	3.21768e-23	8.90672e-19	3.45363e-16
48.5845	2.48502e-23	7.09876e-19	2.80483e-16
48.5738	1.91782e-23	5.65383e-19	2.27632e-16
48.5632	1.47903e-23	4.49985e-19	1.84609e-16
48.5525	1.13983e-23	3.5789e-19	1.49613e-16
48.5419	8.77801e-24	2.84444e-19	1.21165e-16
48.5312	6.75528e-24	2.25912e-19	9.80579e-17
48.5205	5.19496e-24	1.79299e-19	7.93014e-17
48.5099	3.99222e-24	1.42204e-19	6.40876e-17
48.4992	3.06576e-24	1.12704e-19	5.17561e-17
48.4885	2.35263e-24	8.92615e-20	4.1768e-17
48.4779	1.80411e-24	7.06455e-20	3.36838e-17
48.4672	1.38249e-24	5.58727e-20	2.71451e-17
48.4566	1.05866e-24	4.41581e-20	2.18603e-17
48.4459	8.10105e-25	3.48752e-20	1.75921e-17
48.4352	6.19468e-25	2.75244e-20	1.41472e-17
48.4246	4.73356e-25	2.17078e-20	1.13689e-17
48.4139	3.61451e-25	1.71083e-20	9.12983e-18
48.4032	2.75806e-25	1.3474e-20	7.32656e-18
48.3926	2.10305e-25	1.06042e-20	5.87532e-18
48.3819	1.60246e-25	8.33981e-21	4.70823e-18
48.3713	1.22016e-25	6.55435e-21	3.77032e-18
48.3606	9.2841e-26	5.14752e-21	3.01712e-18
48.3499	7.05918e-26	4.03982e-21	2.41269e-18
48.3393	5.36366e-26	3.16826e-21	1.92799e-18
48.3286	4.07249e-26	2.48299e-21	1.53958e-18
48.3179	3.08994e-26	1.94458e-21	1.22855e-18
48.3073	2.34279e-26	1.52184e-21	9.79671e-19
48.2966	1.77504e-26	1.19017e-21	7.80657e-19
48.286	1.34393e-26	9.30131e-22	6.21634e-19
48.2753	1.0168e-26	7.26397e-22	4.94656e-19
48.2646	7.68753e-27	5.6689e-22	3.93339e-19
48.254	5.80805e-27	4.42098e-22	3.12553e-19
48.2433	4.38496e-27	3.44536e-22	2.48185e-19
48.2326	3.30821e-27	2.68315e-22	1.96934e-19
48.222	2.4941e-27	2.08809e-22	1.56156e-19
48.2113	1.87899e-27	1.62386e-22	1.23735e-19
48.2007	1.41459e-27	1.26196e-22	9.79762e-20
48.19	1.0642e-27	9.80019e-23	7.75251e-20
48.1793	8.00043e-28	7.60535e-23	6.12997e-20
48.1687	6.01026e-28	5.89792e-23	4.8436e-20
48.158	4.51196e-28	4.57061e-23	3.82448e-20
48.1473	3.38477e-28	3.53951e-23	3.01766e-20
48.1367	2.53738e-28	2.7391e-23	2.37937e-20
48.126	1.90079e-28	2.1182e-23	1.87477e-20
48.1154	1.4229e-28	1.6369e-23	1.47614e-20
48.1047	1.0644e-28	1.26407e-23	1.16146e-20
48.094	7.95666e-29	9.7547e-24	9.13211e-21
48.0834	5.94356e-29	7.52233e-24	7.17519e-21
48.0727	4.43665e-29	5.79676e-24	5.63364e-21
48.062	3.30945e-29	4.46389e-24	4.42017e-21
48.0514	2.46688e-29	3.43507e-24	3.46564e-21
48.0407	1.83752e-29	2.64152e-24	2.71532e-21
48.0301	1.36775e-29	2.02986e-24	2.12595e-21
48.0194	1.01736e-29	1.55873e-24	1.66333e-21
48.0087	7.562e-30	1.19612e-24	1.30046e-21
47.9981	5.6168e-30	9.17211e-25	1.01604e-21
47.9874	4.16901e-30	7.02845e-25	7.93265e-22
47.9768	3.09221e-30	5.38201e-25	6.18899e-22
47.9661	2.29191e-30	4.11836e-25	4.82519e-22
47.9554	1.69753e-30	3.14919e-25	3.75927e-22
47.9448	1.2564e-30	2.4064e-25	2.92675e-22
47.9341	9.2925e-31	1.83751e-25	2.277e-22
47.9234	6.86797e-31	1.40213e-25	1.77024e-22
47.9128	5.07243e-31	1.06916e-25	1.3753e-22
47.9021	3.74365e-31	8.14681e-26	1.06771e-22
47.8915	2.76101e-31	6.20338e-26	8.28334e-23
47.8808	2.03484e-31	4.72024e-26	6.42171e-23
47.8701	1.4986e-31	3.58917e-26	4.97496e-23
47.8595	1.10289e-31	2.72721e-26	3.85143e-23
47.8488	8.11097e-32	2.0708e-26	2.97954e-23
47.8381	5.96079e-32	1.57127e-26	2.3034e-23
47.8275	4.37751e-32	1.1914e-26	1.77944e-23
47.8168	3.21249e-32	9.02734e-27	1.37369e-23
47.8062	2.35585e-32	6.83527e-27	1.05972e-23
47.7955	1.72642e-32	5.17185e-27	8.16931e-24
47.7848	1.26426e-32	3.91049e-27	6.29323e-24
47.7742	9.25167e-33	2.95467e-27	4.84457e-24
47.7635	6.76541e-33	2.23091e-27	3.72676e-24
47.7528	4.94379e-33	1.68326e-27	2.86484e-24
47.7422	3.61009e-33	1.26915e-27	2.20071e-24
47.7315	2.63432e-33	9.56242e-28	1.68935e-24
47.7209	1.92092e-33	7.19975e-28	1.29589e-24
47.7102	1.39973e-33	5.41704e-28	9.93374e-25
47.6995	1.01922e-33	4.07286e-28	7.60938e-25
47.6889	7.41628e-34	3.06008e-28	5.82479e-25
47.6782	5.39256e-34	2.29752e-28	4.45558e-25
47.6675	3.91829e-34	1.72377e-28	3.40582e-25
47.6569	2.84504e-34	1.29239e-28	2.60155e-25
47.6462	2.0643e-34	9.68284e-29	1.98581e-25
47.6356	1.49675e-34	7.24946e-29	1.51473e-25
47.6249	1.08447e-34	5.42379e-29	1.15459e-25
47.6142	7.85196e-35	4.05502e-29	8.79451e-26
47.6036	5.68106e-35	3.02955e-29	6.69406e-26
47.5929	4.10746e-35	2.26181e-29	5.09169e-26
47.5822	2.96762e-35	1.68745e-29	3.87014e-26
47.5716	2.14257e-35	1.25805e-29	2.93958e-26
47.5609	1.54581e-35	9.37254e-30	2.23119e-26
47.5503	1.11446e-35	6.97769e-30	1.69232e-26
47.5396	8.02912e-36	5.19111e-30	1.28269e-26
47.5289	5.78046e-36	3.85925e-30	9.71524e-27
47.5183	4.15861e-36	2.86707e-30	7.35325e-27
47.5076	2.98969e-36	2.12848e-30	5.56158e-27
47.4969	2.14781e-36	1.57904e-30	4.20349e-27
47.4863	1.5419e-36	1.17061e-30	3.1748e-27
47.4756	1.10614e-36	8.67206e-31	2.39615e-27
47.465	7.92968e-37	6.41989e-31	1.8072e-27
47.4543	5.68057e-37	4.74927e-31	1.36205e-27
47.4436	4.0665e-37	3.51091e-31	1.02582e-27
47.433	2.90898e-37	2.59362e-31	7.72045e-28
47.4223	2.07947e-37	1.91464e-31	5.80641e-28
47.4117	1.48544e-37	1.41241e-31	4.36382e-28
47.401	1.06036e-37	1.04119e-31	3.27731e-28
47.3903	7.56378e-38	7.66992e-32	2.45959e-28
47.3797	5.3916e-38	5.64607e-32	1.8446e-28
47.369	3.84051e-38	4.15332e-32	1.3824e-28
47.3583	2.7337e-38	3.05308e-32	1.03528e-28
47.3477	1.94449e-38	2.24271e-32	7.74774e-29
47.337	1.38214e-38	1.64628e-32	5.7941e-29
47.3264	9.81721e-39	1.20761e-32	4.33002e-29
47.3157	6.96815e-39	8.85205e-33	3.23361e-29
47.305	4.9424e-39	6.48417e-33	2.41311e-29
47.2944	3.50309e-39	4.74634e-33	1.79954e-29
47.2837	2.48116e-39	3.47181e-33	1.34103e-29
47.273	1.75611e-39	2.53774e-33	9.98637e-30
47.2624	1.24205e-39	1.85367e-33	7.4314e-30
47.2517	8.77845e-40	1.35304e-33	5.5262e-30
47.2411	6.19996e-40	9.86921e-34	4.10654e-30
47.2304	4.37574e-40	7.19362e-34	3.04943e-30
47.2197	3.08607e-40	5.2397e-34	2.26284e-30
47.2091	2.17497e-40	3.8138e-34	1.67796e-30
47.1984	1.53176e-40	2.77398e-34	1.24338e-30
47.1877	1.078e-40	2.01624e-34	9.20699e-31
47.1771	7.58125e-41	1.46445e-34	6.81279e-31
47.1664	5.32787e-41	1.06292e-34	5.03762e-31
47.1558	3.7416e-41	7.7094e-35	3.72236e-31
47.1451	2.62575e-41	5.5877e-35	2.74856e-31
47.1344	1.84137e-41	4.04705e-35	2.02808e-31
47.1238	1.29039e-41	2.92913e-35	1.4954e-31
47.1131	9.03633e-42	2.11851e-35	1.10185e-31
47.1024	6.32346e-42	1.53115e-35	8.113e-32
47.0918	4.4219e-42	1.10585e-35	5.96943e-32
47.0811	3.08998e-42	7.98121e-36	4.38911e-32
47.0705	2.15771e-42	5.75618e-36	3.22488e-32
47.0598	1.50564e-42	4.14852e-36	2.3678e-32
47.0491	1.04989e-42	2.98776e-36	1.73727e-32
47.0385	7.31569e-43	2.15026e-36	1.27375e-32
47.0278	5.09401e-43	1.54643e-36	9.33238e-33
47.0171	3.5445e-43	1.11138e-36	6.83273e-33
47.0065	2.46458e-43	7.98155e-37	4.99907e-33
46.9958	1.71246e-43	5.72803e-37	3.65491e-33
46.9852	1.18903e-43	4.10787e-37	2.67028e-33
46.9745	8.25001e-44	2.94389e-37	1.94953e-33
46.9638	5.72016e-44	2.10824e-37	1.42232e-33
46.9532	3.96327e-44	1.50873e-37	1.03694e-33
46.9425	2.74404e-44	1.07893e-37	7.55453e-34
46.9318	1.89854e-44	7.71032e-38	5.49986e-34
46.9212	1.31262e-44	5.50608e-38	4.00119e-34
46.9105	9.06883e-45	3.92922e-38	2.90884e-34
46.8999	6.26116e-45	2.80196e-38	2.11321e-34
46.8892	4.31966e-45	1.9967e-38	1.53412e-34
46.8785	2.97808e-45	1.42185e-38	1.11293e-34
46.8679	2.0517e-45	1.01179e-38	8.06805e-35
46.8572	1.41249e-45	7.19481e-39	5.8447e-35
46.8466	9.7173e-46	5.11259e-39	4.23106e-35
46.8359	6.68034e-46	3.63041e-39	3.06076e-35
46.8252	4.58927e-46	2.5761e-39	2.21259e-35
46.8146	3.1505e-46	1.82669e-39	1.59833e-35
46.8039	2.16126e-46	1.29437e-39	1.15378e-35
46.7932	1.48158e-46	9.16525e-40	8.32291e-36
46.7826	1.01493e-46	6.48521e-40	5.99954e-36
46.7719	6.94767e-47	4.5856e-40	4.3217e-36
46.7613	4.75262e-47	3.24013e-40	3.11088e-36
46.7506	3.24877e-47	2.28781e-40	2.23771e-36
46.7399	2.21919e-47	1.61425e-40	1.60849e-36
46.7293	1.51483e-47	1.13819e-40	1.15538e-36
46.7186	1.03329e-47	8.0196e-41	8.29323e-37
46.7079	7.04329e-48	5.64654e-41	5.94862e-37
46.6973	4.79754e-48	3.97288e-41	4.26384e-37
46.6866	3.26553e-48	2.79332e-41	3.05406e-37
46.676	2.22116e-48	1.96259e-41	2.18599e-37
46.6653	1.50972e-48	1.37794e-41	1.56354e-37
46.6546	1.02543e-48	9.66774e-42	1.11754e-37
46.644	6.95998e-49	6.77816e-42	7.98202e-38
46.6333	4.72063e-49	4.74888e-42	5.69709e-38
46.6226	3.19952e-49	3.32479e-42	4.06336e-38
46.612	2.167e-49	2.32611e-42	2.89608e-38
46.6013	1.46665e-49	1.62625e-42	2.06267e-38
46.5907	9.91939e-50	1.13616e-42	1.46805e-38
46.58	6.70402e-50	7.93198e-43	1.0441e-38
46.5693	4.52769e-50	5.53373e-43	7.42058e-39
46.5587	3.05569e-50	3.85786e-43	5.27019e-39
46.548	2.06079e-50	2.68762e-43	3.7403e-39
46.5373	1.38883e-50	1.87104e-43	2.65265e-39
46.5267	9.35315e-51	1.30164e-43	1.87995e-39
46.516	6.29444e-51	9.04878e-44	1.33139e-39
46.5054	4.23299e-51	6.28612e-44	9.42225e-40
46.4947	2.84465e-51	4.36383e-44	6.66343e-40
46.484	1.91031e-51	3.02723e-44	4.70905e-40
46.4734	1.28194e-51	2.09853e-44	3.32554e-40
46.4627	8.59656e-52	1.45371e-44	2.34683e-40
46.452	5.76067e-52	1.00632e-44	1.65499e-40
46.4414	3.85756e-52	6.96117e-45	1.16628e-40
46.4307	2.58133e-52	4.81198e-45	8.21295e-41
46.4201	1.7261e-52	3.32397e-45	5.77949e-41
46.4094	1.1534e-52	2.29447e-45	4.06417e-41
46.3987	7.70168e-53	1.58271e-45	2.85593e-41
46.3881	5.13904e-53	1.09097e-45	2.00547e-41
46.3774	3.42666e-53	7.51478e-46	1.40726e-41
46.3667	2.28324e-53	5.17265e-46	9.86798e-42
46.3561	1.52027e-53	3.55796e-46	6.91469e-42
46.3454	1.01154e-53	2.44559e-46	4.84184e-42
46.3348	6.72573e-54	1.6798e-46	3.38797e-42
46.3241	4.46874e-54	1.15298e-46	2.36898e-42
46.3134	2.96703e-54	7.90828e-47	1.6553e-42
46.3028	1.96857e-54	5.42043e-47	1.1558e-42
46.2921	1.30518e-54	3.71259e-47	8.0646e-43
46.2815	8.64735e-55	2.54105e-47	5.62308e-43
46.2708	5.72514e-55	1.73797e-47	3.91794e-43
46.2601	3.78774e-55	1.18786e-47	2.72794e-43
46.2495	2.50419e-55	8.11292e-48	1.89803e-43
46.2388	1.65441e-55	5.53711e-48	1.31966e-43
46.2281	1.09223e-55	3.77643e-48	9.16889e-44
46.2175	7.20565e-56	2.57379e-48	6.36594e-44
46.2068	4.75034e-56	1.7529e-48	4.41672e-44
46.1962	3.12945e-56	1.19298e-48	3.06218e-44
46.1855	2.06017e-56	8.11335e-49	2.12155e-44
46.1748	1.35528e-56	5.51393e-49	1.46882e-44
46.1642	8.90936e-57	3.74467e-49	1.01619e-44
46.1535	5.85269e-57	2.54132e-49	7.02544e-45
46.1428	3.84199e-57	1.72344e-49	4.85361e-45
46.1322	2.52027e-57	1.16796e-49	3.3508e-45
46.1215	1.65208e-57	7.90951e-50	2.31166e-45
46.1109	1.0822e-57	5.35259e-50	1.59365e-45
46.1002	7.08389e-58	3.61969e-50	1.09788e-45
46.0895	4.63372e-58	2.44608e-50	7.55799e-46
46.0789	3.02886e-58	1.65182e-50	5.19937e-46
46.0682	1.97842e-58	1.11467e-50	3.57428e-46
46.0575	1.29137e-58	7.51662e-51	2.45537e-46
46.0469	8.42314e-59	5.06514e-51	1.68554e-46
46.0362	5.49021e-59	3.41077e-51	1.15625e-46
46.0256	3.57598e-59	2.29512e-51	7.92609e-47
46.0149	2.32752e-59	1.5433e-51	5.42947e-47
46.0042	1.51385e-59	1.03702e-51	3.71661e-47
45.9936	9.83925e-60	6.96335e-52	2.54232e-47
45.9829	6.39048e-60	4.6724e-52	1.73782e-47
45.9722	4.1476e-60	3.13296e-52	1.18706e-47
45.9616	2.68999e-60	2.09924e-52	8.10272e-48
45.9509	1.7434e-60	1.4056e-52	5.5269e-48
45.9403	1.12911e-60	9.40484e-53	3.76726e-48
45.9296	7.30741e-61	6.28832e-53	2.56602e-48
45.9189	4.72589e-61	4.20156e-53	1.74658e-48
45.9083	3.05418e-61	2.80529e-53	1.18798e-48
45.8976	1.97241e-61	1.87171e-53	8.07458e-49
45.8869	1.27289e-61	1.24793e-53	5.48433e-49
45.8763	8.20877e-62	8.31446e-54	3.72237e-49
45.8656	5.28999e-62	5.53567e-54	2.52469e-49
45.855	3.40662e-62	3.68297e-54	1.71115e-49
45.8443	2.19222e-62	2.44861e-54	1.15894e-49
45.8336	1.40973e-62	1.62679e-54	7.84378e-50
45.823	9.05895e-63	1.08003e-54	5.30496e-50
45.8123	5.81717e-63	7.1653e-55	3.58534e-50
45.8017	3.73282e-63	4.75033e-55	2.42143e-50
45.791	2.39361e-63	3.14706e-55	1.6342e-50
45.7803	1.53378e-63	2.08343e-55	1.10212e-50
45.7697	9.82114e-64	1.3783e-55	7.42756e-51
45.759	6.28424e-64	9.11174e-56	5.00214e-51
45.7483	4.01823e-64	6.01937e-56	3.36633e-51
45.7377	2.56749e-64	3.97368e-56	2.26386e-51
45.727	1.63936e-64	2.62136e-56	1.52137e-51
45.7164	1.046e-64	1.72804e-56	1.02167e-51
45.7057	6.66927e-65	1.13834e-56	6.85617e-52
45.695	4.2493e-65	7.49343e-57	4.59772e-52
45.6844	2.7055e-65	4.92927e-57	3.08103e-52
45.6737	1.72135e-65	3.24024e-57	2.0632e-52
45.663	1.09442e-65	2.12845e-57	1.38063e-52
45.6524	6.95325e-66	1.39714e-57	9.23225e-53
45.6417	4.41452e-66	9.16456e-58	6.1692e-53
45.6311	2.80073e-66	6.00723e-58	4.11948e-53
45.6204	1.77562e-66	3.93485e-58	2.74883e-53
45.6097	1.12492e-66	2.57558e-58	1.83293e-53
45.5991	7.12166e-67	1.68466e-58	1.22133e-53
45.5884	4.50541e-67	1.10114e-58	8.13233e-54
45.5777	2.84825e-67	7.19226e-59	5.41113e-54
45.5671	1.79934e-67	4.69439e-59	3.59794e-54
45.5564	1.1359e-67	3.06186e-59	2.39062e-54
45.5458	7.1657e-68	1.99565e-59	1.5873e-54
45.5351	4.51719e-68	1.29979e-59	1.05318e-54
45.5244	2.84557e-68	8.45972e-60	6.98286e-55
45.5138	1.79127e-68	5.50212e-60	4.62656e-55
45.5031	1.12679e-68	3.57599e-60	3.0632e-55
45.4924	7.08304e-69	2.32249e-60	2.02667e-55
45.4818	4.44924e-69	1.50732e-60	1.33994e-55
45.4711	2.79282e-69	9.77566e-61	8.85273e-56
45.4605	1.75183e-69	6.33548e-61	5.84469e-56
45.4498	1.09808e-69	4.10304e-61	3.85601e-56
45.4391	6.87803e-70	2.65536e-61	2.54218e-56
45.4285	4.30514e-70	1.71725e-61	1.67481e-56
45.4178	2.69278e-70	1.10977e-61	1.1026e-56
45.4071	1.68309e-70	7.16683e-62	7.25375e-57
45.3965	1.05124e-70	4.62501e-62	4.76869e-57
45.3858	6.56133e-71	2.98256e-62	3.13276e-57
45.3752	4.09234e-71	1.92202e-62	2.05658e-57
45.3645	2.5506e-71	1.23771e-62	1.34914e-57
45.3538	1.58856e-71	7.96474e-63	8.84425e-58
45.3432	9.88686e-72	5.12173e-63	5.79371e-58
45.3325	6.14898e-72	3.29119e-63	3.79266e-58
45.3218	3.82155e-72	2.1134e-63	2.48098e-58
45.3112	2.37338e-72	1.35613e-63	1.62179e-58
45.3005	1.47294e-72	8.69587e-64	1.05939e-58
45.2899	9.13473e-73	5.57207e-64	6.91529e-59
45.2792	5.66105e-73	3.5679e-64	4.51084e-59
45.2685	3.50582e-73	2.28297e-64	2.94032e-59
45.2579	2.16957e-73	1.45975e-64	1.91525e-59
45.2472	1.34168e-73	9.32718e-65	1.24666e-59
45.2366	8.29118e-74	5.95543e-65	8.10888e-60
45.2259	5.12005e-74	3.79986e-65	5.27068e-60
45.2152	3.15954e-74	2.42278e-65	3.42345e-60
45.2046	1.94834e-74	1.54366e-65	2.22204e-60
45.1939	1.20059e-74	9.8284e-66	1.44123e-60
45.1832	7.39298e-75	6.25324e-66	9.34128e-61
45.1726	4.54919e-75	3.97575e-66	6.05022e-61
45.1619	2.79731e-75	2.52595e-66	3.91586e-61
45.1513	1.71885e-75	1.60369e-66	2.53265e-61
45.1406	1.05542e-75	1.01744e-66	1.63688e-61
45.1299	6.47598e-76	6.45047e-67	1.05718e-61
45.1193	3.97078e-76	4.08661e-67	6.82293e-62
45.1086	2.43298e-76	2.58719e-67	4.40034e-62
45.0979	1.48968e-76	1.63676e-67	2.83591e-62
45.0873	9.11459e-77	1.03474e-67	1.82638e-62
45.0766	5.5728e-77	6.53689e-68	1.17539e-62
45.066	3.40488e-77	4.1267e-68	7.55901e-63
45.0553	2.07884e-77	2.60331e-68	4.85779e-63
45.0446	1.26832e-77	1.64112e-68	3.11964e-63
45.034	7.73271e-78	1.03383e-68	2.00199e-63
45.0233	4.71112e-78	6.50797e-69	1.28384e-63
45.0126	2.86819e-78	4.09388e-69	8.22721e-64
45.002	1.74495e-78	2.57346e-69	5.26848e-64
44.9913	1.06084e-78	1.61655e-69	3.3714e-64
44.9807	6.44478e-79	1.01474e-69	2.15589e-64
44.97	3.91253e-79	6.3652e-70	1.37764e-64
44.9593	2.37355e-79	3.98989e-70	8.79699e-65
44.9487	1.4389e-79	2.4992e-70	5.61339e-65
44.938	8.71671e-80	1.56435e-70	3.57939e-65
44.9273	5.27675e-80	9.7849e-71	2.28078e-65
44.9167	3.19207e-80	6.11606e-71	1.45228e-65
44.906	1.92961e-80	3.82013e-71	9.24077e-66
44.8954	1.16562e-80	2.38439e-71	5.87568e-66
44.8847	7.03618e-81	1.48719e-71	3.73336e-66
44.874	4.24431e-81	9.26935e-72	2.37046e-66
44.8634	2.55841e-81	5.77328e-72	1.50404e-66
44.8527	1.54107e-81	3.59325e-72	9.5362e-67
44.842	9.27614e-82	2.23483e-72	6.04204e-67
44.8314	5.5796e-82	1.38897e-72	3.82546e-67
44.8207	3.35375e-82	8.62648e-73	2.42034e-67
44.8101	2.01441e-82	5.35384e-73	1.53024e-67
44.7994	1.20909e-82	3.32039e-73	9.66794e-68
44.7887	7.25202e-83	2.0578e-73	6.10381e-68
44.7781	4.34661e-83	1.27441e-73	3.85087e-68
44.7674	2.60336e-83	7.88695e-74	2.42778e-68
44.7567	1.55815e-83	4.87752e-74	1.52951e-68
44.7461	9.31912e-84	3.01426e-74	9.62908e-69
44.7354	5.56971e-84	1.86146e-74	6.05773e-69
44.7248	3.32645e-84	1.14873e-74	3.80826e-69
44.7141	1.98527e-84	7.08394e-75	2.39241e-69
44.7034	1.184e-84	4.36539e-75	1.50188e-69
44.6928	7.05625e-85	2.68821e-75	9.42164e-70
44.6821	4.2023e-85	1.65422e-75	5.90623e-70
44.6715	2.50088e-85	1.01722e-75	3.69986e-70
44.6608	1.48726e-85	6.25074e-76	2.31607e-70
44.6501	8.83844e-86	3.83829e-76	1.4488e-70
44.6395	5.24873e-86	2.35524e-76	9.05648e-71
44.6288	3.11476e-86	1.44419e-76	5.65719e-71
44.6181	1.84708e-86	8.84922e-77	3.5313e-71
44.6075	1.09455e-86	5.41848e-77	2.20272e-71
44.5968	6.48158e-87	3.31544e-77	1.37301e-71
44.5862	3.83545e-87	2.0272e-77	8.5523e-72
44.5755	2.26799e-87	1.23864e-77	5.32332e-72
44.5648	1.34017e-87	7.5628e-78	3.31111e-72
44.5542	7.91349e-88	4.61437e-78	2.05805e-72
44.5435	4.66947e-88	2.81342e-78	1.27829e-72
44.5328	2.75333e-88	1.71415e-78	7.93407e-73
44.5222	1.62234e-88	1.04364e-78	4.921e-73
44.5115	9.55245e-89	6.34964e-79	3.05002e-73
44.5009	5.62056e-89	3.86044e-79	1.88905e-73
44.4902	3.30473e-89	2.3454e-79	1.16916e-73
44.4795	1.9417e-89	1.42393e-79	7.23102e-74
44.4689	1.14004e-89	8.63873e-80	4.46905e-74
44.4582	6.68885e-90	5.23726e-80	2.76008e-74
44.4475	3.92168e-90	3.17285e-80	1.70341e-74
44.4369	2.29765e-90	1.92082e-80	1.05053e-74
44.4262	1.3452e-90	1.16203e-80	6.47429e-75
44.4156	7.87015e-91	7.02483e-81	3.98718e-75
44.4049	4.60118e-91	4.24373e-81	2.45375e-75
44.3942	2.68811e-91	2.56183e-81	1.50899e-75
44.3836	1.56933e-91	1.54542e-81	9.2733e-76
44.3729	9.15534e-92	9.31605e-82	5.69474e-76
44.3622	5.33735e-92	5.61189e-82	3.49466e-76
44.3516	3.10934e-92	3.37815e-82	2.14303e-76
44.3409	1.8101e-92	2.03207e-82	1.31323e-76
44.3303	1.05299e-92	1.22149e-82	8.04168e-77
44.3196	6.12128e-93	7.33728e-83	4.9209e-77
44.3089	3.5559e-93	4.40424e-83	3.00907e-77
44.2983	2.06418e-93	2.64178e-83	1.83871e-77
44.2876	1.19739e-93	1.58349e-83	1.12275e-77
44.2769	6.94094e-94	9.48473e-84	6.85091e-78
44.2663	4.02059e-94	5.6771e-84	4.17737e-78
44.2556	2.32731e-94	3.39562e-84	2.54536e-78
44.245	1.3462e-94	2.02957e-84	1.54984e-78
44.2343	7.78133e-95	1.21221e-84	9.43011e-79
44.2236	4.4946e-95	7.23512e-85	5.73373e-79
44.213	2.59429e-95	4.31523e-85	3.48377e-79
44.2023	1.49637e-95	2.5719e-85	2.11521e-79
44.1916	8.62481e-96	1.53178e-85	1.28336e-79
44.181	4.96765e-96	9.11651e-86	7.78101e-80
44.1703	2.8592e-96	5.42192e-86	4.71427e-80
44.1597	1.64448e-96	3.22232e-86	2.8542e-80
