# Supplementary material for: Attosecond spectroscopy of molecular charge transfer uncovers a 1.5-fs delay in population transfer
Source: Nat Commun. 2025 Aug 5;16:7211. doi: 10.1038/s41467-025-62162-6 (PMC12325650; doi:10.1038/s41467-025-62162-6)
Supplement: Supplementary file 4 — Source Data [file 41467_2025_62162_MOESM4_ESM.zip › SourceData/FigS8.xlsx]

## Sheet: Sheet1
Photon Energy (eV)	RAS3	No RAS3
65.111	3.65455e-06	2.97906e-06
65.1003	3.67612e-06	2.92474e-06
65.0897	3.69525e-06	2.86936e-06
65.079	3.71192e-06	2.81304e-06
65.0684	3.7261e-06	2.75587e-06
65.0577	3.73776e-06	2.69794e-06
65.047	3.74689e-06	2.63936e-06
65.0364	3.75348e-06	2.58023e-06
65.0257	3.75752e-06	2.52063e-06
65.015	3.75903e-06	2.46066e-06
65.0044	3.75801e-06	2.40043e-06
64.9937	3.75447e-06	2.34001e-06
64.9831	3.74844e-06	2.27951e-06
64.9724	3.73994e-06	2.219e-06
64.9617	3.72902e-06	2.15858e-06
64.9511	3.7157e-06	2.09833e-06
64.9404	3.70003e-06	2.03833e-06
64.9297	3.68208e-06	1.97866e-06
64.9191	3.66189e-06	1.9194e-06
64.9084	3.63954e-06	1.86061e-06
64.8978	3.61508e-06	1.80237e-06
64.8871	3.58861e-06	1.74475e-06
64.8764	3.56019e-06	1.68781e-06
64.8658	3.52992e-06	1.63161e-06
64.8551	3.49788e-06	1.57621e-06
64.8444	3.46418e-06	1.52166e-06
64.8338	3.42892e-06	1.46802e-06
64.8231	3.39219e-06	1.41533e-06
64.8125	3.35412e-06	1.36364e-06
64.8018	3.3148e-06	1.31298e-06
64.7911	3.27437e-06	1.26341e-06
64.7805	3.23295e-06	1.21494e-06
64.7698	3.19065e-06	1.16763e-06
64.7591	3.1476e-06	1.12149e-06
64.7485	3.10394e-06	1.07655e-06
64.7378	3.0598e-06	1.03285e-06
64.7272	3.0153e-06	9.90393e-07
64.7165	2.9706e-06	9.4921e-07
64.7058	2.92583e-06	9.09316e-07
64.6952	2.88113e-06	8.70728e-07
64.6845	2.83663e-06	8.33459e-07
64.6738	2.7925e-06	7.97523e-07
64.6632	2.74885e-06	7.62931e-07
64.6525	2.70586e-06	7.29693e-07
64.6419	2.66364e-06	6.97818e-07
64.6312	2.62237e-06	6.67315e-07
64.6205	2.58217e-06	6.38191e-07
64.6099	2.54319e-06	6.10455e-07
64.5992	2.50559e-06	5.84113e-07
64.5885	2.4695e-06	5.59175e-07
64.5779	2.43507e-06	5.35648e-07
64.5672	2.40244e-06	5.13542e-07
64.5566	2.37176e-06	4.92866e-07
64.5459	2.34317e-06	4.73633e-07
64.5352	2.31682e-06	4.55855e-07
64.5246	2.29284e-06	4.39549e-07
64.5139	2.27137e-06	4.24731e-07
64.5033	2.25256e-06	4.11421e-07
64.4926	2.23654e-06	3.99642e-07
64.4819	2.22345e-06	3.89421e-07
64.4713	2.21342e-06	3.80787e-07
64.4606	2.2066e-06	3.73773e-07
64.4499	2.20312e-06	3.68418e-07
64.4393	2.20311e-06	3.64764e-07
64.4286	2.20671e-06	3.62858e-07
64.418	2.21404e-06	3.62753e-07
64.4073	2.22525e-06	3.64509e-07
64.3966	2.24046e-06	3.6819e-07
64.386	2.25981e-06	3.73868e-07
64.3753	2.28343e-06	3.81621e-07
64.3646	2.31144e-06	3.91536e-07
64.354	2.34399e-06	4.03707e-07
64.3433	2.3812e-06	4.18237e-07
64.3327	2.42321e-06	4.35237e-07
64.322	2.47015e-06	4.54829e-07
64.3113	2.52215e-06	4.77144e-07
64.3007	2.57935e-06	5.02324e-07
64.29	2.64189e-06	5.3052e-07
64.2793	2.70991e-06	5.61898e-07
64.2687	2.78354e-06	5.96634e-07
64.258	2.86293e-06	6.34917e-07
64.2474	2.94822e-06	6.7695e-07
64.2367	3.03956e-06	7.22949e-07
64.226	3.1371e-06	7.73146e-07
64.2154	3.24099e-06	8.27786e-07
64.2047	3.35138e-06	8.87133e-07
64.194	3.46844e-06	9.51465e-07
64.1834	3.59233e-06	1.02108e-06
64.1727	3.72322e-06	1.09629e-06
64.1621	3.86127e-06	1.17742e-06
64.1514	4.00667e-06	1.26484e-06
64.1407	4.15959e-06	1.3589e-06
64.1301	4.32022e-06	1.46001e-06
64.1194	4.48875e-06	1.56857e-06
64.1087	4.66538e-06	1.68502e-06
64.0981	4.85031e-06	1.80983e-06
64.0874	5.04375e-06	1.94346e-06
64.0768	5.24592e-06	2.08643e-06
64.0661	5.45705e-06	2.23926e-06
64.0554	5.67735e-06	2.40251e-06
64.0448	5.90708e-06	2.57676e-06
64.0341	6.14647e-06	2.76261e-06
64.0234	6.39579e-06	2.96071e-06
64.0128	6.6553e-06	3.1717e-06
64.0021	6.92526e-06	3.39628e-06
63.9915	7.20596e-06	3.63516e-06
63.9808	7.4977e-06	3.88908e-06
63.9701	7.80077e-06	4.15882e-06
63.9595	8.11549e-06	4.44519e-06
63.9488	8.44217e-06	4.749e-06
63.9382	8.78117e-06	5.07111e-06
63.9275	9.13281e-06	5.41242e-06
63.9168	9.49747e-06	5.77385e-06
63.9062	9.87551e-06	6.15632e-06
63.8955	1.02673e-05	6.56082e-06
63.8848	1.06733e-05	6.98834e-06
63.8742	1.10938e-05	7.43991e-06
63.8635	1.15294e-05	7.91659e-06
63.8529	1.19804e-05	8.41944e-06
63.8422	1.24473e-05	8.94957e-06
63.8315	1.29306e-05	9.50811e-06
63.8209	1.34307e-05	1.00962e-05
63.8102	1.39482e-05	1.0715e-05
63.7995	1.44837e-05	1.13657e-05
63.7889	1.50376e-05	1.20495e-05
63.7782	1.56105e-05	1.27676e-05
63.7676	1.6203e-05	1.35213e-05
63.7569	1.68157e-05	1.43118e-05
63.7462	1.74492e-05	1.51403e-05
63.7356	1.81042e-05	1.60081e-05
63.7249	1.87814e-05	1.69164e-05
63.7142	1.94814e-05	1.78666e-05
63.7036	2.0205e-05	1.88598e-05
63.6929	2.09529e-05	1.98973e-05
63.6823	2.17258e-05	2.09803e-05
63.6716	2.25247e-05	2.21101e-05
63.6609	2.33502e-05	2.32878e-05
63.6503	2.42033e-05	2.45147e-05
63.6396	2.50848e-05	2.57919e-05
63.6289	2.59957e-05	2.71205e-05
63.6183	2.69368e-05	2.85015e-05
63.6076	2.79092e-05	2.99362e-05
63.597	2.89138e-05	3.14254e-05
63.5863	2.99517e-05	3.29701e-05
63.5756	3.10239e-05	3.45713e-05
63.565	3.21315e-05	3.62298e-05
63.5543	3.32756e-05	3.79463e-05
63.5436	3.44575e-05	3.97215e-05
63.533	3.56782e-05	4.15563e-05
63.5223	3.6939e-05	4.3451e-05
63.5117	3.82411e-05	4.54062e-05
63.501	3.95858e-05	4.74223e-05
63.4903	4.09745e-05	4.94995e-05
63.4797	4.24084e-05	5.16382e-05
63.469	4.38889e-05	5.38385e-05
63.4583	4.54175e-05	5.61003e-05
63.4477	4.69955e-05	5.84235e-05
63.437	4.86243e-05	6.08081e-05
63.4264	5.03055e-05	6.32535e-05
63.4157	5.20405e-05	6.57595e-05
63.405	5.38308e-05	6.83255e-05
63.3944	5.56779e-05	7.09508e-05
63.3837	5.75834e-05	7.36346e-05
63.3731	5.95488e-05	7.6376e-05
63.3624	6.15757e-05	7.91739e-05
63.3517	6.36656e-05	8.20273e-05
63.3411	6.582e-05	8.49347e-05
63.3304	6.80406e-05	8.78949e-05
63.3197	7.03289e-05	9.09062e-05
63.3091	7.26863e-05	9.3967e-05
63.2984	7.51144e-05	9.70755e-05
63.2878	7.76148e-05	0.00010023
63.2771	8.01888e-05	0.000103428
63.2664	8.2838e-05	0.000106668
63.2558	8.55636e-05	0.000109947
63.2451	8.83671e-05	0.000113263
63.2344	9.12497e-05	0.000116614
63.2238	9.42128e-05	0.000119997
63.2131	9.72574e-05	0.00012341
63.2025	0.000100385	0.000126849
63.1918	0.000103596	0.000130313
63.1811	0.000106892	0.000133798
63.1705	0.000110273	0.000137301
63.1598	0.000113741	0.00014082
63.1491	0.000117295	0.000144351
63.1385	0.000120938	0.000147892
63.1278	0.000124668	0.000151439
63.1172	0.000128487	0.00015499
63.1065	0.000132394	0.000158541
63.0958	0.000136389	0.00016209
63.0852	0.000140473	0.000165633
63.0745	0.000144646	0.000169168
63.0638	0.000148906	0.000172691
63.0532	0.000153253	0.000176201
63.0425	0.000157687	0.000179693
63.0319	0.000162206	0.000183166
63.0212	0.00016681	0.000186617
63.0105	0.000171496	0.000190043
62.9999	0.000176265	0.000193442
62.9892	0.000181113	0.000196812
62.9785	0.000186039	0.000200149
62.9679	0.000191042	0.000203453
62.9572	0.000196118	0.000206722
62.9466	0.000201265	0.000209953
62.9359	0.000206481	0.000213145
62.9252	0.000211762	0.000216297
62.9146	0.000217106	0.000219407
62.9039	0.000222508	0.000222474
62.8933	0.000227967	0.000225497
62.8826	0.000233477	0.000228475
62.8719	0.000239035	0.000231407
62.8613	0.000244637	0.000234294
62.8506	0.000250277	0.000237135
62.8399	0.000255953	0.000239929
62.8293	0.000261659	0.000242676
62.8186	0.00026739	0.000245378
62.808	0.00027314	0.000248033
62.7973	0.000278906	0.000250643
62.7866	0.00028468	0.000253207
62.776	0.000290458	0.000255728
62.7653	0.000296234	0.000258205
62.7546	0.000302002	0.000260639
62.744	0.000307756	0.000263032
62.7333	0.00031349	0.000265384
62.7227	0.000319197	0.000267698
62.712	0.000324871	0.000269973
62.7013	0.000330506	0.000272212
62.6907	0.000336096	0.000274415
62.68	0.000341633	0.000276585
62.6693	0.000347112	0.000278722
62.6587	0.000352525	0.000280828
62.648	0.000357866	0.000282904
62.6374	0.000363129	0.000284952
62.6267	0.000368306	0.000286973
62.616	0.000373391	0.000288969
62.6054	0.000378378	0.000290939
62.5947	0.00038326	0.000292886
62.584	0.000388031	0.000294811
62.5734	0.000392684	0.000296714
62.5627	0.000397213	0.000298596
62.5521	0.000401613	0.000300458
62.5414	0.000405876	0.0003023
62.5307	0.000409998	0.000304123
62.5201	0.000413972	0.000305927
62.5094	0.000417793	0.000307711
62.4987	0.000421456	0.000309476
62.4881	0.000424956	0.000311221
62.4774	0.000428287	0.000312945
62.4668	0.000431445	0.000314649
62.4561	0.000434426	0.000316331
62.4454	0.000437225	0.000317989
62.4348	0.000439839	0.000319623
62.4241	0.000442263	0.000321232
62.4134	0.000444494	0.000322813
62.4028	0.00044653	0.000324364
62.3921	0.000448366	0.000325884
62.3815	0.000450002	0.000327371
62.3708	0.000451434	0.000328822
62.3601	0.00045266	0.000330234
62.3495	0.000453679	0.000331606
62.3388	0.000454489	0.000332934
62.3282	0.00045509	0.000334215
62.3175	0.000455481	0.000335447
62.3068	0.000455661	0.000336627
62.2962	0.00045563	0.000337751
62.2855	0.00045539	0.000338816
62.2748	0.000454939	0.00033982
62.2642	0.00045428	0.000340759
62.2535	0.000453413	0.00034163
62.2429	0.00045234	0.000342429
62.2322	0.000451063	0.000343154
62.2215	0.000449584	0.000343802
62.2109	0.000447906	0.000344369
62.2002	0.000446031	0.000344854
62.1895	0.000443963	0.000345252
62.1789	0.000441705	0.000345562
62.1682	0.000439261	0.000345781
62.1576	0.000436634	0.000345907
62.1469	0.000433829	0.000345938
62.1362	0.000430851	0.000345872
62.1256	0.000427704	0.000345706
62.1149	0.000424392	0.000345441
62.1042	0.000420923	0.000345073
62.0936	0.000417299	0.000344604
62.0829	0.000413529	0.000344031
62.0723	0.000409616	0.000343354
62.0616	0.000405568	0.000342573
62.0509	0.00040139	0.000341689
62.0403	0.00039709	0.000340702
62.0296	0.000392672	0.000339611
62.0189	0.000388144	0.00033842
62.0083	0.000383514	0.000337127
61.9976	0.000378786	0.000335736
61.987	0.00037397	0.000334248
61.9763	0.000369071	0.000332665
61.9656	0.000364097	0.00033099
61.955	0.000359055	0.000329225
61.9443	0.000353952	0.000327373
61.9336	0.000348796	0.000325437
61.923	0.000343594	0.000323422
61.9123	0.000338353	0.00032133
61.9017	0.00033308	0.000319165
61.891	0.000327783	0.000316931
61.8803	0.000322469	0.000314634
61.8697	0.000317145	0.000312276
61.859	0.000311819	0.000309864
61.8483	0.000306497	0.0003074
61.8377	0.000301186	0.000304892
61.827	0.000295894	0.000302343
61.8164	0.000290627	0.000299758
61.8057	0.000285391	0.000297144
61.795	0.000280194	0.000294504
61.7844	0.000275042	0.000291844
61.7737	0.000269941	0.00028917
61.7631	0.000264897	0.000286486
61.7524	0.000259917	0.000283799
61.7417	0.000255006	0.000281113
61.7311	0.000250169	0.000278433
61.7204	0.000245413	0.000275764
61.7097	0.000240743	0.000273112
61.6991	0.000236163	0.000270482
61.6884	0.000231679	0.000267878
61.6778	0.000227295	0.000265304
61.6671	0.000223016	0.000262767
61.6564	0.000218846	0.000260269
61.6458	0.00021479	0.000257815
61.6351	0.000210851	0.00025541
61.6244	0.000207032	0.000253057
61.6138	0.000203338	0.00025076
61.6031	0.000199772	0.000248522
61.5925	0.000196337	0.000246347
61.5818	0.000193035	0.000244239
61.5711	0.000189869	0.0002422
61.5605	0.000186842	0.000240232
61.5498	0.000183955	0.00023834
61.5391	0.000181212	0.000236524
61.5285	0.000178614	0.000234788
61.5178	0.000176162	0.000233133
61.5072	0.000173858	0.000231562
61.4965	0.000171703	0.000230075
61.4858	0.000169699	0.000228675
61.4752	0.000167846	0.000227364
61.4645	0.000166146	0.000226141
61.4538	0.000164598	0.000225009
61.4432	0.000163204	0.000223968
61.4325	0.000161964	0.00022302
61.4219	0.000160879	0.000222164
61.4112	0.000159947	0.000221402
61.4005	0.000159171	0.000220734
61.3899	0.000158548	0.000220161
61.3792	0.00015808	0.000219683
61.3685	0.000157766	0.0002193
61.3579	0.000157607	0.000219013
61.3472	0.0001576	0.000218821
61.3366	0.000157748	0.000218727
61.3259	0.000158047	0.000218728
61.3152	0.0001585	0.000218826
61.3046	0.000159104	0.000219021
61.2939	0.00015986	0.000219313
61.2832	0.000160767	0.000219703
61.2726	0.000161825	0.000220191
61.2619	0.000163033	0.000220776
61.2513	0.00016439	0.000221461
61.2406	0.000165897	0.000222244
61.2299	0.000167552	0.000223127
61.2193	0.000169356	0.00022411
61.2086	0.000171309	0.000225195
61.198	0.000173409	0.000226381
61.1873	0.000175657	0.00022767
61.1766	0.000178052	0.000229062
61.166	0.000180595	0.000230559
61.1553	0.000183286	0.000232162
61.1446	0.000186123	0.000233872
61.134	0.000189108	0.00023569
61.1233	0.000192241	0.000237619
61.1127	0.000195521	0.000239658
61.102	0.00019895	0.000241811
61.0913	0.000202526	0.000244078
61.0807	0.000206252	0.000246462
61.07	0.000210126	0.000248964
61.0593	0.00021415	0.000251586
61.0487	0.000218323	0.00025433
61.038	0.000222647	0.000257199
61.0274	0.000227122	0.000260193
61.0167	0.000231748	0.000263316
61.006	0.000236527	0.00026657
60.9954	0.000241458	0.000269956
60.9847	0.000246542	0.000273476
60.974	0.000251779	0.000277134
60.9634	0.000257171	0.00028093
60.9527	0.000262717	0.000284868
60.9421	0.000268418	0.000288949
60.9314	0.000274275	0.000293175
60.9207	0.000280286	0.000297548
60.9101	0.000286454	0.00030207
60.8994	0.000292777	0.000306743
60.8887	0.000299256	0.000311569
60.8781	0.00030589	0.000316549
60.8674	0.000312679	0.000321684
60.8568	0.000319622	0.000326977
60.8461	0.00032672	0.000332427
60.8354	0.00033397	0.000338037
60.8248	0.000341372	0.000343807
60.8141	0.000348925	0.000349737
60.8034	0.000356626	0.000355828
60.7928	0.000364475	0.000362081
60.7821	0.000372469	0.000368495
60.7715	0.000380606	0.00037507
60.7608	0.000388883	0.000381805
60.7501	0.000397297	0.0003887
60.7395	0.000405846	0.000395754
60.7288	0.000414525	0.000402965
60.7181	0.000423332	0.000410332
60.7075	0.000432261	0.000417852
60.6968	0.000441309	0.000425524
60.6862	0.000450469	0.000433345
60.6755	0.000459739	0.000441312
60.6648	0.000469111	0.000449422
60.6542	0.000478579	0.00045767
60.6435	0.000488139	0.000466054
60.6329	0.000497782	0.000474568
60.6222	0.000507503	0.000483209
60.6115	0.000517293	0.00049197
60.6009	0.000527145	0.000500847
60.5902	0.000537051	0.000509833
60.5795	0.000547002	0.000518924
60.5689	0.00055699	0.00052811
60.5582	0.000567006	0.000537387
60.5476	0.00057704	0.000546747
60.5369	0.000587082	0.000556181
60.5262	0.000597123	0.000565682
60.5156	0.000607152	0.000575241
60.5049	0.000617158	0.00058485
60.4942	0.00062713	0.000594499
60.4836	0.000637058	0.000604179
60.4729	0.00064693	0.00061388
60.4623	0.000656734	0.000623592
60.4516	0.000666459	0.000633304
60.4409	0.000676092	0.000643006
60.4303	0.000685622	0.000652687
60.4196	0.000695036	0.000662335
60.4089	0.000704322	0.000671938
60.3983	0.000713467	0.000681486
60.3876	0.00072246	0.000690965
60.377	0.000731287	0.000700364
60.3663	0.000739936	0.000709671
60.3556	0.000748395	0.000718873
60.345	0.000756651	0.000727956
60.3343	0.000764692	0.00073691
60.3236	0.000772505	0.00074572
60.313	0.00078008	0.000754374
60.3023	0.000787403	0.000762859
60.2917	0.000794464	0.000771162
60.281	0.000801251	0.00077927
60.2703	0.000807753	0.000787171
60.2597	0.000813959	0.000794852
60.249	0.000819858	0.000802301
60.2383	0.000825441	0.000809504
60.2277	0.000830698	0.000816451
60.217	0.000835619	0.000823128
60.2064	0.000840196	0.000829525
60.1957	0.00084442	0.00083563
60.185	0.000848284	0.000841431
60.1744	0.000851781	0.000846919
60.1637	0.000854902	0.000852083
60.153	0.000857643	0.000856912
60.1424	0.000859998	0.000861398
60.1317	0.000861962	0.000865531
60.1211	0.00086353	0.000869303
60.1104	0.0008647	0.000872706
60.0997	0.000865467	0.000875733
60.0891	0.00086583	0.000878376
60.0784	0.000865787	0.00088063
60.0678	0.000865338	0.000882489
60.0571	0.000864482	0.000883947
60.0464	0.00086322	0.000885002
60.0358	0.000861554	0.000885649
60.0251	0.000859485	0.000885885
60.0144	0.000857018	0.000885708
60.0038	0.000854154	0.000885118
59.9931	0.000850899	0.000884113
59.9825	0.000847259	0.000882694
59.9718	0.000843238	0.000880861
59.9611	0.000838845	0.000878617
59.9505	0.000834086	0.000875964
59.9398	0.000828969	0.000872905
59.9291	0.000823505	0.000869445
59.9185	0.000817702	0.000865589
59.9078	0.00081157	0.000861341
59.8972	0.000805122	0.00085671
59.8865	0.000798368	0.000851702
59.8758	0.000791322	0.000846326
59.8652	0.000783995	0.00084059
59.8545	0.000776403	0.000834505
59.8438	0.000768558	0.000828079
59.8332	0.000760477	0.000821326
59.8225	0.000752173	0.000814256
59.8119	0.000743664	0.000806882
59.8012	0.000734965	0.000799218
59.7905	0.000726093	0.000791276
59.7799	0.000717065	0.000783073
59.7692	0.0007079	0.000774622
59.7585	0.000698613	0.000765939
59.7479	0.000689225	0.000757041
59.7372	0.000679753	0.000747945
59.7266	0.000670217	0.000738666
59.7159	0.000660634	0.000729224
59.7052	0.000651024	0.000719636
59.6946	0.000641407	0.00070992
59.6839	0.000631802	0.000700095
59.6732	0.000622228	0.00069018
59.6626	0.000612704	0.000680194
59.6519	0.000603251	0.000670157
59.6413	0.000593887	0.000660089
59.6306	0.000584632	0.000650009
59.6199	0.000575505	0.000639938
59.6093	0.000566526	0.000629895
59.5986	0.000557712	0.0006199
59.588	0.000549083	0.000609974
59.5773	0.000540657	0.000600136
59.5666	0.000532452	0.000590407
59.556	0.000524486	0.000580807
59.5453	0.000516777	0.000571354
59.5346	0.000509341	0.00056207
59.524	0.000502196	0.000552972
59.5133	0.000495357	0.000544081
59.5027	0.00048884	0.000535414
59.492	0.000482661	0.000526991
59.4813	0.000476835	0.000518829
59.4707	0.000471375	0.000510947
59.46	0.000466295	0.000503362
59.4493	0.000461609	0.00049609
59.4387	0.000457329	0.000489148
59.428	0.000453466	0.000482552
59.4174	0.000450032	0.000476317
59.4067	0.000447037	0.000470459
59.396	0.000444492	0.000464991
59.3854	0.000442405	0.000459928
59.3747	0.000440785	0.000455281
59.364	0.000439639	0.000451065
59.3534	0.000438975	0.00044729
59.3427	0.000438798	0.000443968
59.3321	0.000439115	0.000441109
59.3214	0.000439929	0.000438722
59.3107	0.000441245	0.000436817
59.3001	0.000443066	0.000435402
59.2894	0.000445394	0.000434484
59.2787	0.00044823	0.000434069
59.2681	0.000451576	0.000434164
59.2574	0.000455431	0.000434774
59.2468	0.000459794	0.000435902
59.2361	0.000464664	0.000437553
59.2254	0.000470038	0.000439728
59.2148	0.000475914	0.000442429
59.2041	0.000482285	0.000445658
59.1934	0.000489149	0.000449413
59.1828	0.0004965	0.000453694
59.1721	0.00050433	0.0004585
59.1615	0.000512632	0.000463827
59.1508	0.0005214	0.000469672
59.1401	0.000530623	0.000476031
59.1295	0.000540292	0.000482898
59.1188	0.000550398	0.000490268
59.1081	0.000560929	0.000498132
59.0975	0.000571873	0.000506483
59.0868	0.000583218	0.000515313
59.0762	0.000594952	0.000524612
59.0655	0.000607059	0.000534368
59.0548	0.000619527	0.000544571
59.0442	0.000632339	0.000555209
59.0335	0.00064548	0.000566268
59.0229	0.000658935	0.000577735
59.0122	0.000672685	0.000589595
59.0015	0.000686714	0.000601832
58.9909	0.000701003	0.000614431
58.9802	0.000715534	0.000627374
58.9695	0.000730289	0.000640644
58.9589	0.000745247	0.000654222
58.9482	0.000760389	0.00066809
58.9376	0.000775694	0.000682226
58.9269	0.000791142	0.000696612
58.9162	0.000806711	0.000711226
58.9056	0.00082238	0.000726046
58.8949	0.000838128	0.00074105
58.8842	0.000853931	0.000756216
58.8736	0.000869769	0.000771521
58.8629	0.000885617	0.00078694
58.8523	0.000901454	0.00080245
58.8416	0.000917256	0.000818026
58.8309	0.000933001	0.000833644
58.8203	0.000948665	0.000849278
58.8096	0.000964225	0.000864904
58.7989	0.000979658	0.000880495
58.7883	0.00099494	0.000896026
58.7776	0.00101005	0.000911471
58.767	0.00102496	0.000926805
58.7563	0.00103965	0.000942001
58.7456	0.0010541	0.000957033
58.735	0.00106828	0.000971876
58.7243	0.00108218	0.000986503
58.7136	0.00109576	0.00100089
58.703	0.00110902	0.00101501
58.6923	0.00112192	0.00102884
58.6817	0.00113444	0.00104235
58.671	0.00114657	0.00105553
58.6603	0.00115828	0.00106834
58.6497	0.00116956	0.00108076
58.639	0.00118038	0.00109277
58.6283	0.00119073	0.00110434
58.6177	0.00120058	0.00111547
58.607	0.00120993	0.00112611
58.5964	0.00121875	0.00113626
58.5857	0.00122702	0.0011459
58.575	0.00123474	0.001155
58.5644	0.00124189	0.00116354
58.5537	0.00124845	0.00117152
58.543	0.00125441	0.00117891
58.5324	0.00125976	0.0011857
58.5217	0.00126449	0.00119188
58.5111	0.00126859	0.00119743
58.5004	0.00127204	0.00120233
58.4897	0.00127485	0.00120659
58.4791	0.001277	0.00121019
58.4684	0.00127848	0.00121312
58.4578	0.0012793	0.00121537
58.4471	0.00127944	0.00121694
58.4364	0.00127891	0.00121782
58.4258	0.0012777	0.00121801
58.4151	0.00127582	0.00121751
58.4044	0.00127325	0.00121631
58.3938	0.00127001	0.00121442
58.3831	0.0012661	0.00121183
58.3725	0.00126152	0.00120856
58.3618	0.00125627	0.0012046
58.3511	0.00125036	0.00119995
58.3405	0.0012438	0.00119463
58.3298	0.00123659	0.00118864
58.3191	0.00122875	0.00118199
58.3085	0.00122028	0.00117469
58.2978	0.0012112	0.00116676
58.2872	0.00120151	0.00115819
58.2765	0.00119124	0.00114902
58.2658	0.00118039	0.00113924
58.2552	0.00116898	0.00112887
58.2445	0.00115702	0.00111794
58.2338	0.00114454	0.00110646
58.2232	0.00113154	0.00109444
58.2125	0.00111806	0.00108191
58.2019	0.0011041	0.00106888
58.1912	0.00108969	0.00105538
58.1805	0.00107484	0.00104142
58.1699	0.00105958	0.00102703
58.1592	0.00104393	0.00101222
58.1485	0.00102791	0.000997027
58.1379	0.00101154	0.000981467
58.1272	0.000994843	0.000965563
58.1166	0.000977847	0.000949339
58.1059	0.000960572	0.000932819
58.0952	0.000943042	0.000916027
58.0846	0.00092528	0.000898987
58.0739	0.000907309	0.000881723
58.0632	0.000889153	0.00086426
58.0526	0.000870836	0.000846621
58.0419	0.000852381	0.000828831
58.0313	0.000833812	0.000810914
58.0206	0.000815152	0.000792892
58.0099	0.000796424	0.000774791
57.9993	0.00077765	0.000756632
57.9886	0.000758853	0.000738439
57.9779	0.000740055	0.000720234
57.9673	0.000721278	0.000702039
57.9566	0.000702543	0.000683875
57.946	0.00068387	0.000665763
57.9353	0.000665279	0.000647724
57.9246	0.00064679	0.000629777
57.914	0.000628422	0.000611941
57.9033	0.000610192	0.000594235
57.8927	0.00059212	0.000576676
57.882	0.00057422	0.000559281
57.8713	0.00055651	0.000542066
57.8607	0.000539004	0.000525047
57.85	0.000521718	0.000508238
57.8393	0.000504665	0.000491654
57.8287	0.000487858	0.000475306
57.818	0.000471309	0.000459208
57.8074	0.00045503	0.000443371
57.7967	0.000439031	0.000427805
57.786	0.000423322	0.00041252
57.7754	0.000407912	0.000397525
57.7647	0.000392809	0.000382828
57.754	0.000378021	0.000368435
57.7434	0.000363553	0.000354355
57.7327	0.000349411	0.000340591
57.7221	0.000335601	0.00032715
57.7114	0.000322126	0.000314035
57.7007	0.000308991	0.000301249
57.6901	0.000296196	0.000288796
57.6794	0.000283746	0.000276676
57.6687	0.00027164	0.000264892
57.6581	0.000259879	0.000253444
57.6474	0.000248463	0.000242331
57.6368	0.000237392	0.000231554
57.6261	0.000226664	0.000221111
57.6154	0.000216278	0.000211
57.6048	0.000206231	0.000201218
57.5941	0.000196519	0.000191763
57.5834	0.00018714	0.000182632
57.5728	0.00017809	0.000173821
57.5621	0.000169365	0.000165325
57.5515	0.000160959	0.00015714
57.5408	0.000152868	0.000149261
57.5301	0.000145087	0.000141684
57.5195	0.000137609	0.000134401
57.5088	0.000130429	0.000127408
57.4981	0.00012354	0.000120698
57.4875	0.000116936	0.000114265
57.4768	0.000110611	0.000108103
57.4662	0.000104557	0.000102205
57.4555	9.87676e-05	9.65639e-05
57.4448	9.32356e-05	9.1173e-05
57.4342	8.79538e-05	8.60254e-05
57.4235	8.2915e-05	8.11139e-05
57.4128	7.81117e-05	7.64314e-05
57.4022	7.35367e-05	7.19708e-05
57.3915	6.91825e-05	6.77249e-05
57.3809	6.50418e-05	6.36865e-05
57.3702	6.11073e-05	5.98486e-05
57.3595	5.73716e-05	5.6204e-05
57.3489	5.38275e-05	5.27456e-05
57.3382	5.04678e-05	4.94666e-05
57.3276	4.72854e-05	4.63601e-05
57.3169	4.42733e-05	4.34192e-05
57.3062	4.14247e-05	4.06373e-05
57.2956	3.87328e-05	3.80078e-05
57.2849	3.6191e-05	3.55244e-05
57.2742	3.37927e-05	3.31807e-05
57.2636	3.15317e-05	3.09705e-05
57.2529	2.94017e-05	2.88879e-05
57.2423	2.73967e-05	2.69269e-05
57.2316	2.55109e-05	2.5082e-05
57.2209	2.37385e-05	2.33476e-05
57.2103	2.2074e-05	2.17182e-05
57.1996	2.0512e-05	2.01888e-05
57.1889	1.90474e-05	1.87543e-05
57.1783	1.76751e-05	1.74097e-05
57.1676	1.63904e-05	1.61505e-05
57.157	1.51885e-05	1.49722e-05
57.1463	1.4065e-05	1.38703e-05
57.1356	1.30156e-05	1.28407e-05
57.125	1.20361e-05	1.18793e-05
57.1143	1.11227e-05	1.09824e-05
57.1036	1.02714e-05	1.01463e-05
57.093	9.47867e-06	9.36733e-06
57.0823	8.74105e-06	8.64225e-06
57.0717	8.05523e-06	7.96781e-06
57.061	7.41806e-06	7.34095e-06
57.0503	6.82654e-06	6.75875e-06
57.0397	6.27781e-06	6.21843e-06
57.029	5.76917e-06	5.71737e-06
57.0183	5.29804e-06	5.25306e-06
57.0077	4.862e-06	4.82313e-06
56.997	4.45874e-06	4.42532e-06
56.9864	4.08607e-06	4.05752e-06
56.9757	3.74193e-06	3.71773e-06
56.965	3.42439e-06	3.40403e-06
56.9544	3.1316e-06	3.11465e-06
56.9437	2.86185e-06	2.84789e-06
56.933	2.6135e-06	2.60219e-06
56.9224	2.38504e-06	2.37603e-06
56.9117	2.17503e-06	2.16803e-06
56.9011	1.98212e-06	1.97686e-06
56.8904	1.80505e-06	1.8013e-06
56.8797	1.64266e-06	1.6402e-06
56.8691	1.49382e-06	1.49246e-06
56.8584	1.35752e-06	1.35709e-06
56.8477	1.23279e-06	1.23315e-06
56.8371	1.11874e-06	1.11974e-06
56.8264	1.01453e-06	1.01606e-06
56.8158	9.19377e-07	9.21336e-07
56.8051	8.32566e-07	8.34863e-07
56.7944	7.53423e-07	7.5598e-07
56.7838	6.81324e-07	6.84074e-07
56.7731	6.15693e-07	6.18577e-07
56.7625	5.55993e-07	5.58961e-07
56.7518	5.01729e-07	5.04739e-07
56.7411	4.52443e-07	4.5546e-07
56.7305	4.07712e-07	4.10705e-07
56.7198	3.67145e-07	3.7009e-07
56.7091	3.30382e-07	3.33259e-07
56.6985	2.97092e-07	2.99885e-07
56.6878	2.66968e-07	2.69664e-07
56.6772	2.3973e-07	2.4232e-07
56.6665	2.15121e-07	2.17596e-07
56.6558	1.92902e-07	1.95259e-07
56.6452	1.72856e-07	1.75093e-07
56.6345	1.54786e-07	1.569e-07
56.6238	1.38507e-07	1.40499e-07
56.6132	1.23854e-07	1.25725e-07
56.6025	1.10674e-07	1.12426e-07
56.5919	9.88285e-08	1.00464e-07
56.5812	8.81898e-08	8.97121e-08
56.5705	7.86426e-08	8.00556e-08
56.5599	7.00815e-08	7.13891e-08
56.5492	6.24106e-08	6.3617e-08
56.5385	5.55429e-08	5.66522e-08
56.5279	4.93992e-08	5.04156e-08
56.5172	4.39079e-08	4.48353e-08
56.5066	3.90038e-08	3.98462e-08
56.4959	3.46282e-08	3.53891e-08
56.4852	3.07279e-08	3.14105e-08
56.4746	2.72546e-08	2.78619e-08
56.4639	2.41652e-08	2.46996e-08
56.4532	2.14205e-08	2.1884e-08
56.4426	1.89853e-08	1.93796e-08
56.4319	1.68283e-08	1.7154e-08
56.4213	1.4921e-08	1.51786e-08
56.4106	1.32383e-08	1.34272e-08
56.3999	1.17577e-08	1.18765e-08
56.3893	1.04591e-08	1.05058e-08
56.3786	9.32486e-09	9.29626e-09
56.3679	8.33942e-09	8.23135e-09
56.3573	7.48918e-09	7.29626e-09
56.3466	6.76237e-09	6.47788e-09
56.336	6.1489e-09	5.76463e-09
56.3253	5.64028e-09	5.14639e-09
56.3146	5.22953e-09	4.61429e-09
56.304	4.91107e-09	4.16072e-09
56.2933	4.68075e-09	3.77915e-09
56.2827	4.5357e-09	3.46414e-09
56.272	4.47443e-09	3.2112e-09
56.2613	4.49672e-09	3.01682e-09
56.2507	4.60371e-09	2.87839e-09
56.24	4.79786e-09	2.79418e-09
56.2293	5.08306e-09	2.76334e-09
56.2187	5.46466e-09	2.7859e-09
56.208	5.94958e-09	2.86275e-09
56.1974	6.54636e-09	2.99572e-09
56.1867	7.26536e-09	3.18756e-09
56.176	8.11884e-09	3.44202e-09
56.1654	9.1212e-09	3.76388e-09
56.1547	1.02891e-08	4.15908e-09
56.144	1.16418e-08	4.63476e-09
56.1334	1.32012e-08	5.19939e-09
56.1227	1.49925e-08	5.8629e-09
56.1121	1.70441e-08	6.63681e-09
56.1014	1.93884e-08	7.5344e-09
56.0907	2.20618e-08	8.57093e-09
56.0801	2.51053e-08	9.7638e-09
56.0694	2.85653e-08	1.11328e-08
56.0587	3.24938e-08	1.27005e-08
56.0481	3.6949e-08	1.44923e-08
56.0374	4.19963e-08	1.65369e-08
56.0268	4.77089e-08	1.8867e-08
56.0161	5.41686e-08	2.1519e-08
56.0054	6.14667e-08	2.45342e-08
55.9948	6.97051e-08	2.79588e-08
55.9841	7.89974e-08	3.18447e-08
55.9734	8.94702e-08	3.62502e-08
55.9628	1.01264e-07	4.12405e-08
55.9521	1.14536e-07	4.68886e-08
55.9415	1.2946e-07	5.3276e-08
55.9308	1.46227e-07	6.0494e-08
55.9201	1.65054e-07	6.86442e-08
55.9095	1.86175e-07	7.78401e-08
55.8988	2.09854e-07	8.8208e-08
55.8881	2.36381e-07	9.98887e-08
55.8775	2.66076e-07	1.13038e-07
55.8668	2.99294e-07	1.27831e-07
55.8562	3.36423e-07	1.4446e-07
55.8455	3.77896e-07	1.63139e-07
55.8348	4.24185e-07	1.84106e-07
55.8242	4.75812e-07	2.07623e-07
55.8135	5.3335e-07	2.33981e-07
55.8028	5.97429e-07	2.63503e-07
55.7922	6.6874e-07	2.96543e-07
55.7815	7.4804e-07	3.33494e-07
55.7709	8.3616e-07	3.74789e-07
55.7602	9.34009e-07	4.20903e-07
55.7495	1.04258e-06	4.72363e-07
55.7389	1.16296e-06	5.29746e-07
55.7282	1.29633e-06	5.93685e-07
55.7176	1.44399e-06	6.6488e-07
55.7069	1.60735e-06	7.44094e-07
55.6962	1.78794e-06	8.32166e-07
55.6856	1.98743e-06	9.30015e-07
55.6749	2.20765e-06	1.03865e-06
55.6642	2.45054e-06	1.15916e-06
55.6536	2.71827e-06	1.29276e-06
55.6429	3.01315e-06	1.44075e-06
55.6323	3.33768e-06	1.60456e-06
55.6216	3.69459e-06	1.78576e-06
55.6109	4.08681e-06	1.98603e-06
55.6003	4.51752e-06	2.20723e-06
55.5896	4.99014e-06	2.45137e-06
55.5789	5.50836e-06	2.72061e-06
55.5683	6.07616e-06	3.01732e-06
55.5576	6.69782e-06	3.34407e-06
55.547	7.37793e-06	3.70362e-06
55.5363	8.12144e-06	4.09897e-06
55.5256	8.93364e-06	4.53338e-06
55.515	9.82023e-06	5.01034e-06
55.5043	1.07873e-05	5.53362e-06
55.4936	1.18413e-05	6.10732e-06
55.483	1.29893e-05	6.7358e-06
55.4723	1.42386e-05	7.42379e-06
55.4617	1.55972e-05	8.17636e-06
55.451	1.70735e-05	8.99897e-06
55.4403	1.86766e-05	9.89745e-06
55.4297	2.0416e-05	1.08781e-05
55.419	2.23018e-05	1.19475e-05
55.4083	2.43448e-05	1.3113e-05
55.3977	2.65566e-05	1.43822e-05
55.387	2.8949e-05	1.57633e-05
55.3764	3.15351e-05	1.7265e-05
55.3657	3.43282e-05	1.88966e-05
55.355	3.73428e-05	2.0668e-05
55.3444	4.05938e-05	2.25897e-05
55.3337	4.40971e-05	2.4673e-05
55.323	4.78694e-05	2.69297e-05
55.3124	5.19283e-05	2.93724e-05
55.3017	5.62922e-05	3.20144e-05
55.2911	6.09803e-05	3.48698e-05
55.2804	6.6013e-05	3.79536e-05
55.2697	7.14113e-05	4.12813e-05
55.2591	7.71974e-05	4.48696e-05
55.2484	8.33942e-05	4.87359e-05
55.2377	9.00258e-05	5.28987e-05
55.2271	9.71173e-05	5.73771e-05
55.2164	0.000104695	6.21915e-05
55.2058	0.000112785	6.7363e-05
55.1951	0.000121415	7.29139e-05
55.1844	0.000130616	7.88674e-05
55.1738	0.000140415	8.52478e-05
55.1631	0.000150846	9.20805e-05
55.1525	0.000161938	9.93917e-05
55.1418	0.000173726	0.000107209
55.1311	0.000186242	0.000115561
55.1205	0.000199521	0.000124477
55.1098	0.000213598	0.000133988
55.0991	0.000228511	0.000144125
55.0885	0.000244294	0.000154922
55.0778	0.000260986	0.000166413
55.0672	0.000278626	0.000178631
55.0565	0.000297251	0.000191614
55.0458	0.000316901	0.000205397
55.0352	0.000337616	0.00022002
55.0245	0.000359436	0.000235519
55.0138	0.0003824	0.000251936
55.0032	0.000406549	0.000269311
54.9925	0.000431924	0.000287684
54.9819	0.000458564	0.000307097
54.9712	0.00048651	0.000327593
54.9605	0.000515801	0.000349215
54.9499	0.000546477	0.000372006
54.9392	0.000578576	0.000396009
54.9285	0.000612136	0.000421269
54.9179	0.000647194	0.00044783
54.9072	0.000683786	0.000475735
54.8966	0.000721946	0.000505029
54.8859	0.000761708	0.000535756
54.8752	0.000803103	0.000567958
54.8646	0.000846162	0.000601678
54.8539	0.000890912	0.000636959
54.8432	0.00093738	0.000673842
54.8326	0.000985588	0.000712366
54.8219	0.00103556	0.000752571
54.8113	0.00108731	0.000794495
54.8006	0.00114086	0.000838174
54.7899	0.00119622	0.000883642
54.7793	0.00125339	0.000930931
54.7686	0.00131239	0.000980072
54.7579	0.00137322	0.00103109
54.7473	0.00143588	0.00108402
54.7366	0.00150035	0.00113887
54.726	0.00156664	0.00119568
54.7153	0.00163473	0.00125444
54.7046	0.00170459	0.00131519
54.694	0.00177622	0.00137792
54.6833	0.00184957	0.00144264
54.6726	0.00192463	0.00150936
54.662	0.00200134	0.00157808
54.6513	0.00207968	0.00164878
54.6407	0.0021596	0.00172146
54.63	0.00224103	0.00179609
54.6193	0.00232394	0.00187267
54.6087	0.00240824	0.00195117
54.598	0.00249389	0.00203155
54.5874	0.0025808	0.00211378
54.5767	0.00266889	0.00219782
54.566	0.00275809	0.00228362
54.5554	0.00284831	0.00237113
54.5447	0.00293945	0.00246029
54.534	0.00303142	0.00255104
54.5234	0.00312411	0.00264332
54.5127	0.00321742	0.00273704
54.5021	0.00331123	0.00283212
54.4914	0.00340543	0.00292849
54.4807	0.0034999	0.00302604
54.4701	0.00359451	0.00312469
54.4594	0.00368914	0.00322433
54.4487	0.00378366	0.00332485
54.4381	0.00387793	0.00342613
54.4274	0.00397181	0.00352807
54.4168	0.00406517	0.00363053
54.4061	0.00415787	0.00373339
54.3954	0.00424975	0.00383652
54.3848	0.00434068	0.00393979
54.3741	0.00443052	0.00404304
54.3634	0.0045191	0.00414614
54.3528	0.00460629	0.00424894
54.3421	0.00469195	0.00435128
54.3315	0.00477591	0.00445303
54.3208	0.00485805	0.00455401
54.3101	0.0049382	0.00465408
54.2995	0.00501624	0.00475308
54.2888	0.00509202	0.00485084
54.2781	0.00516541	0.0049472
54.2675	0.00523626	0.00504201
54.2568	0.00530445	0.0051351
54.2462	0.00536986	0.00522631
54.2355	0.00543236	0.00531549
54.2248	0.00549182	0.00540248
54.2142	0.00554815	0.00548712
54.2035	0.00560122	0.00556925
54.1928	0.00565095	0.00564874
54.1822	0.00569723	0.00572543
54.1715	0.00573998	0.00579918
54.1609	0.00577911	0.00586986
54.1502	0.00581455	0.00593732
54.1395	0.00584623	0.00600145
54.1289	0.00587409	0.00606211
54.1182	0.00589809	0.00611921
54.1075	0.00591817	0.00617261
54.0969	0.00593431	0.00622223
54.0862	0.00594647	0.00626796
54.0756	0.00595463	0.00630972
54.0649	0.0059588	0.00634743
54.0542	0.00595895	0.00638102
54.0436	0.00595512	0.00641042
54.0329	0.0059473	0.00643558
54.0223	0.00593553	0.00645645
54.0116	0.00591984	0.006473
54.0009	0.00590027	0.0064852
53.9903	0.00587687	0.00649303
53.9796	0.00584971	0.00649648
53.9689	0.00581885	0.00649555
53.9583	0.00578438	0.00649026
53.9476	0.00574636	0.00648063
53.937	0.0057049	0.00646668
53.9263	0.0056601	0.00644845
53.9156	0.00561206	0.006426
53.905	0.0055609	0.00639938
53.8943	0.00550673	0.00636866
53.8836	0.00544969	0.00633391
53.873	0.00538991	0.00629523
53.8623	0.00532753	0.0062527
53.8517	0.00526269	0.00620644
53.841	0.00519555	0.00615654
53.8303	0.00512625	0.00610313
53.8197	0.00505496	0.00604633
53.809	0.00498184	0.00598629
53.7983	0.00490706	0.00592313
53.7877	0.00483079	0.00585701
53.777	0.0047532	0.00578807
53.7664	0.00467446	0.00571649
53.7557	0.00459475	0.00564242
53.745	0.00451426	0.00556603
53.7344	0.00443317	0.00548749
53.7237	0.00435165	0.00540699
53.713	0.00426988	0.00532471
53.7024	0.00418806	0.00524083
53.6917	0.00410637	0.00515554
53.6811	0.00402498	0.00506903
53.6704	0.00394408	0.0049815
53.6597	0.00386385	0.00489314
53.6491	0.00378447	0.00480414
53.6384	0.00370611	0.0047147
53.6277	0.00362897	0.00462502
53.6171	0.0035532	0.0045353
53.6064	0.00347898	0.00444573
53.5958	0.00340648	0.00435652
53.5851	0.00333587	0.00426785
53.5744	0.00326732	0.00417991
53.5638	0.00320097	0.00409291
53.5531	0.00313699	0.00400704
53.5424	0.00307554	0.00392247
53.5318	0.00301675	0.0038394
53.5211	0.00296079	0.00375801
53.5105	0.00290779	0.00367847
53.4998	0.00285788	0.00360097
53.4891	0.0028112	0.00352568
53.4785	0.00276789	0.00345277
53.4678	0.00272806	0.00338239
53.4572	0.00269183	0.00331472
53.4465	0.00265931	0.0032499
53.4358	0.00263063	0.00318809
53.4252	0.00260587	0.00312943
53.4145	0.00258515	0.00307407
53.4038	0.00256855	0.00302215
53.3932	0.00255616	0.00297378
53.3825	0.00254806	0.00292911
53.3719	0.00254434	0.00288824
53.3612	0.00254505	0.0028513
53.3505	0.00255028	0.0028184
53.3399	0.00256006	0.00278962
53.3292	0.00257447	0.00276508
53.3185	0.00259354	0.00274487
53.3079	0.00261732	0.00272906
53.2972	0.00264583	0.00271774
53.2866	0.00267911	0.00271097
53.2759	0.00271717	0.00270883
53.2652	0.00276003	0.00271136
53.2546	0.00280769	0.00271863
53.2439	0.00286014	0.00273068
53.2332	0.00291739	0.00274754
53.2226	0.00297941	0.00276924
53.2119	0.00304618	0.00279581
53.2013	0.00311766	0.00282727
53.1906	0.00319382	0.00286362
53.1799	0.0032746	0.00290486
53.1693	0.00335995	0.00295098
53.1586	0.00344981	0.00300198
53.1479	0.00354409	0.00305782
53.1373	0.00364272	0.00311848
53.1266	0.0037456	0.00318391
53.116	0.00385264	0.00325408
53.1053	0.00396373	0.00332892
53.0946	0.00407874	0.00340836
53.084	0.00419756	0.00349235
53.0733	0.00432005	0.00358079
53.0626	0.00444605	0.00367359
53.052	0.00457543	0.00377066
53.0413	0.00470802	0.00387189
53.0307	0.00484365	0.00397716
53.02	0.00498214	0.00408635
53.0093	0.00512331	0.00419932
52.9987	0.00526695	0.00431594
52.988	0.00541287	0.00443604
52.9773	0.00556086	0.00455948
52.9667	0.00571069	0.00468607
52.956	0.00586215	0.00481566
52.9454	0.006015	0.00494804
52.9347	0.006169	0.00508304
52.924	0.00632391	0.00522044
52.9134	0.00647948	0.00536005
52.9027	0.00663545	0.00550164
52.8921	0.00679157	0.00564499
52.8814	0.00694756	0.00578989
52.8707	0.00710316	0.00593608
52.8601	0.00725811	0.00608333
52.8494	0.00741211	0.0062314
52.8387	0.00756491	0.00638002
52.8281	0.00771622	0.00652896
52.8174	0.00786577	0.00667794
52.8068	0.00801328	0.0068267
52.7961	0.00815846	0.00697498
52.7854	0.00830106	0.0071225
52.7748	0.00844078	0.007269
52.7641	0.00857736	0.0074142
52.7534	0.00871054	0.00755783
52.7428	0.00884005	0.00769962
52.7321	0.00896564	0.00783929
52.7215	0.00908704	0.00797657
52.7108	0.00920402	0.0081112
52.7001	0.00931634	0.0082429
52.6895	0.00942376	0.00837142
52.6788	0.00952606	0.0084965
52.6681	0.00962303	0.00861787
52.6575	0.00971447	0.0087353
52.6468	0.00980018	0.00884854
52.6362	0.00987998	0.00895736
52.6255	0.0099537	0.00906152
52.6148	0.0100212	0.00916081
52.6042	0.0100823	0.00925502
52.5935	0.0101368	0.00934395
52.5828	0.0101848	0.0094274
52.5722	0.0102259	0.00950519
52.5615	0.0102603	0.00957716
52.5509	0.0102877	0.00964315
52.5402	0.0103082	0.00970301
52.5295	0.0103216	0.00975661
52.5189	0.0103279	0.00980383
52.5082	0.0103272	0.00984456
52.4975	0.0103194	0.00987871
52.4869	0.0103045	0.0099062
52.4762	0.0102826	0.00992696
52.4656	0.0102536	0.00994095
52.4549	0.0102177	0.00994813
52.4442	0.0101749	0.00994848
52.4336	0.0101254	0.00994199
52.4229	0.0100691	0.00992867
52.4123	0.0100062	0.00990854
52.4016	0.00993691	0.00988164
52.3909	0.00986126	0.00984802
52.3803	0.00977944	0.00980775
52.3696	0.0096916	0.0097609
52.3589	0.00959792	0.00970757
52.3483	0.00949859	0.00964786
52.3376	0.00939379	0.0095819
52.327	0.00928373	0.00950981
52.3163	0.00916862	0.00943173
52.3056	0.00904868	0.00934783
52.295	0.00892413	0.00925826
52.2843	0.00879522	0.00916321
52.2736	0.00866217	0.00906285
52.263	0.00852523	0.00895739
52.2523	0.00838465	0.00884703
52.2417	0.00824069	0.00873197
52.231	0.00809359	0.00861244
52.2203	0.00794361	0.00848866
52.2097	0.00779102	0.00836086
52.199	0.00763607	0.00822927
52.1883	0.00747901	0.00809414
52.1777	0.00732012	0.00795572
52.167	0.00715963	0.00781423
52.1564	0.00699781	0.00766995
52.1457	0.00683491	0.0075231
52.135	0.00667118	0.00737395
52.1244	0.00650685	0.00722274
52.1137	0.00634217	0.00706972
52.103	0.00617738	0.00691514
52.0924	0.00601269	0.00675925
52.0817	0.00584833	0.00660229
52.0711	0.00568453	0.0064445
52.0604	0.00552147	0.00628612
52.0497	0.00535938	0.00612737
52.0391	0.00519843	0.00596848
52.0284	0.00503882	0.00580967
52.0177	0.00488072	0.00565117
52.0071	0.00472429	0.00549317
51.9964	0.00456971	0.00533589
51.9858	0.00441711	0.0051795
51.9751	0.00426665	0.00502421
51.9644	0.00411845	0.00487019
51.9538	0.00397263	0.00471761
51.9431	0.00382932	0.00456664
51.9324	0.00368861	0.00441743
51.9218	0.0035506	0.00427012
51.9111	0.00341538	0.00412486
51.9005	0.00328303	0.00398177
51.8898	0.00315361	0.00384098
51.8791	0.00302719	0.00370259
51.8685	0.00290382	0.0035667
51.8578	0.00278354	0.00343341
51.8472	0.00266638	0.00330281
51.8365	0.00255238	0.00317497
51.8258	0.00244155	0.00304995
51.8152	0.00233392	0.00292782
51.8045	0.00222947	0.00280863
51.7938	0.00212822	0.00269241
51.7832	0.00203015	0.00257921
51.7725	0.00193525	0.00246905
51.7619	0.0018435	0.00236196
51.7512	0.00175489	0.00225793
51.7405	0.00166936	0.00215699
51.7299	0.0015869	0.00205913
51.7192	0.00150747	0.00196434
51.7085	0.00143101	0.00187261
51.6979	0.00135748	0.00178392
51.6872	0.00128684	0.00169825
51.6766	0.00121902	0.00161557
51.6659	0.00115397	0.00153584
51.6552	0.00109163	0.00145904
51.6446	0.00103194	0.00138511
51.6339	0.000974833	0.00131401
51.6232	0.000920244	0.00124569
51.6126	0.000868106	0.00118011
51.6019	0.000818352	0.0011172
51.5913	0.000770911	0.0010569
51.5806	0.000725714	0.000999169
51.5699	0.00068269	0.00094393
51.5593	0.000641769	0.000891124
51.5486	0.00060288	0.000840687
51.5379	0.000565952	0.000792553
51.5273	0.000530916	0.000746654
51.5166	0.000497701	0.000702924
51.506	0.000466238	0.000661294
51.4953	0.00043646	0.000621696
51.4846	0.000408298	0.000584063
51.474	0.000381687	0.000548326
51.4633	0.000356561	0.000514416
51.4526	0.000332856	0.000482268
51.442	0.000310511	0.000451814
51.4313	0.000289463	0.000422988
51.4207	0.000269653	0.000395726
51.41	0.000251024	0.000369963
51.3993	0.000233519	0.000345636
51.3887	0.000217082	0.000322684
51.378	0.000201661	0.000301046
51.3673	0.000187205	0.000280663
51.3567	0.000173664	0.000261478
51.346	0.00016099	0.000243435
51.3354	0.000149136	0.000226479
51.3247	0.000138058	0.000210557
51.314	0.000127714	0.000195618
51.3034	0.000118063	0.000181613
51.2927	0.000109064	0.000168492
51.2821	0.000100681	0.000156211
51.2714	9.28773e-05	0.000144724
51.2607	8.56185e-05	0.000133988
51.2501	7.88717e-05	0.000123962
51.2394	7.26058e-05	0.000114606
51.2287	6.67909e-05	0.000105883
51.2181	6.13987e-05	9.77549e-05
51.2074	5.64024e-05	9.01883e-05
51.1968	5.17763e-05	8.31493e-05
51.1861	4.74965e-05	7.66062e-05
51.1754	4.35399e-05	7.05288e-05
51.1648	3.98849e-05	6.48883e-05
51.1541	3.65112e-05	5.96572e-05
51.1434	3.33995e-05	5.48097e-05
51.1328	3.05315e-05	5.03208e-05
51.1221	2.78903e-05	4.61674e-05
51.1115	2.54598e-05	4.23273e-05
51.1008	2.32247e-05	3.87795e-05
51.0901	2.11711e-05	3.55043e-05
51.0795	1.92855e-05	3.24831e-05
51.0688	1.75555e-05	2.96982e-05
51.0581	1.59695e-05	2.71331e-05
51.0475	1.45167e-05	2.47723e-05
51.0368	1.31867e-05	2.26011e-05
51.0262	1.19702e-05	2.06059e-05
51.0155	1.08584e-05	1.87736e-05
51.0048	9.84284e-06	1.70924e-05
50.9942	8.91605e-06	1.55508e-05
50.9835	8.07086e-06	1.41385e-05
50.9728	7.30067e-06	1.28454e-05
50.9622	6.59935e-06	1.16624e-05
50.9515	5.96121e-06	1.0581e-05
50.9409	5.38101e-06	9.59318e-06
50.9302	4.85386e-06	8.6915e-06
50.9195	4.37529e-06	7.86907e-06
50.9089	3.94114e-06	7.1195e-06
50.8982	3.54758e-06	6.43683e-06
50.8875	3.19108e-06	5.81555e-06
50.8769	2.86839e-06	5.25057e-06
50.8662	2.57652e-06	4.73718e-06
50.8556	2.31272e-06	4.27099e-06
50.8449	2.07448e-06	3.848e-06
50.8342	1.85947e-06	3.46448e-06
50.8236	1.66558e-06	3.117e-06
50.8129	1.49086e-06	2.80242e-06
50.8022	1.33353e-06	2.51783e-06
50.7916	1.19197e-06	2.26056e-06
50.7809	1.06468e-06	2.02815e-06
50.7703	9.50323e-07	1.81838e-06
50.7596	8.47651e-07	1.62916e-06
50.7489	7.5554e-07	1.45861e-06
50.7383	6.72966e-07	1.305e-06
50.7276	5.98996e-07	1.16676e-06
50.717	5.32781e-07	1.04243e-06
50.7063	4.73554e-07	9.30695e-07
50.6956	4.20614e-07	8.30359e-07
50.685	3.73331e-07	7.40322e-07
50.6743	3.3113e-07	6.59587e-07
50.6636	2.93493e-07	5.87246e-07
50.653	2.59951e-07	5.22474e-07
50.6423	2.30081e-07	4.64521e-07
50.6317	2.035e-07	4.12708e-07
50.621	1.79863e-07	3.66418e-07
50.6103	1.5886e-07	3.25093e-07
50.5997	1.40211e-07	2.88226e-07
50.589	1.23664e-07	2.55362e-07
50.5783	1.08993e-07	2.26087e-07
50.5677	9.59953e-08	2.00029e-07
50.557	8.44881e-08	1.7685e-07
50.5464	7.4308e-08	1.56248e-07
50.5357	6.53085e-08	1.37949e-07
50.525	5.73586e-08	1.21708e-07
50.5144	5.0341e-08	1.07304e-07
50.5037	4.41509e-08	9.4539e-08
50.493	3.86947e-08	8.32341e-08
50.4824	3.3889e-08	7.32298e-08
50.4717	2.96592e-08	6.43829e-08
50.4611	2.59391e-08	5.65652e-08
50.4504	2.26696e-08	4.96621e-08
50.4397	1.97983e-08	4.35709e-08
50.4291	1.72785e-08	3.82001e-08
50.4184	1.50688e-08	3.34679e-08
50.4077	1.31324e-08	2.93014e-08
50.3971	1.14369e-08	2.56357e-08
50.3864	9.95317e-09	2.24129e-08
50.3758	8.65588e-09	1.95815e-08
50.3651	7.52237e-09	1.70959e-08
50.3544	6.53269e-09	1.49153e-08
50.3438	5.66923e-09	1.30038e-08
50.3331	4.91643e-09	1.13293e-08
50.3224	4.2606e-09	9.86352e-09
50.3118	3.68964e-09	8.58139e-09
50.3011	3.19296e-09	7.46069e-09
50.2905	2.76118e-09	6.48182e-09
50.2798	2.38612e-09	5.62744e-09
50.2691	2.06054e-09	4.88226e-09
50.2585	1.77814e-09	4.23279e-09
50.2478	1.53336e-09	3.66715e-09
50.2371	1.32135e-09	3.17487e-09
50.2265	1.13785e-09	2.74676e-09
50.2158	9.79138e-10	2.37471e-09
50.2052	8.41973e-10	2.05162e-09
50.1945	7.23513e-10	1.77124e-09
50.1838	6.21281e-10	1.52812e-09
50.1732	5.33119e-10	1.31744e-09
50.1625	4.57145e-10	1.13501e-09
50.1519	3.91721e-10	9.7716e-10
50.1412	3.35425e-10	8.40673e-10
50.1305	2.87016e-10	7.22744e-10
50.1199	2.45421e-10	6.20924e-10
50.1092	2.09706e-10	5.33074e-10
50.0985	1.79062e-10	4.57333e-10
50.0879	1.52788e-10	3.92079e-10
50.0772	1.30277e-10	3.35901e-10
50.0666	1.11005e-10	2.8757e-10
50.0559	9.4517e-11	2.46021e-10
50.0452	8.04213e-11	2.10328e-10
50.0346	6.83795e-11	1.79687e-10
50.0239	5.80998e-11	1.53403e-10
50.0132	4.93306e-11	1.30871e-10
50.0026	4.18555e-11	1.11571e-10
49.9919	3.5488e-11	9.50508e-11
49.9813	3.0068e-11	8.09198e-11
49.9706	2.54578e-11	6.88414e-11
49.9599	2.15393e-11	5.85249e-11
49.9493	1.8211e-11	4.97195e-11
49.9386	1.53862e-11	4.22094e-11
49.9279	1.29904e-11	3.58085e-11
49.9173	1.09599e-11	3.03571e-11
49.9066	9.24027e-12	2.57175e-11
49.896	7.78495e-12	2.17718e-11
49.8853	6.55421e-12	1.84185e-11
49.8746	5.51415e-12	1.55708e-11
49.864	4.63586e-12	1.31541e-11
49.8533	3.89471e-12	1.11048e-11
49.8426	3.26974e-12	9.3681e-12
49.832	2.74312e-12	7.89751e-12
49.8213	2.2997e-12	6.6531e-12
49.8107	1.92659e-12	5.60085e-12
49.8	1.61288e-12	4.71171e-12
49.7893	1.34929e-12	3.96095e-12
49.7787	1.12799e-12	3.32748e-12
49.768	9.42317e-13	2.79336e-12
49.7573	7.86652e-13	2.34334e-12
49.7467	6.56237e-13	1.96443e-12
49.736	5.47057e-13	1.64564e-12
49.7254	4.5572e-13	1.37762e-12
49.7147	3.79364e-13	1.15244e-12
49.704	3.15579e-13	9.63393e-13
49.6934	2.62333e-13	8.04792e-13
49.6827	2.17917e-13	6.71829e-13
49.672	1.80893e-13	5.60441e-13
49.6614	1.50054e-13	4.67193e-13
49.6507	1.24384e-13	3.89187e-13
49.6401	1.03033e-13	3.23978e-13
49.6294	8.52863e-14	2.69506e-13
49.6187	7.05467e-14	2.24035e-13
49.6081	5.83132e-14	1.86105e-13
49.5974	4.81671e-14	1.54489e-13
49.5868	3.97582e-14	1.28154e-13
49.5761	3.27941e-14	1.06233e-13
49.5654	2.70308e-14	8.80005e-14
49.5548	2.22646e-14	7.28458e-14
49.5441	1.83258e-14	6.02587e-14
49.5334	1.50732e-14	4.98116e-14
49.5228	1.23891e-14	4.11468e-14
49.5121	1.01758e-14	3.39654e-14
49.5015	8.35199e-15	2.80177e-14
49.4908	6.85021e-15	2.30953e-14
49.4801	5.6145e-15	1.90244e-14
49.4695	4.59845e-15	1.566e-14
49.4588	3.76361e-15	1.28816e-14
49.4481	3.07815e-15	1.05887e-14
49.4375	2.51576e-15	8.69779e-15
49.4268	2.05466e-15	7.13956e-15
49.4162	1.67689e-15	5.85638e-15
49.4055	1.36761e-15	4.80045e-15
49.3948	1.11459e-15	3.93215e-15
49.3842	9.07732e-16	3.21864e-15
49.3735	7.38745e-16	2.63276e-15
49.3628	6.00791e-16	2.15201e-15
49.3522	4.88254e-16	1.75781e-15
49.3415	3.96516e-16	1.43481e-15
49.3309	3.21787e-16	1.17034e-15
49.3202	2.60958e-16	9.53954e-16
49.3095	2.11477e-16	7.77026e-16
49.2989	1.71258e-16	6.32469e-16
49.2882	1.38589e-16	5.14443e-16
49.2775	1.12073e-16	4.18149e-16
49.2669	9.05662e-17	3.39641e-16
49.2562	7.31348e-17	2.75679e-16
49.2456	5.90166e-17	2.23605e-16
49.2349	4.75902e-17	1.8124e-16
49.2242	3.8349e-17	1.46799e-16
49.2136	3.08804e-17	1.18819e-16
49.2029	2.48487e-17	9.61047e-17
49.1922	1.9981e-17	7.76779e-17
49.1816	1.60555e-17	6.27401e-17
49.1709	1.28921e-17	5.06394e-17
49.1603	1.03447e-17	4.08438e-17
49.1496	8.29472e-18	3.29199e-17
49.1389	6.64629e-18	2.65146e-17
49.1283	5.32169e-18	2.13407e-17
49.1176	4.25807e-18	1.71643e-17
49.107	3.40462e-18	1.37955e-17
49.0963	2.7203e-18	1.10801e-17
49.0856	2.17199e-18	8.89294e-18
49.075	1.73297e-18	7.13249e-18
49.0643	1.38171e-18	5.71653e-18
49.0536	1.10087e-18	4.57845e-18
49.043	8.76492e-19	3.66436e-18
49.0323	6.97352e-19	2.93072e-18
49.0217	5.54432e-19	2.34231e-18
49.011	4.40492e-19	1.87072e-18
49.0003	3.49719e-19	1.49303e-18
48.9897	2.77456e-19	1.19075e-18
48.979	2.19969e-19	9.4901e-19
48.9683	1.74269e-19	7.55813e-19
48.9577	1.37966e-19	6.01523e-19
48.947	1.09148e-19	4.78393e-19
48.9364	8.62887e-20	3.802e-19
48.9257	6.81684e-20	3.01949e-19
48.915	5.38152e-20	2.39635e-19
48.9044	4.24541e-20	1.90047e-19
48.8937	3.34678e-20	1.50615e-19
48.883	2.63649e-20	1.1928e-19
48.8724	2.07548e-20	9.4398e-20
48.8617	1.63269e-20	7.46539e-20
48.8511	1.28345e-20	5.89979e-20
48.8404	1.00821e-20	4.65924e-20
48.8297	7.91427e-21	3.67695e-20
48.8191	6.20819e-21	2.89972e-20
48.8084	4.86644e-21	2.28516e-20
48.7977	3.81198e-21	1.79959e-20
48.7871	2.98389e-21	1.4162e-20
48.7764	2.33403e-21	1.11371e-20
48.7658	1.82441e-21	8.75206e-21
48.7551	1.42505e-21	6.87297e-21
48.7444	1.11233e-21	5.39353e-21
48.7338	8.67612e-22	4.22957e-21
48.7231	6.76256e-22	3.31447e-21
48.7124	5.26732e-22	2.59553e-21
48.7018	4.09978e-22	2.03111e-21
48.6911	3.18877e-22	1.5883e-21
48.6805	2.47844e-22	1.24116e-21
48.6698	1.92498e-22	9.6921e-22
48.6591	1.49405e-22	7.56313e-22
48.6485	1.15877e-22	5.89766e-22
48.6378	8.98095e-23	4.5957e-22
48.6271	6.95567e-23	3.57865e-22
48.6165	5.3833e-23	2.78471e-22
48.6058	4.16341e-23	2.16538e-22
48.5952	3.21768e-23	1.68261e-22
48.5845	2.48502e-23	1.30656e-22
48.5738	1.91782e-23	1.01383e-22
48.5632	1.47903e-23	7.86138e-23
48.5525	1.13983e-23	6.09151e-23
48.5419	8.77801e-24	4.71678e-23
48.5312	6.75528e-24	3.64973e-23
48.5205	5.19496e-24	2.82208e-23
48.5099	3.99222e-24	2.18059e-23
48.4992	3.06576e-24	1.68372e-23
48.4885	2.35263e-24	1.29916e-23
48.4779	1.80411e-24	1.00172e-23
48.4672	1.38249e-24	7.71841e-24
48.4566	1.05866e-24	5.94295e-24
48.4459	8.10105e-25	4.57267e-24
48.4352	6.19468e-25	3.51587e-24
48.4246	4.73356e-25	2.7014e-24
48.4139	3.61451e-25	2.07415e-24
48.4032	2.75806e-25	1.59142e-24
48.3926	2.10305e-25	1.22018e-24
48.3819	1.60246e-25	9.34878e-25
48.3713	1.22016e-25	7.15783e-25
48.3606	9.2841e-26	5.47649e-25
48.3499	7.05918e-26	4.18713e-25
48.3393	5.36366e-26	3.19908e-25
48.3286	4.07249e-26	2.44246e-25
48.3179	3.08994e-26	1.86348e-25
48.3073	2.34279e-26	1.42074e-25
48.2966	1.77504e-26	1.08243e-25
48.286	1.34393e-26	8.24097e-26
48.2753	1.0168e-26	6.26976e-26
48.2646	7.68753e-27	4.7667e-26
48.254	5.80805e-27	3.62141e-26
48.2433	4.38496e-27	2.74936e-26
48.2326	3.30821e-27	2.08584e-26
48.222	2.4941e-27	1.58133e-26
48.2113	1.87899e-27	1.198e-26
48.2007	1.41459e-27	9.06959e-27
48.19	1.0642e-27	6.86138e-27
48.1793	8.00043e-28	5.18715e-27
48.1687	6.01026e-28	3.91868e-27
48.158	4.51196e-28	2.95832e-27
48.1473	3.38477e-28	2.23174e-27
48.1367	2.53738e-28	1.68243e-27
48.126	1.90079e-28	1.26743e-27
48.1154	1.4229e-28	9.54122e-28
48.1047	1.0644e-28	7.17758e-28
48.094	7.95666e-29	5.39567e-28
48.0834	5.94356e-29	4.05329e-28
48.0727	4.43665e-29	3.04272e-28
48.062	3.30945e-29	2.2825e-28
48.0514	2.46688e-29	1.71102e-28
48.0407	1.83752e-29	1.28171e-28
48.0301	1.36775e-29	9.59447e-29
48.0194	1.01736e-29	7.17703e-29
48.0087	7.562e-30	5.36491e-29
47.9981	5.6168e-30	4.0075e-29
47.9874	4.16901e-30	2.99143e-29
47.9768	3.09221e-30	2.2314e-29
47.9661	2.29191e-30	1.66329e-29
47.9554	1.69753e-30	1.23895e-29
47.9448	1.2564e-30	9.22219e-30
47.9341	9.2925e-31	6.85973e-30
47.9234	6.86797e-31	5.09886e-30
47.9128	5.07243e-31	3.78733e-30
47.9021	3.74365e-31	2.81117e-30
47.8915	2.76101e-31	2.08514e-30
47.8808	2.03484e-31	1.54552e-30
47.8701	1.4986e-31	1.14475e-30
47.8595	1.10289e-31	8.47301e-31
47.8488	8.11097e-32	6.26699e-31
47.8381	5.96079e-32	4.63206e-31
47.8275	4.37751e-32	3.42123e-31
47.8168	3.21249e-32	2.52513e-31
47.8062	2.35585e-32	1.86243e-31
47.7955	1.72642e-32	1.37268e-31
47.7848	1.26426e-32	1.011e-31
47.7742	9.25167e-33	7.44092e-32
47.7635	6.76541e-33	5.47263e-32
47.7528	4.94379e-33	4.02215e-32
47.7422	3.61009e-33	2.95403e-32
47.7315	2.63432e-33	2.16802e-32
47.7209	1.92092e-33	1.59004e-32
47.7102	1.39973e-33	1.16531e-32
47.6995	1.01922e-33	8.5344e-33
47.6889	7.41628e-34	6.24591e-33
47.6782	5.39256e-34	4.56786e-33
47.6675	3.91829e-34	3.33828e-33
47.6569	2.84504e-34	2.43795e-33
47.6462	2.0643e-34	1.77919e-33
47.6356	1.49675e-34	1.29751e-33
47.6249	1.08447e-34	9.45572e-34
47.6142	7.85196e-35	6.88606e-34
47.6036	5.68106e-35	5.01119e-34
47.5929	4.10746e-35	3.64421e-34
47.5822	2.96762e-35	2.64826e-34
47.5716	2.14257e-35	1.92313e-34
47.5609	1.54581e-35	1.39557e-34
47.5503	1.11446e-35	1.01202e-34
47.5396	8.02912e-36	7.33361e-35
47.5289	5.78046e-36	5.31056e-35
47.5183	4.15861e-36	3.84287e-35
47.5076	2.98969e-36	2.77885e-35
47.4969	2.14781e-36	2.00802e-35
47.4863	1.5419e-36	1.44998e-35
47.4756	1.10614e-36	1.04629e-35
47.465	7.92968e-37	7.54454e-36
47.4543	5.68057e-37	5.43635e-36
47.4436	4.0665e-37	3.91449e-36
47.433	2.90898e-37	2.81668e-36
47.4223	2.07947e-37	2.02531e-36
47.4117	1.48544e-37	1.45525e-36
47.401	1.06036e-37	1.04491e-36
47.3903	7.56378e-38	7.49744e-37
47.3797	5.3916e-38	5.37576e-37
47.369	3.84051e-38	3.85176e-37
47.3583	2.7337e-38	2.75786e-37
47.3477	1.94449e-38	1.97323e-37
47.337	1.38214e-38	1.41084e-37
47.3264	9.81721e-39	1.00802e-37
47.3157	6.96815e-39	7.19706e-38
47.305	4.9424e-39	5.13492e-38
47.2944	3.50309e-39	3.66104e-38
47.2837	2.48116e-39	2.60837e-38
47.273	1.75611e-39	1.85706e-38
47.2624	1.24205e-39	1.32122e-38
47.2517	8.77845e-40	9.39334e-39
47.2411	6.19996e-40	6.67354e-39
47.2304	4.37574e-40	4.7379e-39
47.2197	3.08607e-40	3.36131e-39
47.2091	2.17497e-40	2.383e-39
47.1984	1.53176e-40	1.68823e-39
47.1877	1.078e-40	1.19518e-39
47.1771	7.58125e-41	8.45526e-40
47.1664	5.32787e-41	5.97742e-40
47.1558	3.7416e-41	4.22273e-40
47.1451	2.62575e-41	2.98103e-40
47.1344	1.84137e-41	2.10297e-40
47.1238	1.29039e-41	1.48249e-40
47.1131	9.03633e-42	1.04434e-40
47.1024	6.32346e-42	7.35169e-41
47.0918	4.4219e-42	5.17159e-41
47.0811	3.08998e-42	3.63542e-41
47.0705	2.15771e-42	2.55374e-41
47.0598	1.50564e-42	1.79264e-41
47.0491	1.04989e-42	1.25748e-41
47.0385	7.31569e-43	8.81462e-42
47.0278	5.09401e-43	6.17445e-42
47.0171	3.5445e-43	4.322e-42
47.0065	2.46458e-43	3.02319e-42
46.9958	1.71246e-43	2.11319e-42
46.9852	1.18903e-43	1.47606e-42
46.9745	8.25001e-44	1.0303e-42
46.9638	5.72016e-44	7.18642e-43
46.9532	3.96327e-44	5.00907e-43
46.9425	2.74404e-44	3.48894e-43
46.9318	1.89854e-44	2.42841e-43
46.9212	1.31262e-44	1.68906e-43
46.9105	9.06883e-45	1.17398e-43
46.8999	6.26116e-45	8.15394e-44
46.8892	4.31966e-45	5.65936e-44
46.8785	2.97808e-45	3.92519e-44
46.8679	2.0517e-45	2.72049e-44
46.8572	1.41249e-45	1.88419e-44
46.8466	9.7173e-46	1.30406e-44
46.8359	6.68034e-46	9.01903e-45
46.8252	4.58927e-46	6.23327e-45
46.8146	3.1505e-46	4.30492e-45
46.8039	2.16126e-46	2.97103e-45
46.7932	1.48158e-46	2.049e-45
46.7826	1.01493e-46	1.41211e-45
46.7719	6.94767e-47	9.72497e-46
46.7613	4.75262e-47	6.69269e-46
46.7506	3.24877e-47	4.60263e-46
46.7399	2.21919e-47	3.16303e-46
46.7293	1.51483e-47	2.17217e-46
46.7186	1.03329e-47	1.49065e-46
46.7079	7.04329e-48	1.02224e-46
46.6973	4.79754e-48	7.00518e-47
46.6866	3.26553e-48	4.79711e-47
46.676	2.22116e-48	3.28272e-47
46.6653	1.50972e-48	2.24481e-47
46.6546	1.02543e-48	1.53397e-47
46.644	6.95998e-49	1.04749e-47
46.6333	4.72063e-49	7.14778e-48
46.6226	3.19952e-49	4.87402e-48
46.612	2.167e-49	3.3212e-48
46.6013	1.46665e-49	2.2615e-48
46.5907	9.91939e-50	1.53883e-48
46.58	6.70402e-50	1.04635e-48
46.5693	4.52769e-50	7.10975e-49
46.5587	3.05569e-50	4.82753e-49
46.548	2.06079e-50	3.27558e-49
46.5373	1.38883e-50	2.22098e-49
46.5267	9.35315e-51	1.50485e-49
46.516	6.29444e-51	1.0189e-49
46.5054	4.23299e-51	6.89393e-50
46.4947	2.84465e-51	4.66114e-50
46.484	1.91031e-51	3.14927e-50
46.4734	1.28194e-51	2.12628e-50
46.4627	8.59656e-52	1.43458e-50
46.452	5.76067e-52	9.67207e-51
46.4414	3.85756e-52	6.5164e-51
46.4307	2.58133e-52	4.3872e-51
46.4201	1.7261e-52	2.95162e-51
46.4094	1.1534e-52	1.98438e-51
46.3987	7.70168e-53	1.33316e-51
46.3881	5.13904e-53	8.9502e-52
46.3774	3.42666e-53	6.00448e-52
46.3667	2.28324e-53	4.02541e-52
46.3561	1.52027e-53	2.69673e-52
46.3454	1.01154e-53	1.80533e-52
46.3348	6.72573e-54	1.20772e-52
46.3241	4.46874e-54	8.07368e-53
46.3134	2.96703e-54	5.39347e-53
46.3028	1.96857e-54	3.60045e-53
46.2921	1.30518e-54	2.40181e-53
46.2815	8.64735e-55	1.60107e-53
46.2708	5.72514e-55	1.06654e-53
46.2601	3.78774e-55	7.09962e-54
46.2495	2.50419e-55	4.72264e-54
46.2388	1.65441e-55	3.13926e-54
46.2281	1.09223e-55	2.08527e-54
46.2175	7.20565e-56	1.38417e-54
46.2068	4.75034e-56	9.18141e-55
46.1962	3.12945e-56	6.08585e-55
46.1855	2.06017e-56	4.03111e-55
46.1748	1.35528e-56	2.66822e-55
46.1642	8.90936e-57	1.76486e-55
46.1535	5.85269e-57	1.16652e-55
46.1428	3.84199e-57	7.70484e-56
46.1322	2.52027e-57	5.08544e-56
46.1215	1.65208e-57	3.35418e-56
46.1109	1.0822e-57	2.21073e-56
46.1002	7.08389e-58	1.45606e-56
46.0895	4.63372e-58	9.58323e-57
46.0789	3.02886e-58	6.30287e-57
46.0682	1.97842e-58	4.14245e-57
46.0575	1.29137e-58	2.72062e-57
46.0469	8.42314e-59	1.78554e-57
46.0362	5.49021e-59	1.17102e-57
46.0256	3.57598e-59	7.67455e-58
46.0149	2.32752e-59	5.02612e-58
46.0042	1.51385e-59	3.28931e-58
45.9936	9.83925e-60	2.15114e-58
45.9829	6.39048e-60	1.4058e-58
45.9722	4.1476e-60	9.18062e-59
45.9616	2.68999e-60	5.99118e-59
45.9509	1.7434e-60	3.90701e-59
45.9403	1.12911e-60	2.54606e-59
45.9296	7.30741e-61	1.65801e-59
45.9189	4.72589e-61	1.07893e-59
45.9083	3.05418e-61	7.0161e-60
45.8976	1.97241e-61	4.5592e-60
45.8869	1.27289e-61	2.96056e-60
45.8763	8.20877e-62	1.92111e-60
45.8656	5.28999e-62	1.24572e-60
45.855	3.40662e-62	8.07201e-61
45.8443	2.19222e-62	5.22679e-61
45.8336	1.40973e-62	3.38206e-61
45.823	9.05895e-63	2.18685e-61
45.8123	5.81717e-63	1.41302e-61
45.8017	3.73282e-63	9.12369e-62
45.791	2.39361e-63	5.88687e-62
45.7803	1.53378e-63	3.79569e-62
45.7697	9.82114e-64	2.44562e-62
45.759	6.28424e-64	1.57463e-62
45.7483	4.01823e-64	1.01312e-62
45.7377	2.56749e-64	6.5138e-63
45.727	1.63936e-64	4.18505e-63
45.7164	1.046e-64	2.68695e-63
45.7057	6.66927e-65	1.72389e-63
45.695	4.2493e-65	1.10523e-63
45.6844	2.7055e-65	7.08085e-64
45.6737	1.72135e-65	4.53327e-64
45.663	1.09442e-65	2.90021e-64
45.6524	6.95325e-66	1.85413e-64
45.6417	4.41452e-66	1.18452e-64
45.6311	2.80073e-66	7.562e-65
45.6204	1.77562e-66	4.82418e-65
45.6097	1.12492e-66	3.0754e-65
45.5991	7.12166e-67	1.95917e-65
45.5884	4.50541e-67	1.24719e-65
45.5777	2.84825e-67	7.93392e-66
45.5671	1.79934e-67	5.04352e-66
45.5564	1.1359e-67	3.20385e-66
45.5458	7.1657e-68	2.03377e-66
45.5351	4.51719e-68	1.2901e-66
45.5244	2.84557e-68	8.17783e-67
45.5138	1.79127e-68	5.18017e-67
45.5031	1.12679e-68	3.279e-67
45.4924	7.08304e-69	2.07411e-67
45.4818	4.44924e-69	1.31103e-67
45.4711	2.79282e-69	8.28107e-68
45.4605	1.75183e-69	5.22699e-68
45.4498	1.09808e-69	3.29693e-68
45.4391	6.87803e-70	2.07806e-68
45.4285	4.30514e-70	1.30888e-68
45.4178	2.69278e-70	8.23821e-69
45.4071	1.68309e-70	5.18153e-69
45.3965	1.05124e-70	3.25668e-69
45.3858	6.56133e-71	2.04542e-69
45.3752	4.09234e-71	1.28376e-69
45.3645	2.5506e-71	8.05149e-70
45.3538	1.58856e-71	5.04616e-70
45.3432	9.88686e-72	3.16036e-70
45.3325	6.14898e-72	1.9779e-70
45.3218	3.82155e-72	1.23699e-70
45.3112	2.37338e-72	7.73067e-71
45.3005	1.47294e-72	4.82793e-71
45.2899	9.13473e-73	3.01298e-71
45.2792	5.66105e-73	1.87899e-71
45.2685	3.50582e-73	1.17096e-71
45.2579	2.16957e-73	7.29212e-72
45.2472	1.34168e-73	4.53792e-72
45.2366	8.29118e-74	2.82197e-72
45.2259	5.12005e-74	1.75363e-72
45.2152	3.15954e-74	1.08897e-72
45.2046	1.94834e-74	6.75751e-73
45.1939	1.20059e-74	4.19034e-73
45.1832	7.39298e-75	2.59659e-73
45.1726	4.54919e-75	1.60786e-73
45.1619	2.79731e-75	9.94915e-74
45.1513	1.71885e-75	6.15198e-74
45.1406	1.05542e-75	3.80133e-74
45.1299	6.47598e-76	2.34719e-74
45.1193	3.97078e-76	1.44828e-74
45.1086	2.43298e-76	8.92997e-75
45.0979	1.48968e-76	5.50222e-75
45.0873	9.11459e-77	3.3878e-75
45.0766	5.5728e-77	2.08444e-75
45.066	3.40488e-77	1.2816e-75
45.0553	2.07884e-77	7.87424e-76
45.0446	1.26832e-77	4.83454e-76
45.034	7.73271e-78	2.96616e-76
45.0233	4.71112e-78	1.81855e-76
45.0126	2.86819e-78	1.11416e-76
45.002	1.74495e-78	6.8212e-77
44.9913	1.06084e-78	4.17318e-77
44.9807	6.44478e-79	2.55132e-77
44.97	3.91253e-79	1.55867e-77
44.9593	2.37355e-79	9.51556e-78
44.9487	1.4389e-79	5.80507e-78
44.938	8.71671e-80	3.53893e-78
44.9273	5.27675e-80	2.1559e-78
44.9167	3.19207e-80	1.31243e-78
44.906	1.92961e-80	7.9839e-79
44.8954	1.16562e-80	4.8534e-79
44.8847	7.03618e-81	2.94828e-79
44.874	4.24431e-81	1.78972e-79
44.8634	2.55841e-81	1.08565e-79
44.8527	1.54107e-81	6.58095e-80
44.842	9.27614e-82	3.98638e-80
44.8314	5.5796e-82	2.41301e-80
44.8207	3.35375e-82	1.4596e-80
44.8101	2.01441e-82	8.82263e-81
44.7994	1.20909e-82	5.32911e-81
44.7887	7.25202e-83	3.21664e-81
44.7781	4.34661e-83	1.94018e-81
44.7674	2.60336e-83	1.16943e-81
44.7567	1.55815e-83	7.04365e-82
44.7461	9.31912e-84	4.23948e-82
44.7354	5.56971e-84	2.54988e-82
44.7248	3.32645e-84	1.53256e-82
44.7141	1.98527e-84	9.20465e-83
44.7034	1.184e-84	5.52445e-83
44.6928	7.05625e-85	3.31331e-83
44.6821	4.2023e-85	1.98576e-83
44.6715	2.50088e-85	1.18928e-83
44.6608	1.48726e-85	7.11757e-84
44.6501	8.83844e-86	4.25668e-84
44.6395	5.24873e-86	2.54392e-84
44.6288	3.11476e-86	1.51924e-84
44.6181	1.84708e-86	9.06652e-85
44.6075	1.09455e-86	5.40688e-85
44.5968	6.48158e-87	3.22214e-85
44.5862	3.83545e-87	1.91882e-85
44.5755	2.26799e-87	1.14187e-85
44.5648	1.34017e-87	6.79029e-86
44.5542	7.91349e-88	4.03509e-86
44.5435	4.66947e-88	2.39612e-86
44.5328	2.75333e-88	1.42186e-86
44.5222	1.62234e-88	8.43132e-87
44.5115	9.55245e-89	4.99605e-87
44.5009	5.62056e-89	2.95835e-87
44.4902	3.30473e-89	1.7505e-87
44.4795	1.9417e-89	1.03507e-87
44.4689	1.14004e-89	6.11598e-88
44.4582	6.68885e-90	3.61122e-88
44.4475	3.92168e-90	2.13076e-88
44.4369	2.29765e-90	1.25634e-88
44.4262	1.3452e-90	7.40236e-89
44.4156	7.87015e-91	4.35838e-89
44.4049	4.60118e-91	2.56432e-89
44.3942	2.68811e-91	1.50768e-89
44.3836	1.56933e-91	8.8581e-90
44.3729	9.15534e-92	5.2007e-90
44.3622	5.33735e-92	3.05123e-90
44.3516	3.10934e-92	1.78887e-90
44.3409	1.8101e-92	1.04803e-90
44.3303	1.05299e-92	6.13569e-91
44.3196	6.12128e-93	3.58957e-91
44.3089	3.5559e-93	2.09852e-91
44.2983	2.06418e-93	1.22596e-91
44.2876	1.19739e-93	7.15697e-92
44.2769	6.94094e-94	4.17517e-92
44.2663	4.02059e-94	2.43395e-92
44.2556	2.32731e-94	1.41788e-92
44.245	1.3462e-94	8.25392e-93
44.2343	7.78133e-95	4.80144e-93
44.2236	4.4946e-95	2.7911e-93
44.213	2.59429e-95	1.62132e-93
44.2023	1.49637e-95	9.41143e-94
44.1916	8.62481e-96	5.45925e-94
44.181	4.96765e-96	3.16448e-94
44.1703	2.8592e-96	1.833e-94
44.1597	1.64448e-96	1.061e-94
