# Supplementary material for: Attosecond spectroscopy of molecular charge transfer uncovers a 1.5-fs delay in population transfer
Source: Nat Commun. 2025 Aug 5;16:7211. doi: 10.1038/s41467-025-62162-6 (PMC12325650; doi:10.1038/s41467-025-62162-6)
Supplement: Supplementary file 4 — Source Data [file 41467_2025_62162_MOESM4_ESM.zip › SourceData/geoms/0.xyz]

   5
 
 C    -0.00494789    -0.00856920     0.04341365
 I     0.01646181     0.02851074     1.65577523
 F     1.26176720    -0.02037541    -0.47461290
 F    -0.64852946     1.08253405    -0.47461460
 F    -0.62475133    -1.08210029    -0.52611552
