# Supplementary material for: Attosecond spectroscopy of molecular charge transfer uncovers a 1.5-fs delay in population transfer
Source: Nat Commun. 2025 Aug 5;16:7211. doi: 10.1038/s41467-025-62162-6 (PMC12325650; doi:10.1038/s41467-025-62162-6)
Supplement: Supplementary file 4 — Source Data [file 41467_2025_62162_MOESM4_ESM.zip › SourceData/geoms/1.xyz]

   5
    
 C    -0.00439801    -0.00762409     0.03388934
 I     0.01531241     0.02653242     1.69635167
 F     1.25978709    -0.01797873    -0.46903973
 F    -0.64546244     1.08201939    -0.46903083
 F    -0.62523872    -1.08294910    -0.51832460
