# Supplementary material for: Attosecond spectroscopy of molecular charge transfer uncovers a 1.5-fs delay in population transfer
Source: Nat Commun. 2025 Aug 5;16:7211. doi: 10.1038/s41467-025-62162-6 (PMC12325650; doi:10.1038/s41467-025-62162-6)
Supplement: Supplementary file 4 — Source Data [file 41467_2025_62162_MOESM4_ESM.zip › SourceData/geoms/10.xyz]

   5

 C     0.00546863    -0.00955039    -0.03648445
 I    -0.01071687     0.01863031     2.07619561
 F     1.24896203    -0.00864414    -0.45178295
 F    -0.62665160     1.08544459    -0.41205127
 F    -0.61706187    -1.08588047    -0.45203108
