# Supplementary material for: Attosecond spectroscopy of molecular charge transfer uncovers a 1.5-fs delay in population transfer
Source: Nat Commun. 2025 Aug 5;16:7211. doi: 10.1038/s41467-025-62162-6 (PMC12325650; doi:10.1038/s41467-025-62162-6)
Supplement: Supplementary file 4 — Source Data [file 41467_2025_62162_MOESM4_ESM.zip › SourceData/geoms/11.xyz]

   5

 C     0.00505865    -0.00918849    -0.03977801
 I    -0.00988011     0.01801606     2.09792670
 F     1.24891141    -0.00838807    -0.44876985
 F    -0.62675980     1.08505801    -0.41077157
 F    -0.61732981    -1.08549761    -0.44976140
