# Supplementary material for: Attosecond spectroscopy of molecular charge transfer uncovers a 1.5-fs delay in population transfer
Source: Nat Commun. 2025 Aug 5;16:7211. doi: 10.1038/s41467-025-62162-6 (PMC12325650; doi:10.1038/s41467-025-62162-6)
Supplement: Supplementary file 4 — Source Data [file 41467_2025_62162_MOESM4_ESM.zip › SourceData/geoms/12.xyz]

   5

 C    -0.00341439     0.00687133    -0.04292345
 I     0.00719771    -0.01433622     2.11987654
 F     1.25184762     0.00821410    -0.42519215
 F    -0.62285789     1.07970847    -0.45476181
 F    -0.63277271    -1.08045780    -0.42315327
