# Supplementary material for: Attosecond spectroscopy of molecular charge transfer uncovers a 1.5-fs delay in population transfer
Source: Nat Commun. 2025 Aug 5;16:7211. doi: 10.1038/s41467-025-62162-6 (PMC12325650; doi:10.1038/s41467-025-62162-6)
Supplement: Supplementary file 4 — Source Data [file 41467_2025_62162_MOESM4_ESM.zip › SourceData/geoms/13.xyz]

   5

 C     0.00549025    -0.00843106    -0.04609650
 I    -0.01081000     0.01657356     2.14162989
 F     1.24804700    -0.00785564    -0.44607229
 F    -0.62586919     1.08581260    -0.40706593
 F    -0.61685772    -1.08609957    -0.44354931
