# Supplementary material for: Attosecond spectroscopy of molecular charge transfer uncovers a 1.5-fs delay in population transfer
Source: Nat Commun. 2025 Aug 5;16:7211. doi: 10.1038/s41467-025-62162-6 (PMC12325650; doi:10.1038/s41467-025-62162-6)
Supplement: Supplementary file 4 — Source Data [file 41467_2025_62162_MOESM4_ESM.zip › SourceData/geoms/14.xyz]

   5

 C    -0.01137510    -0.00033208    -0.05404357
 I     0.02163739     0.00044602     2.15864004
 F     1.24794484    -0.00017594    -0.39920275
 F    -0.62941179     1.07660711    -0.44009039
 F    -0.62879500    -1.07654522    -0.44145747
