# Supplementary material for: Attosecond spectroscopy of molecular charge transfer uncovers a 1.5-fs delay in population transfer
Source: Nat Commun. 2025 Aug 5;16:7211. doi: 10.1038/s41467-025-62162-6 (PMC12325650; doi:10.1038/s41467-025-62162-6)
Supplement: Supplementary file 4 — Source Data [file 41467_2025_62162_MOESM4_ESM.zip › SourceData/geoms/15.xyz]

   5

 C    -0.00332424     0.00705853    -0.05750235
 I     0.00705593    -0.01466865     2.18029811
 F     1.24788147     0.00617704    -0.41540317
 F    -0.62265693     1.07930122    -0.44587960
 F    -0.62895590    -1.07786826    -0.41266713
