# Supplementary material for: Attosecond spectroscopy of molecular charge transfer uncovers a 1.5-fs delay in population transfer
Source: Nat Commun. 2025 Aug 5;16:7211. doi: 10.1038/s41467-025-62162-6 (PMC12325650; doi:10.1038/s41467-025-62162-6)
Supplement: Supplementary file 4 — Source Data [file 41467_2025_62162_MOESM4_ESM.zip › SourceData/geoms/16.xyz]

   5

 C     0.00475820     0.00873114    -0.08098599
 I    -0.00925545    -0.01720247     2.18175200
 F     1.24717088     0.00583372    -0.45403545
 F    -0.61852422     1.08285243    -0.45538001
 F    -0.62414908    -1.08021493    -0.41750470
