# Supplementary material for: Attosecond spectroscopy of molecular charge transfer uncovers a 1.5-fs delay in population transfer
Source: Nat Commun. 2025 Aug 5;16:7211. doi: 10.1038/s41467-025-62162-6 (PMC12325650; doi:10.1038/s41467-025-62162-6)
Supplement: Supplementary file 4 — Source Data [file 41467_2025_62162_MOESM4_ESM.zip › SourceData/geoms/17.xyz]

   5

 C    -0.00451202    -0.00562848    -0.06441555
 I     0.00923096     0.01184867     2.22340642
 F     1.24782713    -0.00492935    -0.40778578
 F    -0.62875055     1.07777817    -0.41250341
 F    -0.62379519    -1.07906912    -0.43985582
