# Supplementary material for: Attosecond spectroscopy of molecular charge transfer uncovers a 1.5-fs delay in population transfer
Source: Nat Commun. 2025 Aug 5;16:7211. doi: 10.1038/s41467-025-62162-6 (PMC12325650; doi:10.1038/s41467-025-62162-6)
Supplement: Supplementary file 4 — Source Data [file 41467_2025_62162_MOESM4_ESM.zip › SourceData/geoms/18.xyz]

   5

 C    -0.00870447     0.00097802    -0.06794790
 I     0.01698297    -0.00209677     2.24483741
 F     1.24759955     0.00084267    -0.39503662
 F    -0.62752584     1.07777947    -0.43145620
 F    -0.62835188    -1.07750350    -0.42655083
