# Supplementary material for: Attosecond spectroscopy of molecular charge transfer uncovers a 1.5-fs delay in population transfer
Source: Nat Commun. 2025 Aug 5;16:7211. doi: 10.1038/s41467-025-62162-6 (PMC12325650; doi:10.1038/s41467-025-62162-6)
Supplement: Supplementary file 4 — Source Data [file 41467_2025_62162_MOESM4_ESM.zip › SourceData/geoms/19.xyz]

   5

 C    -0.00852151    -0.00029918    -0.07137061
 I     0.01650571     0.00062108     2.26642525
 F     1.24738042    -0.00025532    -0.39321831
 F    -0.62785853     1.07771918    -0.42571549
 F    -0.62750576    -1.07778587    -0.42727499
