# Supplementary material for: Attosecond spectroscopy of molecular charge transfer uncovers a 1.5-fs delay in population transfer
Source: Nat Commun. 2025 Aug 5;16:7211. doi: 10.1038/s41467-025-62162-6 (PMC12325650; doi:10.1038/s41467-025-62162-6)
Supplement: Supplementary file 4 — Source Data [file 41467_2025_62162_MOESM4_ESM.zip › SourceData/geoms/2.xyz]

   5
   
 C     0.01202985    -0.02078248     0.02888430
 I    -0.02178630     0.03688742     1.74050921
 F     1.25471241    -0.01677179    -0.50263453
 F    -0.63216554     1.09515660    -0.44022189
 F    -0.61279009    -1.09448986    -0.50269123
