# Supplementary material for: Attosecond spectroscopy of molecular charge transfer uncovers a 1.5-fs delay in population transfer
Source: Nat Commun. 2025 Aug 5;16:7211. doi: 10.1038/s41467-025-62162-6 (PMC12325650; doi:10.1038/s41467-025-62162-6)
Supplement: Supplementary file 4 — Source Data [file 41467_2025_62162_MOESM4_ESM.zip › SourceData/geoms/20.xyz]

   5

 C     0.00405128     0.00690938    -0.11541605
 I    -0.00837603    -0.01393455     2.24738933
 F     1.24744057     0.00459756    -0.46313905
 F    -0.61953596     1.08262150    -0.46333746
 F    -0.62357953    -1.08019399    -0.43165091
