# Supplementary material for: Attosecond spectroscopy of molecular charge transfer uncovers a 1.5-fs delay in population transfer
Source: Nat Commun. 2025 Aug 5;16:7211. doi: 10.1038/s41467-025-62162-6 (PMC12325650; doi:10.1038/s41467-025-62162-6)
Supplement: Supplementary file 4 — Source Data [file 41467_2025_62162_MOESM4_ESM.zip › SourceData/geoms/21.xyz]

   5

 C     0.00398346     0.00450727    -0.14366790
 I    -0.00885502    -0.00965085     2.31918795
 F     1.24782338     0.00308705    -0.47777083
 F    -0.62027926     1.08260498    -0.47212164
 F    -0.62267222    -1.08054856    -0.45178173
