# Supplementary material for: Attosecond spectroscopy of molecular charge transfer uncovers a 1.5-fs delay in population transfer
Source: Nat Commun. 2025 Aug 5;16:7211. doi: 10.1038/s41467-025-62162-6 (PMC12325650; doi:10.1038/s41467-025-62162-6)
Supplement: Supplementary file 4 — Source Data [file 41467_2025_62162_MOESM4_ESM.zip › SourceData/geoms/22.xyz]

   5

 C     0.00255763     0.00476125    -0.17635922
 I    -0.00573970    -0.01074115     2.38651046
 F     1.24808493     0.00334350    -0.48509152
 F    -0.62128258     1.08251068    -0.48582653
 F    -0.62361996    -1.07987440    -0.46538734
