# Supplementary material for: Attosecond spectroscopy of molecular charge transfer uncovers a 1.5-fs delay in population transfer
Source: Nat Commun. 2025 Aug 5;16:7211. doi: 10.1038/s41467-025-62162-6 (PMC12325650; doi:10.1038/s41467-025-62162-6)
Supplement: Supplementary file 4 — Source Data [file 41467_2025_62162_MOESM4_ESM.zip › SourceData/geoms/23.xyz]

   5

 C     0.00277480     0.00459142    -0.20852678
 I    -0.00662154    -0.01092672     2.45434142
 F     1.24848770     0.00317828    -0.49738839
 F    -0.62139621     1.08281438    -0.49694107
 F    -0.62324442    -1.07965747    -0.47763931
