# Supplementary material for: Attosecond spectroscopy of molecular charge transfer uncovers a 1.5-fs delay in population transfer
Source: Nat Commun. 2025 Aug 5;16:7211. doi: 10.1038/s41467-025-62162-6 (PMC12325650; doi:10.1038/s41467-025-62162-6)
Supplement: Supplementary file 4 — Source Data [file 41467_2025_62162_MOESM4_ESM.zip › SourceData/geoms/24.xyz]

   5

 C     0.00248204     0.00414442    -0.24085867
 I    -0.00634883    -0.01058521     2.52201796
 F     1.24862750     0.00294286    -0.50806064
 F    -0.62169066     1.08280515    -0.50775877
 F    -0.62306972    -1.07930734    -0.49149402
