# Supplementary material for: Attosecond spectroscopy of molecular charge transfer uncovers a 1.5-fs delay in population transfer
Source: Nat Commun. 2025 Aug 5;16:7211. doi: 10.1038/s41467-025-62162-6 (PMC12325650; doi:10.1038/s41467-025-62162-6)
Supplement: Supplementary file 4 — Source Data [file 41467_2025_62162_MOESM4_ESM.zip › SourceData/geoms/25.xyz]

   5

 C     0.00198765     0.00322434    -0.27410121
 I    -0.00572587    -0.00923164     2.58879130
 F     1.24842133     0.00263478    -0.51734866
 F    -0.62179293     1.08245089    -0.51704588
 F    -0.62288985    -1.07907848    -0.50644969
