# Supplementary material for: Attosecond spectroscopy of molecular charge transfer uncovers a 1.5-fs delay in population transfer
Source: Nat Commun. 2025 Aug 5;16:7211. doi: 10.1038/s41467-025-62162-6 (PMC12325650; doi:10.1038/s41467-025-62162-6)
Supplement: Supplementary file 4 — Source Data [file 41467_2025_62162_MOESM4_ESM.zip › SourceData/geoms/26.xyz]

   5

 C     0.00184937     0.00307946    -0.30926319
 I    -0.00573385    -0.00951073     2.65363035
 F     1.24802431     0.00261092    -0.52631779
 F    -0.62166406     1.08209560    -0.52620533
 F    -0.62247543    -1.07827536    -0.51799819
