# Supplementary material for: Attosecond spectroscopy of molecular charge transfer uncovers a 1.5-fs delay in population transfer
Source: Nat Commun. 2025 Aug 5;16:7211. doi: 10.1038/s41467-025-62162-6 (PMC12325650; doi:10.1038/s41467-025-62162-6)
Supplement: Supplementary file 4 — Source Data [file 41467_2025_62162_MOESM4_ESM.zip › SourceData/geoms/27.xyz]

   5

 C     0.00176910     0.00299459    -0.34801150
 I    -0.00586060    -0.00990483     2.71488183
 F     1.24693571     0.00260255    -0.53304428
 F    -0.62116228     1.08115637    -0.53299848
 F    -0.62168161    -1.07684878    -0.52698171
