# Supplementary material for: Attosecond spectroscopy of molecular charge transfer uncovers a 1.5-fs delay in population transfer
Source: Nat Commun. 2025 Aug 5;16:7211. doi: 10.1038/s41467-025-62162-6 (PMC12325650; doi:10.1038/s41467-025-62162-6)
Supplement: Supplementary file 4 — Source Data [file 41467_2025_62162_MOESM4_ESM.zip › SourceData/geoms/28.xyz]

   5

 C     0.00147334     0.00251882    -0.39061025
 I    -0.00447860    -0.00765521     2.77229778
 F     1.24457728     0.00200011    -0.53929952
 F    -0.62053646     1.07882846    -0.53923593
 F    -0.62103523    -1.07569228    -0.52930622
