# Supplementary material for: Attosecond spectroscopy of molecular charge transfer uncovers a 1.5-fs delay in population transfer
Source: Nat Commun. 2025 Aug 5;16:7211. doi: 10.1038/s41467-025-62162-6 (PMC12325650; doi:10.1038/s41467-025-62162-6)
Supplement: Supplementary file 4 — Source Data [file 41467_2025_62162_MOESM4_ESM.zip › SourceData/geoms/29.xyz]

   5

 C     0.00181128     0.00300876    -0.43326078
 I    -0.00665373    -0.01115200     2.82962752
 F     1.24278129     0.00290875    -0.54219693
 F    -0.61880312     1.07770888    -0.54183753
 F    -0.61913539    -1.07247450    -0.53848642
