# Supplementary material for: Attosecond spectroscopy of molecular charge transfer uncovers a 1.5-fs delay in population transfer
Source: Nat Commun. 2025 Aug 5;16:7211. doi: 10.1038/s41467-025-62162-6 (PMC12325650; doi:10.1038/s41467-025-62162-6)
Supplement: Supplementary file 4 — Source Data [file 41467_2025_62162_MOESM4_ESM.zip › SourceData/geoms/3.xyz]

   5
  
 C     0.01359214    -0.01948289     0.00673028
 I    -0.01916152     0.03329674     1.76856560
 F     1.25027196    -0.01308995    -0.48638977
 F    -0.62954909     1.08831130    -0.42744177
 F    -0.61515316    -1.08903531    -0.48761849
