# Supplementary material for: Attosecond spectroscopy of molecular charge transfer uncovers a 1.5-fs delay in population transfer
Source: Nat Commun. 2025 Aug 5;16:7211. doi: 10.1038/s41467-025-62162-6 (PMC12325650; doi:10.1038/s41467-025-62162-6)
Supplement: Supplementary file 4 — Source Data [file 41467_2025_62162_MOESM4_ESM.zip › SourceData/geoms/30.xyz]

   5

 C     0.00239910     0.00113060    -0.47128416
 I    -0.00948361    -0.00678733     2.89161553
 F     1.24140939     0.00195800    -0.54768199
 F    -0.61746739     1.07492202    -0.54080541
 F    -0.61685717    -1.07122340    -0.55799811
