# Supplementary material for: Attosecond spectroscopy of molecular charge transfer uncovers a 1.5-fs delay in population transfer
Source: Nat Commun. 2025 Aug 5;16:7211. doi: 10.1038/s41467-025-62162-6 (PMC12325650; doi:10.1038/s41467-025-62162-6)
Supplement: Supplementary file 4 — Source Data [file 41467_2025_62162_MOESM4_ESM.zip › SourceData/geoms/31.xyz]

   5

 C     0.00136024    -0.00146769    -0.50394014
 I    -0.00485512     0.00754926     2.95897254
 F     1.23863846    -0.00193508    -0.56111184
 F    -0.61749215     1.06968504    -0.56885110
 F    -0.61765109    -1.07383164    -0.55122359
