# Supplementary material for: Attosecond spectroscopy of molecular charge transfer uncovers a 1.5-fs delay in population transfer
Source: Nat Commun. 2025 Aug 5;16:7211. doi: 10.1038/s41467-025-62162-6 (PMC12325650; doi:10.1038/s41467-025-62162-6)
Supplement: Supplementary file 4 — Source Data [file 41467_2025_62162_MOESM4_ESM.zip › SourceData/geoms/32.xyz]

   5

 C    -0.00005645     0.00038016    -0.26371613
 I     0.00013870    -0.00090577     3.49921364
 F     1.23493885     0.00019290    -0.28693045
 F    -0.61749511     1.06967357    -0.28898104
 F    -0.61752566    -1.06934097    -0.28574016
