# Supplementary material for: Attosecond spectroscopy of molecular charge transfer uncovers a 1.5-fs delay in population transfer
Source: Nat Commun. 2025 Aug 5;16:7211. doi: 10.1038/s41467-025-62162-6 (PMC12325650; doi:10.1038/s41467-025-62162-6)
Supplement: Supplementary file 4 — Source Data [file 41467_2025_62162_MOESM4_ESM.zip › SourceData/geoms/33.xyz]

   5

 C    -0.00007282     0.00024872    -0.26952039
 I     0.00016310    -0.00054099     3.69340952
 F     1.23417683     0.00009848    -0.28299856
 F    -0.61713253     1.06895170    -0.28452443
 F    -0.61713425    -1.06875802    -0.28252027
