# Supplementary material for: Attosecond spectroscopy of molecular charge transfer uncovers a 1.5-fs delay in population transfer
Source: Nat Commun. 2025 Aug 5;16:7211. doi: 10.1038/s41467-025-62162-6 (PMC12325650; doi:10.1038/s41467-025-62162-6)
Supplement: Supplementary file 4 — Source Data [file 41467_2025_62162_MOESM4_ESM.zip › SourceData/geoms/34.xyz]

   5

 C    -0.00007690     0.00026238    -0.33805539
 I     0.00016718    -0.00055465     3.76194452
 F     1.23417275     0.00011214    -0.35153356
 F    -0.61713661     1.06896536    -0.35305943
 F    -0.61713833    -1.06874436    -0.35105527
