# Supplementary material for: Attosecond spectroscopy of molecular charge transfer uncovers a 1.5-fs delay in population transfer
Source: Nat Commun. 2025 Aug 5;16:7211. doi: 10.1038/s41467-025-62162-6 (PMC12325650; doi:10.1038/s41467-025-62162-6)
Supplement: Supplementary file 4 — Source Data [file 41467_2025_62162_MOESM4_ESM.zip › SourceData/geoms/35.xyz]

   5

 C    -0.00008881     0.00030224    -0.53805539
 I     0.00017909    -0.00059451     3.96194452
 F     1.23416084     0.00015200    -0.55153356
 F    -0.61714852     1.06900522    -0.55305943
 F    -0.61715024    -1.06870450    -0.55105527
