# Supplementary material for: Attosecond spectroscopy of molecular charge transfer uncovers a 1.5-fs delay in population transfer
Source: Nat Commun. 2025 Aug 5;16:7211. doi: 10.1038/s41467-025-62162-6 (PMC12325650; doi:10.1038/s41467-025-62162-6)
Supplement: Supplementary file 4 — Source Data [file 41467_2025_62162_MOESM4_ESM.zip › SourceData/geoms/36.xyz]

   5

 C    -0.00010369     0.00035206    -0.78805538
 I     0.00019397    -0.00064433     4.21194451
 F     1.23414596     0.00020182    -0.80153355
 F    -0.61716340     1.06905504    -0.80305942
 F    -0.61716512    -1.06865468    -0.80105526
