# Supplementary material for: Attosecond spectroscopy of molecular charge transfer uncovers a 1.5-fs delay in population transfer
Source: Nat Commun. 2025 Aug 5;16:7211. doi: 10.1038/s41467-025-62162-6 (PMC12325650; doi:10.1038/s41467-025-62162-6)
Supplement: Supplementary file 4 — Source Data [file 41467_2025_62162_MOESM4_ESM.zip › SourceData/geoms/4.xyz]

   5
   
 C     0.01177477    -0.01700644     0.00248547
 I    -0.01801860     0.03032738     1.81455254
 F     1.24989663    -0.01295398    -0.48333599
 F    -0.62920450     1.08794304    -0.42671844
 F    -0.61444796    -1.08831010    -0.48313771
