# Supplementary material for: Attosecond spectroscopy of molecular charge transfer uncovers a 1.5-fs delay in population transfer
Source: Nat Commun. 2025 Aug 5;16:7211. doi: 10.1038/s41467-025-62162-6 (PMC12325650; doi:10.1038/s41467-025-62162-6)
Supplement: Supplementary file 4 — Source Data [file 41467_2025_62162_MOESM4_ESM.zip › SourceData/geoms/5.xyz]

   5
  
 C     0.00867554    -0.01462488    -0.00171568
 I    -0.01643797     0.02759335     1.86056656
 F     1.24988396    -0.01190924    -0.47986626
 F    -0.62763711     1.08765208    -0.42614627
 F    -0.61448409    -1.08871142    -0.47899249
