# Supplementary material for: Attosecond spectroscopy of molecular charge transfer uncovers a 1.5-fs delay in population transfer
Source: Nat Commun. 2025 Aug 5;16:7211. doi: 10.1038/s41467-025-62162-6 (PMC12325650; doi:10.1038/s41467-025-62162-6)
Supplement: Supplementary file 4 — Source Data [file 41467_2025_62162_MOESM4_ESM.zip › SourceData/geoms/6.xyz]

   5

 C     0.00775383    -0.01275082    -0.00901051
 I    -0.01499122     0.02443777     1.90342272
 F     1.24977913    -0.01052441    -0.47387534
 F    -0.62701761     1.08697595    -0.42436330
 F    -0.61552381    -1.08813860    -0.47232771
