# Supplementary material for: Attosecond spectroscopy of molecular charge transfer uncovers a 1.5-fs delay in population transfer
Source: Nat Commun. 2025 Aug 5;16:7211. doi: 10.1038/s41467-025-62162-6 (PMC12325650; doi:10.1038/s41467-025-62162-6)
Supplement: Supplementary file 4 — Source Data [file 41467_2025_62162_MOESM4_ESM.zip › SourceData/geoms/7.xyz]

   5
  
 C     0.00715939    -0.01176694    -0.01620079
 I    -0.01383885     0.02255426     1.94631681
 F     1.24960119    -0.00951771    -0.46817994
 F    -0.62661505     1.08618591    -0.42141884
 F    -0.61630634    -1.08745562    -0.46667138
