# Supplementary material for: Attosecond spectroscopy of molecular charge transfer uncovers a 1.5-fs delay in population transfer
Source: Nat Commun. 2025 Aug 5;16:7211. doi: 10.1038/s41467-025-62162-6 (PMC12325650; doi:10.1038/s41467-025-62162-6)
Supplement: Supplementary file 4 — Source Data [file 41467_2025_62162_MOESM4_ESM.zip › SourceData/geoms/8.xyz]

   5
 
 C     0.00770977    -0.01223930    -0.02272249
 I    -0.01432113     0.02262374     1.98978500
 F     1.24929301    -0.00934171    -0.46463915
 F    -0.62643680     1.08621781    -0.41620068
 F    -0.61624452    -1.08726064    -0.46237682
