# Supplementary material for: Attosecond spectroscopy of molecular charge transfer uncovers a 1.5-fs delay in population transfer
Source: Nat Commun. 2025 Aug 5;16:7211. doi: 10.1038/s41467-025-62162-6 (PMC12325650; doi:10.1038/s41467-025-62162-6)
Supplement: Supplementary file 4 — Source Data [file 41467_2025_62162_MOESM4_ESM.zip › SourceData/geoms/9.xyz]

   5
   
 C     0.00595438    -0.01039043    -0.02992549
 I    -0.01155364     0.02017205     2.03270380
 F     1.24913544    -0.00920827    -0.45696540
 F    -0.62691854     1.08575741    -0.41483053
 F    -0.61661732    -1.08633087    -0.45713652
